# Supplementary material for: Metabolomics Combined with Physiology and Transcriptomics Reveal the Response of Samsoniella hepiali to Key Metabolic Pathways and Its Degradation Mechanism during Subculture
Source: Antioxidants (Basel). 2024 Jun 27;13(7):780. doi: 10.3390/antiox13070780 (PMC11274122; doi:10.3390/antiox13070780)
Supplement: Supplementary file 1 [file antioxidants-13-00780-s001.zip]

Archive with 11 entries (11 files):
- Supplementary Files/Table S1.xlsx
- Supplementary Files/Table S10.xlsx
- Supplementary Files/Table S11.xlsx
- Supplementary Files/Table S2.xlsx
- Supplementary Files/Table S3.xlsx
- Supplementary Files/Table S4.xlsx
- Supplementary Files/Table S5.xlsx
- Supplementary Files/Table S6.xlsx
- Supplementary Files/Table S7.xlsx
- Supplementary Files/Table S8.xlsx
- Supplementary Files/Table S9.xlsx
