# Supplementary material for: Metabolomics Combined with Physiology and Transcriptomics Reveal the Response of Samsoniella hepiali to Key Metabolic Pathways and Its Degradation Mechanism during Subculture
Source: Antioxidants (Basel). 2024 Jun 27;13(7):780. doi: 10.3390/antiox13070780 (PMC11274122; doi:10.3390/antiox13070780)
Supplement: Supplementary file 1 [file antioxidants-13-00780-s001.zip › Supplementary Files/Table S1.xlsx]

## Sheet: Sheet1
Table S1. Metabolites identified in different sample groups
Alignment ID	Metabolite name	Rt(min)	Expreiment Mz	Adduct type	Reference m/z	m/z matched	F11-1	F11-2	F11-3	F11-4	F11-5	F11-6	F1-1	F1-2	F1-3	F1-4	F1-5	F1-6	F8-1	F8-2	F8-3	F8-4	F8-5	F8-6	P.value	Mean.F1	SD.F1	SE.F1	CV.F1	Mean.F11	SD.F11	SE.F11	CV.F11	Mean.F8	SD.F8	SE.F8	CV.F8	FDR	OPLSDA.VIP	PLSDA.VIP	NLP	FORMULA	ONTOLOGY	INCHIKEY	SMILES	KEGGID	CID	HMDBID	Superclass
NEG14240	PE(18:2/16:0)	11.197	714.507	[2M-H]-	714.507	TRUE	1.23095e+07	4.21064e+06	2.58329e+06	9.68115e+07	1.56426e+08	5.51845e+07	5.10303e+07	1.56863e+07	2.42221e+07	1.49812e+07	6.27328e+06	1.53112e+07	1.93007e+07	1.46773e+07	1.11622e+07	9.87101e+06	4.21025e+06	6.32349e+06	0.136653	2.12507e+07	1.56558e+07	6.39147e+06	73.672	5.45876e+07	6.1942e+07	2.52877e+07	113.473	1.09241e+07	5.50746e+06	2.24841e+06	50.4155	0.233977	0.264056	1.17347	0.864382	C39H74NO8P	Glycerophospholipids	XEPGAKWBGZDKCZ-NHCUFCNUSA-N	[H][C@@](COC(=O)CCCCCCC\C=C/C\C=C/CCCCC)(COP(O)(=O)OCCN)OC(=O)CCCCCCCCCCCCCCC	---	52924895	HMDB0009088	Lipids and lipid-like molecules
NEG2090	Pyroglutamic acid	2.384	188.053	[M+CH3COO]-	188.056	TRUE	9.66537e+08	1.16168e+09	8.67358e+08	1.1405e+09	1.4178e+09	8.31476e+08	1.54092e+09	1.99015e+09	9.85019e+08	1.72291e+09	1.52876e+09	1.53437e+09	1.2108e+09	1.20869e+09	9.99259e+08	9.00391e+08	8.41451e+08	1.22091e+09	0.00525413	1.55036e+09	3.2973e+08	1.34612e+08	21.2681	1.06423e+09	2.20366e+08	8.99638e+07	20.7066	1.06358e+09	1.71809e+08	7.01409e+07	16.1538	0.0217123	1.35885	0.981466	2.2795	C5H7NO3	Amino acids and derivatives	ODHCTXKNWHHXJC-VKHMYHEASA-N	O=C(O)C1CCC(O)=N1	C01879	7405	HMDB0000267	Organic acids and derivatives
NEG2962	Pantothenic acid	5.058	218.1	[M-H]-	218.103	TRUE	1.51325e+09	6.00734e+08	2.28146e+09	8.97957e+08	7.38754e+08	2.5372e+09	1.54629e+09	6.9935e+07	7.58314e+07	4.62489e+08	5.85578e+07	3.55794e+08	1.98773e+09	1.38121e+09	2.49116e+09	1.84805e+09	1.95506e+09	5.56448e+08	0.0153921	4.28149e+08	5.73705e+08	2.34214e+08	133.997	1.42823e+09	8.25392e+08	3.36965e+08	57.7914	1.70328e+09	6.64075e+08	2.71107e+08	38.9881	0.0495464	1.35418	1.08281	1.8127	C9H17NO5	Amino acids and derivatives	GHOKWGTUZJEAQD-ZETCQYMHSA-N	CC(C)(CO)C(O)C(O)=NCCC(=O)O	C00864	988	HMDB0000210	Organic acids and derivatives
NEG1779	2-Isopropylmalic acid	5.573	175.058	[M-H]-	175.061	TRUE	5.93399e+08	2.78234e+08	6.43318e+08	4.14125e+08	3.29549e+08	6.16338e+08	4.84427e+08	5.3713e+08	1.379e+09	6.14404e+08	6.03053e+08	5.62183e+08	8.65257e+08	6.0396e+08	8.20073e+08	788468362	8.89918e+08	3.78912e+08	0.195292	6.96699e+08	3.37547e+08	1.37803e+08	48.4494	4.7916e+08	1.58619e+08	6.47561e+07	33.1036	7.24431e+08	1.97161e+08	8.04907e+07	27.216	0.300102	0.115477	1.06118	0.709316	C7H12O5	Hydroxy fatty acids	BITYXLXUCSKTJS-UHFFFAOYSA-N	CC(C)[C@@](CC(=O)O)(C(=O)O)O	C02504	5280523	HMDB0000402	Lipids and lipid-like molecules
NEG1425	Aminoadipic acid	0.915	160.058	[M-H]-	160.062	TRUE	2.47318e+08	2.33933e+08	4.07655e+08	2.20265e+08	2.43606e+08	4.03521e+08	2.58769e+08	1.20758e+08	6.90483e+07	1.75268e+08	7.90831e+07	1.27548e+08	2.57142e+08	2.54797e+08	2.71836e+08	3.51621e+08	2.79177e+08	2.27533e+08	0.00291996	1.38412e+08	7.01499e+07	2.86386e+07	50.6818	2.92716e+08	8.79386e+07	3.59008e+07	30.0423	2.73684e+08	4.21143e+07	1.71931e+07	15.3879	0.0139519	1.27485	1.09149	2.53462	C6H11NO4	Amino acids and derivatives	OYIFNHCXNCRBQI-BYPYZUCNSA-N	O=C(O)CCCC(N)C(=O)O	C00956	92136;59066632	HMDB0000510	Organic acids and derivatives
NEG2616	2-Acetamido-4-methylphenyl acetate	6.376	206.079	[M-H]-	206.082	TRUE	7.03233e+07	1.08834e+08	2.28898e+08	8.62292e+07	1.07718e+08	171839470	1.7757e+08	7.56148e+07	9.07759e+07	1.29592e+08	6.4597e+07	1.15389e+08	1.15362e+08	8.55513e+07	1.34624e+08	1.18582e+08	1.06657e+08	6.33567e+07	0.600547	1.08923e+08	4.14366e+07	1.69164e+07	38.0421	1.28974e+08	5.99111e+07	2.44586e+07	46.4521	1.04022e+08	2.5608e+07	1.04544e+07	24.6178	0.660127	0.112948	0.749824	0.221453	C11H13NO3	Phenol esters	GPJFMEZBKSINFK-UHFFFAOYSA-N	CC(=O)NC1=CC(C)=CC=C1OC(C)=O	---	734306	HMDB0061682	Benzenoids
NEG1871	Myoinositol	0.89	179.053	[M-H]-	179.056	TRUE	2.26276e+09	1.99127e+09	3.46975e+09	1.82974e+09	2.08603e+09	3.52313e+09	4.36977e+09	4.95532e+09	5.19856e+09	4.8093e+09	4.49823e+09	5.24548e+09	2.83262e+09	1.72492e+09	2.13296e+09	2.43017e+09	1.84814e+09	1.73713e+09	6.2534e-07	4.84611e+09	3.59143e+08	1.46619e+08	7.41095	2.52711e+09	7.64003e+08	3.11903e+08	30.2322	2.11766e+09	4.42889e+08	1.80809e+08	20.9141	6.32446e-05	1.86843	1.28034	6.20388	C6H12O6	Organooxygen compounds	CDAISMWEOUEBRE-GPIVLXJGSA-N	O[C@H]1[C@H](O)[C@@H](O)[C@H](O)[C@@H](O)[C@@H]1O	C06153	---	HMDB0006088	Organic oxygen compounds
NEG3628	Uridine	2.834	243.059	[M-H]-	243.062	TRUE	3.2918e+09	5.08374e+09	2.50591e+09	4.87324e+09	3.25254e+09	4.48292e+09	2.25233e+09	1.74979e+09	1.47223e+09	2.15459e+09	1.86388e+09	3.25539e+09	5.76873e+09	9937324199	6.7783e+09	4.31422e+09	3.63621e+09	3.99598e+09	0.00380147	2.1247e+09	6.2128e+08	2.53637e+08	29.2408	3.91503e+09	1.0411e+09	4.25028e+08	26.5925	5.73846e+09	2.37473e+09	9.69481e+08	41.3827	0.0171966	1.56955	1.25432	2.42005	C9H12N2O6	Pyrimidine nucleosides	DRTQHJPVMGBUCF-UHFFFAOYSA-N	O=C1N=C(O)C=CN1C2OC(CO)C(O)C2O	C00299	6029	HMDB0000296	Nucleosides, nucleotides, and analogues
NEG839	Aspartate	0.795	132.027	[M-H]-	132.03	TRUE	2.28748e+09	1.41421e+09	1.12916e+09	1.26186e+09	1.52306e+09	2.13686e+09	2.47233e+09	5.77446e+08	3.89487e+08	9.21699e+08	5.18359e+08	7.31576e+08	1.46355e+09	1.58897e+09	1.73771e+09	1.30676e+09	1.28873e+09	1.43447e+09	0.0957288	9.3515e+08	7.75109e+08	3.16437e+08	82.886	1.62544e+09	4.76116e+08	1.94373e+08	29.2916	1.47003e+09	1.7125e+08	6.99126e+07	11.6494	0.179594	0.851188	0.847194	1.01896	C4H7NO4	Amino acids and derivatives	CKLJMWTZIZZHCS-REOHCLBHSA-N	N[C@@H](CC(=O)O)C(=O)O	C00049	5960;44367445;139060126	HMDB0000191	Organic acids and derivatives
NEG1456	3-Hydroxymethylglutaric acid	3.266	161.042	[M-H]-	161.046	TRUE	3.14171e+09	2.55303e+09	2.02973e+09	4.16154e+09	3.02228e+09	3.76682e+09	3.3812e+09	4.27163e+09	2.09121e+09	3.63859e+09	2.84611e+09	3.76122e+09	4.28568e+09	3.97474e+09	3.8451e+09	2.36297e+09	3.50056e+09	3.25083e+09	0.622365	3.33166e+09	7.66707e+08	3.13007e+08	23.0128	3.11252e+09	7.77562e+08	3.17438e+08	24.9818	3.53665e+09	6.79502e+08	2.77405e+08	19.2132	0.676811	0.208178	0.687703	0.205955	C6H10O5	Fatty Acyls	NPOAOTPXWNWTSH-UHFFFAOYSA-N	CC(CC(=O)O)(CC(=O)O)O	C03761	1662	HMDB0000355	Lipids and lipid-like molecules
NEG1525	Phenylalanine	4.919	164.069	[M-H]-	164.072	TRUE	6.26366e+08	7.72745e+08	7.48839e+08	6.1624e+08	6.3561e+08	9.65621e+08	3.05525e+08	1.89946e+08	2.19443e+08	4.57801e+08	2.31002e+08	3.45225e+08	7.36963e+08	8.00749e+08	9.0363e+08	8.56852e+08	8.43126e+08	5.54428e+08	5.92541e-06	2.9149e+08	9.99046e+07	4.07859e+07	34.2737	7.2757e+08	1.34354e+08	5.48497e+07	18.4661	7.82625e+08	1.2514e+08	5.1088e+07	15.9897	0.000210697	1.77188	1.22549	5.22728	C9H11NO2	Amino acids and derivatives	COLNVLDHVKWLRT-UHFFFAOYSA-N	O=C(O)C(N)CC=1C=CC=CC1	C00079	6140	HMDB0000159	Organic acids and derivatives
NEG5238	2-Hydroxylinolenic acid	9.599	293.209	[M-H]-	293.212	TRUE	3.20788e+08	7.69259e+08	3.04354e+06	5.07361e+08	8.35147e+08	1.43513e+07	1.66782e+07	4.8459e+08	3.90639e+08	1.93775e+08	9.9142e+07	1.67306e+08	3.50727e+08	6.92977e+08	541981201	2.56068e+07	6.00822e+08	3.53267e+08	0.382794	2.25355e+08	1.77969e+08	7.26555e+07	78.9726	4.08325e+08	3.60386e+08	1.47127e+08	88.2596	4.27564e+08	2.39394e+08	9.77321e+07	55.9902	0.475008	0.703148	0.842717	0.417035	C18H30O3	Fatty Acyls	JQXGCBKGIBTCHY-FVCZIJCZSA-N	CC\C=C/C\C=C/C\C=C\CCCCCCC(O)C(O)=O	---	131751135	HMDB0031103	Lipids and lipid-like molecules
NEG3700	N-acetyltryptophan	6.487	245.09	[M-H]-	245.093	TRUE	3.77045e+08	2.98413e+08	2.38456e+08	3.49113e+08	2.90313e+08	2.99306e+08	3.70271e+08	3.57972e+08	4.19268e+08	5.9861e+08	3.76319e+08	5.53129e+08	5.35765e+08	4.54259e+08	5.51296e+08	4.05188e+08	3.99957e+08	3.44465e+08	0.0134877	4.45928e+08	1.0375e+08	4.23557e+07	23.266	3.08774e+08	4.85193e+07	1.98079e+07	15.7135	4.48489e+08	8.15734e+07	3.33022e+07	18.1885	0.0441601	0.000179948	1.44426	1.87006	C13H14N2O3	Amino acids and derivatives	DZTHIGRZJZPRDV-GFCCVEGCSA-N	O=C(O)C(N=C(O)C)CC1=CNC=2C=CC=CC21	C03137	2002	HMDB0013713	Organic acids and derivatives
NEG5360	Auraptene	13.23	297.149	[M-H]-	297.15	TRUE	5.3336e+07	1.03617e+08	2.46454e+08	1.03517e+08	2.94068e+07	6.04781e+07	5.60141e+07	8.62588e+07	2.69342e+07	1.97368e+08	6.10782e+07	2.10201e+08	5.64223e+07	5.33915e+07	5.3218e+07	1.93243e+08	5.08299e+07	9.62288e+07	0.857302	1.06309e+08	7.7927e+07	3.18136e+07	73.3023	9.9468e+07	7.77115e+07	3.17256e+07	78.1271	8.3889e+07	5.6265e+07	2.29701e+07	67.0708	0.878563	0.346505	0.353074	0.066866	C19H22O3	Terpene lactones	RSDDHGSKLOSQFK-RVDMUPIBSA-N	O=C1OC=2C=C(OCC=C(C)CCC=C(C)C)C=CC2C=C1	---	1550607	HMDB0034054	Lipids and lipid-like molecules
NEG1309	Histidine	0.806	154.059	[M-H]-	154.062	TRUE	9.70546e+08	9.51538e+08	6.71886e+08	7.91806e+08	9.0718e+08	8.33114e+08	7.78338e+08	5.8983e+08	5.53116e+08	8.65297e+08	5.85836e+08	8.73302e+08	1.02579e+09	1.13442e+09	1.20845e+09	9.45627e+08	8.98062e+08	8.65754e+08	0.00453816	7.0762e+08	1.4825e+08	6.0523e+07	20.9506	8.54345e+08	1.126e+08	4.59688e+07	13.1797	1.01302e+09	1.36042e+08	5.55391e+07	13.4294	0.0196013	1.56304	1.26449	2.34312	C6H9N3O2	Amino acids and derivatives	HNDVDQJCIGZPNO-IFJFHIPQNA-N	N[C@@H](Cc1cnc[nH]1)C(=O)O	C00135	6274;6971009	HMDB0000177	Organic acids and derivatives
NEG4691	Isoleucylphenylalanine	5.933	277.152	[M-H]-	277.155	TRUE	7.87055e+07	2.09248e+08	1.34561e+08	1.44619e+08	1.3255e+08	1.05305e+08	1.13048e+08	1.85173e+08	2.2653e+08	3.02656e+08	2.60786e+08	3.77795e+08	1.54821e+08	2.1615e+08	2.49698e+08	1.61581e+08	1.39336e+08	1.03122e+08	0.0341078	2.44331e+08	9.22356e+07	3.7655e+07	37.7502	1.34165e+08	4.39504e+07	1.79427e+07	32.7585	1.70785e+08	5.32768e+07	2.17502e+07	31.1953	0.0849155	0.865049	1.05836	1.46715	C15H22N2O3	Carboxylic acids and derivatives	WMDZARSFSMZOQO-DRZSPHRISA-N	CCC(C)C(N)C(=O)NC(CC1=CC=CC=C1)C(O)=O	---	435728	HMDB0028914	Organic acids and derivatives
NEG2181	Citric acid	1.083	191.016	[M-H]-	191.02	TRUE	1.43641e+11	1.11709e+11	1.32729e+11	1.52788e+11	1.57564e+11	9.06039e+10	5.01277e+10	8.25361e+10	7.19758e+10	1.58654e+11	5.08592e+10	1.12162e+11	1.57488e+11	1.66855e+11	1.597e+11	1.71519e+11	1.72881e+11	1.58396e+11	0.00119981	8.7719e+10	4.16548e+10	1.70055e+10	47.4867	1.31506e+11	2.58674e+10	1.05603e+10	19.6701	1.64473e+11	6.84844e+09	2.79586e+09	4.16387	0.00779235	1.63227	1.26188	2.92089	C6H8O7	Tricarboxylic acids and derivatives	KRKNYBCHXYNGOX-UHFFFAOYSA-N	C(C(=O)O)C(CC(=O)O)(C(=O)O)O	C00158	311	HMDB0000094	Organic acids and derivatives
NEG1915	Mannitol	0.859	181.068	[M-H]-	181.072	TRUE	2.19002e+10	2.00877e+10	4.06081e+10	2.17364e+10	1.5333e+10	4.21625e+10	1.74236e+10	1.15681e+10	1.07774e+10	2.13525e+10	1.09223e+10	1.67713e+10	2.2794e+10	1.8547e+10	2.16474e+10	2.55132e+10	2.06622e+10	1.77519e+10	0.0349858	1.48026e+10	4.36732e+09	1.78295e+09	29.5038	2.69713e+10	1.14253e+10	4.66436e+09	42.361	2.11526e+10	2.84772e+09	1.16258e+09	13.4627	0.0858096	0.654369	1.00809	1.45611	C6H14O6	Sugar alcohols	FBPFZTCFMRRESA-KVTDHHQDSA-N	C([C@H]([C@H]([C@@H]([C@@H](CO)O)O)O)O)O	C00392	6251	HMDB0000765	Organic oxygen compounds
NEG867	Malic acid	0.968	133.011	[M-H]-	133.014	TRUE	1.21569e+10	1.0099e+10	1.30851e+10	1.0862e+10	1.13369e+10	1.66596e+10	1.34502e+10	7.85608e+09	9.01135e+09	1.26876e+10	1.04028e+10	1.18963e+10	1.2619e+10	1.19279e+10	1.41898e+10	1.31363e+10	1.15232e+10	9.61462e+09	0.420276	1.0884e+10	2.18036e+09	8.90129e+08	20.0326	1.23666e+10	2.34332e+09	9.56657e+08	18.9488	1.21685e+10	1.56344e+09	6.38272e+08	12.8483	0.500859	0.562077	0.613037	0.376465	C4H6O5	Beta hydroxy acids and derivatives	BJEPYKJPYRNKOW-REOHCLBHSA-N	C([C@@H](C(=O)O)O)C(=O)O	C00149	222656;138628585	HMDB0000156	Organic acids and derivatives
NEG346	Glycerate	0.911	105.016	[M-H]-	105.019	TRUE	2.92863e+08	2.88885e+08	2.85356e+08	2.58619e+08	2.68106e+08	2.59824e+08	1.54918e+08	1.36323e+08	1.31492e+08	4.11983e+08	1.3023e+08	2.39425e+08	3.47487e+08	3.87172e+08	6.1362e+08	3.19007e+08	2.72685e+08	2.08244e+08	0.0579456	2.00729e+08	1.11478e+08	4.55105e+07	55.5365	2.75609e+08	1.52516e+07	6.22645e+06	5.5338	3.58036e+08	1.39663e+08	5.70173e+07	39.0082	0.124262	1.22187	1.01281	1.23698	C3H6O4	Sugar acids and derivatives	RBNPOMFGQQGHHO-QKGSACKDNA-N	O=C(O)C(O)CO	C00258	439194	HMDB0000139	Organic oxygen compounds
NEG1408	Alanylalanine	0.895	159.074	[M-H]-	159.078	TRUE	7.25651e+07	1.62993e+08	1.14254e+08	9.08229e+07	9.71903e+07	8.11695e+07	4.0162e+07	7.26269e+07	1.0844e+08	2.94345e+08	7.06069e+07	1.59288e+08	1.26204e+08	2.76576e+08	2.89473e+08	1.66449e+08	1.50571e+08	9.70933e+07	0.171156	1.24245e+08	9.27611e+07	3.78696e+07	74.66	1.03166e+08	3.259e+07	1.33048e+07	31.5899	1.84394e+08	8.00158e+07	3.26663e+07	43.3938	0.273742	0.701782	1.14807	0.766608	C6H12N2O3	Peptides	DEFJQIDDEAULHB-UHFFFAOYSA-N	O=C(O)C(N=C(O)C(N)C)C	C00993	---	HMDB0003459	Organic acids and derivatives
NEG4109	gamma-Glutamylisoleucine	3.998	259.126	[M-H]-	259.129	TRUE	7.96405e+07	4.51842e+08	1.39946e+08	2.85691e+08	2.4541e+08	1.26569e+08	5.35132e+07	8.67505e+07	1.18615e+08	3.55677e+08	1.1197e+08	2.2025e+08	1.91002e+08	7.64185e+08	4.92733e+08	3.12464e+08	3.07991e+08	1.60442e+08	0.103883	1.57796e+08	1.11906e+08	4.56855e+07	70.9182	2.21517e+08	1.36775e+08	5.58381e+07	61.7448	3.7147e+08	2.25186e+08	9.19316e+07	60.6202	0.1916	1.08179	1.07895	0.983457	C11H20N2O5	Peptides	SNCKGJWJABDZHI-ZKWXMUAHSA-N	CC[C@H](C)[C@H](NC(=O)CC[C@H](N)C(O)=O)C(O)=O	---	22885096	HMDB0011170	Organic acids and derivatives
NEG2524	Tryptophan	5.26	203.079	[M-H]-	203.083	TRUE	6.01352e+07	1.05235e+08	9.29958e+07	5.39812e+07	8.46283e+07	1.37301e+08	8.01196e+07	4.8425e+07	6.09343e+07	6.00564e+07	5.93931e+07	5.57564e+07	1.00563e+08	9.27062e+07	9.53519e+07	9.97154e+07	9.76219e+07	7.34072e+07	0.0234647	6.07808e+07	1.05297e+07	4.29874e+06	17.3241	8.9046e+07	3.06303e+07	1.25048e+07	34.3983	9.32275e+07	1.01275e+07	4.13455e+06	10.8633	0.0654699	1.26423	0.936454	1.62958	C11H12N2O2	Amino acids and derivatives	QIVBCDIJIAJPQS-VIFPVBQESA-N	O=C(O)C(N)CC1=CNC=2C=CC=CC21	C00078	---	HMDB0000929	Organoheterocyclic compounds
NEG5878	10-Oxo-13-hydroxy-11-octadecenoic acid	9.324	311.219	[M-H]-	311.222	TRUE	7.5225e+08	2.2736e+09	1.06179e+08	1514392884	2.39181e+09	5.37978e+07	1.85193e+08	3.79213e+08	2.3855e+08	1.36628e+08	1.26276e+08	1.67174e+08	1.71431e+09	2.09661e+09	6.43648e+08	1.77055e+08	3.43535e+09	1.89649e+09	0.0378588	2.05505e+08	9.39889e+07	3.83708e+07	45.7355	1.18201e+09	1.03737e+09	4.23503e+08	87.7632	1.66058e+09	1.15182e+09	4.7023e+08	69.3628	0.0912189	1.2693	0.940336	1.42183	C18H32O4	Fatty Acyls	CZGIUGHMJZYXNX-CCEZHUSRSA-N	CCCCCC(O)\C=C\C(=O)CCCCCCCCC(O)=O	---	5283009	HMDB0040900	Lipids and lipid-like molecules
NEG4098	Galactose 1-phosphate	0.763	259.019	[M-H]-	259.022	TRUE	1.18348e+08	9.38877e+07	6.27975e+07	8.53799e+07	1.03532e+08	1.07284e+08	1.42846e+08	1.25082e+08	1.72265e+08	2.80318e+08	1.35917e+08	1.79279e+08	1.35167e+08	1.26704e+08	1.75875e+08	1.20336e+08	1.06538e+08	1.18496e+08	0.00951106	1.72618e+08	5.68097e+07	2.31924e+07	32.9107	9.52048e+07	1.94902e+07	7.95686e+06	20.4719	1.30519e+08	2.41521e+07	9.86006e+06	18.5046	0.0339776	0.820619	1.11004	2.02177	C6H13O9P	Monosaccharides	HXXFSFRBOHSIMQ-FPRJBGLDSA-N	O=P(O)(O)O[C@H]1O[C@H](CO)[C@H](O)[C@H](O)[C@H]1O	C00446	---	HMDB0000645	Organic oxygen compounds
NEG4072	Leucyl-Glutamine	3.036	258.143	[M-H]-	258.145	TRUE	1.65932e+07	6.75461e+07	5.13336e+07	3.8441e+07	4.24578e+07	3.54931e+07	1.36156e+07	4.96221e+07	7.12893e+07	1.06133e+08	7.00668e+07	1.4243e+08	5.97438e+07	1.05766e+08	1.3144e+08	5.77069e+07	5.52749e+07	3.09948e+07	0.210466	7.55261e+07	4.46421e+07	1.82251e+07	59.1082	4.19775e+07	1.69732e+07	6.92926e+06	40.434	7.34878e+07	3.73515e+07	1.52487e+07	50.8268	0.314109	0.0560253	1.04133	0.676818	C11H21N3O4	Carboxylic acids and derivatives	JYOAXOMPIXKMKK-UHFFFAOYSA-N	CC(C)CC(N)C(=O)NC(CCC(N)=O)C(O)=O	---	4305457	HMDB0028927	Organic acids and derivatives
NEG1725	Suberic acid (Not validated)	6.229	173.078	[M-H]-	173.079	TRUE	3.61466e+07	1.95981e+07	9.99182e+06	2.08021e+07	1.44764e+07	1.6229e+07	4.63793e+07	2.66569e+07	2.34984e+07	2.64318e+07	3.58887e+07	6.18685e+07	3.25845e+07	5.13896e+07	7.59509e+07	1.39725e+07	1.58339e+07	1.80057e+07	0.208928	3.67872e+07	1.48885e+07	6.07821e+06	40.4719	1.95407e+07	9.00162e+06	3.6749e+06	46.066	3.46228e+07	2.46936e+07	1.00811e+07	71.3218	0.312881	0.0815809	0.931966	0.680003	C8H14O4	Dicarboxy fatty acids	TYFQFVWCELRYAO-UHFFFAOYSA-N	O=C(O)CCCCCCC(=O)O	C08278	---	HMDB0000893	Lipids and lipid-like molecules
NEG6238	Pseudouridine 5'-phosphate	0.969	323.024	[M-H]-	323.028	TRUE	3.80137e+08	5.52855e+08	516832992	4.06417e+08	3.36679e+08	6.20161e+08	1.77394e+08	3.46402e+08	3.6153e+08	2.71903e+08	1.92304e+08	2.21187e+08	5.28289e+08	4.64618e+08	473746830	4.05228e+08	3.95563e+08	3.90742e+08	0.00131187	2.61787e+08	7.84972e+07	3.20463e+07	29.9852	4.68847e+08	1.10898e+08	4.52737e+07	23.6532	4.43031e+08	5.4945e+07	2.24312e+07	12.4021	0.00818715	1.3347	1.05885	2.88211	C9H13N2O9P	Organooxygen compounds	MOBMOJGXNHLLIR-GBNDHIKLSA-N	O[C@H]1[C@@H](O)[C@@H](O[C@@H]1COP(O)(O)=O)C1=CNC(=O)NC1=O	C01168	439424	HMDB0001271	Organic oxygen compounds
NEG540	Succinic acid	2.313	117.016	[M-H]-	117.019	TRUE	3.50319e+09	5.98043e+09	1.31068e+10	5.29584e+09	3.84244e+09	1.2415e+10	3.58442e+09	1.43064e+09	2.20033e+09	4.18283e+09	2.67991e+09	2.69799e+09	4.67692e+09	5.80519e+09	6.09708e+09	6.90214e+09	6.39558e+09	1.62278e+09	0.0388051	2.79602e+09	9.7847e+08	3.99459e+08	34.9951	7.35729e+09	4.28932e+09	1.75111e+09	58.3003	5.24995e+09	1.92628e+09	7.86402e+08	36.6915	0.0929985	0.683035	0.966397	1.41111	C4H6O4	Dicarboxylic acids and derivatives	KDYFGRWQOYBRFD-UHFFFAOYSA-N	O=C(O)CCC(=O)O	C00042	---	HMDB0000254	Organic acids and derivatives
NEG2467	Sebacic acid	7.17	201.109	[M-H]-	201.113	TRUE	4.6728e+07	4.91581e+07	1.18724e+07	4.95458e+07	2.72051e+07	1.92853e+07	7.52809e+07	9.86706e+07	1.05495e+08	7.69612e+07	6.04182e+07	8.32614e+07	4.54533e+07	6.00441e+07	1.72988e+08	3.30871e+07	4.14741e+07	3.54869e+07	0.0674463	8.33479e+07	1.64738e+07	6.72541e+06	19.7651	3.39658e+07	1.66479e+07	6.79646e+06	49.0136	6.47556e+07	5.38713e+07	2.19929e+07	83.1918	0.139359	0.41273	1.00133	1.17104	C10H18O4	Medium-chain fatty acids	CXMXRPHRNRROMY-UHFFFAOYSA-N	OC(=O)CCCCCCCCC(O)=O	C08277	5192	HMDB0000792	Lipids and lipid-like molecules
NEG2276	Gluconic acid	0.872	195.047	[M-H]-	195.051	TRUE	9.65776e+08	7.08746e+08	9.22376e+08	7.72797e+08	8.24044e+08	1.07443e+09	2.00798e+09	1.49886e+09	1.29396e+09	1.14586e+09	1.30605e+09	1.45007e+09	8.34571e+08	7.40517e+08	8.81159e+08	5.84062e+08	5.5936e+08	5.83847e+08	3.74291e-05	1.45046e+09	3.00434e+08	1.22652e+08	20.713	8.78028e+08	1.34821e+08	5.50406e+07	15.355	6.97252e+08	1.40881e+08	5.75144e+07	20.2052	0.000686196	1.78381	1.28636	4.42679	C6H12O7	Medium-chain hydroxy acids and derivatives	RGHNJXZEOKUKBD-IBOZAKBINA-N	O=C(O)[C@H](O)[C@@H](O)[C@H](O)[C@H](O)CO	C00257	604	HMDB0000625	Organic oxygen compounds
NEG3468	Gly-Tyr	4.47	237.085	[M-H]-	237.088	TRUE	2.0884e+07	8.69679e+07	2.94601e+07	4.54002e+07	3.02273e+07	9.3154e+07	1.24096e+07	6.26779e+06	1.04763e+07	1.17668e+07	5.22251e+06	1.96442e+07	6.0318e+07	1.75113e+08	2.14079e+08	5.97469e+07	2.35117e+07	1.60638e+07	0.0492047	1.09645e+07	5.16404e+06	2.10821e+06	47.0977	5.10156e+07	3.13192e+07	1.2786e+07	61.3914	9.1472e+07	8.28376e+07	3.38183e+07	90.5606	0.110801	1.27203	0.994486	1.30799	C11H14N2O4	Dipeptides	XBGGUPMXALFZOT-UHFFFAOYSA-N	O=C(O)C(N=C(O)CN)CC1=CC=C(O)C=C1	---	---	HMDB0028853	Organic acids and derivatives
NEG2146	N-Acetylmethionine	5.49	190.051	[M-H]-	190.054	TRUE	1.71648e+08	1.60964e+08	3.6633e+08	1.48639e+08	1.60587e+08	2.40328e+08	3.08936e+08	1.64665e+08	2.46286e+08	3.87045e+08	1.64808e+08	3.71121e+08	2.56556e+08	2.9365e+08	3.55938e+08	2.22671e+08	1.99944e+08	2.03057e+08	0.386317	2.7381e+08	9.80582e+07	4.00321e+07	35.8125	2.08083e+08	8.41652e+07	3.43603e+07	40.448	2.55303e+08	6.07598e+07	2.48051e+07	23.7991	0.475681	0.227275	0.743463	0.413056	C7H13NO3S	Amino acids and derivatives	XUYPXLNMDZIRQH-LURJTMIESA-N	CSCCC(N=C(C)O)C(=O)O	C02712	---	HMDB0011745	Organic acids and derivatives
NEG4632	L-Saccharopine	0.858	275.122	[M-H]-	275.125	TRUE	6.88765e+07	6.0225e+07	1.77935e+08	5.24191e+07	5.27175e+07	1.45512e+08	1.34352e+08	4.14079e+07	3.02957e+07	6.20523e+07	7.86099e+07	9.21716e+07	6.04205e+07	4.8351e+07	7.75555e+07	6.60722e+07	4.71378e+07	3.35159e+07	0.286745	7.31483e+07	3.76949e+07	1.53889e+07	51.5322	9.29476e+07	5.45842e+07	2.22839e+07	58.7257	5.55088e+07	1.56637e+07	6.3947e+06	28.2185	0.390413	0.399781	1.04235	0.542504	C11H20N2O6	Amino acids and derivatives	ZDGJAHTZVHVLOT-HMORVUFPNA-N	N[C@@H](CCCCN[C@@H](CCC(O)=O)C(O)=O)C(O)=O	C00449	160556	HMDB0000279	Organic acids and derivatives
NEG2060	Glycylleucine	5.003	187.105	[M-H]-	187.109	TRUE	2.17879e+08	3.11395e+08	2.84608e+08	2.26939e+08	2.18513e+08	3.28768e+08	1.43501e+08	1.00128e+08	1.18598e+08	2.39468e+08	1.33912e+08	2.19256e+08	3.04596e+08	5.8458e+08	8.26143e+08	2.78456e+08	3.21954e+08	2.06331e+08	0.0213467	1.59144e+08	5.66985e+07	2.31471e+07	35.6272	2.64684e+08	4.98657e+07	2.03576e+07	18.8397	4.20343e+08	2.36921e+08	9.67227e+07	56.3638	0.0614673	1.38829	1.16433	1.67067	C8H16N2O3	Peptides	DKEXFJVMVGETOO-LURJTMIESA-N	O=C(O)C(N=C(O)CN)CC(C)C	C02155	92843;1548899	HMDB0000759	Organic acids and derivatives
NEG2054	Aceglutamide	1.001	187.069	[M-H]-	187.072	TRUE	8.27337e+07	9.08669e+07	5.29779e+07	1.02363e+08	9.45148e+07	6.06293e+07	8.73706e+07	2.20648e+08	2.45288e+08	1.76791e+08	1.95421e+08	1.4911e+08	1.23817e+08	1.49943e+08	9.59568e+07	1.21399e+08	9.10114e+07	1.22091e+08	0.00106791	1.79105e+08	5.60225e+07	2.28711e+07	31.2791	8.06809e+07	1.96925e+07	8.03945e+06	24.4079	1.1737e+08	2.14213e+07	8.74522e+06	18.2512	0.00728944	1.04723	1.19079	2.97147	C7H12N2O4	Amino acids and derivatives	KSMRODHGGIIXDV-YFKPBYRVSA-N	O=C(O)C(N=C(O)C)CCC(=N)O	---	25561	HMDB0006029	Organic acids and derivatives
NEG4867	Guanosine	4.762	282.081	[M-H]-	282.084	TRUE	3.15489e+08	3.88771e+08	4.07545e+08	3.75418e+08	3.2123e+08	3.98809e+08	1.46875e+08	1.33757e+08	9.84933e+07	1.65358e+08	1.23627e+08	1.49797e+08	3.28505e+08	4.45292e+08	3.44671e+08	2.77762e+08	2.91203e+08	2.32584e+08	1.86747e-06	1.36318e+08	2.33871e+07	9.54774e+06	17.1563	3.67877e+08	3.98604e+07	1.62729e+07	10.8352	3.20003e+08	7.29847e+07	2.97959e+07	22.8075	0.000101977	1.48172	1.26319	5.72875	C10H13N5O5	Purine nucleosides	NYHBQMYGNKIUIF-BUDDTFTENA-N	N=C1N=C(O)C=2N=CN(C2N1)C3OC(CO)C(O)C3O	C00387	135398635	HMDB0000133	Nucleosides, nucleotides, and analogues
NEG7020	2-hydroxy-dAMP	1.678	346.052	[M-H]-	346.055	TRUE	6.10885e+08	4.66369e+08	2.34004e+08	2.5641e+08	3.29311e+08	3.04502e+08	1.01727e+08	1.31166e+08	1.88121e+08	1.34674e+08	6.98679e+07	1.38068e+08	4.34422e+08	5.59396e+08	3.66647e+08	3.5202e+08	3.73844e+08	4.78379e+08	0.000211926	1.27271e+08	3.95902e+07	1.61627e+07	31.1071	3.66913e+08	1.44637e+08	5.90476e+07	39.4198	4.27451e+08	8.03898e+07	3.2819e+07	18.8068	0.00220919	1.71207	1.17399	3.67382	C10H14N5O7P	Purine nucleotides	GEQDRKVFKBSPSW-KVQBGUIXSA-N	[H][C@]1(O)C[C@@]([H])(O[C@]1([H])COP(O)(O)=O)N1C=NC2=C(N)N=C(O)N=C12	C19970	6323381	HMDB0059594	Nucleosides, nucleotides, and analogues
NEG3180	Traumatic acid	7.796	227.125	[M-H]-	227.129	TRUE	5.9775e+07	1.0417e+07	3.17638e+06	1.7953e+07	1.1158e+07	7.99941e+06	2.50107e+08	1.17681e+08	1.31099e+08	2.19699e+08	2.07021e+08	2.05693e+08	4.16877e+07	4.02971e+07	8.27655e+07	1.81297e+07	2.3194e+07	3.20347e+07	7.4543e-07	1.8855e+08	5.23786e+07	2.13835e+07	27.7797	1.84131e+07	2.0824e+07	8.50137e+06	113.093	3.96848e+07	2.30453e+07	9.40821e+06	58.0709	6.32446e-05	1.602	1.27475	6.12759	C12H20O4	Medium-chain fatty acids	MAZWDMBCPDUFDJ-VQHVLOKHSA-N	C(CCCCC(=O)O)CCC/C=C/C(=O)O	C16308	5283028	HMDB0000933	Lipids and lipid-like molecules
NEG5946	9,10-Epoxyoctadecanoic acid	9.201	313.235	[M-H]-	313.238	TRUE	1.01591e+08	7.02442e+07	2.02805e+07	6.18773e+07	6.69342e+07	3.80782e+07	6.58895e+07	1.34261e+08	2.15919e+08	2.37306e+08	2.4434e+08	1.97528e+08	7.98195e+07	1.31614e+08	1.6435e+08	5.51577e+07	3.29326e+07	6.30282e+07	0.00249916	1.82541e+08	6.94197e+07	2.83405e+07	38.0298	5.98343e+07	2.80871e+07	1.14665e+07	46.9415	8.78169e+07	5.00655e+07	2.04391e+07	57.0112	0.0124876	1.17577	1.11919	2.60221	C18H34O4	Fatty Acyls	ITTPZDMHCNGAGQ-DLBZAZTESA-N	OCCCCCCCC[C@@H]1O[C@@H]1CCCCCCCC(O)=O	C19418	16061045	HMDB0061650	Lipids and lipid-like molecules
NEG5778	Glutamyltyrosine	4.964	309.105	[M-H]-	309.109	TRUE	7.44877e+07	6.2606e+07	4.54816e+07	5.98984e+07	81757778	6.09684e+07	3.65507e+07	2.31117e+07	2.56949e+07	3.47704e+07	2.05737e+07	3.07919e+07	9.03581e+07	6.51281e+07	5.82143e+07	7.44563e+07	8.46347e+07	7.7846e+07	4.74134e-06	2.85822e+07	6.4664e+06	2.6399e+06	22.6239	6.42e+07	1.26173e+07	5.15099e+06	19.6531	7.51063e+07	1.19686e+07	4.88617e+06	15.9356	0.000181238	1.85626	1.29485	5.3241	C14H18N2O6	Peptides	VVLXCWVSSLFQDS-UHFFFAOYSA-N	O=C(O)C(N=C(O)CCC(N)C(=O)O)CC1=CC=C(O)C=C1	---	---	HMDB0028831	Organic acids and derivatives
NEG1718	cis-Aconitate	2.479	173.006	[M-H]-	173.009	TRUE	4.129e+09	2.62171e+09	1.82154e+09	3.4673e+09	4.35924e+09	4.26646e+09	3.13701e+09	1.46922e+09	2.21387e+09	5.21591e+09	1.20494e+09	3.73159e+09	4.64618e+09	2.99712e+09	3.36016e+09	2.35827e+09	1.61321e+09	1.89245e+09	0.610769	2.82876e+09	1.51471e+09	6.1838e+08	53.547	3.44421e+09	1.02883e+09	4.20016e+08	29.8711	2.81123e+09	1.11243e+09	4.54148e+08	39.5709	0.668479	0.0516552	0.714229	0.214123	C6H6O6	Tricarboxylic acids and derivatives	GTZCVFVGUGFEME-IWQZZHSRSA-N	O=C(O)C=C(C(=O)O)CC(=O)O	C00417	643757	HMDB0000072	Organic acids and derivatives
NEG7021	3'-AMP	2.828	346.052	[M-H]-	346.056	TRUE	1.19196e+08	5.08003e+07	8.5364e+07	7.29801e+07	6.8946e+07	2.93664e+07	2.14196e+07	1.58936e+08	1.95708e+08	9.59691e+08	4.03603e+07	5.25586e+07	1.2433e+08	8.45107e+07	3.63787e+07	3.58151e+07	3.84521e+07	4.00302e+07	0.28728	2.38112e+08	3.60343e+08	1.47109e+08	151.333	7.11088e+07	3.05897e+07	1.24882e+07	43.0182	5.99195e+07	3.67289e+07	1.49945e+07	61.2971	0.390793	0.80027	0.655342	0.541695	C10H14N5O7P	Ribonucleoside 3'-phosphates	LNQVTSROQXJCDD-KQYNXXCUSA-N	OC[C@@H](O1)[C@@H](OP(O)(O)=O)[C@@H](O)[C@@H]1n(c3)c(n2)c(n3)c(N)nc2	C01367	41211	HMDB0003540	Nucleosides, nucleotides, and analogues
NEG3026	Cystathionine	0.771	221.057	[M-H]-	221.06	TRUE	3.36476e+08	5.25678e+08	2.06269e+08	4.63128e+08	5.22316e+08	2.57905e+08	2.14711e+08	2.88673e+08	225032405	3.37504e+08	2.80725e+08	3.72452e+08	5.33776e+08	3.54581e+08	5.66642e+08	3.04362e+08	4.68767e+08	2.86798e+08	0.13519	2.86516e+08	6.15778e+07	2.5139e+07	21.4919	3.85295e+08	1.37987e+08	5.6333e+07	35.8133	4.19154e+08	1.20181e+08	4.90637e+07	28.6723	0.232254	1.01705	0.938852	0.869054	C7H14N2O4S	Amino acids and derivatives	ILRYLPWNYFXEMH-UHFFFAOYSA-N	C(CSC[C@@H](C(=O)O)N)[C@@H](C(=O)O)N	C00542	---	HMDB0000099	Organic acids and derivatives
NEG1931	4-Pyridoxate	4.757	182.042	[M-H]-	182.046	TRUE	1.27262e+09	1.1223e+09	5.40051e+08	1.10648e+09	1.07038e+09	7.33293e+08	9.95008e+08	1.48887e+09	1.6043e+09	1.9663e+09	1.64746e+09	1.72459e+09	1.95371e+09	1.37184e+09	1.55989e+09	1.45888e+09	1.5003e+09	1.26962e+09	0.00377557	1.57109e+09	3.24136e+08	1.32328e+08	20.6313	9.74188e+08	2.77222e+08	1.13175e+08	28.4567	1.51904e+09	2.35988e+08	9.63417e+07	15.5353	0.0171301	0.135537	1.52343	2.42302	C8H9NO4	Pyridinecarboxylic acids	HXACOUQIXZGNBF-UHFFFAOYSA-N	Cc1ncc(CO)c(C(=O)O)c1O	C00847	6723	HMDB0000017	Organoheterocyclic compounds
NEG3051	N-Acetyltyrosine	5.428	222.073	[M-H]-	222.077	TRUE	7.78755e+07	7.58746e+07	8.93381e+07	9.23113e+07	6.94475e+07	1.36198e+08	1.29034e+08	1.20802e+08	1.5653e+08	1.13522e+08	1.53631e+08	1.37854e+08	9.30538e+07	1.32763e+08	9.46857e+07	6.21007e+07	6.25926e+07	9.91923e+07	0.00520959	1.35229e+08	1.7418e+07	7.11088e+06	12.8804	9.01742e+07	2.41197e+07	9.84682e+06	26.7479	9.07313e+07	2.63468e+07	1.0756e+07	29.0383	0.0216453	1.33363	0.9748	2.2832	C11H13NO4	Amino acids and derivatives	CAHKINHBCWCHCF-JTQLQIEISA-N	O=C(O)C(N=C(O)C)CC1=CC=C(O)C=C1	---	68310	HMDB0000866	Organic acids and derivatives
NEG1182	Citramalic acid	1.084	147.026	[M-H]-	147.03	TRUE	3.80612e+08	4.12919e+08	2.13897e+08	4.84572e+08	4.12569e+08	6.45222e+08	2.35337e+08	251145078	1.67909e+08	7.92754e+08	2.49152e+08	5.04866e+08	4.6079e+08	8.22238e+08	6.73582e+08	5.12016e+08	8.52911e+08	7.73788e+08	0.0230426	3.66861e+08	2.38561e+08	9.73921e+07	65.0277	4.24965e+08	1.40628e+08	5.74113e+07	33.0917	6.82554e+08	1.64438e+08	6.71317e+07	24.0916	0.0647465	1.24388	1.30776	1.63747	C5H8O5	Fatty Acyls	XFTRTWQBIOMVPK-PYKBPPSDNA-N	CC(O)(CC(=O)O)C(=O)O	C02612	1081	HMDB0000426	Lipids and lipid-like molecules
NEG1546	Arabinonic acid	0.871	165.037	[M-H]-	165.04	TRUE	3.59551e+09	2.65727e+09	2.40664e+09	2.6374e+09	2.91744e+09	3.18485e+09	4.47001e+09	5.44938e+09	5.14749e+09	3.47038e+09	5.12542e+09	4.90974e+09	3.90839e+09	2.36391e+09	2.88687e+09	2.68092e+09	2.10613e+09	2.23787e+09	4.891e-05	4.76207e+09	7.11131e+08	2.90318e+08	14.9332	2.89985e+09	4.32773e+08	1.76679e+08	14.924	2.69735e+09	6.5949e+08	2.69236e+08	24.4496	0.000748116	1.67382	1.16768	4.3106	C5H10O6	Organooxygen compounds	QXKAIJAYHKCRRA-JJYYJPOSSA-N	OC[C@@H](O)[C@@H](O)[C@H](O)C(O)=O	C00878	122045	HMDB0000539	Organic oxygen compounds
NEG6862	Sucrose	0.915	341.105	[M-H]-	341.109	TRUE	3.23946e+08	3.79359e+08	2.78656e+08	3.35466e+08	3.17277e+08	3.22012e+08	2.45249e+08	2.94696e+08	3.85772e+08	2.38472e+08	2.48059e+08	2.30446e+08	2.64118e+08	2.93844e+08	2.35528e+08	3.50013e+08	3.02195e+08	3.12154e+08	0.162582	2.73782e+08	5.92954e+07	2.42072e+07	21.6579	3.26119e+08	3.24789e+07	1.32595e+07	9.95922	2.92975e+08	3.95974e+07	1.61656e+07	13.5156	0.264472	0.385614	0.92263	0.788927	C12H22O11	Glycosyl compounds	CZMRCDWAGMRECN-UGDNZRGBSA-N	OCC1OC(OC2(OC(CO)C(O)C2O)CO)C(O)C(O)C1O	C00089	5988	HMDB0000258	Organic oxygen compounds
NEG1155	Glutamic acid	0.858	146.043	[M-H]-	146.046	TRUE	1.42134e+10	1.19835e+10	1.28482e+10	1.08633e+10	1.2583e+10	1.95956e+10	1.19589e+10	6.24599e+09	5.30665e+09	6.16973e+09	6.09253e+09	7.35878e+09	1.16745e+10	1.23925e+10	1.32697e+10	9.63514e+09	8.49862e+09	9.61325e+09	0.00170269	7.18877e+09	2.42712e+09	9.90867e+08	33.7627	1.36812e+10	3.09794e+09	1.26473e+09	22.6438	1.08473e+10	1.86807e+09	7.62637e+08	17.2216	0.00978809	0.933525	1.19239	2.76886	C5H9NO4	Amino acids and derivatives	WHUUTDBJXJRKMK-UHFFFAOYSA-N	O=C(O)CCC(N)C(=O)O	C00025	---	HMDB0000148	Organic acids and derivatives
NEG1657	Glycerol 3-phosphate	0.777	171.003	[M-H]-	171.006	TRUE	9.39662e+07	6.05251e+07	5.953e+07	1.4389e+08	5.44486e+07	7.11e+07	8.92762e+07	1.59555e+08	1.29394e+08	1.45836e+08	1.02697e+08	1.04317e+08	1.13143e+08	1.49144e+08	2.37821e+08	7.58303e+07	1.00328e+08	5.70922e+07	0.219035	1.21846e+08	2.75291e+07	1.12387e+07	22.5934	8.05767e+07	3.40746e+07	1.39109e+07	42.2885	1.22226e+08	6.4875e+07	2.64851e+07	53.0777	0.321984	0.00937356	0.968421	0.659486	C3H9O6P	Glycerophosphates	AWUCVROLDVIAJX-GSVOUGTGSA-N	O=P(O)(O)OCC(O)CO	C00093	439162	HMDB0000126	Lipids and lipid-like molecules
NEG2277	Acetosyringone	6.783	195.063	[M-H]-	195.066	TRUE	1.24432e+08	4.27619e+07	1.20153e+07	1.33656e+08	3.25239e+07	1.226e+07	4.17104e+07	5.36291e+07	3.2362e+07	6.40325e+07	1.10063e+08	9.14237e+07	9.74024e+07	1.3104e+08	1.18521e+08	4.31908e+07	4.30565e+07	5.50588e+07	0.66698	6.55367e+07	2.98831e+07	1.21997e+07	45.5975	5.96081e+07	5.51533e+07	2.25162e+07	92.5265	8.13782e+07	3.92993e+07	1.60439e+07	48.2922	0.713655	0.351266	0.642716	0.175887	C10H12O4	Ketones	OJOBTAOGJIWAGB-UHFFFAOYSA-N	COc1cc(C(C)=O)cc(OC)c1O	C10664	17198	---	Organic oxygen compounds
NEG6211	3'-CMP	1.558	322.041	[M-H]-	322.045	TRUE	1.64914e+07	5.98572e+06	6.40131e+06	1.67836e+07	8251848	8.68267e+06	1.55189e+06	1.07578e+07	1.38412e+07	6.51568e+07	6.36959e+06	1.14691e+07	1.60685e+07	1.8167e+07	2.39633e+07	9.86283e+06	7.33314e+06	5.15002e+06	0.651197	1.81911e+07	2.34169e+07	9.5599e+06	128.727	1.04328e+07	4.91707e+06	2.00738e+06	47.1311	1.34242e+07	7.19454e+06	2.93716e+06	53.594	0.700579	0.351224	0.561723	0.186287	C9H14N3O8P	Monosaccharides	UOOOPKANIPLQPU-XVFCMESISA-N	OC[C@H]1O[C@H]([C@H](O)[C@@H]1OP(O)(O)=O)N1C=CC(=N)N=C1O	C05822	66535	HMDB0240312	Organic oxygen compounds
NEG2473	Alanylisoleucine	4.995	201.121	[M-H]-	201.124	TRUE	1.28165e+08	2.65736e+08	2.10684e+08	1.73856e+08	1.81403e+08	2.02691e+08	1.11139e+08	1.08405e+08	1.2565e+08	2.41599e+08	1.46676e+08	2.40502e+08	2.19929e+08	3.95944e+08	4.33635e+08	1.94701e+08	2.20173e+08	1.30313e+08	0.118482	1.62328e+08	6.24712e+07	2.55038e+07	38.4845	1.93756e+08	4.56032e+07	1.86174e+07	23.5364	2.65783e+08	1.20585e+08	4.92286e+07	45.3698	0.210407	1.06336	1.02819	0.926347	C9H18N2O3	Peptides	ZSOICJZJSRWNHX-ACZMJKKPSA-N	O=C(O)C(N=C(O)C(N)C)C(C)CC	---	7408078;7408079	HMDB0028690	Organic acids and derivatives
NEG536	Erythronolactone	4.92	117.016	[M-H]-	117.019	TRUE	5.33207e+07	1.14005e+08	1.91944e+08	1.09327e+08	8.03359e+07	1.58881e+08	3.15729e+07	5.89719e+07	3.62706e+07	3.72251e+07	3.78423e+07	5.93096e+07	5.08225e+07	8.24047e+07	6.01811e+07	6.02262e+07	4.06226e+07	5.9213e+07	0.00210756	4.3532e+07	1.229e+07	5.01737e+06	28.2321	1.17969e+08	5.06599e+07	2.06818e+07	42.9434	5.89117e+07	1.38223e+07	5.64292e+06	23.4627	0.0113467	0.300056	1.49049	2.67622	C4H6O4	Gamma butyrolactones	SGMJBNSHAZVGMC-PWNYCUMCSA-N	O=C1OCC(O)C1O	---	5325915	HMDB0000349	Organoheterocyclic compounds
NEG5669	Glutathione (Reduced)	3.581	306.072	[M-H]-	306.077	TRUE	5.23722e+07	4.13166e+07	1.79788e+07	4.77354e+07	8.66265e+07	8.06738e+07	3.8723e+07	4.05027e+07	2.21436e+07	5.09199e+07	2.91699e+07	6.29455e+07	5.96021e+07	4.18023e+07	6.96182e+07	5.99928e+07	4.72172e+07	6.63123e+07	0.267173	4.07341e+07	1.47006e+07	6.00148e+06	36.0891	5.44505e+07	2.55932e+07	1.04484e+07	47.0026	5.74242e+07	1.08375e+07	4.4244e+06	18.8728	0.3728	0.791101	0.571335	0.573208	C10H17N3O6S	Peptides	RWSXRVCMGQZWBV-UHFFFAOYSA-N	O=C(O)CN=C(O)C(N=C(O)CCC(N)C(=O)O)CS	C00051	124886	HMDB0000125	Organic acids and derivatives
NEG12660	LPI(18:2)	9.694	595.284	[2M-H]-	595.288	TRUE	1.08043e+06	1.69854e+07	1.35395e+07	3.58835e+08	1.989e+07	3.88199e+07	235318	1.99744e+07	6.00004e+06	3.32175e+06	5.85277e+06	2.07171e+07	1.28052e+06	4.16724e+07	3.87973e+07	3.46261e+07	1.6204e+07	1.0741e+07	0.366942	9.35021e+06	8.77448e+06	3.58217e+06	93.8425	7.48584e+07	1.39654e+08	5.70133e+07	186.557	2.38869e+07	1.67144e+07	6.82364e+06	69.9733	0.462154	0.113666	0.823336	0.435402	C27H49O12P	Glycerophospholipids	SAHCQBPGXQFTRA-FPKLTXOWSA-N	CCCCC\C=C/C\C=C/CCCCCCCC(=O)OC[C@@H](O)COP(O)(=O)O[C@H]1[C@H](O)[C@@H](O)[C@H](O)[C@@H](O)[C@H]1O	---	---	HMDB0240597	Lipids and lipid-like molecules
NEG337	Serine	0.806	104.032	[M-H]-	104.035	TRUE	1.35098e+09	1.07953e+09	9.63766e+08	1.01992e+09	1.03261e+09	1.13081e+09	7.84564e+08	5.69395e+08	3.03738e+08	8.59146e+08	3.91606e+08	6.06082e+08	1.1892e+09	1.32268e+09	1.09994e+09	1.15802e+09	1.28662e+09	1.16166e+09	1.05308e-05	5.85755e+08	2.15488e+08	8.79726e+07	36.7881	1.09627e+09	1.36959e+08	5.59134e+07	12.4932	1.20302e+09	8.4688e+07	3.45738e+07	7.03961	0.000342586	1.79171	1.24159	4.97754	C3H7NO3	Amino acids and derivatives	MTCFGRXMJLQNBG-UHFFFAOYSA-N	C([C@@H](C(=O)O)N)O	C00065	---	HMDB0000187	Organic acids and derivatives
NEG4337	Adenosine	4.74	266.086	[M-H]-	266.089	TRUE	7.21085e+07	8.64836e+07	7.6174e+07	4.74956e+07	7.48467e+07	1.0289e+08	5.41275e+07	3.87994e+07	2.91701e+07	4.98276e+07	4.26331e+07	4.33488e+07	8.01702e+07	1.48273e+08	1.38585e+08	5.46726e+07	6.2877e+07	4.6353e+07	0.0341835	4.29844e+07	8.71324e+06	3.55717e+06	20.2707	7.66663e+07	1.8217e+07	7.43707e+06	23.7615	8.84885e+07	4.41088e+07	1.80073e+07	49.8469	0.0849155	1.28551	0.888804	1.46618	C10H13N5O4	Purine nucleosides	OIRDTQYFTABQOQ-KQYNXXCUSA-N	NC1=C2N=CN([C@@H]3O[C@H](CO)[C@@H](O)[C@H]3O)C2=NC=N1	C00212	60961	HMDB0000050	Nucleosides, nucleotides, and analogues
NEG1585	Uric acid	1.62	167.017	[M-H]-	167.021	TRUE	8.13484e+06	4.47892e+07	2.81922e+07	5.15594e+07	1.76856e+07	6.74073e+07	445.665	462042	445.665	2.99733e+06	1.54427e+06	723769	2.1341e+07	5.02558e+07	1.49481e+08	4.59188e+07	3.92237e+07	1.85823e+07	0.0270598	954717	1.15214e+06	470360	120.679	3.62948e+07	2.22625e+07	9.08861e+06	61.338	5.41338e+07	4.84464e+07	1.97782e+07	89.4938	0.0724597	1.33733	0.946222	1.56767	C5H4N4O3	Xanthines	LEHOTFFKMJEONL-UHFFFAOYSA-N	OC=1N=C(O)C=2N=C(O)NC2N1	C00366	---	HMDB0000289	Organoheterocyclic compounds
NEG1697	N-Acetylleucine	6.005	172.094	[M-H]-	172.096	TRUE	6.36433e+07	8.57765e+07	6.2966e+07	7.07565e+07	8.64155e+07	7.56529e+07	6.50248e+07	8.91338e+07	1.1345e+08	1.11889e+08	7.8773e+07	8.7952e+07	7.28937e+07	7.0842e+07	7.10146e+07	7.9185e+07	7.52754e+07	7.40825e+07	0.0503658	9.10372e+07	1.88539e+07	7.69708e+06	20.7101	7.42018e+07	1.03426e+07	4.22235e+06	13.9385	7.38822e+07	3.11589e+06	1.27206e+06	4.21738	0.112917	1.10464	0.939252	1.29786	C8H15NO3	Leucine and derivatives	WXNXCEHXYPACJF-UHFFFAOYNA-N	O=C(O)C(NC(=O)C)CC(C)C	---	---	---	---
NEG2813	sn-Glycerol-3-phosphoethanolamine	0.828	214.045	[M-H]-	214.048	TRUE	4.1181e+08	3.66989e+08	3.25993e+08	3.57666e+08	4.12855e+08	4.36516e+08	3.916e+08	3.73117e+08	2.87732e+08	3.08304e+08	2.16673e+08	2.90874e+08	5.4458e+08	4.02299e+08	4.17428e+08	3.73549e+08	4.09662e+08	3.69659e+08	0.0156997	3.11383e+08	6.35696e+07	2.59522e+07	20.4152	3.85305e+08	4.17165e+07	1.70307e+07	10.8269	4.1953e+08	6.42458e+07	2.62282e+07	15.3138	0.0499141	1.3756	1.05402	1.80411	C5H14NO6P	Glycerophospholipids	JZNWSCPGTDBMEW-YFKPBYRVSA-N	NCCO[P@@](O)(=O)OC[C@@H](O)CO	C01233	5459861;49791955	HMDB0059660	Lipids and lipid-like molecules
NEG6174	dTMP	4.124	321.046	[M-H]-	321.049	TRUE	4.47411e+07	5.06265e+07	6.97094e+07	7.14982e+07	6.48388e+07	6.89738e+07	9.72502e+06	1.59022e+07	8.81184e+07	1.10042e+08	1.62539e+08	1.4855e+08	4.2518e+07	2.97283e+08	8.35666e+07	1.88752e+07	2.46358e+07	2.40082e+07	0.800352	8.9146e+07	6.48465e+07	2.64735e+07	72.7419	6.17313e+07	1.12529e+07	4.59397e+06	18.2288	8.18145e+07	1.08209e+08	4.41763e+07	132.262	0.829091	0.100682	0.499468	0.096719	C10H15N2O8P	Pyrimidine nucleotide sugars	GYOZYWVXFNDGLU-XLPZGREQSA-N	O=C1N=C(O)C(=CN1C2OC(COP(=O)(O)O)C(O)C2)C	C00364	9700	HMDB0001227	Nucleosides, nucleotides, and analogues
NEG2749	Perseitol	0.913	211.079	[M-H]-	211.082	TRUE	8.704e+08	8.58953e+08	3.15398e+08	1.1854e+09	7.84735e+08	6.05118e+08	5.64819e+08	8.79055e+08	1061492888	9.93593e+08	7.40418e+08	9.7663e+08	9.20273e+08	8.85362e+08	7.98451e+08	9.04253e+08	9.65893e+08	9.68998e+08	0.497542	8.69335e+08	1.86183e+08	7.6009e+07	21.4168	7.70001e+08	2.91416e+08	1.1897e+08	37.8462	9.07205e+08	6.28438e+07	2.56559e+07	6.92719	0.568141	0.141073	0.855049	0.303171	C7H16O7	Sugar alcohols	OXQKEKGBFMQTML-RYRJNEICSA-N	OC[C@@H](O)[C@@H](O)C(O)[C@H](O)[C@H](O)CO	C08260	441439	HMDB0033750	Organic oxygen compounds
NEG5232	Myrsinone	13.614	293.176	[M-H2O-H]-	293.175	TRUE	7.36709e+06	1.04635e+07	2.08388e+08	1.88774e+07	3.1308e+07	8.12927e+07	1.10709e+08	2.4881e+07	3.67404e+07	5.33103e+07	7.53216e+07	2.03438e+08	5.16775e+07	1.35686e+07	1.85601e+07	1.17605e+07	1.66407e+07	2.68368e+07	0.23585	8.40666e+07	6.59156e+07	2.69099e+07	78.4088	5.96162e+07	7.77302e+07	3.17332e+07	130.384	2.3174e+07	1.49156e+07	6.08926e+06	64.3633	0.342387	0.926688	0.829159	0.627365	C17H26O4	Prenol lipids	JPFXYNDBKFIYLX-UHFFFAOYSA-N	CCCCCCCCCCCC1=CC(=O)C(O)=C(O)C1=O	---	137177207	HMDB0040646	Lipids and lipid-like molecules
NEG113	Monoethyl carbonate	0.531	89.0216	[M-H]-	89.0239	TRUE	2.08088e+08	1.60025e+08	6.07732e+07	2.27546e+08	1.26939e+08	1.40282e+08	1.59311e+08	1.30788e+08	1.46893e+08	1.6803e+08	1.82354e+08	1.71092e+08	84292274	1.9567e+08	1.80805e+08	8.29287e+07	8.84603e+07	1.64922e+08	0.597163	1.59745e+08	1.85066e+07	7.55527e+06	11.5851	1.53942e+08	5.99708e+07	2.4483e+07	38.9567	1.32846e+08	5.30943e+07	2.16756e+07	39.9667	0.657075	0.524647	0.772375	0.223907	C3H6O3	Organic carbonic acids and derivatives	CQDGTJPVBWZJAZ-UHFFFAOYSA-N	CCOC(O)=O	---	105349	HMDB0031232	Organic acids and derivatives
NEG2584	2-Methylcitric acid	3.25	205.032	[M-H]-	205.035	TRUE	1.58573e+09	1.04712e+09	4.8733e+08	1.31665e+09	6.15936e+08	8.24891e+08	965007312	8.55862e+08	1.16516e+09	1.07585e+09	3.43151e+08	1.87467e+09	1.08286e+09	1.17801e+09	1.83559e+09	8.37543e+08	5.01322e+08	9.6594e+08	0.941619	1.04662e+09	4.97691e+08	2.03182e+08	47.5524	9.79608e+08	4.20492e+08	1.71665e+08	42.9245	1.06688e+09	4.4411e+08	1.81307e+08	41.627	0.953468	0.0435225	0.447528	0.0261246	C7H10O7	Tricarboxylic acids and derivatives	YNOXCRMFGMSKIJ-UHFFFAOYSA-N	CC(C(=O)O)C(CC(=O)O)(C(=O)O)O	C02225	515	HMDB0000379	Organic acids and derivatives
NEG2506	N-Lactoylleucine	6.217	202.105	[M-H]-	202.108	TRUE	6.04546e+07	5.10192e+07	3.18374e+07	5.98731e+07	4.0736e+07	3.52708e+07	5.95847e+07	9.18977e+07	1.57174e+08	8.95515e+07	7.00966e+07	8.35703e+07	4.18192e+07	3.22378e+07	2.84787e+07	4.29919e+07	4.69202e+07	3.4841e+07	0.00112173	9.19791e+07	3.42204e+07	1.39704e+07	37.2046	4.65318e+07	1.2396e+07	5.06063e+06	26.6397	3.78815e+07	7.11096e+06	2.90304e+06	18.7716	0.0074248	1.55733	1.12268	2.95011	C9H17NO4	Carboxylic acids and derivatives	BUMIGZVUJKNXCO-BQBZGAKWSA-N	CC(C)C[C@H](NC(=O)[C@H](C)O)C(O)=O	---	57329455	HMDB0062176	Organic acids and derivatives
NEG1113	2-Methylglutarate	5.329	145.047	[M-H]-	145.051	TRUE	6.806e+07	3.27162e+07	1.12806e+07	7.07567e+07	3.21272e+07	2.02775e+07	3.02526e+07	5.89648e+07	4.7531e+07	5.73087e+07	7.0792e+07	6.28015e+07	4.99265e+07	8.2019e+07	9.15516e+07	3.97628e+07	3.4521e+07	3.78481e+07	0.358753	5.46084e+07	1.41322e+07	5.76946e+06	25.8792	3.92031e+07	2.47319e+07	1.00968e+07	63.0868	5.59382e+07	2.46262e+07	1.00536e+07	44.024	0.455592	0.0657106	0.884764	0.445204	C6H10O4	Methyl-branched fatty acids	AQYCMVICBNBXNA-UHFFFAOYSA-N	CC(CCC(=O)O)C(=O)O	---	12046	HMDB0000422	Lipids and lipid-like molecules
NEG2057	Azelaic acid	6.715	187.094	[M-H]-	187.098	TRUE	1.07356e+08	6.52055e+07	2.64435e+07	7.8591e+07	6.86989e+07	5.47228e+07	1.69115e+08	1.48458e+08	1.08563e+08	1.65954e+08	1.90408e+08	2.00277e+08	1.06731e+08	1.09858e+08	1.47199e+08	5.22323e+07	8.42731e+07	7.86577e+07	0.00021384	1.63796e+08	3.27354e+07	1.33642e+07	19.9855	6.68363e+07	2.67e+07	1.09002e+07	39.9484	9.64917e+07	3.2499e+07	1.32677e+07	33.6806	0.00220919	1.20244	1.20847	3.66991	C9H16O4	Medium-chain fatty acids	BDJRBEYXGGNYIS-UHFFFAOYSA-N	O=C(O)CCCCCCCC(=O)O	C08261	2266	HMDB0000784	Lipids and lipid-like molecules
NEG2700	Sedanonic acid	7.988	209.115	[M-H]-	209.118	TRUE	2.03121e+07	4.77478e+07	984614	3.24429e+07	4.67795e+07	334716	459985	394563	4.19444e+06	3197760	756754	3.30104e+06	2.21525e+07	2.51436e+07	9.52674e+06	1.36256e+06	4.79137e+07	3.81976e+07	0.0409956	2.05076e+06	1.69836e+06	693354	82.8164	2.47669e+07	2.12319e+07	8.6679e+06	85.7269	2.40495e+07	1.73209e+07	7.07124e+06	72.0221	0.0968815	1.09455	0.917405	1.38726	C12H18O3	Keto acids and derivatives	PHVSWPDOXIQPTN-UHFFFAOYSA-N	CCCCC(=O)C1CCCC=C1C(O)=O	---	12367058	HMDB0032871	Organic acids and derivatives
NEG4451	N-Lauroylsarcosine	9.871	270.204	[M-H]-	270.207	TRUE	5.24855e+07	5.49099e+07	1.54499e+07	5.33451e+07	5.5758e+07	2.31177e+07	3.28993e+07	5.09063e+07	5.42526e+07	3.46361e+07	5.99541e+07	5.77656e+07	5.20592e+07	7.16698e+07	6.24204e+07	5.51191e+07	4.74975e+07	6.98633e+07	0.120048	4.84023e+07	1.17598e+07	4.80091e+06	24.2959	4.2511e+07	1.81906e+07	7.42628e+06	42.7903	5.97715e+07	9.82043e+06	4.00917e+06	16.4299	0.211467	0.718877	1.22557	0.920646	C15H29NO3	Amino acids and derivatives	BACYUWVYYTXETD-UHFFFAOYSA-N	CCCCCCCCCCCC(=O)N(C)CC(O)=O	---	7348	HMDB0255165	Organic acids and derivatives
NEG2041	o-Cresol sulfate	6.47	187.003	[M-H]-	187.006	TRUE	1.19023e+07	4.55372e+06	7.02921e+06	4.2261e+06	6.55723e+06	9.68258e+06	6.63681e+06	1.42093e+08	1.23986e+06	2.44897e+07	1.21936e+06	8.77664e+06	8.73974e+06	1.33919e+07	4.16406e+06	9.65257e+06	1.98436e+07	4.34475e+06	0.406871	3.07426e+07	5.52153e+07	2.25416e+07	179.605	7.3252e+06	2.98229e+06	1.21752e+06	40.7128	1.00228e+07	5.93543e+06	2.42313e+06	59.2195	0.493343	0.60245	0.510777	0.390543	C7H8O4S	Organic sulfuric acids and derivatives	CYGSXDXRHXMAOV-UHFFFAOYSA-N	CC1=C(OS(O)(=O)=O)C=CC=C1	---	11615528	HMDB0240655	Organic acids and derivatives
NEG4113	Leucylglutamate	5.312	259.127	[M-H]-	259.129	TRUE	1.6325e+08	1.8481e+08	1.44033e+08	1.5697e+08	1.10074e+08	1.61055e+08	1.39313e+08	1.16364e+08	1.14455e+08	1.60208e+08	1.13738e+08	1.1638e+08	1.76097e+08	1.64701e+08	1.8893e+08	1.86927e+08	1.75045e+08	1.64303e+08	0.00175737	1.26743e+08	1.90427e+07	7.77415e+06	15.0247	1.53365e+08	2.49792e+07	1.01977e+07	16.2874	1.76e+08	1.05069e+07	4.28941e+06	5.9698	0.00998459	1.64251	1.27318	2.75514	C11H20N2O5	Peptides	NFNVDJGXRFEYTK-UHFFFAOYSA-N	CC(C)CC(N)C(=O)NC(CCC(O)=O)C(O)=O	---	5259589;5259590	HMDB0028928	Organic acids and derivatives
NEG4095	Mannose 6-phosphate	1.361	259.019	[M-H]-	259.022	TRUE	3.00741e+07	7.92219e+06	1.31567e+06	1.20595e+07	1.30721e+07	9.72307e+06	1.69601e+07	2.61471e+07	3.66732e+07	5.06202e+07	1.94044e+07	3.58349e+07	3.2402e+07	1.91424e+07	2.71772e+07	1.50203e+07	8.05851e+06	2.92899e+07	0.0281091	3.094e+07	1.26144e+07	5.14982e+06	40.7707	1.23611e+07	9.62302e+06	3.92858e+06	77.8492	2.18484e+07	9.37291e+06	3.82647e+06	42.8998	0.0742726	0.676904	1.02724	1.55115	C6H13O9P	Monosaccharides	NBSCHQHZLSJFNQ-RWOPYEJCSA-N	O=P(O)(O)OCC1OC(O)C(O)C(O)C1O	C00275	65127	HMDB0304312	Organic oxygen compounds
NEG3444	1-Carboxyethylphenylalanine	6.41	236.09	[M-H]-	236.092	TRUE	6.3202e+07	6.30895e+07	3.34855e+07	6.74721e+07	5.02452e+07	4.06826e+07	5.4168e+07	1.04334e+08	1.16702e+08	1.05712e+08	7.37454e+07	8.26843e+07	4.92461e+07	4.21534e+07	3.61824e+07	5.38208e+07	5.12053e+07	4.32529e+07	0.000637676	8.95575e+07	2.35193e+07	9.60172e+06	26.2617	5.30295e+07	1.38235e+07	5.6434e+06	26.0675	4.59768e+07	6.59577e+06	2.69271e+06	14.3459	0.00497452	1.61001	1.19075	3.1954	C12H15NO4	Carboxylic acids and derivatives	MSBSJGQKNVMMQB-SCZZXKLOSA-N	C[C@@H](N[C@@H](CC1=CC=CC=C1)C(O)=O)C(O)=O	---	127261991	HMDB0240628	Organic acids and derivatives
NEG469	Fumaric acid (not validated)	0.969	115.001	[M-H]-	115.002	TRUE	9.96247e+08	7.73464e+08	1.03957e+09	8.23555e+08	8.83703e+08	1.33723e+09	1.12953e+09	6.21141e+08	6.99432e+08	1.0043e+09	7.99987e+08	9.17914e+08	1.04214e+09	9.6756e+08	1.12235e+09	1.02082e+09	8.61531e+08	7.76585e+08	0.487972	8.62051e+08	1.91435e+08	7.81528e+07	22.2069	9.75628e+08	2.0382e+08	8.32093e+07	20.8912	9.65165e+08	1.26522e+08	5.16523e+07	13.1088	0.560737	0.529604	0.631832	0.311605	C4H4O4	Dicarboxylic acids and derivatives	VZCYOOQTPOCHFL-OWOJBTEDSA-N	O=C(O)C=CC(=O)O	---	---	HMDB0000134	Organic acids and derivatives
NEG804	Hydroxyproline	0.845	130.048	[M-H]-	130.051	TRUE	2.15667e+09	2.77234e+09	2.00684e+09	1.79777e+09	2.62572e+09	1.20509e+09	1.36549e+09	7.74796e+08	8.41636e+08	1.56782e+09	4.90125e+08	1.0445e+09	2.48747e+09	1.9498e+09	2.19133e+09	3.7711e+09	3.48169e+09	2.46652e+09	0.00049257	1.01406e+09	3.98137e+08	1.62539e+08	39.2616	2.09407e+09	5.71367e+08	2.3326e+08	27.285	2.72465e+09	7.31555e+08	2.98656e+08	26.8495	0.00411552	1.72161	1.2547	3.30753	C5H9NO3	Amino acids and derivatives	PMMYEEVYMWASQN-DMTCNVIQSA-N	O=C(O)[C@@H]1CC(O)CN1	C01157	69248;45266637	HMDB0000725	Organic acids and derivatives
NEG3373	1,10-Epoxygermacrone	10.118	233.151	[M-H]-	233.154	TRUE	4.94643e+07	3.25373e+07	5.06668e+07	6.75273e+07	5.997e+07	110414208	5.37895e+07	5.00352e+07	5.26437e+07	1.20329e+08	1.08358e+08	5.91024e+07	5.34511e+07	5.0066e+07	4.30551e+07	3.37729e+07	2.66504e+07	2.91817e+07	0.0777071	7.4043e+07	3.15836e+07	1.2894e+07	42.6558	6.17633e+07	2.65779e+07	1.08504e+07	43.0318	3.93628e+07	1.1164e+07	4.55769e+06	28.3618	0.153904	1.18629	1.04002	1.10954	C15H22O2	Prenol lipids	BRHJBHVGLHMQCU-WZUFQYTHSA-N	CC(C)=C1C\C=C(C)/CCC2OC2(C)CC1=O	---	15139241	HMDB0035408	Lipids and lipid-like molecules
NEG5567	2-(3-carboxypropanoylamino)-3-indol-3-ylpropanoic acid	6.416	303.095	[M-H]-	303.099	TRUE	2.78584e+07	3.3596e+07	1.01089e+07	3.83008e+07	2.59249e+07	1.51572e+07	1.85043e+07	3.40204e+07	1.92847e+07	1.68021e+07	2.6357e+07	1.96124e+07	3.41024e+07	3.24207e+07	2.07533e+07	2.70072e+07	3.43517e+07	3.67744e+07	0.210003	2.24301e+07	6.55248e+06	2.67504e+06	29.2128	2.51577e+07	1.07546e+07	4.39054e+06	42.7487	3.09016e+07	5.95146e+06	2.42967e+06	19.2594	0.313876	0.913485	0.893646	0.677774	C15H16N2O5	Amino acids and derivatives	SIZZGLHHFQZDEC-UHFFFAOYSA-N	O=C(O)CCC(O)=NC(Cc1c[nH]c2ccccc12)C(=O)O	---	3509283	---	Organic acids and derivatives
NEG4313	Dodecyl sulfate	12.552	265.145	[M-H]-	265.148	TRUE	6.63699e+09	6.43054e+09	8.0109e+09	7.25564e+09	6.47194e+09	6.69166e+09	1.01167e+10	1.19914e+10	1.79878e+10	8.06629e+09	7.01933e+09	5.8466e+09	4.73356e+09	3.67936e+09	4.84015e+09	4.3625e+09	5.58853e+09	6.21013e+09	0.0111739	1.01714e+10	4.4155e+09	1.80262e+09	43.4111	6.91628e+09	6.12404e+08	2.50013e+08	8.85454	4.90237e+09	8.94498e+08	3.65177e+08	18.2462	0.038393	1.4319	1.07253	1.9518	C12H26O4S	Sulfuric acid monoesters	MOTZDAYCYVMXPC-UHFFFAOYSA-N	CCCCCCCCCCCCOS(O)(=O)=O	---	8778	---	Organic acids and derivatives
NEG559	Threonine	0.835	118.048	[M-H]-	118.051	TRUE	1.5851e+09	1.2867e+09	1.18297e+09	1.57926e+09	1.24625e+09	1.30857e+09	8.77718e+08	7.50586e+08	5.79752e+08	1.01357e+09	6.149e+08	7.63455e+08	1.77797e+09	1.58319e+09	1.40286e+09	1.66766e+09	1.66059e+09	1.3573e+09	1.34449e-06	7.66664e+08	1.62193e+08	6.62151e+07	21.1557	1.36481e+09	1.73726e+08	7.09234e+07	12.729	1.57493e+09	1.63831e+08	6.68836e+07	10.4024	8.51165e-05	1.89696	1.34383	5.87144	C4H9NO3	Amino acids and derivatives	AYFVYJQAPQTCCC-GBXIJSLDSA-N	O=C(O)C(N)C(O)C	C00188	---	HMDB0000167	Organic acids and derivatives
NEG1896	Tyrosine	2.506	180.063	[M-H]-	180.067	TRUE	1.2949e+09	4.96038e+08	8.07937e+08	9.74069e+08	3.91653e+08	1.31013e+09	7.05447e+08	4.33325e+08	3.60814e+08	4.36587e+08	4.8468e+08	6.98659e+08	1.43592e+09	3.55291e+08	762016219	1.39018e+09	4.49888e+08	1.49345e+09	0.126929	5.19919e+08	1.46539e+08	5.98241e+07	28.1849	8.7912e+08	3.89126e+08	1.5886e+08	44.2631	9.81125e+08	5.21255e+08	2.12802e+08	53.1283	0.220789	0.98658	0.965216	0.896441	C9H11NO3	Amino acids and derivatives	OUYCCCASQSFEME-QMMMGPOBSA-N	N[C@@H](CC1=CC=C(O)C=C1)C(O)=O	C00082	6057;6942100	HMDB0000158	Organic acids and derivatives
NEG4071	Glutaminylleucine	4.968	258.143	[M-H]-	258.146	TRUE	1.27332e+08	2.85201e+08	2.14362e+08	1.71759e+08	1.81792e+08	2.36849e+08	1.21137e+08	1.26115e+08	1.45461e+08	2.49979e+08	1.91543e+08	2.89314e+08	2.40625e+08	4.36853e+08	4.85379e+08	1.74317e+08	1.90433e+08	1.38196e+08	0.27048	1.87258e+08	6.96063e+07	2.84167e+07	37.1713	2.02883e+08	5.51059e+07	2.24969e+07	27.1615	2.77634e+08	1.46697e+08	5.98887e+07	52.8381	0.375284	0.824405	0.901259	0.567865	C11H21N3O4	Carboxylic acids and derivatives	ARPVSMCNIDAQBO-YUMQZZPRSA-N	CC(C)C[C@H](NC(=O)[C@@H](N)CCC(N)=O)C(O)=O	---	44232492	HMDB0028801	Organic acids and derivatives
NEG890	Adenine	4.734	134.044	[M-H]-	134.047	TRUE	2.88966e+08	3.11406e+08	2.57212e+08	3.25012e+08	2.87506e+08	3.76092e+08	2.40984e+08	1.77064e+08	1.30515e+08	2.172e+08	1.55483e+08	1.90807e+08	3.08412e+08	3.58348e+08	3.82001e+08	2.18632e+08	2.56457e+08	2.10828e+08	0.00242932	1.85342e+08	4.02666e+07	1.64388e+07	21.7256	3.07699e+08	4.07398e+07	1.6632e+07	13.2401	2.89113e+08	7.20507e+07	2.94146e+07	24.9213	0.0122185	1.26907	1.02709	2.61452	C5H5N5	6-aminopurines	GFFGJBXGBJISGV-UHFFFAOYSA-N	N=1C=NC2=C(N=CNC12)N	C00147	190	HMDB0000034	Organoheterocyclic compounds
NEG5241	3,4-Dimethyl-5-propyl-2-furannonanoic acid	10.027	293.209	[M-H]-	293.212	TRUE	1.94555e+09	7.67385e+09	5.52046e+07	3.5812e+09	6.8967e+09	8.43904e+07	7.9595e+07	4.76489e+07	4.88818e+07	4.4762e+07	1.56677e+07	1.54973e+07	1.55445e+09	2.08377e+09	4.69978e+08	1.76068e+06	6.50702e+09	3.99359e+09	0.0725085	4.20088e+07	2.40669e+07	9.82525e+06	57.29	3.37281e+09	3.31112e+09	1.35176e+09	98.1707	2.43509e+09	2.43685e+09	9.9484e+08	100.072	0.146842	0.836518	0.961646	1.13961	C18H30O3	Fatty Acyls	NMZGYZMOQZXEOU-UHFFFAOYSA-N	CCCC1=C(C)C(C)=C(CCCCCCCCC(O)=O)O1	---	13963864	HMDB0061644	Lipids and lipid-like molecules
NEG1498	2-Deoxygalactopyranose	13.753	163.058	[M-H2O-H]-	163.061	TRUE	1.87296e+08	1.45017e+08	1.05237e+08	1.64837e+08	2.56776e+08	2.20441e+08	1.41868e+08	9.73579e+07	1.57531e+08	1.01626e+08	1.07427e+08	1.30614e+08	1.73902e+08	1.55891e+08	1.60185e+08	1.63828e+08	2.52005e+08	1.22201e+08	0.0706753	1.22737e+08	2.43427e+07	9.93786e+06	19.8331	1.79934e+08	5.40862e+07	2.20806e+07	30.0589	1.71335e+08	4.32379e+07	1.76518e+07	25.2358	0.144205	0.94484	0.753725	1.15073	C6H12O5	Hexoses	PMMURAAUARKVCB-DUVQVXGLSA-N	OC[C@H]1OC(O)C[C@@H](O)[C@H]1O	C02781	439804	HMDB0012327	Organic oxygen compounds
NEG3649	Leucyl-Isoleucine	5.687	243.168	[M-H]-	243.171	TRUE	1.4232e+08	4.12743e+08	3.04458e+08	2.53327e+08	2.51949e+08	2.6418e+08	1.76966e+08	2.54934e+08	3.49432e+08	4.50586e+08	4.57447e+08	6.27921e+08	2.94925e+08	6.23354e+08	5.50476e+08	2.99221e+08	2.84052e+08	1.95037e+08	0.345141	3.86214e+08	1.61253e+08	6.58312e+07	41.7522	2.71496e+08	8.77375e+07	3.58187e+07	32.3163	3.74511e+08	1.7046e+08	6.95899e+07	45.5153	0.443835	0.0698516	0.90437	0.462004	C12H24N2O3	Carboxylic acids and derivatives	AZLASBBHHSLQDB-UHFFFAOYSA-N	CCC(C)C(NC(=O)C(N)CC(C)C)C(O)=O	---	435718	HMDB0028932	Organic acids and derivatives
NEG2304	DOPA	2.512	196.058	[M-H]-	196.062	TRUE	5.66353e+07	2.4734e+07	3.25051e+07	3.90248e+07	6.90226e+07	6.7121e+07	5.11716e+07	3.61744e+07	2.896e+07	4.05598e+07	3.99513e+07	4.81177e+07	9.3514e+07	6.16433e+07	5.12336e+07	5.74424e+07	6.76581e+07	8.74968e+07	0.0133941	4.08224e+07	8.04333e+06	3.28367e+06	19.7032	4.81738e+07	1.86757e+07	7.62431e+06	38.7673	6.98314e+07	1.69945e+07	6.93798e+06	24.3365	0.0439475	1.35029	1.45299	1.87309	C9H11NO4	Amino acids and derivatives	WTDRDQBEARUVNC-LURJTMIESA-N	O=C(O)C(N)CC1=CC=C(O)C(O)=C1	C00355	6047;6971033	HMDB0000181	Organic acids and derivatives
NEG3291	(4-formyl-2-methoxyphenyl)oxidanesulfonic acid	5.811	230.994	[M-H]-	230.997	TRUE	2.53743e+07	2.95249e+07	1.55041e+07	2.29746e+07	2.62067e+07	2.09222e+07	4.69845e+07	9.16738e+07	1.1657e+08	1.70601e+08	8.38084e+07	1.36586e+08	3.16765e+07	2.22453e+07	2.17386e+07	30979764	3.50331e+07	2.80617e+07	4.61179e-05	1.07704e+08	4.33211e+07	1.76858e+07	40.2225	2.34178e+07	4.85702e+06	1.98287e+06	20.7407	2.82892e+07	5.36066e+06	2.18848e+06	18.9495	0.000748116	1.58903	1.20611	4.33613	C8H8O6S	Phenylsulfates	OUIKMDRGUNIXSP-UHFFFAOYSA-N	O=CC1=CC=C(OS(=O)(=O)O)C(OC)=C1	---	20822599	HMDB0041789	Organic acids and derivatives
NEG2474	Leucylalanine	4.638	201.121	[M-H]-	201.124	TRUE	7.05641e+07	1.81069e+08	9.97621e+07	1.2976e+08	1.18261e+08	1.0082e+08	7.50248e+07	1.56322e+08	1.2738e+08	2.60584e+08	9.28788e+07	2.83306e+08	1.48182e+08	2.69718e+08	3.7326e+08	1.72328e+08	1.53362e+08	9.95892e+07	0.206266	1.65916e+08	8.70805e+07	3.55505e+07	52.4847	1.16706e+08	3.73736e+07	1.52577e+07	32.0238	2.0274e+08	1.00542e+08	4.10459e+07	49.5914	0.310109	0.398284	1.12062	0.685572	C9H18N2O3	Peptides	HSQGMTRYSIHDAC-BQBZGAKWSA-N	C[C@@H](C(=O)O)NC(=O)[C@H](CC(C)C)N	---	81721;6992295	HMDB0028922	Organic acids and derivatives
NEG158	1H-Pyrrole-2-carboxaldehyde	5.288	94.0269	[M-H]-	94.0293	TRUE	3.54685e+07	5.20109e+07	7.50463e+06	4.33809e+07	1.67696e+07	1.92763e+07	3.38041e+07	1.18153e+08	1.69595e+08	1.66811e+08	1.14374e+08	1.37961e+08	4.76633e+07	3.22341e+07	5.2807e+07	4.84707e+07	3.62653e+07	4.93446e+07	0.000175199	1.2345e+08	4.97333e+07	2.03035e+07	40.2862	2.90685e+07	1.72297e+07	7.03398e+06	59.2727	4.44642e+07	8.20369e+06	3.34914e+06	18.4501	0.00195532	1.41341	1.17785	3.75647	C5H5NO	Organooxygen compounds	ZSKGQVFRTSEPJT-UHFFFAOYSA-N	O=CC1=CC=CN1	---	13854	HMDB0036057	Organic oxygen compounds
NEG1248	Xanthine	2.485	151.023	[M-H]-	151.026	TRUE	1.01352e+08	8.16547e+08	6.35675e+08	7.74628e+08	4.33394e+08	7.70249e+08	2.71051e+07	1.87039e+07	4.62147e+07	2.39731e+07	4.73407e+07	3.29708e+07	1.71569e+08	5.63662e+08	4.06766e+08	3.80598e+08	3.85796e+08	1.06411e+08	0.000479275	3.27181e+07	1.18357e+07	4.83191e+06	36.1748	5.88641e+08	2.76868e+08	1.13031e+08	47.0351	3.358e+08	1.67961e+08	6.85699e+07	50.0182	0.00404868	0.940382	1.29726	3.31942	C5H4N4O2	Xanthines	LRFVTYWOQMYALW-JKKKRHIMNA-N	Oc1nc(O)c2nc[nH]c2n1	C00385	1188	HMDB0000292	Organoheterocyclic compounds
NEG2563	N-Methylcalystegine C1	2.234	204.084	[M-H]-	204.087	TRUE	1.85299e+08	2.19257e+08	2.00818e+08	2.20822e+08	1.97729e+08	3.33805e+08	1.57845e+08	1.97031e+08	1.38715e+08	2.29674e+08	1.62627e+08	1.8811e+08	2.54407e+08	2.11302e+08	2.11779e+08	2.12806e+08	2.01826e+08	2.03518e+08	0.113005	1.79e+08	3.26021e+07	1.33098e+07	18.2135	2.26288e+08	5.43757e+07	2.21988e+07	24.0294	2.1594e+08	1.94001e+07	7.92008e+06	8.98406	0.203515	0.761481	0.703443	0.946903	C8H15NO5	Tropane alkaloids	XTMAEPUCHRMBTC-UHFFFAOYSA-N	CN1C2C(O)CC1(O)C(O)C(O)C2O	---	101415075	HMDB0036394	Alkaloids and derivatives
NEG7231	Cryptochlorogenic acid	5.529	353.083	[M-H]-	353.088	TRUE	643390	6.09121e+06	7.60963e+07	1.85431e+06	1.12306e+07	8.27642e+07	3.87324e+07	1.1568e+08	6.956e+07	2.7484e+08	4.57253e+07	1.76157e+08	4.12658e+07	2.53106e+07	1.25849e+07	3.46606e+07	1.79431e+07	6.25371e+06	0.0184586	1.20116e+08	9.14471e+07	3.73331e+07	76.1325	2.978e+07	3.86951e+07	1.57972e+07	129.937	2.30031e+07	1.33374e+07	5.44498e+06	57.9809	0.0561433	1.3011	0.912875	1.7338	C16H18O9	Cyclic alcohols and derivatives	GYFFKZTYYAFCTR-JUHZACGLSA-N	O[C@@H]1C[C@@](O)(C[C@@H](O)[C@H]1OC(=O)\C=C\C1=CC(O)=C(O)C=C1)C(O)=O	---	---	HMDB0030653	Organic oxygen compounds
NEG912	Threonic acid	0.874	135.027	[M-H]-	135.03	TRUE	5.35766e+08	3.83032e+08	4.86141e+08	3.70793e+08	416006209	5.2552e+08	4.27921e+08	3.81082e+08	3.2108e+08	3.79637e+08	3.66188e+08	4.32793e+08	4.54328e+08	2.81327e+08	3.37761e+08	3.38518e+08	2.55177e+08	2.60196e+08	0.010831	3.84784e+08	4.14967e+07	1.69409e+07	10.7844	4.52876e+08	7.24287e+07	2.95689e+07	15.993	3.21218e+08	7.47901e+07	3.05329e+07	23.2833	0.0373827	0.705156	1.6363	1.96533	C4H8O5	Sugar acids and derivatives	JPIJQSOTBSSVTP-GBXIJSLDSA-N	C([C@@H]([C@H](C(=O)O)O)O)O	C01620	5460407	HMDB0000943	Organic oxygen compounds
NEG9430	LPA(18:2)	11.096	433.231	[M-H]-	433.236	TRUE	6.15575e+07	2.27252e+08	1.08986e+08	8.54892e+08	3.40239e+08	2.84719e+08	3.84611e+07	5.62719e+08	1.34266e+08	1.62934e+08	1.4306e+08	4.6605e+08	1.00357e+08	3.42167e+08	2.11914e+08	1.43107e+08	223090862	1.81983e+08	0.657885	2.51248e+08	2.10533e+08	8.59498e+07	83.7948	3.12941e+08	2.85442e+08	1.16531e+08	91.2128	2.00437e+08	8.29165e+07	3.38505e+07	41.3679	0.706395	0.282084	0.768976	0.18185	C21H39O7P	Glycerophospholipids	ZQTAMPRZFOOEEP-HZJYTTRNSA-N	CCCCC\C=C/C\C=C/CCCCCCCC(=O)OCC(O)COP(O)(O)=O	---	20835023	HMDB0007856	Lipids and lipid-like molecules
NEG5066	Ophthalmic acid	2.134	288.117	[M-H]-	288.12	TRUE	3.27021e+07	4.95488e+07	3.05361e+07	9.43575e+07	2.41183e+07	2.84357e+07	1.44212e+08	1.33793e+08	1.03417e+08	1.38583e+08	1.55257e+08	1.64924e+08	1.92287e+07	1.1436e+08	7.74466e+07	4.76298e+07	4.22709e+07	5.42772e+07	3.76981e-05	1.40031e+08	2.1216e+07	8.66142e+06	15.151	4.32831e+07	2.64954e+07	1.08167e+07	61.2143	5.92022e+07	3.29181e+07	1.34387e+07	55.6027	0.000686196	1.46792	1.19639	4.42368	C11H19N3O6	Peptides	JCMUOFQHZLPHQP-BQBZGAKWSA-N	CC[C@H](N=C(O)CC[C@H](N)C(=O)O)C(O)=NCC(=O)O	C21016	---	HMDB0005765	Organic acids and derivatives
NEG6807	Canrenone	13.625	339.196	[M-H]-	339.197	TRUE	9.56982e+06	1.98141e+07	3.09323e+07	1.24414e+08	4.13725e+07	7.35298e+07	7.71043e+06	1.3026e+08	9.86562e+07	6.32557e+07	9.89477e+07	1.78676e+08	3.77883e+07	5.22206e+07	3.16224e+07	1.86775e+07	3.11272e+07	2.88237e+07	0.0530171	9.6251e+07	5.81234e+07	2.37288e+07	60.3874	4.99387e+07	4.26024e+07	1.73924e+07	85.3094	3.33766e+07	1.11309e+07	4.54418e+06	33.3495	0.117653	1.2375	0.922201	1.27558	C22H28O3	Steroid lactones	UJVLDDZCTMKXJK-AFDHUMPMSA-N	CC12CC[C@H]3C(C=CC4=CC(=O)CCC34C)[C@@H]1CCC21CCC(=O)O1	---	---	HMDB0003033	Lipids and lipid-like molecules
NEG344	Glycerate	4.656	105.016	[M-H2O-H]-	105.019	TRUE	3.53212e+07	2.34172e+07	5.14983e+07	3.40759e+07	3.21866e+07	3.35337e+07	4.76848e+07	3.6894e+07	3.35266e+07	3.81948e+07	5.37652e+07	3.82091e+07	3.08997e+07	4.28399e+07	4.86446e+07	4.06852e+07	5.20998e+07	3.15141e+07	0.366543	4.13791e+07	7.68303e+06	3.13658e+06	18.5674	3.50055e+07	9.13649e+06	3.72996e+06	26.1001	4.11139e+07	8.68389e+06	3.54518e+06	21.1215	0.462031	0.00501415	0.92086	0.435875	C3H6O4	Organooxygen compounds	RBNPOMFGQQGHHO-QKGSACKDNA-N	OC[C@H](O)C(O)=O	C00258	752	HMDB0000139	Organic oxygen compounds
NEG975	6-Hydroxynicotinate	1.703	138.016	[M-H]-	138.02	TRUE	1.61638e+07	5.14272e+07	9.48428e+06	2.80751e+07	3.13787e+07	1.70174e+07	2.75057e+07	1.04945e+08	2.01994e+08	1.81253e+08	9.68032e+07	1.36456e+08	3.31465e+07	2.35786e+07	2.28079e+07	2.39604e+07	5.68881e+07	1.89958e+07	0.00056092	1.24826e+08	6.31284e+07	2.5772e+07	50.573	2.55911e+07	1.50265e+07	6.13456e+06	58.7178	2.98962e+07	1.40238e+07	5.72519e+06	46.9082	0.00446691	1.47209	1.15079	3.2511	C6H5NO3	Pyridinecarboxylic acids	BLHCMGRVFXRYRN-UHFFFAOYSA-N	OC(=O)C1=CN=C(O)C=C1	C01020	72924	HMDB0002658	Organoheterocyclic compounds
NEG2475	Isoleucylalanine	4.028	201.121	[M-H]-	201.124	TRUE	1.70987e+08	2.96743e+08	2.63931e+08	1.96332e+08	2.23246e+08	3.51182e+08	1.40305e+08	1.98853e+08	2.07545e+08	3.45023e+08	3.07472e+08	3.62239e+08	2.80453e+08	5.29169e+08	8.11783e+08	2.11772e+08	2.46754e+08	8.13261e+07	0.467143	2.6024e+08	9.02801e+07	3.68567e+07	34.6911	2.50404e+08	6.70149e+07	2.73587e+07	26.7628	3.6021e+08	2.65145e+08	1.08245e+08	73.6085	0.543165	0.577012	0.763934	0.33055	C9H18N2O3	Carboxylic acids and derivatives	RCFDOSNHHZGBOY-ACZMJKKPSA-N	CCC(C)C(N)C(=O)NC(C)C(O)=O	---	5246009;5246010	HMDB0028900	Organic acids and derivatives
NEG5226	Ethyl (S)-3-hydroxybutyrate glucoside	5.515	293.121	[M-H]-	293.124	TRUE	1.36747e+07	2.75578e+07	1.18693e+07	2.07319e+07	3.50985e+07	1.13059e+07	6.5541e+07	2.11263e+08	1.92149e+08	9.68695e+07	1.77635e+08	1.38346e+08	2.48546e+07	2.99252e+07	2.53957e+07	2.1815e+07	2.2163e+07	2.76401e+07	9.50168e-06	1.46967e+08	5.71492e+07	2.33311e+07	38.8857	2.00397e+07	9.66766e+06	3.9468e+06	48.2425	2.52989e+07	3.13248e+06	1.27883e+06	12.3818	0.000325569	1.62372	1.19831	5.0222	C12H22O8	Fatty Acyls	HEBPYQNXDMDRKR-UHFFFAOYSA-N	CCOC(=O)CC(C)OC1OC(CO)C(O)C(O)C1O	---	76463850	HMDB0031693	Lipids and lipid-like molecules
NEG10906	LPS(16:0)	7.843	496.263	[M-H2O-H]-	496.268	TRUE	2.03295e+07	2.91445e+06	964317	7.89622e+06	2.17075e+07	9.27561e+06	1.79006e+07	6.21879e+06	4.31066e+06	2.48105e+06	1.25757e+07	2.49506e+06	5.71613e+06	585470	2.03615e+06	1.1829e+06	3.39978e+06	1.60342e+06	0.110451	7.66365e+06	6.25824e+06	2.55492e+06	81.6614	1.05146e+07	8.70602e+06	3.55422e+06	82.7994	2.42064e+06	1.87267e+06	764515	77.3626	0.199858	0.668543	1.22731	0.956829	C22H44NO9P	Glycerophospholipids	XIVOBOJQPNEUSC-UXHICEINSA-N	CCCCCCCCCCCCCCCC(=O)OC[C@@H](O)COP(O)(=O)OC[C@H](N)C(O)=O	---	9547100	HMDB0240605	Lipids and lipid-like molecules
NEG1358	2-(methylethylidene)butanedioic acid	5.953	157.047	[M-H]-	157.051	TRUE	1.30246e+07	1.41159e+07	1.26143e+07	9.51417e+06	1.55878e+07	1.19911e+07	1.15547e+07	2.95494e+07	3.93979e+07	2.90964e+07	4.84784e+07	3.79751e+07	2.41796e+07	1.45053e+07	1.65505e+07	1.64601e+07	1.63912e+07	1.40129e+07	0.00105465	3.26753e+07	1.25831e+07	5.13704e+06	38.5096	1.2808e+07	2.0513e+06	837440	16.0158	1.70166e+07	3.67574e+06	1.50061e+06	21.6009	0.00723123	1.25071	1.1105	2.97689	C7H10O4	Branched fatty acids	GYXGAEAOIFNGAE-UHFFFAOYSA-N	CC(C)=C(CC(=O)O)C(=O)O	---	521840	---	Lipids and lipid-like molecules
NEG5304	(Z)-13-Oxo-9-octadecenoic acid	9.97	295.224	[M-H]-	295.227	TRUE	1.58746e+09	3.95866e+09	1.09457e+08	2.3706e+09	4.77982e+09	9.02251e+07	8.68045e+08	2.86259e+09	2.0787e+09	1.15426e+09	5.61222e+08	8.01149e+08	2.46332e+09	2.60739e+09	1.77494e+09	4.29839e+08	5.05045e+09	2.66964e+09	0.448158	1.38766e+09	8.94922e+08	3.6535e+08	64.4914	2.14937e+09	1.94724e+09	7.94959e+08	90.596	2.49926e+09	1.50717e+09	6.15298e+08	60.3044	0.524758	0.689561	0.657273	0.348569	C18H32O3	Fatty Acyls	LDYZTLZOFONHNA-VQHVLOKHSA-N	CCCCCC(=O)CC\C=C\CCCCCCCC(O)=O	---	44612156	HMDB0029796	Lipids and lipid-like molecules
NEG1570	Quinolinic acid	4.956	166.011	[M-H]-	166.015	TRUE	2.07755e+09	2460038101	7.48196e+08	1.75172e+09	1.96572e+09	8.57445e+08	2.05695e+09	8.84193e+09	9.23441e+09	4286262039	7.50785e+09	6.12873e+09	3.16671e+09	2.20317e+09	2.07861e+09	2.23197e+09	1.60596e+09	2.37155e+09	0.000392953	6.34269e+09	2.77878e+09	1.13443e+09	43.8108	1.64345e+09	6.91394e+08	2.8226e+08	42.0698	2.27633e+09	5.09439e+08	2.07978e+08	22.3799	0.00349713	1.38478	1.12012	3.40566	C7H5NO4	Pyridinecarboxylic acids	GJAWHXHKYYXBSV-UHFFFAOYSA-N	O=C(O)C1=NC=CC=C1C(=O)O	C03722	---	HMDB0000232	Organoheterocyclic compounds
NEG5302	18-Hydroxyoctadecadienoic acid	11.531	295.224	[M-H]-	295.228	TRUE	2.34919e+08	5.33944e+08	7.40519e+07	3.30976e+08	5.67763e+08	6.15272e+07	1.36704e+08	4.02117e+08	3.52391e+08	2.81113e+08	2.07247e+08	1.6863e+08	3.9018e+08	4.20335e+08	2.81651e+08	7.27663e+07	7.26232e+08	4.2599e+08	0.496498	2.58034e+08	1.05346e+08	4.30074e+07	40.8265	3.0053e+08	2.1888e+08	8.93574e+07	72.8313	3.86192e+08	2.13334e+08	8.70933e+07	55.2404	0.567797	0.646214	0.716056	0.304083	C18H32O3	Fatty Acyls	LSFQETKRPYYPIB-UHFFFAOYSA-N	OCCCCCCCCCCCCCC=CC=CC(O)=O	---	54050040	HMDB0244806	Lipids and lipid-like molecules
NEG3647	Tridecanedioic acid	8.39	243.157	[M-H]-	243.16	TRUE	7.3855e+06	5.88914e+06	2.68251e+06	4.31847e+06	7.311e+06	9.3989e+06	1.85442e+07	3.93053e+07	3.1095e+07	3.86375e+07	25116882	2.01549e+07	1.08801e+07	1.95892e+07	1.6214e+07	9.96566e+06	8.72291e+06	4.31606e+06	3.92249e-05	2.8809e+07	9.00988e+06	3.67827e+06	31.2746	6.16425e+06	2.40311e+06	981064	38.9845	1.16147e+07	5.47062e+06	2.23337e+06	47.1009	0.000690183	1.36528	1.2069	4.40644	C13H24O4	Long-chain fatty acids	DXNCZXXFRKPEPY-UHFFFAOYSA-N	C(CCCCCC(=O)O)CCCCCC(=O)O	---	10458	HMDB0002327	Lipids and lipid-like molecules
NEG6477	9,10,13-TriHOME	7.794	329.229	[M-H]-	329.233	TRUE	1.335e+09	3.72502e+09	2.59569e+08	2.68781e+09	4.359e+09	1.4275e+08	5.38978e+08	8.10554e+08	4.18167e+08	7.37674e+08	3.56601e+08	7.12955e+08	3.28958e+09	3.91878e+09	1.16444e+09	3.63455e+08	4.9885e+09	3.04476e+09	0.0509259	5.95821e+08	1.85457e+08	7.57124e+07	31.1262	2.08486e+09	1.78276e+09	7.27808e+08	85.5098	2.79492e+09	1.7293e+09	7.05985e+08	61.8731	0.114005	1.21402	0.923769	1.29306	C18H34O5	Fatty Acyls	NTVFQBIHLSPEGQ-SYMVGPSASA-N	CCCCC[C@H](O)\C=C\[C@@H](O)[C@@H](O)CCCCCCCC(O)=O	C14835	14968868	HMDB0004710	Lipids and lipid-like molecules
NEG7521	GMP	2.026	362.046	[M-H]-	362.051	TRUE	1.21242e+08	8.37113e+07	1.01904e+08	1.20514e+08	5.44207e+07	7.64956e+07	2.4345e+07	4.63599e+07	4.20729e+07	6.62363e+07	2.59346e+07	3.99306e+07	8.03447e+07	8.02116e+07	9.33954e+07	6.42851e+07	6.76757e+07	6.89661e+07	0.000729316	4.08132e+07	1.53104e+07	6.25044e+06	37.5133	9.30479e+07	2.63853e+07	1.07718e+07	28.3567	7.58131e+07	1.09088e+07	4.45351e+06	14.3891	0.00552042	1.11307	1.20465	3.13708	C10H14N5O8P	Purine nucleotide sugars	RQFCJASXJCIDSX-UHFFFAOYSA-N	NC(N3)=Nc(c2C(=O)3)n(cn2)C(O1)C(O)C(O)C(COP(O)(O)=O)1	C00144	---	HMDB0001397	Nucleosides, nucleotides, and analogues
NEG630	Nicotinic acid	4.957	122.022	[M-H]-	122.025	TRUE	7.42747e+09	6.9743e+09	2.69778e+09	5.26038e+09	6.37714e+09	3.26355e+09	7.45408e+09	2.66504e+10	2.89022e+10	1.38196e+10	2.30887e+10	1.75807e+10	8.43009e+09	5.91467e+09	6.91719e+09	7.16592e+09	5.31045e+09	6.68779e+09	0.000225631	1.95826e+10	8.16606e+09	3.33378e+09	41.7006	5.33344e+09	1.96993e+09	8.04222e+08	36.9356	6.73769e+09	1.07672e+09	4.3957e+08	15.9806	0.00228557	1.44451	1.13088	3.6466	C6H5NO2	Pyridinecarboxylic acids	PVNIIMVLHYAWGP-UHFFFAOYSA-N	O=C(O)C=1C=NC=CC1	C00253	---	HMDB0001488	Organoheterocyclic compounds
NEG1731	Arginine	0.81	173.101	[M-H]-	173.104	TRUE	2.10693e+08	2.22783e+08	1.27843e+08	1.85425e+08	2.31e+08	1.32455e+08	1.65092e+08	1.57715e+08	1.73433e+08	1.86946e+08	1.31943e+08	2.13347e+08	1.98603e+08	2.75365e+08	3.39789e+08	1.82185e+08	2.0396e+08	1.95259e+08	0.0935568	1.71413e+08	2.75293e+07	1.12388e+07	16.0602	1.85033e+08	4.52367e+07	1.84678e+07	24.4479	2.32527e+08	6.20167e+07	2.53182e+07	26.6707	0.177216	1.10545	1.14016	1.02892	C6H14N4O2	Amino acids and derivatives	ODKSFYDXXFIFQN-UHFFFAOYSA-N	N[C@@H](CCCNC(N)=N)C(O)=O	C00062	6322;28782	HMDB0000517	Organic acids and derivatives
NEG111	Methoxyacetic acid	14.39	89.0216	[M-H]-	89.0239	TRUE	6.0718e+07	1.5522e+08	3.25624e+07	5.30627e+07	7.24221e+07	1.16969e+08	2.62443e+08	1.0922e+08	1.0191e+08	7.6845e+07	7.587e+07	1.75058e+08	9.02065e+07	7.94417e+07	7.42536e+07	6.65559e+07	2.04747e+08	1.29722e+08	0.332032	1.33558e+08	7.27621e+07	2.9705e+07	54.4799	8.18256e+07	4.56287e+07	1.86279e+07	55.7634	1.07488e+08	5.25715e+07	2.14622e+07	48.9093	0.429507	0.39161	0.818128	0.47882	C3H6O3	Carboxylic acids and derivatives	RMIODHQZRUFFFF-UHFFFAOYSA-N	COCC(O)=O	---	12251	HMDB0041929	Organic acids and derivatives
NEG606	3-(2-Furanyl)-2-propenal	5.791	121.026	[M-H]-	121.029	TRUE	3.05682e+08	2.14564e+08	2.08417e+08	2.40885e+08	1.99757e+08	2.8616e+08	2.02819e+08	2.41094e+08	2.07099e+08	1.99124e+08	1.77363e+08	2.10925e+08	2.30921e+08	2.38547e+08	2.49286e+08	2.55166e+08	2.28938e+08	2.2664e+08	0.0917628	2.06404e+08	2.06571e+07	8.43321e+06	10.0081	2.42577e+08	4.39766e+07	1.79534e+07	18.1289	2.3825e+08	1.16896e+07	4.77226e+06	4.90645	0.174509	0.919862	0.768431	1.03733	C7H6O2	Heteroaromatic compounds	VZIRCHXYMBFNFD-IWQZZHSRSA-N	O=C\C=C/C1=CC=CO1	---	1715056	HMDB0032918	Organoheterocyclic compounds
NEG2692	2-Ethyl-1-hexanol sulfate	8.137	209.081	[M-H]-	209.085	TRUE	7.73416e+06	7.98703e+06	7.98575e+06	7.27543e+06	1.7836e+06	1.07446e+07	1.69469e+07	4.1661e+07	5.26768e+07	4.28248e+07	3.9201e+07	3.63148e+07	9.67426e+06	7.35222e+06	7.24222e+06	6.96819e+06	5.26199e+06	9.51254e+06	1.42297e-06	3.82709e+07	1.18251e+07	4.82757e+06	30.8984	7.25176e+06	2.94664e+06	1.20296e+06	40.6334	7.66857e+06	1.67255e+06	682814	21.8104	8.51165e-05	1.71285	1.23621	5.8468	C8H18O4S	Organic sulfuric acids and derivatives	MHGOKSLTIUHUBF-UHFFFAOYSA-N	CCCCC(CC)COS(O)(=O)=O	---	31364	HMDB0033373	Organic acids and derivatives
NEG1586	Quinolacetic acid	5.04	167.032	[M-H]-	167.034	TRUE	3.99136e+06	1.35083e+07	2.01821e+07	5.12677e+06	1.06192e+07	2.67497e+07	4.59931e+07	1.53704e+08	1.29772e+08	3.63021e+08	6.65389e+07	2.62147e+08	2.5594e+07	1.16213e+07	1.49896e+07	1.34388e+07	1.32641e+07	4.35408e+06	0.00181962	1.70196e+08	1.2142e+08	4.95693e+07	71.3411	1.33629e+07	8.81947e+06	3.60053e+06	65.9997	1.3877e+07	6.85372e+06	2.79802e+06	49.3891	0.010154	1.45679	1.08967	2.74002	C8H8O4	Organooxygen compounds	RFJUCKOEXRTZPN-UHFFFAOYSA-N	OC(=O)CC1(O)C=CC(=O)C=C1	---	6453213	HMDB0240257	Organic oxygen compounds
NEG5178	FA 18:4+1O	11.399	291.193	[M-H]-	291.194	TRUE	2.96074e+07	9.4914e+07	161666	5.19782e+07	7.39687e+07	461356	189260	611088	618455	257360	400556	730191	2.17343e+07	4.06178e+07	1.39655e+07	240269	5.52045e+07	3.59711e+07	0.0357838	467818	218389	89156.8	46.6823	4.18486e+07	3.88608e+07	1.58648e+07	92.8605	2.79556e+07	1.98477e+07	8.10277e+06	70.9972	0.0869847	0.866144	1.1084	1.44631	C18H28O3	Oxidized fatty acids	IYEHRWJNUWAXAD-UHFFFAOYNA-N	O=C(O)CCCCCCCC1C(=O)C=CC1(CC=CCC)	---	---	---	---
NEG5796	Octadeca-2,4-dienedioic acid	9.398	309.203	[M-H]-	309.207	TRUE	5.55391e+08	1.46431e+09	2.73703e+07	9.69186e+08	1.31705e+09	3.0458e+07	6.75291e+07	1.14222e+08	7.42045e+07	4.6553e+07	7.0909e+07	5.87201e+07	7.32502e+08	8.82974e+08	2.75815e+08	2.35708e+07	1.70134e+09	1.16407e+09	0.0463514	7.2023e+07	2.29463e+07	9.3678e+06	31.8597	7.27294e+08	6.25226e+08	2.55248e+08	85.9661	7.96712e+08	6.05632e+08	2.47248e+08	76.0164	0.10562	1.14621	0.874402	1.33394	C18H30O4	Fatty Acyls	ZKQNWTGXRAIVGG-UHFFFAOYSA-N	OC(=O)CCCCCCCCCCCCC=CC=CC(O)=O	---	54552159	HMDB0242188	---
NEG3616	N-Undecanoylglycine	7.727	242.173	[M-H]-	242.176	TRUE	6.96304e+07	5.16016e+07	4.32133e+07	4.457e+07	6.96075e+07	6.05702e+07	1.05366e+08	9.00161e+07	7.20082e+07	8.99965e+07	6.47099e+07	8.18059e+07	7.74213e+07	6.25038e+07	4.95096e+07	5.08469e+07	5.26147e+07	5.61722e+07	0.00241278	8.39838e+07	1.44872e+07	5.91437e+06	17.25	5.65322e+07	1.18628e+07	4.84297e+06	20.9842	5.81781e+07	1.05155e+07	4.29293e+06	18.0747	0.0121754	1.36314	1.0482	2.61748	C13H25NO3	Carboxylic acids and derivatives	HEUQYIQQCNOXOG-UHFFFAOYSA-N	CCCCCCCCCCC(=O)NCC(O)=O	---	454092	HMDB0013286	Organic acids and derivatives
NEG935	Anthranilate	4.96	136.037	[M-H]-	136.04	TRUE	3.33707e+07	6.76946e+07	11305707	4.26439e+07	3.52703e+07	2.3034e+07	5.26791e+07	4.63998e+08	4.64221e+08	9.80815e+07	1.73597e+08	1.73684e+08	8.46416e+07	4.68404e+07	6.87665e+07	4.64101e+07	3.21796e+07	4.14298e+07	0.0083171	2.3771e+08	1.81359e+08	7.40395e+07	76.2942	3.55532e+07	1.91461e+07	7.81636e+06	53.852	5.3378e+07	1.94815e+07	7.95329e+06	36.4973	0.0307914	1.21792	0.963711	2.08003	C7H7NO2	Aminobenzoic acids and derivatives	RWZYAGGXGHYGMB-UHFFFAOYSA-N	O=C(O)C=1C=CC=CC1N	C00108	---	HMDB0001123	Benzenoids
NEG1321	Shikimic acid	2.451	155.032	[M-H2O-H]-	155.034	TRUE	5.51998e+07	1.0881e+07	2.73209e+06	1.99505e+07	3.14467e+07	5.78647e+06	3.71936e+07	1.05181e+08	1.82077e+08	7.23714e+07	9.24705e+07	4.67264e+07	2.61126e+07	2.02076e+07	1.56184e+07	2.83083e+07	2.61175e+07	1.91045e+07	0.00311393	8.93367e+07	5.23144e+07	2.13573e+07	58.5587	2.09994e+07	1.97354e+07	8.05693e+06	93.9805	2.25782e+07	4.97954e+06	2.03289e+06	22.0547	0.0148324	1.34206	1.01495	2.50669	C7H10O5	Cyclic alcohols and derivatives	JXOHGGNKMLTUBP-UHFFFAOYSA-N	C1[C@H]([C@@H]([C@@H](C=C1C(=O)O)O)O)O	C00493	---	HMDB0003070	Organic oxygen compounds
NEG3751	5-Methoxysalicylic acid sulfate	5.057	246.988	[M-H]-	246.992	TRUE	4.42473e+07	4.0633e+07	3.38065e+07	3.41349e+07	4.98745e+07	3.69146e+07	2.32392e+08	4.96663e+08	5.54103e+08	1.29387e+09	3.48762e+08	8.38694e+08	1.13448e+08	3.60869e+07	6.44293e+07	5.51097e+07	8.69393e+07	8.14514e+07	0.000512671	6.27415e+08	3.85997e+08	1.57583e+08	61.5218	3.99351e+07	6.29599e+06	2.57033e+06	15.7656	7.29108e+07	2.70476e+07	1.10421e+07	37.0968	0.00421554	1.49046	1.13055	3.29016	C8H8O7S	---	USGMFIFZEBFKML-UHFFFAOYSA-N	O=C(O)C1=CC(OC)=CC=C1OS(=O)(=O)O	---	154701247	---	---
NEG2144	5-Methoxyindole-2-carboxylic acid	6.047	190.048	[M-H]-	190.051	TRUE	7.73515e+07	1.03462e+08	4.39889e+07	8.25189e+07	8.98185e+07	5.77125e+07	3.76529e+07	9.62946e+07	9.71556e+07	8.64472e+07	8.12979e+07	9.39618e+07	1.12712e+08	9.32236e+07	7.84841e+07	9.33267e+07	9.03234e+07	1.11961e+08	0.203042	8.2135e+07	2.26448e+07	9.24471e+06	27.5703	7.58087e+07	2.16718e+07	8.84749e+06	28.5875	9.66718e+07	1.33058e+07	5.43206e+06	13.7639	0.306467	0.631512	1.13571	0.692414	C10H9NO3	Indoles and derivatives	YEBJVSLNUMZXRJ-UHFFFAOYSA-N	COC1=CC2=C(NC(=C2)C(O)=O)C=C1	---	20401	HMDB0246823	Organoheterocyclic compounds
NEG5366	5-Oxooctadecanoic acid	11.625	297.239	[M-H]-	297.243	TRUE	1.24754e+07	1.41365e+07	4.26098e+07	1.00568e+07	1.05493e+07	1.15167e+07	1.73645e+07	3.04631e+07	6.40283e+07	3.1737e+07	2.71309e+07	2.48582e+07	1.14674e+07	2.70998e+07	3.39689e+07	7.74351e+06	1.46328e+07	1.49694e+07	0.108327	3.2597e+07	1.62174e+07	6.62071e+06	49.7511	1.68908e+07	1.26834e+07	5.17799e+06	75.0909	1.83136e+07	1.0056e+07	4.10534e+06	54.9099	0.197274	0.884006	0.697569	0.965262	C18H34O3	Fatty Acyls	UIROXHXJKJUFSV-UHFFFAOYSA-N	CCCCCCCCCCCCCC(=O)CCCC(O)=O	---	85548	HMDB0034074	Lipids and lipid-like molecules
NEG827	Glutaric acid	4.691	131.032	[M-H]-	131.035	TRUE	2.46585e+08	2.08071e+07	8.4682e+07	2.60683e+08	6.16814e+07	1.18641e+08	4.65363e+07	5.07451e+07	3.74446e+07	2.1466e+07	2.33412e+07	7.53692e+07	7.55101e+07	9.67111e+07	1.70482e+08	4.91892e+07	5.44927e+07	2.97463e+07	0.0888455	4.24837e+07	1.99985e+07	8.16436e+06	47.0733	1.3218e+08	9.94133e+07	4.05853e+07	75.2105	7.93553e+07	5.02183e+07	2.05015e+07	63.2828	0.170445	0.462337	0.977968	1.05136	C5H8O4	Dicarboxylic acids and derivatives	JFCQEDHGNNZCLN-HJYFZBQUNA-N	O=C(O)CCCC(=O)O	C00489	---	HMDB0000661	Organic acids and derivatives
NEG7665	Methyl chlorogenate	5.951	367.098	[M-H]-	367.103	TRUE	1.33242e+07	4.61286e+07	1.71059e+07	1.57589e+07	2.48995e+07	2.31097e+07	2.50728e+07	6.76326e+07	8.93277e+07	6.73939e+07	6.89021e+07	6.28707e+07	6.07407e+07	3.86546e+07	2.56618e+07	5.92778e+07	5.47531e+07	6.34404e+07	0.00234477	6.35333e+07	2.10025e+07	8.57424e+06	33.0575	2.33878e+07	1.19871e+07	4.8937e+06	51.2535	5.04214e+07	1.49978e+07	6.12284e+06	29.745	0.012112	0.52775	1.38933	2.6299	C17H20O9	Cyclic alcohols and derivatives	MZNIJRAPCCELQX-AWOKGZDASA-N	O=C(OC1CC(O)(C(=O)OC)CC(O)C1O)C=CC2=CC=C(O)C(O)=C2	---	6476139	---	Organic oxygen compounds
NEG2061	N6-Acetyl-L-lysine	4.841	187.105	[M-H]-	187.109	TRUE	1.50143e+08	2.02921e+08	1.74839e+08	1.44128e+08	1.9101e+08	1.81707e+08	5.54908e+07	4.84366e+07	4.73486e+07	9.35843e+07	3.67465e+07	3.57837e+07	1.69752e+08	2.33844e+08	6.75478e+08	1.93901e+08	1.05556e+08	1.39321e+08	0.0406704	5.28984e+07	2.12912e+07	8.69208e+06	40.2492	1.74125e+08	2.30099e+07	9.39375e+06	13.2146	2.52975e+08	2.11632e+08	8.63983e+07	83.6571	0.0962617	1.30254	0.937954	1.39072	C8H16N2O3	Amino acids and derivatives	DTERQYGMUDWYAZ-UHFFFAOYSA-N	O=C(O)C(N)CCCCN=C(O)C	C02727	92832	HMDB0000206	Organic acids and derivatives
NEG6472	FA 18:1+3O	8.102	329.229	[M-H]-	329.231	TRUE	2.98278e+08	1.12719e+08	2.7459e+07	1.28139e+08	1.27024e+08	2.05527e+07	2.86185e+08	4.25117e+08	4.0317e+08	4.91116e+08	2.35989e+08	7.95369e+08	1.11711e+08	1.21786e+08	3.77849e+08	32301060	8.93535e+08	2.39442e+08	0.0744174	4.39491e+08	1.97866e+08	8.07787e+07	45.0218	1.19029e+08	1.00399e+08	4.09876e+07	84.3484	2.96104e+08	3.16479e+08	1.29202e+08	106.881	0.149323	0.525021	0.965146	1.12833	C18H34O5	Oxidized fatty acids	MDIUMSLCYIJBQC-UHFFFAOYNA-N	O=C(O)CCCCCCCC(O)C=CC(O)C(O)CCCCC	---	---	---	---
NEG375	2-Furancarboximidamide	13.564	109.038	[M-H]-	109.041	TRUE	5.19899e+07	5.5958e+07	3.80036e+07	6.81178e+07	2.85068e+07	5.02273e+07	4.15874e+07	6.32527e+07	8.41522e+07	3.28846e+07	4.34408e+07	4.08921e+07	4.28262e+07	2.98426e+07	6.01214e+07	5.56312e+07	3.92799e+07	6.20057e+07	0.948477	5.1035e+07	1.91064e+07	7.80014e+06	37.4378	4.88006e+07	1.38925e+07	5.67158e+06	28.4678	4.82845e+07	1.291e+07	5.27047e+06	26.7373	0.959141	0.156101	0.484893	0.0229732	C5H6N2O	Heteroaromatic compounds	FUVVSNUVSKUJAS-UHFFFAOYSA-N	NC(=N)C1=CC=CO1	---	3028399	HMDB0245134	Organoheterocyclic compounds
NEG1841	Hippuric acid	5.826	178.047	[M-H]-	178.051	TRUE	1.1155e+07	4.85767e+06	3.16586e+06	6.97701e+06	6.5032e+06	7.08428e+06	5.2187e+06	1.31658e+08	7.47865e+06	1.03044e+07	9.3159e+06	6.12787e+06	9.73821e+06	2.10425e+07	6.31194e+06	1.03455e+07	6.78216e+06	4.21009e+06	0.407867	2.83506e+07	5.06458e+07	2.06761e+07	178.641	6.62383e+06	2.68176e+06	1.09483e+06	40.4866	9.73841e+06	5.98656e+06	2.444e+06	61.4737	0.493768	0.583182	0.542909	0.389481	C9H9NO3	Benzamides	QIAFMBKCNZACKA-UHFFFAOYSA-N	O=C(O)CN=C(O)C=1C=CC=CC1	C01586	---	HMDB0000714	Benzenoids
NEG755	Pyroglutamic acid	1.376	128.032	[M-H]-	128.035	TRUE	1.69366e+09	2.39818e+09	1.74295e+09	1.32583e+09	1.8879e+09	1.82365e+09	1.71816e+09	7.45897e+08	732838122	1307613883	1.56556e+09	8.4334e+08	1.27457e+09	1.78531e+09	1.6897e+09	3.4532e+09	2.8845e+09	1.90088e+09	0.024671	1.15223e+09	4.36273e+08	1.78108e+08	37.8632	1.81203e+09	3.47745e+08	1.41966e+08	19.1909	2.16469e+09	8.25814e+08	3.37137e+08	38.1492	0.0680902	1.36126	1.0146	1.60781	C5H7NO3	Amino acids and derivatives	ODHCTXKNWHHXJC-VKHMYHEASA-N	O=C(O)C1N=C(O)CC1	C01879	7405	HMDB0000267	Organic acids and derivatives
NEG8049	Succinoadenosine	5.003	382.095	[M-H]-	382.1	TRUE	7.09788e+07	2.65719e+08	6.30804e+08	2.49715e+08	2.26622e+08	5.4413e+08	5.52707e+07	2.27181e+07	2.05373e+07	4.6651e+07	4.82687e+07	6.92426e+07	1.19375e+08	1.44648e+08	1.56517e+08	2.48551e+08	2.23427e+08	3.90715e+07	0.00573235	4.37814e+07	1.89346e+07	7.73002e+06	43.2481	3.31328e+08	2.11982e+08	8.65411e+07	63.9794	1.55265e+08	7.51686e+07	3.06874e+07	48.4132	0.0229852	0.576781	1.25625	2.24167	C14H17N5O8	Purine nucleosides	VKGZCEJTCKHMRL-MDBUBQOGSA-N	O=C(O)CC(NC1=NC=NC2=C1N=CN2C3OC(CO)C(O)C3O)C(=O)O	---	165243	HMDB0000912	Nucleosides, nucleotides, and analogues
NEG6405	9-F1-phytoprostane	8.186	327.214	[M-H]-	327.218	TRUE	1.4454e+08	3.2157e+08	2.55233e+07	2.35217e+08	3.42046e+08	1.60587e+07	5.59866e+07	1.31493e+08	7.73931e+07	1.12921e+08	6.8971e+07	1.45864e+08	2.69301e+08	3.25686e+08	1.62579e+08	3.10737e+07	5.04284e+08	3.02279e+08	0.102083	9.87714e+07	3.65083e+07	1.49044e+07	36.9624	1.80826e+08	1.42368e+08	5.81215e+07	78.732	2.65867e+08	1.59722e+08	6.5206e+07	60.0757	0.188509	1.10979	0.946359	0.991046	C18H32O5	Fatty Acyls	GKBLNJXQDMHILB-WBWYXKPPSA-N	CC[C@H]1[C@@H](O)C[C@H](O)[C@H]1\C=C\[C@H](O)CCCCCCCC(O)=O	---	157010317	HMDB0304641	Lipids and lipid-like molecules
NEG1451	2-Hydroxy-2-ethylsuccinic acid	4.901	161.042	[M-H]-	161.045	TRUE	5.2215e+08	2.44679e+08	2.19759e+08	4.97382e+08	2.58313e+08	3.32645e+08	1.16159e+08	2.64444e+08	3.4566e+08	3.57041e+08	2.11084e+08	2.26832e+08	4.37826e+08	6.39014e+08	6.00084e+08	3.27766e+08	2.62772e+08	3.06197e+08	0.0984962	2.53537e+08	9.02297e+07	3.68361e+07	35.5884	3.45821e+08	1.32676e+08	5.41649e+07	38.3656	4.28943e+08	1.59006e+08	6.49139e+07	37.0692	0.183213	1.11592	0.943004	1.00658	C6H10O5	Fatty Acyls	YVYGHRNLPUMVBU-UHFFFAOYSA-N	CCC(O)(CC(O)=O)C(O)=O	C02488	439736	HMDB0059758	Lipids and lipid-like molecules
NEG2047	cis-2-Methylaconitate	3.706	187.022	[M-H]-	187.024	TRUE	4.51595e+07	1.38971e+07	9.8237e+06	3.77326e+07	1.53752e+07	1.46835e+07	3.02373e+07	8.3954e+07	7.83613e+07	2.46951e+07	1.31409e+08	8.49913e+07	2.51314e+07	2.0982e+07	2.56375e+07	1.63344e+07	3.20606e+07	1.96736e+07	0.00435043	7.22747e+07	3.96561e+07	1.61895e+07	54.8686	2.27786e+07	1.47755e+07	6.03208e+06	64.8658	2.33032e+07	5.52466e+06	2.25543e+06	23.7077	0.0189681	1.32317	0.986353	2.36147	C7H8O6	Carboxylic acids and derivatives	NUZLRKBHOBPTQV-ARJAWSKDSA-N	C\C(C(O)=O)=C(/CC(O)=O)C(O)=O	C04225	3080625	HMDB0006357	Organic acids and derivatives
NEG11392	LPS(18:2)	7.82	520.262	[M-H]-	520.268	TRUE	1.79477e+06	1.57525e+07	3.17877e+07	1.56035e+08	4.3409e+07	4.43758e+07	1.79245e+06	6.53393e+07	1.33232e+07	1.3731e+07	1.15011e+08	2.63554e+07	2.24121e+06	3.88885e+07	1.54142e+07	1.664e+07	9.14406e+06	2.85319e+07	0.444255	3.92588e+07	4.31583e+07	1.76193e+07	109.933	4.88591e+07	5.50255e+07	2.24641e+07	112.621	1.84766e+07	1.32754e+07	5.41968e+06	71.8499	0.522111	0.498572	0.860775	0.352367	C24H44NO9P	Glycerophospholipids	HLISFLFEEBTXRV-FRZHUQNDSA-N	CCCCC\C=C/C\C=C/CCCCCCCC(=O)OC[C@@H](O)COP(O)(=O)OC[C@H](N)C(O)=O	---	52926279	HMDB0240604	Lipids and lipid-like molecules
NEG5869	Triptophenolide	13.241	311.164	[M-H]-	311.165	TRUE	1.20384e+07	2.76269e+07	3.20383e+07	4.0953e+07	1.64753e+07	69589847	1.48192e+07	5.14832e+07	2.80246e+07	9.47956e+07	1.46667e+08	4.57502e+07	3.3007e+07	4.32728e+07	1.34087e+07	1.73223e+07	1.76274e+07	4.7777e+07	0.153051	6.35899e+07	4.89568e+07	1.99865e+07	76.9883	3.31203e+07	2.07086e+07	8.45425e+06	62.5254	2.87359e+07	1.47019e+07	6.00201e+06	51.162	0.252171	0.962094	0.671464	0.815165	C20H24O3	Oxosteroids	KPXIBWGPZSPABK-FXAWDEMLSA-N	O=C1OCC2=C1CCC3(C4=CC=C(C(O)=C4CCC23)C(C)C)C	---	173273	---	Lipids and lipid-like molecules
NEG9909	LPE(16:0)	10.575	452.273	[M-H]-	452.278	TRUE	1.21374e+07	1.26672e+07	3.34927e+07	1.15527e+07	3.24458e+07	2.62065e+07	1.46043e+08	1.37598e+07	1.62153e+07	3.56587e+07	5.8077e+07	18617019	6.26766e+07	8.64999e+06	8.06675e+06	1.10727e+07	1.28641e+07	3.74164e+07	0.316482	4.80619e+07	5.0818e+07	2.07464e+07	105.735	2.14171e+07	1.04916e+07	4.28319e+06	48.9873	2.34578e+07	2.21573e+07	9.04569e+06	94.4563	0.415009	0.678593	0.879547	0.499651	C21H44NO7P	Glycerophospholipids	CKPBBEOJHAPPBT-HXUWFJFHSA-N	[H][C@@](CO)(COP(O)(=O)OCCN)OC(=O)CCCCCCCCCCCCCCC	---	53480922;90657394	HMDB0011473	Lipids and lipid-like molecules
NEG5787	Lauryl Ether Sulphate	13.013	309.17	[M-H]-	309.174	TRUE	1.72121e+07	1.88825e+07	4.07111e+08	6.01822e+07	1.35393e+07	1.84955e+07	2.01548e+07	2.87683e+07	2.49007e+07	4.84223e+07	3.88627e+07	2.21657e+08	3.48895e+07	9.24006e+06	1.05926e+07	2.72789e+07	1.04854e+07	9.83469e+06	0.474259	6.37942e+07	7.8003e+07	3.18446e+07	122.273	8.92371e+07	1.56691e+08	6.39687e+07	175.589	1.70535e+07	1.1142e+07	4.54872e+06	65.3358	0.548855	0.448979	0.7747	0.323985	C14H30O5S	Sulfuric acid monoesters	QTDIEDOANJISNP-UHFFFAOYSA-N	O=S(O)(=O)OCCOCCCCCCCCCCCC	---	24761	---	Organic acids and derivatives
NEG5367	9,10-Epoxystearic acid	10.251	297.239	[M-H]-	297.244	TRUE	7.66647e+07	3.7479e+07	9020028	3.07763e+07	3.38264e+07	2.18926e+07	7.92914e+07	2.09002e+08	4.52635e+08	1.38469e+08	1.57723e+08	1.16387e+08	6.2216e+07	8.53098e+07	6.07657e+07	3.66253e+07	7.42543e+07	4.12213e+07	0.00806001	1.92251e+08	1.3467e+08	5.49789e+07	70.0491	3.49432e+07	2.28388e+07	9.3239e+06	65.3598	6.00654e+07	1.8699e+07	7.63382e+06	31.131	0.0299848	1.15008	0.963101	2.09366	C18H34O3	Oxidized fatty acids	IMYZYCNQZDBZBQ-UHFFFAOYSA-N	O=C(O)CCCCCCCC1OC1(CCCCCCCC)	C19418	15868	HMDB0247617	Lipids and lipid-like molecules
NEG397	Citraconic anhydride	5.314	111.006	[M-H]-	111.009	TRUE	2.2187e+08	2.54699e+08	2.50677e+08	2.20637e+08	1.26094e+08	2.13082e+08	8.05947e+07	4.34264e+07	7.89678e+07	8.80944e+07	8.12037e+07	1.08468e+08	2.15196e+08	2.61223e+08	1.7143e+08	1.57319e+08	1.68741e+08	1.53022e+08	4.79919e-05	8.01258e+07	2.10539e+07	8.59522e+06	26.2761	2.1451e+08	4.65493e+07	1.90037e+07	21.7003	1.87822e+08	4.22167e+07	1.72349e+07	22.477	0.000748116	1.41045	1.1909	4.31883	C5H4O3	Dihydrofurans	AYKYXWQEBUNJCN-UHFFFAOYSA-N	CC1=CC(=O)OC1=O	---	12012	HMDB0250302	Organoheterocyclic compounds
NEG1501	2-O-Methyl-D-xylose	0.859	163.06	[M-H2O-H]-	163.061	TRUE	8.22429e+08	4.70752e+08	8.62003e+08	7.30888e+08	7.56805e+08	1.51143e+09	5.76315e+08	3.26295e+08	3.24234e+08	7.71762e+08	3.23605e+08	475087697	8.3044e+08	6.76037e+08	7.56353e+08	7.5675e+08	7.81708e+08	4.91419e+08	0.0351955	4.66216e+08	1.82008e+08	7.43043e+07	39.0393	8.59051e+08	3.47737e+08	1.41963e+08	40.4791	7.15451e+08	1.20611e+08	4.92391e+07	16.858	0.085907	0.786922	0.915127	1.45351	C6H12O5	Organooxygen compounds	STGXGJRRAJKJRG-UHFFFAOYSA-N	COC1C(O)OC(CO)C1O	---	560157	HMDB0033821	Organic oxygen compounds
NEG2534	3,5-dihydroxydecanoic acid	6.987	203.126	[M-H]-	203.129	TRUE	4.62223e+09	3.29386e+09	1.70824e+09	6.78133e+09	1.70055e+09	2.39628e+09	6.80679e+08	9.09583e+08	1.22659e+09	1.78394e+09	3.59511e+09	2.27503e+09	3.94939e+09	1.31164e+10	9.42731e+09	1.52236e+09	1.77684e+09	1.57407e+09	0.188293	1.74516e+09	1.07748e+09	4.39879e+08	61.7411	3.41708e+09	1.98466e+09	8.10233e+08	58.0805	5.22772e+09	4.90895e+09	2.00407e+09	93.9023	0.293476	0.980787	0.831724	0.725165	C10H20O4	Medium-chain hydroxy acids and derivatives	WQZRAWSNEARGPQ-UHFFFAOYSA-N	O=C(O)CC(O)CC(O)CCCCC	---	44715204	---	Organic acids and derivatives
NEG1423	N-Acetylthreonine	2.105	160.058	[M-H]-	160.062	TRUE	1.90745e+08	1.79249e+08	1.99363e+08	2.18618e+08	1.7272e+08	1.83119e+08	3.25026e+08	3.81856e+08	4.49747e+08	4.04137e+08	3.41058e+08	3.64596e+08	2.58917e+08	2.51705e+08	2.08249e+08	2.09743e+08	1.9977e+08	2.42249e+08	7.3604e-08	3.77737e+08	4.51572e+07	1.84353e+07	11.9547	1.90636e+08	1.65309e+07	6.74872e+06	8.67148	2.28439e+08	2.54561e+07	1.03924e+07	11.1435	2.81351e-05	1.56118	1.29887	7.1331	C6H11NO4	Amino acids and derivatives	PEDXUVCGOLSNLQ-WUJLRWPWSA-N	O=C(O)C(N=C(O)C)C(O)C	---	152204	HMDB0062557	Organic acids and derivatives
NEG1749	1-Methoxy-3-formylindole	7.203	174.053	[M-H]-	174.056	TRUE	2.47962e+07	8.14496e+06	1.57681e+06	2.05655e+07	6.3429e+06	2.66729e+06	8.52789e+06	7.63329e+07	4.55865e+07	2.53191e+07	5.22208e+07	3.87745e+07	7.61803e+06	1.47344e+07	1.8996e+07	6.40038e+06	8.71344e+06	8.74215e+06	0.00356957	4.1127e+07	2.32402e+07	9.48778e+06	56.5085	1.06823e+07	9.68811e+06	3.95515e+06	90.6934	1.08674e+07	4.91317e+06	2.00579e+06	45.2102	0.0164394	1.35251	1.02486	2.44738	C10H9NO2	Indoles	NFGIENSPALNOON-UHFFFAOYSA-N	CON1C=C(C=O)C2=CC=CC=C12	---	398554	HMDB0040972	Organoheterocyclic compounds
NEG373	Imidazole-4-acetaldehyde	10.728	109.038	[M-H]-	109.04	TRUE	3.21897e+07	3.02552e+07	9.56244e+06	3.49945e+07	3.01793e+07	3.69132e+07	2.41903e+07	6.33964e+07	6.2639e+07	3.50118e+07	1.27658e+07	1.98599e+07	4.90381e+07	1.98512e+07	2.89028e+07	3.89604e+07	2.90375e+07	2.42141e+07	0.706772	3.63105e+07	2.19107e+07	8.94502e+06	60.3426	2.90157e+07	9.89455e+06	4.03943e+06	34.1007	3.16673e+07	1.0627e+07	4.33844e+06	33.5581	0.745793	0.301416	0.492135	0.150721	C5H6N2O	Azoles	MQSRGWNVEZRLDK-UHFFFAOYSA-N	O=CCC1=CN=CN1	C05130	150841	HMDB0003905	Organoheterocyclic compounds
NEG4487	2-Hydroxyhexadecanoic acid	12.1	271.225	[M-H2O-H]-	271.227	TRUE	4.71518e+07	1.6359e+08	7.673e+08	1.42674e+08	1.08054e+08	2.65288e+08	2.23778e+08	5.21228e+07	6.48952e+07	2.84377e+07	6.38901e+08	9.17357e+07	1.04009e+08	1.31977e+08	9.93513e+07	1.24919e+08	1.31722e+08	1.63252e+08	0.589281	1.83312e+08	2.33583e+08	9.53597e+07	127.424	2.4901e+08	2.6386e+08	1.0772e+08	105.964	1.25872e+08	2.30261e+07	9.40038e+06	18.2933	0.652907	0.249817	0.719539	0.229677	C16H32O3	Fatty Acyls	JGHSBPIZNUXPLA-HNNXBMFYSA-N	CCCCCCCCCCCCCC[C@H](O)C(O)=O	---	12575964	HMDB0031057	Lipids and lipid-like molecules
NEG8519	Altersetin	10.91	398.232	[M-H]-	398.234	TRUE	1.31696e+06	3.68256e+06	2.62457e+07	4.39393e+06	8.96816e+06	1.44926e+07	2.6352e+07	7.45713e+06	3.13707e+06	2.12524e+06	2.19038e+07	1.54138e+07	4.5157e+06	2.63706e+06	1.17099e+06	6.78702e+06	3.33941e+06	1.31768e+07	0.319543	1.27315e+07	1.00917e+07	4.11991e+06	79.2653	9.84997e+06	9.29266e+06	3.79371e+06	94.342	5.27116e+06	4.30926e+06	1.75925e+06	81.7517	0.418306	0.811167	0.905581	0.495471	C24H33NO4	Pyrrolines	AIFXMSDWXBFQTF-SNXGECCISA-N	O=C1C(C(O)=NC1C(O)C)=C(O)C2(C)C(C=CC=CC)C=CC3CC(C)CCC32	---	54724952	---	Organoheterocyclic compounds
NEG1361	5,6-Dimethyl-2,3-pyrazinedicarbonitrile	11.596	157.049	[M-H]-	157.052	TRUE	9.28041e+07	8.56518e+07	1.14074e+08	8.73746e+07	1.82981e+08	1.46598e+08	7.93693e+07	1.44157e+08	9.07672e+07	5.04681e+07	1.33085e+08	4.26961e+07	1.77642e+08	1.09718e+08	1.02923e+08	9.53418e+07	1.64671e+08	3.71501e+07	0.50398	9.00905e+07	4.17212e+07	1.70326e+07	46.3103	1.18247e+08	3.9178e+07	1.59944e+07	33.1323	1.14574e+08	5.10118e+07	2.08255e+07	44.5228	0.573352	0.527303	0.428039	0.297587	C8H6N4	Diazines	VPRRXMCIOHZBCX-UHFFFAOYSA-N	CC1=NC(C#N)=C(N=C1C)C#N	---	299559	HMDB0246643	Organoheterocyclic compounds
NEG4762	Linoleic acid	12.247	279.229	[M-H]-	279.233	TRUE	1.77344e+07	2.08733e+07	4.29168e+07	1.84696e+07	1.75531e+07	4.2125e+07	2.75289e+07	1.74443e+07	1.87073e+07	1.47162e+07	3.3206e+07	1.93689e+07	2.29146e+07	1.40604e+07	1.60618e+07	1.62563e+07	1.75399e+07	2.51662e+07	0.30205	2.18286e+07	7.03618e+06	2.87251e+06	32.2338	2.6612e+07	1.23823e+07	5.05506e+06	46.529	1.86666e+07	4.36741e+06	1.78299e+06	23.397	0.402295	0.332808	1.03577	0.519921	C18H32O2	Lineolic acids and derivatives	OYHQOLUKZRVURQ-HZJYTTRNSA-N	O=C(O)CCCCCCCC=CCC=CCCCCC	C01595	---	HMDB0000673	Lipids and lipid-like molecules
NEG5441	3-Hydroxyoctadecanoic Acid	12.589	299.256	[M-H]-	299.259	TRUE	236864	842052	1.16235e+07	738932	786344	2.84429e+06	5.71136e+06	1.15008e+06	330916	445.665	3.77314e+07	3.64262e+06	367458	386218	820954	1.16e+06	1.46207e+06	4.15291e+06	0.410764	8.09448e+06	1.46824e+07	5.99405e+06	181.387	2.84533e+06	4.3943e+06	1.79397e+06	154.439	1.3916e+06	1.41906e+06	579330	101.973	0.493931	0.664309	0.544109	0.386408	C18H36O3	Fatty Acyls	POMQYTSPMKEQNB-UHFFFAOYSA-N	[H][C@@](O)(CCCCCCCCCCCCCCC)CC(O)=O	---	5312838	HMDB0010737	Lipids and lipid-like molecules
NEG2931	Alanylglutamic acid	0.914	217.08	[M-H]-	217.083	TRUE	1.73654e+08	2.58696e+08	3.08857e+08	1.61549e+08	2.20287e+08	2.8978e+08	1.08265e+08	8.84801e+07	9.97157e+07	2.11251e+08	8.7722e+07	1.75871e+08	2.1314e+08	3.25589e+08	3.55598e+08	2.73125e+08	2.15873e+08	1.71609e+08	0.00532986	1.28551e+08	5.21424e+07	2.12871e+07	40.5617	2.35471e+08	6.06476e+07	2.47593e+07	25.7559	2.59156e+08	7.1505e+07	2.91918e+07	27.5915	0.0219109	1.44695	1.00795	2.27328	C8H14N2O5	Carboxylic acids and derivatives	VYZAGTDAHUIRQA-WHFBIAKZSA-N	C[C@H](N)C(=O)N[C@@H](CCC(O)=O)C(O)=O	C20958	128841	HMDB0028686	Organic acids and derivatives
NEG80	2-hydroxyacrylic Acid	1.089	87.006	[M-H]-	87.0082	TRUE	6.17006e+08	6.76084e+08	4.98841e+08	1.02494e+09	6.95214e+08	6.74536e+08	3.74936e+08	5.23776e+08	3.21335e+08	1.15931e+09	2.59776e+08	6.27056e+08	1.11976e+09	6.0396e+08	5.65514e+08	1.13121e+09	1.03337e+09	9.8841e+08	0.0856205	5.44366e+08	3.3011e+08	1.34767e+08	60.6412	6.9777e+08	1.75587e+08	7.1683e+07	25.164	9.07038e+08	2.5557e+08	1.04336e+08	28.1764	0.165605	1.07596	0.960508	1.06742	C3H4O3	Carboxylic acids and derivatives	FEWFXBUNENSNBQ-UHFFFAOYSA-N	OC(=C)C(O)=O	---	37873	HMDB0062676	Organic acids and derivatives
NEG1319	cis-Aconitic anhydride	1.227	154.995	[M-H]-	154.999	TRUE	2.35484e+07	8.62146e+07	3.84602e+07	6.13167e+07	4.36756e+07	6.35042e+07	4.35854e+07	1.24729e+07	3.51658e+07	2.275e+07	3.07037e+07	3.41622e+07	3.08609e+07	4.4023e+07	6.18043e+07	3.70191e+07	4.86651e+07	7.66638e+07	0.0718057	2.98066e+07	1.08499e+07	4.42947e+06	36.4011	5.27866e+07	2.21277e+07	9.03361e+06	41.9192	4.98394e+07	1.68669e+07	6.88588e+06	33.8425	0.145611	0.955463	0.740715	1.14384	C6H4O5	Carboxylic acids and derivatives	GVJRTUUUJYMTNQ-UHFFFAOYSA-N	OC(=O)CC1=CC(=O)OC1=O	---	65163	HMDB0250284	Organic acids and derivatives
NEG4761	7-Octadecynoic acid	9.619	279.229	[M-H]-	279.233	TRUE	3.13672e+07	2.65138e+07	9.48882e+07	2.6536e+07	3.28771e+07	7.2402e+07	1.26232e+08	2.7571e+07	3.1145e+07	9.94754e+07	1.20414e+08	1.13742e+08	6.50414e+07	3.06883e+07	2.77973e+07	3.33153e+07	2.4644e+07	5.55727e+07	0.0529176	8.64301e+07	4.51134e+07	1.84175e+07	52.1964	4.74307e+07	2.90507e+07	1.18599e+07	61.2488	3.95098e+07	1.66388e+07	6.79276e+06	42.1131	0.117603	1.17601	0.906664	1.2764	C18H32O2	Fatty Acyls	XXUPLYBCNPLTIW-UHFFFAOYSA-N	CCCCCCCCCCC#CCCCCCC(O)=O	---	4378574	HMDB0247278	Lipids and lipid-like molecules
NEG3997	GlcNAc	0.901	256.056	[M+Cl]-	256.059	TRUE	2.25736e+08	3.28845e+08	1.25267e+08	2.34094e+08	3.16154e+08	2.45017e+08	2.40416e+08	4.23173e+08	4.53249e+08	4.94606e+08	3.42429e+08	4.36987e+08	3.63969e+08	4.40211e+08	4.72325e+08	2.38898e+08	2.70432e+08	2.88035e+08	0.0260405	3.98477e+08	9.21505e+07	3.76203e+07	23.1257	2.45852e+08	7.33681e+07	2.99524e+07	29.8424	3.45645e+08	9.56001e+07	3.90286e+07	27.6585	0.070721	0.461428	1.20107	1.58435	C8H15NO6	Aminosaccharides	OVRNDRQMDRJTHS-RTRLPJTCSA-N	OC(=NC1C(O)OC(CO)C(O)C1O)C	C00140	899	HMDB0000215	Organic oxygen compounds
NEG3030	Diethyl phthalate	8.204	221.079	[M-H]-	221.082	TRUE	1.83192e+08	5.15015e+07	5.62923e+07	1.60292e+08	3.55235e+07	6.59616e+07	4.03279e+07	7.60012e+07	1.0133e+08	6.76043e+07	5.98077e+07	7.01297e+07	8.05282e+07	2.00229e+08	1.68154e+08	4.09165e+07	5.51597e+07	5.11117e+07	0.617071	6.92001e+07	2.00191e+07	8.17277e+06	28.9293	9.21271e+07	6.28688e+07	2.56661e+07	68.2414	9.93497e+07	6.77627e+07	2.7664e+07	68.2062	0.673958	0.53209	0.55275	0.209665	C12H14O4	Benzoic acid esters	FLKPEMZONWLCSK-UHFFFAOYSA-N	CCOC(=O)C1=CC=CC=C1C(=O)OCC	C14175	6781	HMDB0094660	Benzenoids
NEG2059	Alanylnorvaline	2.167	187.105	[M-H]-	187.109	TRUE	8.06598e+07	1.55531e+08	6.6511e+07	1.27218e+08	1.19967e+08	1.17588e+08	7.46054e+07	1.59337e+08	1.69939e+08	2.14513e+08	1.64264e+08	2.51275e+08	1.6153e+08	2.61319e+08	3.43133e+08	9.3321e+07	1.13347e+08	5.9921e+07	0.289184	1.72322e+08	5.96681e+07	2.43594e+07	34.6259	1.11246e+08	3.24633e+07	1.32531e+07	29.1815	1.72095e+08	1.09148e+08	4.45594e+07	63.4229	0.392313	0.00457304	0.962169	0.538826	C8H16N2O3	Peptides	AIPOPRCRQHBMLB-UHFFFAOYSA-N	CCCC(N=C(O)C(C)N)C(=O)O	---	96822	---	Organic acids and derivatives
NEG628	Isonicotinic acid	6.648	122.022	[M-H]-	122.025	TRUE	1.55927e+08	4.55034e+07	7.3333e+07	8.07924e+07	1.07801e+08	9.49379e+07	1.30609e+08	3.21993e+08	4.27612e+08	1.68684e+08	2.90095e+08	2.78792e+08	1.80001e+08	6.87848e+07	1.58315e+08	1.40061e+08	1.38099e+08	1.68809e+08	0.00152668	2.69631e+08	1.07443e+08	4.38634e+07	39.8482	9.30491e+07	3.73479e+07	1.52472e+07	40.1379	1.42345e+08	3.95163e+07	1.61325e+07	27.7609	0.00904763	1.14297	1.10702	2.81625	C6H5NO2	Pyridinecarboxylic acids	TWBYWOBDOCUKOW-FZOZFQFYNA-N	O=C(O)c1ccncc1	C07446	5922	HMDB0060665	Organoheterocyclic compounds
NEG4834	Cynaratriol	7.294	281.135	[M-H]-	281.139	TRUE	2.39396e+07	3.95489e+07	8.71861e+06	7.00571e+07	3.11995e+07	1.9498e+07	1.39932e+07	1.22229e+08	6.71285e+07	1.38168e+08	3.0694e+08	1.00928e+08	2.5047e+07	6.07871e+07	3.23678e+07	1.1525e+07	8.86303e+06	1.9744e+07	0.0200396	1.24898e+08	9.95331e+07	4.06342e+07	79.6917	3.21603e+07	2.13031e+07	8.69695e+06	66.2404	2.6389e+07	1.89369e+07	7.73096e+06	71.7606	0.0586983	1.23087	0.926536	1.69811	C15H22O5	Prenol lipids	OHBHGGYGWZIWCX-UHFFFAOYSA-N	CC1C(O)CC2C1C1OC(=O)C(O)(CO)C1CCC2=C	---	14138149	HMDB0034983	Lipids and lipid-like molecules
NEG5439	2-Hydroxystearic acid	11.944	299.255	[M-H]-	299.259	TRUE	6.8462e+06	1.53746e+07	1.23107e+08	1.60565e+07	1.63291e+07	4.4303e+07	5.62673e+07	9.87088e+06	1.45955e+07	3.77886e+06	5.63548e+08	3.82082e+07	1.09268e+07	1.25233e+07	1.09243e+07	1.78402e+07	8.41893e+06	4.59502e+07	0.418416	1.14378e+08	2.20927e+08	9.01929e+07	193.155	3.70027e+07	4.40693e+07	1.79912e+07	119.098	1.7764e+07	1.41619e+07	5.78156e+06	79.7225	0.500201	0.652336	0.523592	0.378392	C18H36O3	Long-chain fatty acids	KIHBGTRZFAVZRV-KRWDZBQOSA-N	CCCCCCCCCCCCCCCC[C@H](O)C(O)=O	C03045	439887	HMDB0062549	Lipids and lipid-like molecules
NEG10761	Hexacyclinic acid	5.632	489.214	[M-H]-	489.213	TRUE	3.04817e+07	2.94868e+07	5.08153e+06	3.6081e+07	2.72345e+07	9.94597e+06	3.10404e+06	1.13138e+07	1.2557e+07	5.72913e+06	8.38197e+06	7.45188e+06	1.85267e+07	2.36337e+07	3.05654e+07	2.97195e+07	2.48951e+07	2.46223e+07	0.00351994	8.08964e+06	3.50065e+06	1.42913e+06	43.2733	2.30519e+07	1.24785e+07	5.09431e+06	54.132	2.53271e+07	4.39385e+06	1.79378e+06	17.3484	0.0162598	1.47223	1.07567	2.45347	C26H34O9	Prostaglandins and related compounds	OTGHTIDLDTWPFJ-ROQUJFDLSA-N	O=C(O)C1=CC2C(OC(=O)C)C(C)C(O)C2C3C1CC4C3C5C(=O)OC6CCC4(OC5(O)C6C)C	---	10624918	---	Lipids and lipid-like molecules
NEG5120	N-Fructosyl pyroglutamate	2.245	290.084	[M-H]-	290.087	TRUE	1.99933e+08	2.79266e+08	1.01222e+08	2.0678e+08	1.03341e+08	6.95587e+07	2.74777e+08	1.02569e+09	1.20095e+09	7.19494e+08	8.99556e+08	4.42678e+08	3.38009e+08	2.09174e+08	1.78183e+08	2.85936e+08	2.64312e+08	2.92754e+08	0.000393398	7.60525e+08	3.52784e+08	1.44024e+08	46.3869	1.60017e+08	8.10581e+07	3.30918e+07	50.656	2.61395e+08	5.85066e+07	2.38852e+07	22.3825	0.00349713	1.35052	1.11988	3.40517	C11H17NO8	N-Fructosyl amino acids	VMOJEEZNLOLYBG-UHFFFAOYNA-N	O=C(O)C1N(C(=O)CC1)CC2(O)(OC(CO)C(O)C2(O))	---	---	---	---
NEG4377	Histidylisoleucine	2.104	267.143	[M-H]-	267.146	TRUE	2.08519e+07	3.45483e+07	2.08323e+07	2.00032e+07	2.41457e+07	2.59595e+07	1.76244e+07	6.33254e+06	2.08698e+07	4.34766e+07	1.7766e+07	5.51448e+07	3.3323e+07	4.56745e+07	5.93671e+07	1.68844e+07	1.85367e+07	1.91616e+07	0.663775	2.6869e+07	1.84467e+07	7.53082e+06	68.654	2.43901e+07	5.47964e+06	2.23706e+06	22.4666	3.21579e+07	1.73903e+07	7.09957e+06	54.0779	0.710722	0.329786	0.784132	0.177979	C12H20N4O3	Peptides	IDXZDKMBEXLFMB-HGNGGELXSA-N	CC[C@H](C)[C@H](NC(=O)[C@@H](N)CC1=CNC=N1)C(O)=O	---	9900065	HMDB0028888	Organic acids and derivatives
NEG612	Benzoic acid	10.033	121.026	[M-H]-	121.03	TRUE	3.05148e+07	2.89935e+07	1.48904e+08	2.53193e+07	1.91626e+07	6.31078e+07	8.17662e+07	2.98857e+07	1.49599e+07	2.09645e+07	2.66454e+07	1.5904e+07	3.37662e+07	4.97304e+07	2.24652e+07	3.40226e+07	2.44636e+07	1.67604e+07	0.435393	3.16876e+07	2.52209e+07	1.02964e+07	79.5921	5.26671e+07	4.95827e+07	2.02421e+07	94.1437	3.02014e+07	1.16801e+07	4.76838e+06	38.674	0.513669	0.0413069	0.868934	0.361119	C7H6O2	Benzoic acids	WPYMKLBDIGXBTP-UHFFFAOYSA-N	OC(=O)C1=CC=CC=C1	C00180	---	HMDB0001870	Benzenoids
NEG9905	LPE 16:0	9.909	452.273	[M-H]-	452.277	TRUE	9.956e+08	1.09253e+09	5.04861e+09	1.29219e+09	1.74423e+09	3.51649e+09	6.45358e+09	1.27081e+09	1.58255e+09	2.48246e+09	6.92808e+09	2.32214e+09	2.5126e+09	7.1949e+08	5.95688e+08	1.27194e+09	1.05514e+09	4.19044e+09	0.284647	3.5066e+09	2.51172e+09	1.02541e+09	71.6282	2.28161e+09	1.64418e+09	6.71234e+08	72.0624	1.72422e+09	1.38846e+09	5.66836e+08	80.5269	0.388247	0.836116	0.838956	0.545694	C21H44NO7P	LysoPE	YVYMBNSKXOXSKW-UHFFFAOYNA-N	O=C(OCC(O)COP(=O)(O)OCCN)CCCCCCCCCCCCCCC	---	---	---	---
NEG8322	Deoxycholic acid	9.551	391.281	[M-H]-	391.285	TRUE	2.31208e+07	2.20797e+07	6.35951e+06	1.96046e+07	2.19198e+07	8.99998e+06	1.22535e+07	2.06537e+07	2.37471e+07	1.47446e+07	2.10441e+07	1.97278e+07	1.99383e+07	2.90074e+07	2.36496e+07	2.14754e+07	1.74999e+07	2.82757e+07	0.165565	1.86951e+07	4.31377e+06	1.76109e+06	23.0743	1.70141e+07	7.36852e+06	3.00819e+06	43.3084	2.33077e+07	4.59836e+06	1.87727e+06	19.7289	0.267035	0.735097	1.14826	0.781031	C24H40O4	Hydroxy bile acids, alcohols and derivatives	KXGVEGMKQFWNSR-LLQZFEROSA-N	C[C@H](CCC(O)=O)[C@H]1CC[C@H]2[C@@H]3CC[C@@H]4C[C@H](O)CC[C@]4(C)[C@H]3C[C@H](O)[C@]12C	C04483	222528	HMDB0000626	Lipids and lipid-like molecules
NEG97	Alanine	0.852	88.0376	[M-H]-	88.0404	TRUE	4.3868e+08	2.40196e+08	3.17893e+08	2.48464e+08	2.75559e+08	4.29395e+08	3.09971e+08	1.38545e+08	8.76535e+07	1.27212e+08	1.43844e+08	1.39829e+08	2.5502e+08	1.69441e+08	2.84402e+08	2.36283e+08	1.3241e+08	2.16973e+08	0.00518131	1.57842e+08	7.73314e+07	3.15704e+07	48.9928	3.25031e+08	8.87309e+07	3.62242e+07	27.2992	2.15755e+08	5.61577e+07	2.29263e+07	26.0285	0.0216019	0.544109	1.30229	2.28556	C3H7NO2	Amino acids and derivatives	QNAYBMKLOCPYGJ-REOHCLBHSA-N	O=C(O)C(N)C	C00041	71080;7311725	HMDB0000161	Organic acids and derivatives
NEG6313	Dodecylbenzenesulfonic acid	13.626	325.18	[M-H]-	325.184	TRUE	1.63584e+07	3.14309e+07	5.82003e+07	1.43259e+08	5.77452e+07	6.9643e+07	1.822e+07	1.15487e+08	1.03826e+08	6.56188e+07	1.22798e+08	9.96357e+07	3.4646e+07	6.13567e+07	4.11818e+07	3.73513e+07	5.27057e+07	4.9471e+07	0.147009	8.75976e+07	3.92975e+07	1.60432e+07	44.8615	6.27727e+07	4.40635e+07	1.79888e+07	70.1953	4.61188e+07	1.0195e+07	4.16208e+06	22.1059	0.244855	1.06568	0.876428	0.832656	C18H30O3S	Benzenesulfonic acids and derivatives	KWXICGTUELOLSQ-UHFFFAOYSA-N	CCCCCCCCCCCCC1=CC=C(C=C1)S(O)(=O)=O	---	8485	HMDB0059915	Benzenoids
NEG9369	PA(18:3/0:0)	8.536	431.216	[M-H]-	431.22	TRUE	2.41944e+06	4.55725e+07	2.95322e+07	1.15527e+07	4.44828e+07	2.13881e+07	4.41724e+06	1.29161e+07	1.09422e+07	5.66821e+07	2.71915e+07	4.80846e+07	2.81243e+06	6.23946e+07	3.12996e+07	2.72189e+07	1.63468e+07	1.65624e+07	0.99691	2.67056e+07	2.1407e+07	8.73936e+06	80.1591	2.58246e+07	1.74529e+07	7.12513e+06	67.5825	2.61058e+07	2.03666e+07	8.31462e+06	78.0156	0.99691	0.0395846	0.74027	0.00134391	C21H37O7P	Glycerophospholipids	KWFUSJZUJLGPTO-ZJVPVJIZSA-N	[H]\C(CCCCC)=C(/[H])C\C([H])=C(\[H])C\C([H])=C(\[H])CCCCC(=O)OC[C@@]([H])(O)COP(O)(O)=O	---	52929757	HMDB0062316	Lipids and lipid-like molecules
NEG162	3-Pyridinol	4.955	94.027	[M-H]-	94.0298	TRUE	3.75783e+08	5.03037e+08	1.82912e+08	4.13542e+08	3.8971e+08	2.2254e+08	4.48218e+08	1.62479e+09	1.74492e+09	8.33058e+08	1.42201e+09	1.43829e+09	5.14498e+08	3.56216e+08	3.51452e+08	4.28529e+08	3.38577e+08	5.03871e+08	0.000156339	1.25188e+09	5.03414e+08	2.05518e+08	40.2126	3.47921e+08	1.21522e+08	4.96112e+07	34.9281	4.15524e+08	7.91372e+07	3.23076e+07	19.0452	0.00179731	1.49292	1.14468	3.80593	C5H5NO	Hydroxypyridines	GRFNBEZIAWKNCO-UHFFFAOYSA-N	OC1=CN=CC=C1	---	7971	---	Organoheterocyclic compounds
NEG985	3,4-Dihydroxybenzylamine	4.759	138.053	[M-H]-	138.056	TRUE	3.14265e+08	2.54769e+08	1.5003e+08	2.82715e+08	2.57493e+08	1.75603e+08	2.34293e+08	3.58035e+08	4.02487e+08	4.51958e+08	3.79873e+08	4.08955e+08	4.29581e+08	3.2385e+08	3.80666e+08	3.51136e+08	3.5228e+08	3.05372e+08	0.00370926	3.726e+08	7.47078e+07	3.04993e+07	20.0504	2.39146e+08	6.34055e+07	2.58852e+07	26.5133	3.57148e+08	4.39297e+07	1.79342e+07	12.3001	0.0169297	0.176986	1.50985	2.43071	C7H9NO2	Phenols	YFMPSMITLLBENU-UHFFFAOYSA-N	NCC1=CC=C(O)C(O)=C1	---	91623	HMDB0012153	Benzenoids
NEG2098	N-Lactoylvaline	5.69	188.089	[M-H]-	188.092	TRUE	5.86454e+07	5.18018e+07	2.02887e+07	6.32679e+07	4.50582e+07	3.14949e+07	3.41573e+07	6.05504e+07	8.20691e+07	6.84066e+07	4.91255e+07	5.34266e+07	3.05624e+07	3.43306e+07	2.59564e+07	3.30357e+07	3.63595e+07	4.33727e+07	0.029531	5.79559e+07	1.65061e+07	6.73859e+06	28.4805	4.50928e+07	1.64874e+07	6.73094e+06	36.5632	3.39362e+07	5.84716e+06	2.38709e+06	17.2298	0.0767907	1.33662	1.2375	1.52972	C8H15NO4	Carboxylic acids and derivatives	IJKKTQLUXOILBQ-ZBHICJROSA-N	CC(C)C(NC(=O)[C@H](C)O)C(O)=O	---	131770417	HMDB0062181	Organic acids and derivatives
NEG3167	Deoxyuridine	4.344	227.064	[M-H]-	227.067	TRUE	1.63876e+07	2.21911e+07	4.16369e+07	3.79393e+07	7.76433e+06	5.48623e+07	6.01453e+06	3.34367e+06	5.51198e+06	8.11592e+06	4.03384e+06	5.96364e+06	1.24756e+07	1.39275e+08	9.48478e+07	1.29416e+07	2.62366e+07	4.45898e+06	0.119372	5.49726e+06	1.68061e+06	686106	30.5718	3.01302e+07	1.76476e+07	7.20459e+06	58.571	4.83726e+07	5.54718e+07	2.26463e+07	114.676	0.211141	1.08364	0.826816	0.923097	C9H12N2O5	Pyrimidine 2'-deoxyribonucleosides	MXHRCPNRJAMMIM-SHYZEUOFSA-N	O=C1N=C(O)C=CN1C2OC(CO)C(O)C2	C00526	13712	HMDB0000012	Nucleosides, nucleotides, and analogues
NEG4740	Aspartylphenylalanin	5.343	279.095	[M-H]-	279.099	TRUE	3.07566e+07	5.46763e+07	3.37456e+07	3.47441e+07	4.04064e+07	3.396e+07	3.59042e+07	8.61589e+07	4.73882e+07	6.88302e+07	4.46025e+07	6.30462e+07	53124701	5.28497e+07	6.70126e+07	6.00672e+07	4.71418e+07	4.24057e+07	0.0432243	5.7655e+07	1.85219e+07	7.56153e+06	32.1254	3.80482e+07	8.73346e+06	3.56542e+06	22.9537	5.37669e+07	8.82455e+06	3.60261e+06	16.4126	0.100594	0.24652	1.16934	1.36427	C13H16N2O5	Peptides	YZQCXOFQZKCETR-UHFFFAOYSA-N	O=C(O)CC(N)C(O)=NC(C(=O)O)CC=1C=CC=CC1	---	93078	HMDB0000706	Organic acids and derivatives
NEG9488	LPA(18:1)	8.051	435.246	[M-H]-	435.251	TRUE	9.91547e+06	1.75848e+07	3.12527e+06	6.82267e+06	4671559	2.1456e+07	1.62617e+07	1.6389e+07	2.27831e+06	8.33604e+06	3.55619e+06	3.07129e+06	3.25231e+07	1.1268e+07	3234990	3.15089e+06	1.70361e+06	1.32164e+06	0.901884	8.31542e+06	6.55628e+06	2.67659e+06	78.8448	1.0596e+07	7.38098e+06	3.01327e+06	69.6585	8.86703e+06	1.21492e+07	4.95989e+06	137.015	0.918708	0.0445769	0.320289	0.0448492	C21H41O7P	Glycerophospholipids	WRGQSWVCFNIUNZ-KTKRTIGZSA-N	CCCCCCCC\C=C/CCCCCCCC(=O)OCC(O)COP(O)(O)=O	C00681	5497152	HMDB0007855	Lipids and lipid-like molecules
NEG1449	Allose	0.895	161.042	[M-H2O-H]-	161.045	TRUE	1.297e+08	1.91654e+08	1.74948e+08	1.63237e+08	1.21831e+08	2.48537e+08	2.77439e+08	1.78024e+08	2.00471e+08	3.95481e+08	1.78883e+08	4.34927e+08	1.63064e+08	1.50093e+08	1.31568e+08	2.03137e+08	1.88537e+08	1.45925e+08	0.0272661	2.77537e+08	1.13364e+08	4.62806e+07	40.8463	1.71651e+08	4.61199e+07	1.88284e+07	26.8684	1.63721e+08	2.72253e+07	1.11147e+07	16.6291	0.0727571	1.24476	0.917128	1.56438	C6H12O6	Monosaccharides	WQZGKKKJIJFFOK-HOWGCPQDSA-N	C([C@@H]1[C@H]([C@H]([C@H](C(O1)O)O)O)O)O	C01487	439507	HMDB0001151	Organic oxygen compounds
NEG454	Proline	0.943	114.053	[M-H]-	114.056	TRUE	1.72341e+09	2.53009e+09	2.20302e+09	1.62571e+09	2.4409e+09	2.23245e+09	1.02197e+09	3.73445e+08	3.19272e+08	1.20051e+09	4.60714e+08	7.31433e+08	2.34235e+09	2.15781e+09	1.67444e+09	3.46955e+09	3.36588e+09	2.46528e+09	2.7017e-05	6.84558e+08	3.64029e+08	1.48614e+08	53.1772	2.12593e+09	3.72045e+08	1.51887e+08	17.5004	2.57922e+09	7.03822e+08	2.87334e+08	27.2882	0.000573974	1.80014	1.27163	4.56836	C5H9NO2	Amino acids and derivatives	ONIBWKKTOPOVIA-BYPYZUCNSA-N	O=C(O)C1NCCC1	C00148	145742;6971047	HMDB0000162	Organic acids and derivatives
NEG5199	Glutaminylphenylalanine	5.181	292.126	[M-H]-	292.13	TRUE	2.56277e+07	5.42578e+07	5.4799e+07	4.02724e+07	4.5934e+07	3.8302e+07	3.37427e+07	3.25064e+07	3.27899e+07	5.10998e+07	4.12454e+07	6.93193e+07	4.065e+07	7.88883e+07	7.73941e+07	4.06635e+07	4.5233e+07	2.78826e+07	0.589015	4.34506e+07	1.45618e+07	5.94484e+06	33.5135	4.31988e+07	1.10057e+07	4.49307e+06	25.4769	5.17853e+07	2.12243e+07	8.66477e+06	40.9851	0.652907	0.487369	0.759343	0.229874	C14H19N3O4	Carboxylic acids and derivatives	VHLZDSUANXBJHW-QWRGUYRKSA-N	[H][C@](N)(CCC(O)=N)C(O)=N[C@@]([H])(CC1=CC=CC=C1)C(O)=O	---	57288566	HMDB0028804	Organic acids and derivatives
NEG3968	Lumiflavin	5.707	255.085	[M-H]-	255.089	TRUE	9.89152e+06	1.86314e+07	1.52377e+07	1.50662e+07	1.21168e+07	2.17936e+07	8.39614e+06	1.28246e+07	1.05398e+07	1.78967e+07	9.80911e+06	1.22896e+07	8.77332e+06	2.0983e+07	1.56923e+07	8.70107e+06	1.12696e+07	4.72246e+06	0.313382	1.19593e+07	3.33002e+06	1.35947e+06	27.8445	1.54562e+07	4.30258e+06	1.75652e+06	27.8373	1.16903e+07	5.8059e+06	2.37025e+06	49.6643	0.411669	0.063646	1.014	0.503925	C13H12N4O2	Pteridines and derivatives	KPDQZGKJTJRBGU-UHFFFAOYSA-N	CN1C2=C(C=C(C)C(C)=C2)N=C2C(=O)NC(=O)N=C12	---	66184	HMDB0254201	Organoheterocyclic compounds
NEG1496	2-Deoxygalactopyranose	13.87	163.058	[M-H]-	163.061	TRUE	8.5565e+07	6.79198e+07	6.03864e+07	1.08176e+08	2.56776e+08	1.28349e+08	1.3144e+08	1.8009e+08	1.57511e+08	4.59721e+07	6.99477e+07	7.3672e+07	1.73902e+08	7.15569e+07	8.20437e+07	1.63823e+08	2.52004e+08	1.14564e+08	0.663008	1.09772e+08	5.41346e+07	2.21004e+07	49.3154	1.17862e+08	7.25834e+07	2.9632e+07	61.5833	1.42982e+08	6.7674e+07	2.76278e+07	47.3303	0.710399	0.477668	0.548962	0.178481	C6H12O5	Hexoses	PMMURAAUARKVCB-DUVQVXGLSA-N	OC[C@H]1OC(O)C[C@@H](O)[C@H]1O	C02781	439804	HMDB0012327	Organic oxygen compounds
NEG309	2-Aminoisobutyric acid	0.858	102.053	[M-H]-	102.056	TRUE	1.59837e+09	1.37311e+09	1.46063e+09	1.29689e+09	1.48074e+09	2.23743e+09	1.42409e+09	7.16405e+08	6.0724e+08	7.699e+08	7.02375e+08	8.54932e+08	1.3848e+09	1.41026e+09	1.59418e+09	1.11008e+09	9.80473e+08	1.09956e+09	0.00233296	8.45824e+08	2.94786e+08	1.20346e+08	34.8519	1.57453e+09	3.40419e+08	1.38975e+08	21.6203	1.26323e+09	2.34998e+08	9.59376e+07	18.603	0.0120919	0.930647	1.16803	2.63209	C4H9NO2	Amino acids and derivatives	FUOOLUPWFVMBKG-UHFFFAOYSA-N	CC(C)(N)C(=O)O	C03665	6119;5245672	HMDB0001906	Organic acids and derivatives
NEG1330	6-Butyltetrahydro-2H-pyran-2-one	7.01	155.104	[M-H2O-H]-	155.107	TRUE	2.4363e+08	3.37176e+07	5.71364e+06	7.353e+07	6.81638e+07	6.8746e+07	1.57337e+08	2.48105e+08	2.21113e+09	8.0012e+08	1.39275e+08	1.18029e+09	2.1599e+08	4.67296e+08	1.10036e+09	6.87275e+07	9.21478e+07	1.10687e+08	0.0930795	7.89376e+08	8.11099e+08	3.3113e+08	102.752	8.22501e+07	8.33228e+07	3.40164e+07	101.304	3.42535e+08	3.99324e+08	1.63023e+08	116.579	0.176574	0.694894	0.824524	1.03115	C9H16O2	Lactones	PXRBWNLUQYZAAX-UHFFFAOYSA-N	CCCCC1CCCC(=O)O1	---	18698	HMDB0031514	Organoheterocyclic compounds
NEG51	2-Cyanoacetamide	11.298	83.0224	[M-H]-	83.0251	TRUE	1.91731e+08	2.74428e+08	2.04957e+08	2.73869e+08	1.79254e+08	2.8335e+08	3.73585e+08	1.57562e+08	5.1107e+08	5.34613e+08	2.0096e+08	3.89229e+08	2.70799e+08	2.5732e+08	3.69438e+08	3.26938e+08	2.5234e+08	1.13735e+08	0.133174	3.6117e+08	1.55317e+08	6.3408e+07	43.0039	2.34598e+08	4.7507e+07	1.93947e+07	20.2504	2.65095e+08	8.70374e+07	3.55329e+07	32.8325	0.230083	0.777554	0.739348	0.875579	C3H4N2O	Carboxylic acids and derivatives	DGJMPUGMZIKDRO-UHFFFAOYSA-N	NC(=O)CC#N	---	7898	HMDB0245084	Organic acids and derivatives
NEG7666	Feruloyl quinic acid	5.618	367.098	[M-H]-	367.103	TRUE	1.1164e+07	2.27206e+07	1.15191e+07	6.9872e+06	1.3588e+07	1.19208e+07	9.13262e+06	3.30869e+07	4.31347e+07	3.30871e+07	2.92778e+07	2.68433e+07	1.73867e+07	1.60016e+07	1.83471e+07	2.52532e+07	2.58706e+07	2.04378e+07	0.00778953	2.90937e+07	1.1248e+07	4.59197e+06	38.6612	1.29833e+07	5.24818e+06	2.14256e+06	40.4226	2.05495e+07	4.147e+06	1.693e+06	20.1805	0.0291203	0.784865	1.13432	2.10849	C17H20O9	Cyclic alcohols and derivatives	MOKUYUICRPXHER-UHFFFAOYSA-N	O=C(OC1CC(O)(C(=O)O)CC(O)C1O)C=CC2=CC=C(O)C(OC)=C2	---	10133609	HMDB0302684	Organic oxygen compounds
NEG1744	N-Acetylaspartic acid	1.58	174.037	[M-H]-	174.041	TRUE	1.48549e+07	8.08114e+06	2.02353e+06	9.67677e+06	2.38569e+07	9.27249e+06	1.68611e+07	7.09839e+07	5.93712e+07	3.21111e+07	3.56284e+07	2.52805e+07	2.35377e+07	3.18406e+07	2.22587e+07	1.81155e+07	7.51112e+06	2.91041e+07	0.00816551	4.00394e+07	2.08262e+07	8.50225e+06	52.0143	1.12943e+07	7.39558e+06	3.01923e+06	65.4807	2.20613e+07	8.65715e+06	3.53427e+06	39.2413	0.0303036	0.923304	1.07465	2.08802	C6H9NO5	Amino acids and derivatives	OTCCIMWXFLJLIA-BYPYZUCNSA-N	CC(O)=N[C@@H](CC(=O)O)C(=O)O	C01042	97508	HMDB0000812	Organic acids and derivatives
NEG6710	N-Linoleoyl Glycine	10.731	336.25	[M-H]-	336.254	TRUE	1.19455e+07	6.93022e+06	2.9099e+07	1.10802e+07	8.31805e+06	4.72767e+07	5.47184e+06	7.3834e+06	7.31478e+06	6.94522e+06	9.72242e+06	1.61389e+07	1.30656e+07	2.72318e+07	3.70914e+07	6.5602e+06	9.8536e+06	4.45024e+06	0.338069	8.82942e+06	3.83234e+06	1.56455e+06	43.4042	1.91083e+07	1.5961e+07	6.51604e+06	83.5291	1.63755e+07	1.29542e+07	5.28851e+06	79.107	0.435841	0.564237	0.531754	0.470995	C20H35NO3	Fatty Acyls	YCRHZEHWEYAHCO-UHFFFAOYSA-N	CCCCCC=CCC=CCCCCCCCC(=O)NCC(O)=O	---	4372	HMDB0241917	Lipids and lipid-like molecules
NEG6402	FA 18:2+3O	7.583	327.214	[M-H]-	327.216	TRUE	1.35634e+08	3.00574e+08	6.40245e+06	2.61729e+08	3.43197e+08	6.4775e+06	3.45192e+07	1.02481e+08	8.3402e+07	1.21969e+08	5.9343e+07	1.73333e+08	2.11919e+08	3.96773e+08	1.94689e+08	1.60183e+07	2.91936e+08	1.95952e+08	0.212884	9.58412e+07	4.89468e+07	1.99824e+07	51.0707	1.75669e+08	1.48292e+08	6.054e+07	84.4157	2.17881e+08	1.25928e+08	5.14099e+07	57.7966	0.315712	0.920205	0.908929	0.671857	C18H32O5	Oxidized fatty acids	MKYUCBXUUSZMQB-UHFFFAOYNA-N	O=C(O)CCCCCCCC(O)C=CC(O)C(O)CC=CCC	---	---	---	---
NEG418	Trifluoroacetic acid	1.285	112.982	[M-H]-	112.986	TRUE	2.81877e+08	3.53336e+08	2.03401e+08	3.00873e+08	2.73932e+08	4.65297e+08	4.71065e+08	5.69751e+08	4.1711e+08	144603961	3.99156e+08	2.70738e+08	2.76738e+08	3.72275e+08	2.92369e+08	2.88918e+08	2.13076e+08	3.00997e+08	0.34743	3.78737e+08	1.50587e+08	6.1477e+07	39.7603	3.13119e+08	8.88542e+07	3.62746e+07	28.3771	2.90729e+08	5.09646e+07	2.08062e+07	17.5299	0.444909	0.730635	0.718456	0.459132	C2HF3O2	Alpha-halocarboxylic acids	DTQVDTLACAAQTR-UHFFFAOYSA-N	C(=O)(C(F)(F)F)O	---	6422;23138861	HMDB0014118	Organic acids and derivatives
NEG1672	cis-3-Hexenyl lactate	9.36	171.099	[M-H]-	171.102	TRUE	4.44906e+07	1.25349e+08	1.89122e+06	7.31951e+07	1.14629e+08	1.59346e+06	5.42125e+06	4.73301e+06	3.71801e+06	407952	1.01343e+06	3.23608e+06	5.51932e+07	6.55206e+07	1.96805e+07	1.38711e+06	1.28605e+08	8.7922e+07	0.0441697	3.08829e+06	2.00277e+06	817627	64.8505	6.01914e+07	5.37721e+07	2.19524e+07	89.3353	5.97181e+07	4.60446e+07	1.87976e+07	77.1033	0.102172	1.10132	0.893246	1.35488	C9H16O3	Carboxylic acids and derivatives	NNLLMULULOBXBY-PLNGDYQASA-N	CC\C=C/CCOC(=O)C(C)O	---	5364231	HMDB0036213	Organic acids and derivatives
NEG5201	N-Fructosyl isoleucine	3.805	292.137	[M-H]-	292.139	TRUE	1.88789e+08	2.32886e+08	1.3233e+08	1.90628e+08	8.94311e+07	2.40636e+08	1.89354e+08	2.65161e+08	3.56604e+08	3.18388e+08	5.49987e+08	5.44664e+08	2.83109e+08	1.89723e+08	2.17757e+08	2.73906e+08	2.87176e+08	1.10037e+08	0.0125862	3.70693e+08	1.47897e+08	6.03788e+07	39.8975	1.79117e+08	5.85394e+07	2.38986e+07	32.6823	2.26951e+08	6.94621e+07	2.83578e+07	30.6066	0.0419267	1.03768	0.966021	1.9001	C12H23NO7	N-Fructosyl amino acids	VYGRYVGDPYFVCA-UHFFFAOYNA-N	O=C(O)C(NCC1(O)(OC(CO)C(O)C1(O)))C(C)CC	---	---	---	---
NEG9220	ADP	0.966	426.017	[M-H]-	426.022	TRUE	1.23852e+08	2.15285e+07	1.62093e+07	2.1723e+07	3.84713e+07	4.57382e+07	1.176e+08	8.39942e+07	8.51912e+07	1.20347e+08	5.81955e+07	8.5665e+07	1.11881e+08	1.2641e+08	1.17413e+08	1.45058e+08	9.86841e+07	1.18763e+08	0.00129681	9.18322e+07	2.3461e+07	9.57792e+06	25.5477	4.4587e+07	4.04509e+07	1.6514e+07	90.7235	1.19702e+08	1.54724e+07	6.31657e+06	12.9258	0.00815976	0.616117	1.92146	2.88712	C10H15N5O10P2	Purine ribonucleoside diphosphates	XTWYTFMLZFPYCI-KQYNXXCUSA-N	C1=NC(=C2C(=N1)N(C=N2)[C@H]3[C@@H]([C@@H]([C@H](O3)COP(=O)(O)OP(=O)(O)O)O)O)N	C00008	6022	HMDB0001341	Nucleosides, nucleotides, and analogues
NEG5883	FA 18:2+2O	8.578	311.219	[M-H]-	311.222	TRUE	7.05995e+07	8.17812e+06	2.03598e+06	8.02633e+07	1.01727e+08	5.86221e+06	1.99663e+08	3.83309e+08	500973962	5.81579e+08	7.11807e+08	5.80696e+08	1.60768e+08	3.59613e+07	2.48345e+08	6.0609e+07	1.19738e+07	1.70401e+08	1.90829e-05	4.93005e+08	1.79753e+08	7.33838e+07	36.4607	4.47776e+07	4.43846e+07	1.81199e+07	99.1223	1.14676e+08	9.24815e+07	3.77554e+07	80.6457	0.00046743	1.49529	1.2076	4.71935	C18H32O4	Oxidized fatty acids	JGUNZIWGNMQSBM-UHFFFAOYNA-N	O=C(O)CCCCCCCC(OO)C=CC=CCCCCC	---	---	---	---
NEG7230	Caffeoyl quinic acid (isomer of 831, 832, 834)	5.237	353.083	[M-H]-	353.087	TRUE	948940	5.68461e+06	5.47097e+07	1.44923e+06	1.24423e+07	9.32293e+07	2.99415e+07	1.1286e+08	8.96654e+07	2.42387e+08	5.23206e+07	1.39089e+08	4.50326e+07	1.19588e+07	1.2946e+07	3.4378e+07	1.72802e+07	7.00021e+06	0.0115184	1.11044e+08	7.553e+07	3.0835e+07	68.0182	2.80773e+07	3.7802e+07	1.54326e+07	134.635	2.14326e+07	1.49121e+07	6.08784e+06	69.5766	0.0392241	1.35388	0.934048	1.93861	C16H18O9	Quinic acids and derivatives	CWVRJTMFETXNAD-UHFFFAOYNA-N	O=C(OC1CC(O)(C(=O)O)CC(O)C1(O))C=CC=2C=CC(O)=C(O)C=2	---	---	---	---
NEG3980	Hexyl decanoate	9.91	255.229	[M-H]-	255.232	TRUE	9.49314e+06	9.92956e+06	5.49473e+07	1.20388e+07	1.86763e+07	3.85707e+07	6.96216e+07	1.0154e+07	1.6389e+07	2.59912e+07	8.08824e+07	2.42132e+07	2.51504e+07	6.4197e+06	4.66965e+06	1.23544e+07	8.11494e+06	4.54695e+07	0.284162	3.78752e+07	2.97169e+07	1.21319e+07	78.4599	2.39426e+07	1.87075e+07	7.63732e+06	78.1348	1.70298e+07	1.57572e+07	6.43285e+06	92.5273	0.387932	0.83844	0.821909	0.546433	C16H32O2	Fatty Acyls	DGPNTCACXCHFDI-UHFFFAOYSA-N	CCCCCCCCCC(=O)OCCCCCC	---	82635	HMDB0032324	Lipids and lipid-like molecules
POS5398	Threonylleucine	4.999	233.149	[M+H]+	233.15	True	2.5337e+09	6.30285e+09	4.87877e+09	3.68229e+09	4.03371e+09	4.21492e+09	2.40678e+09	3.65128e+09	4.37192e+09	6.58756e+09	5.30568e+09	7.44568e+09	4.22484e+09	9.08985e+09	8.51126e+09	4.51538e+09	4.68996e+09	3.14837e+09	0.461838	4.96148e+09	1.87214e+09	7.64298e+08	37.7335	4.27437e+09	1.25872e+09	5.13872e+08	29.4482	5.69661e+09	2.47001e+09	1.00838e+09	43.3592	0.537814	0.357459	0.905884	0.335511	C10H20N2O4	Peptides	BQBCIBCLXBKYHW-UHFFFAOYSA-N	C[C@H]([C@@H](C(=O)N[C@@H](CC(C)C)C(=O)O)N)O	---	7021828	HMDB0029065	Organic acids and derivatives
POS3219	Tyrosine	2.484	182.081	[M+H]+	182.081	True	28637998989	3.02577e+10	2.60817e+10	2.75076e+10	3.4192e+10	3.08762e+10	2.47505e+10	1.61053e+10	1.68454e+10	2.59418e+10	1.40416e+10	1.74808e+10	3.07029e+10	2.74149e+10	2.64076e+10	2.83484e+10	36193780208	2.98983e+10	0.000273296	1.91942e+10	4.91827e+09	2.00787e+09	25.6237	2.95922e+10	2.85761e+09	1.16661e+09	9.65663	2.98276e+10	3.49301e+09	1.42601e+09	11.7106	0.00266159	1.53899	1.10446	3.56337	C9H11NO3	Amino acids and derivatives	OUYCCCASQSFEME-QMMMGPOBSA-N	N[C@@H](CC1=CC=C(O)C=C1)C(O)=O	C00082	6057;6942100	HMDB0000158	Organic acids and derivatives
POS2029	Methionine	1.497	150.058	[M+H]+	150.058	True	4.96834e+09	6.25053e+09	6.4765e+09	5.66863e+09	5.37849e+09	6.95076e+09	2.6068e+09	2.09263e+09	2.43979e+09	5.20263e+09	2.44668e+09	4.62343e+09	5.90839e+09	7.64807e+09	9.90219e+09	6.14386e+09	5.13203e+09	3.96144e+09	0.0040839	3.23533e+09	1.32308e+09	5.40147e+08	40.8949	5.94887e+09	7.40066e+08	3.02131e+08	12.4404	6.44933e+09	2.08183e+09	8.49903e+08	32.2797	0.0181331	1.4549	1.02246	2.38893	C5H11NO2S	Amino acids and derivatives	FFEARJCKVFRZRR-BYPYZUCNSA-N	CSCC[C@@H](C(=O)O)N	C00073	6137	HMDB0000696	Organic acids and derivatives
POS2993	Arginine	0.827	175.119	[M+H]+	175.119	True	9.86069e+09	9.21996e+09	7.85625e+09	8.13248e+09	11870175274	8.58188e+09	9.21709e+09	8.70568e+09	9.318e+09	8.58726e+09	6.25226e+09	9.49774e+09	1.03809e+10	9.58422e+09	1.332e+10	9.12062e+09	9.4626e+09	8.57521e+09	0.251075	8.59634e+09	1.20211e+09	4.90761e+08	13.984	9.25357e+09	1.47491e+09	6.02131e+08	15.9388	1.00739e+10	1.69702e+09	6.92807e+08	16.8457	0.356738	0.91701	0.781256	0.600197	C6H14N4O2	Amino acids and derivatives	ODKSFYDXXFIFQN-UHFFFAOYSA-N	O=C(O)C(N)CCCNC(=N)N	C00062	6322;28782	HMDB0000517	Organic acids and derivatives
POS18613	Glutathione (oxidized)	1.049	613.16	[M+H]+	613.159	True	5.89776e+08	6.54341e+08	4.18972e+08	5.54298e+08	4.82609e+08	4.75525e+08	4.17283e+08	1.35109e+08	1.719e+08	5.03209e+08	2.43861e+08	5.04665e+08	6.2569e+08	6.6019e+08	7.25296e+08	2.62954e+08	6.28554e+08	5.09902e+08	0.0252735	3.29338e+08	1.66447e+08	6.79517e+07	50.5399	5.29253e+08	8.62109e+07	3.51954e+07	16.2891	5.68764e+08	1.65324e+08	6.74934e+07	29.0673	0.0693773	1.26014	0.961649	1.59734	C20H32N6O12S2	Peptides	YPZRWBKMTBYPTK-BJDJZHNGSA-N	O=C(O)CN=C(O)C(N=C(O)CCC(N)C(=O)O)CSSCC(N=C(O)CCC(N)C(=O)O)C(O)=NCC(=O)O	C00127	65359;11215652	HMDB0003337	Organic acids and derivatives
POS4785	Serylleucine	4.886	219.133	[M+H]+	219.134	True	1.92161e+09	3.97113e+09	2.97091e+09	2.55647e+09	2.79842e+09	2.72511e+09	2.04612e+09	2.90696e+09	3.22079e+09	4.23767e+09	3.29871e+09	5.12104e+09	3.18685e+09	5.56903e+09	5.11746e+09	2.63039e+09	2.92732e+09	2.22121e+09	0.428506	3.47188e+09	1.07248e+09	4.3784e+08	30.8906	2.82394e+09	6.68403e+08	2.72874e+08	23.6691	3.60871e+09	1.38879e+09	5.66972e+08	38.4844	0.508289	0.116996	0.915067	0.368043	C9H18N2O4	Peptides	NFDYGNFETJVMSE-UHFFFAOYSA-N	CC(C)C[C@@H](C(=O)O)NC(=O)[C@H](CO)N	---	7015695	HMDB0029043	Organic acids and derivatives
POS4162	Acetylcarnitine	1.499	204.123	[M+H]+	204.123	True	6.09408e+10	3.2199e+10	2.2608e+10	4.69362e+10	4.31933e+10	2.50039e+10	3.34363e+10	4.28406e+10	4.35969e+10	3.79523e+10	4.56848e+10	3.98301e+10	5.07919e+10	5.51324e+10	4.95326e+10	4.5226e+10	4.5426e+10	5.11443e+10	0.114972	4.05568e+10	4.44448e+09	1.81445e+09	10.9586	3.84802e+10	1.46368e+10	5.97546e+09	38.0373	4.95422e+10	3.76701e+09	1.53788e+09	7.60364	0.205846	0.845039	1.19965	0.939407	C9H17NO4	Acyl carnitines	RDHQFKQIGNGIED-MRVPVSSYSA-N	CC(=O)OC(CC([O-])=O)C[N+](C)(C)C	C02571	---	HMDB0000201	Lipids and lipid-like molecules
POS6793	6,10,14-Trimethyl-5,9,13-pentadecatrien-2-one	11.08	263.236	[M+H]+	263.237	True	1.5481e+08	1.58225e+08	5.52342e+08	2.32639e+08	1.55835e+08	2.61561e+08	6.19487e+08	1.0652e+08	8.14089e+08	1.60992e+08	2.1514e+09	3.5354e+09	3.20743e+08	1.51928e+08	9.9401e+07	3.22704e+08	1.29438e+08	1.87562e+09	0.165861	1.23131e+09	1.35015e+09	5.51197e+08	109.651	2.52569e+08	1.53725e+08	6.2758e+07	60.8647	4.83306e+08	6.88938e+08	2.81258e+08	142.547	0.267231	0.745776	0.664769	0.780255	C18H30O	Prenol lipids	LTUMRKDLVGQMJU-HSVQFRAPSA-N	CC(C)=CCC\C(C)=C/CC\C(C)=C\CCC(C)=O	---	1711944	HMDB0034495	Lipids and lipid-like molecules
POS10957	Trp-Phe	6.287	352.166	[M+H]+	352.166	True	1.86335e+07	2.01043e+07	5.29005e+07	3.88153e+07	22082631	2.05053e+07	1.27686e+07	2.03986e+07	2.39214e+07	5.21064e+07	2.30536e+07	6.89715e+07	2.44873e+07	4.67469e+07	7.28761e+07	3.3997e+07	1.85892e+07	1.31466e+07	0.854117	3.35367e+07	2.19396e+07	8.9568e+06	65.4197	2.88403e+07	1.39573e+07	5.69804e+06	48.3952	3.49739e+07	2.20499e+07	9.00183e+06	63.0468	0.877061	0.0496282	0.495491	0.0684829	C20H21N3O3	Peptides	IMMPMHKLUUZKAZ-WMZOPIPTSA-N	C1=CC=C(C=C1)C[C@@H](C(=O)O)NC(=O)[C@H](CC2=CNC3=CC=CC=C32)N	---	6426942	HMDB0029090	Organic acids and derivatives
POS4821	Pantothenic acid	5.051	220.118	[M+H]+	220.118	True	1.82471e+09	6.77171e+08	3.03188e+09	1.14693e+09	9.29106e+08	3.07633e+09	2.33163e+09	1.19255e+08	1.13698e+08	4.88676e+08	1.07905e+08	4.2835e+08	2.2296e+09	1.4437e+09	2.35014e+09	2.10879e+09	2.11765e+09	6.79316e+08	0.0459077	5.98253e+08	8.66043e+08	3.53561e+08	144.762	1.78102e+09	1.05742e+09	4.3169e+08	59.3716	1.82153e+09	6.42427e+08	2.6227e+08	35.2685	0.105079	1.11222	1.00283	1.33811	C9H17NO5	Secondary alcohols	GHOKWGTUZJEAQD-ZETCQYMHSA-N	O=C(O)CCN=C(O)C(O)C(C)(C)CO	C00864	988	HMDB0000210	Organic oxygen compounds
POS3859	Cyclo(Pro-Val)	5.645	197.128	[M+H]+	197.128	True	3.88183e+08	3.95325e+08	2.54841e+08	3.7197e+08	3.54373e+08	2.96862e+08	4.7013e+08	1.13632e+09	1.32095e+09	8.57476e+08	1.14135e+09	9.47218e+08	3.68959e+08	1.95874e+08	2.22117e+08	5.25286e+08	4.52981e+08	3.85822e+08	3.58133e-05	9.78907e+08	2.97578e+08	1.21486e+08	30.399	3.43592e+08	5.59404e+07	2.28376e+07	16.281	3.58507e+08	1.28567e+08	5.24874e+07	35.8619	0.000667786	1.60022	1.17604	4.44596	C10H16N2O2	Amino acids and derivatives	XLUAWXQORJEMBD-UHFFFAOYSA-N	CC(C)[C@H]1C(=O)N2CCC[C@H]2C(=O)N1	---	---	HMDB0240493	Organic acids and derivatives
POS17456	LPC(18:1)	10.506	544.338	[M+Na]+	544.337	True	3.93147e+07	2.31583e+08	1.23219e+09	1.17107e+08	1.37628e+08	6.71408e+08	1.07555e+09	6.03927e+07	1.90505e+08	4.30398e+08	6.7567e+08	1.85566e+08	1.82038e+08	1.7264e+07	3.28222e+07	2.01608e+08	1.77556e+08	2.01544e+09	0.993566	4.36348e+08	3.82248e+08	1.56052e+08	87.6018	4.04871e+08	4.63332e+08	1.89154e+08	114.439	4.37788e+08	7.77012e+08	3.17214e+08	177.486	0.994867	0.0162098	0.672898	0.00280346	C26H52NO7P	Lysophosphatidylcholines	YAMUFBLWGFFICM-PTGWMXDISA-N	CCCCCCCC/C=C\CCCCCCCC(=O)OC[C@H](COP(=O)([O-])OCC[N+](C)(C)C)O	C03916	5313988	HMDB0002815	Lipids and lipid-like molecules
POS16755	LPC(18:3)	9.315	518.324	[2M+H]+	518.325	True	1.1876e+09	9.47849e+08	6.71875e+08	1.58243e+09	9.223e+08	8.70231e+08	5.94309e+08	8.02068e+08	1.32789e+09	3.22573e+09	1.29824e+09	4.4943e+09	1.24875e+09	1.30768e+09	1.38675e+09	4.89625e+08	5.1423e+08	1.62429e+09	0.206245	1.95709e+09	1.55358e+09	6.34248e+08	79.3823	1.03038e+09	3.16906e+08	1.29376e+08	30.7562	1.09522e+09	4.77056e+08	1.94757e+08	43.5579	0.310109	0.834669	0.800693	0.685616	C26H48NO7P	Lysophosphatidylcholines	MRTUWVDDQVMUCR-ACHCNROVSA-N	CCCCC\C=C/C\C=C/C\C=C/CCCCC(=O)OC[C@](O)([H])COP([O-])(=O)OCC[N+](C)(C)C	---	52924045	HMDB0010387	Lipids and lipid-like molecules
POS5220	N,N,N-Trimethyl-L-alanyl-L-proline betaine	5.161	229.155	[M+NH4]+	229.155	True	3.87514e+09	6.71386e+09	6.08147e+09	3.86839e+09	4.7636e+09	6.57905e+09	2.68739e+09	2.77756e+09	3.36206e+09	6.22031e+09	4.20281e+09	6.22524e+09	5.59215e+09	1.23917e+10	1.22358e+10	5.44354e+09	6.28819e+09	3.901e+09	0.0798774	4.2459e+09	1.62383e+09	6.62924e+08	38.2446	5.31358e+09	1.3124e+09	5.35787e+08	24.699	7.64207e+09	3.70205e+09	1.51136e+09	48.4431	0.157363	1.14907	1.06055	1.09758	C11H20N2O3	Carboxylic acids and derivatives	KXONJPJIFNGMCN-IUCAKERBSA-N	C[C@@H](C(=O)N1CCC[C@H]1C([O-])=O)[N+](C)(C)C	---	134218393	HMDB0240365	Organic acids and derivatives
POS4125	N,N-Dimethylarginine	0.924	203.15	[M+H]+	203.15	True	1.17517e+09	1.27252e+09	1.67925e+09	1.21634e+09	1.4978e+09	1.42889e+09	1.1541e+09	8.27668e+08	1.16284e+09	1.0379e+09	6.50363e+08	9.54546e+08	1.13158e+09	1.21403e+09	1.38899e+09	1.88369e+09	1.33993e+09	1.16674e+09	0.0103257	9.64571e+08	1.99089e+08	8.12777e+07	20.6401	1.37833e+09	1.92922e+08	7.876e+07	13.9968	1.35416e+09	2.77895e+08	1.1345e+08	20.5216	0.036128	1.23321	0.932692	1.98608	C8H18N4O2	Amino acids and derivatives	YDGMGEXADBMOMJ-LURJTMIESA-N	CN(C)C(=NCCCC(C(=O)O)N)N	C03626	123831	HMDB0001539	Organic acids and derivatives
POS3535	Trimethyllysine	0.798	189.16	[M+H]+	189.16	True	4.81168e+08	2.69091e+08	4.07044e+08	3.29491e+08	3.75487e+08	4.22947e+08	5.64183e+08	3.16867e+08	3.59273e+08	2.96035e+08	2.58039e+08	3.67377e+08	4.07609e+08	3.57425e+08	5.67122e+08	3.73533e+08	3.50456e+08	2.54696e+08	0.89244	3.60296e+08	1.0779e+08	4.40049e+07	29.917	3.80871e+08	7.44021e+07	3.03745e+07	19.5347	3.8514e+08	1.02707e+08	4.19301e+07	26.6675	0.910301	0.28314	0.518972	0.0494208	C9H20N2O2	Amino acids and derivatives	MXNRLFUSFKVQSK-QMMMGPOBSA-N	C[N+](C)(C)CCCC[C@H](N)C([O-])=O	C03793	---	HMDB0001325	Organic acids and derivatives
POS6777	Phe-Pro	5.659	263.139	[M+H]+	263.139	True	6.15961e+08	1.21839e+09	9.73587e+08	6.83626e+08	6.50201e+08	9.34768e+08	4.24968e+08	8.64039e+08	8.69493e+08	1.14266e+09	6.92194e+08	9.43386e+08	9.18531e+08	1.6413e+09	2.35155e+09	7.70866e+08	8.28074e+08	5.12508e+08	0.344207	8.22789e+08	2.43334e+08	9.93408e+07	29.5743	8.46089e+08	2.36835e+08	9.66877e+07	27.9918	1.17047e+09	6.91365e+08	2.82249e+08	59.0672	0.443007	0.73112	0.844715	0.46318	C14H18N2O3	Peptides	WEQJQNWXCSUVMA-RYUDHWBXSA-N	C1C[C@H](N(C1)C(=O)[C@H](CC2=CC=CC=C2)N)C(=O)O	---	7020642	HMDB0011177	Organic acids and derivatives
POS4212	Tryptophan	5.25	205.097	[M+H]+	205.097	True	7.20991e+09	9.74476e+09	1.0123e+10	6.97423e+09	8.43438e+09	1.25909e+10	7.58826e+09	4.54204e+09	4.46426e+09	7.11224e+09	4.90496e+09	5.94071e+09	8.64153e+09	1.03283e+10	1.00348e+10	1.0861e+10	1.02458e+10	7.58595e+09	0.00152245	5.75875e+09	1.34886e+09	5.50672e+08	23.4229	9.17953e+09	2.10453e+09	8.5917e+08	22.9263	9.61625e+09	1.241e+09	5.06634e+08	12.9052	0.00904763	1.50902	1.08383	2.81746	C11H12N2O2	Amino acids and derivatives	QIVBCDIJIAJPQS-VIFPVBQESA-N	O=C(O)C(N)CC1=CNC=2C=CC=CC21	C00078	---	HMDB0000929	Organoheterocyclic compounds
POS19450	NAD+	3.143	664.118	[M]+	664.117	True	1.28785e+09	1.33406e+09	1.17078e+09	4.51789e+08	6.99795e+08	6.04539e+08	7.61605e+08	4.23628e+08	5.82119e+08	9.6044e+08	3.01889e+08	4.23576e+08	1.00539e+09	1.28463e+09	7.84024e+08	9.32489e+08	6.61134e+08	4.44914e+08	0.158635	5.75543e+08	2.46522e+08	1.00642e+08	42.833	9.24802e+08	3.83858e+08	1.56709e+08	41.5071	8.52096e+08	2.91184e+08	1.18875e+08	34.1727	0.259029	0.792364	0.726558	0.799601	C21H27N7O14P2	(5'->5')-dinucleotides	BAWFJGJZGIEFAR-NNYOXOHSSA-N	C1=C[N+](=CC(=C1)C(=N)O)[C@H]2[C@@H]([C@@H]([C@@H](COP(=O)(O)OP(=O)(O)OC[C@@H]3[C@H]([C@H]([C@H](N4C=NC5=C4N=CN=C5N)O3)O)O)O2)O)O	C00003	---	HMDB0000902	Nucleosides, nucleotides, and analogues
POS8820	Threonyltryptophan	5.48	306.144	[M+NH4]+	306.145	True	5.17019e+07	1.66311e+08	1.34541e+08	1.09394e+08	9.88254e+07	9.59246e+07	4.75924e+07	5.66583e+07	7.77144e+07	1.41875e+08	9.35379e+07	1.57475e+08	9.90306e+07	2.00455e+08	1.94414e+08	1.4227e+08	1.21783e+08	6.80188e+07	0.299897	9.58088e+07	4.49777e+07	1.83621e+07	46.9452	1.0945e+08	3.87129e+07	1.58045e+07	35.3705	1.37662e+08	5.2497e+07	2.14318e+07	38.1347	0.400955	0.820352	0.883796	0.523027	C15H19N3O4	Carboxylic acids and derivatives	KAFKKRJQHOECGW-JCOFBHIZSA-N	C[C@@H](O)[C@H](N)C(=O)N[C@@H](CC1=CNC2=CC=CC=C12)C(O)=O	---	71728368	HMDB0029072	Organic acids and derivatives
POS12314	S-Adenosylhomocysteine	4.228	385.128	[M+H]+	385.129	True	1.56954e+08	1.06587e+09	1.50549e+09	7.96824e+08	6.02842e+08	1.05822e+09	81714966	1.89168e+07	3.48835e+07	2.05414e+08	3.23138e+07	6.1342e+07	2.63897e+08	5.13537e+08	5.38499e+08	6.61891e+08	6.35912e+08	1.97799e+08	0.0011107	7.24308e+07	6.89588e+07	2.81523e+07	95.2065	8.64367e+08	4.61001e+08	1.88203e+08	53.334	4.68589e+08	1.93647e+08	7.90562e+07	41.3256	0.00739077	0.833834	1.27549	2.9544	C14H20N6O5S	Gamma butyrolactones	ZJUKTBDSGOFHSH-UHFFFAOYSA-N	O=C(O)C(N)CCSCC1OC(N2C=NC=3C(=NC=NC32)N)C(O)C1O	C00021	439155	HMDB0000939	Organoheterocyclic compounds
POS4755	Propionylcarnitine	3.657	218.138	[M+H]+	218.139	True	2.94601e+09	3.46219e+09	3.05953e+09	5.02344e+09	2.09653e+09	1.76219e+09	3.92916e+09	1.28851e+09	1.13939e+09	4.36411e+09	9.13198e+08	1.76606e+09	3.40752e+09	6.35977e+09	3.79074e+09	3.8184e+09	1.64771e+09	3.05512e+09	0.237626	2.2334e+09	1.51437e+09	6.18238e+08	67.8054	3.05832e+09	1.1526e+09	4.70546e+08	37.6873	3.67988e+09	1.53672e+09	6.27362e+08	41.76	0.343412	0.877079	0.741339	0.624106	C10H19NO4	Acyl carnitines	UFAHZIUFPNSHSL-UHFFFAOYSA-N	[H][C@](CC([O-])=O)(C[N+](C)(C)C)OC(=O)CC	---	12879828	HMDB0000824	Lipids and lipid-like molecules
POS10523	Isoleucyl-Prolyl-Isoleucine	5.953	342.238	[M+H]+	342.239	True	2.06472e+08	4.02304e+08	2.29541e+08	2.18685e+08	3.18744e+08	2.27886e+08	1.26972e+08	2.4232e+08	2.63658e+08	3.91748e+08	1.7161e+08	3.0073e+08	3.73198e+08	3.4066e+08	3.72543e+08	3.90557e+08	4.23417e+08	3.29009e+08	0.0230784	2.49506e+08	9.40117e+07	3.83801e+07	37.6791	2.67272e+08	7.73502e+07	3.15781e+07	28.9407	3.71564e+08	3.41148e+07	1.39273e+07	9.18142	0.0647465	1.25237	1.36509	1.63679	C17H31N3O4	Peptides	JNTMAZFVYNDPLB-PEDHHIEDSA-N	CC[C@H](C)[C@@H](C(=O)N1CCC[C@H]1C(=O)N[C@@H]([C@@H](C)CC)C(=O)O)N	---	94701	HMDB0251473	Pyrroles
POS16749	LPC(16:0)	10.236	518.322	[M+Na]+	518.322	True	9.42552e+07	8.02503e+07	3.63286e+08	8.1673e+07	1.08633e+08	2.31535e+08	414717808	5.66426e+07	1.18025e+08	3.05222e+08	1.26607e+08	1.23495e+08	9.1145e+07	9.62907e+07	5.73975e+07	6.17395e+07	4.95371e+07	2.96562e+08	0.488124	1.90785e+08	1.37969e+08	5.63254e+07	72.3163	1.59939e+08	1.14803e+08	4.68681e+07	71.7793	1.08779e+08	9.39061e+07	3.8337e+07	86.3277	0.560737	0.67538	0.785944	0.31147	C24H50NO7P	Lysophosphatidylcholines	ASWBNKHCZGQVJV-UHFFFAOYSA-N	CCCCCCCCCCCCCCCC(=O)OC[C@H](COP(=O)([O-])OCC[N+](C)(C)C)O	C04102	460602	HMDB0010382	Lipids and lipid-like molecules
POS8027	Isoleucylarginine	1.777	288.202	[2M+H]+	288.204	True	4.13631e+08	1.05807e+09	8.01285e+08	7.36388e+08	7.73435e+08	1.06057e+09	1.46103e+08	3.73068e+08	4.84638e+08	1.28758e+09	6.45928e+08	1.20978e+09	8.8619e+08	1.92741e+09	2.09475e+09	9.14039e+08	1.02902e+09	5.74248e+08	0.13707	6.91183e+08	4.62093e+08	1.88649e+08	66.8554	8.07229e+08	2.4009e+08	9.80162e+07	29.7424	1.23761e+09	6.20043e+08	2.53131e+08	50.1	0.234429	0.991284	1.04335	0.863058	C12H25N5O3	Carboxylic acids and derivatives	HYXQKVOADYPQEA-CIUDSAMLSA-N	CCC(C)C(N)C(=O)NC(CCCNC(N)=N)C(O)=O	---	9900561	HMDB0028901	Organic acids and derivatives
POS16876	LPC(18:1)	10.488	522.355	[M+H]+	522.356	True	1.01933e+09	1.10738e+09	1.02125e+10	1.4129e+09	2.4278e+09	7.36363e+09	5.18748e+09	1.25603e+09	1.34754e+09	3.932e+09	4.50371e+09	1.57956e+09	9.44664e+08	5.4378e+08	2.92699e+08	1.79709e+09	1.47072e+09	1.26811e+10	0.875411	2.96772e+09	1.77191e+09	7.23378e+08	59.706	3.92393e+09	3.90619e+09	1.59469e+09	99.5479	2.95501e+09	4.79759e+09	1.95861e+09	162.354	0.89592	0.0313802	0.649295	0.0577878	C26H52NO7P	Glycerophospholipids	PZRFVAHZNWPPAC-VBKSFVIKSA-N	CCCCCC\C=C/CCCCCCCCCC(=O)OC[C@@]([H])(O)COP([O-])(=O)OCC[N+](C)(C)C	---	53480465	HMDB0010385	Lipids and lipid-like molecules
POS2486	Carnitine	0.894	162.112	[M+H]+	162.112	True	3.20727e+09	5.02618e+09	3.86008e+09	4.56074e+09	3.96221e+09	4.99813e+09	3.96534e+09	3.82476e+09	3.57837e+09	2.70986e+09	3.34121e+09	2.85778e+09	3.90766e+09	4.03238e+09	4.48679e+09	3.84021e+09	3.58979e+09	2.91629e+09	0.0606189	3.37955e+09	5.10507e+08	2.08414e+08	15.1058	4.2691e+09	7.18145e+08	2.93182e+08	16.8219	3.79552e+09	5.22283e+08	2.13221e+08	13.7605	0.128448	0.587731	0.947625	1.21739	C7H15NO3	Carnitines	PHIQHXFUZVPYII-ZCFIWIBFSA-N	C[N+](C)(C)CC(CC(=O)[O-])O	C00318	85	HMDB0000062	Organic nitrogen compounds
POS14906	LPE(16:0)	9.907	454.292	[M+H]+	454.293	True	1.31926e+09	1.85777e+09	9.2054e+09	1.48861e+09	2.71572e+09	5.3387e+09	1.13913e+10	2.25985e+09	2.72693e+09	4.00682e+09	1.23807e+10	3.71203e+09	3.95054e+09	1.0135e+09	8.12054e+08	2.1538e+09	1.57261e+09	1.6266e+10	0.657657	6.0796e+09	4.55303e+09	1.85877e+09	74.8902	3.65424e+09	3.09525e+09	1.26363e+09	84.703	4.29474e+09	5.9719e+09	2.43802e+09	139.051	0.706395	0.368488	0.738526	0.182	C21H44NO7P	Lysophosphatidylethanolamines	YVYMBNSKXOXSKW-UHFFFAOYSA-N	CCCCCCCCCCCCCCCC(=O)OC[C@H](COP(=O)(O)OCCN)O	---	9547069;58177710	HMDB0011503	Lipids and lipid-like molecules
POS15335	LPC(14:0)	9.239	468.308	[M+H]+	468.308	True	3.234e+07	3.73011e+07	2.14962e+08	3.91551e+07	3.39082e+07	1.37931e+08	131812817	1.56493e+07	1.82711e+07	9.23759e+07	2.88348e+07	2.22476e+07	4.12307e+07	2.17042e+07	1.87014e+07	3.4415e+07	2.85435e+07	6.53793e+07	0.320168	5.15319e+07	4.87439e+07	1.98996e+07	94.5896	8.25997e+07	7.67043e+07	3.13144e+07	92.8627	3.49957e+07	1.70069e+07	6.94305e+06	48.5972	0.418766	0.302695	1.00821	0.494622	C22H46NO7P	Lysophosphatidylcholines	VXUOFDJKYGDUJI-OAQYLSRUSA-N	CCCCCCCCCCCCCC(=O)OC[C@H](COP(=O)([O-])OCC[N+](C)(C)C)O	---	460604	HMDB0010379	Lipids and lipid-like molecules
POS1135	3-Aminopicolinaldehyde	1.802	123.055	[M+NH4]+	123.055	True	6.21092e+09	3.82044e+09	8.18739e+09	5.19826e+09	5.14871e+09	8.21778e+09	3.18684e+09	9.76668e+08	4.33375e+08	2.03485e+09	2.91979e+08	1.15049e+09	4.52239e+09	4.59833e+09	4.91894e+09	3.29769e+09	4.09967e+09	3.31859e+09	3.86594e-05	1.3457e+09	1.09377e+09	4.4653e+08	81.2791	6.13058e+09	1.77558e+09	7.24876e+08	28.9626	4.12594e+09	6.85226e+08	2.79742e+08	16.6078	0.000690183	1.07543	1.3319	4.41275	C6H6N2O	Pyridines and derivatives	QNJCRBZVUFRESB-UHFFFAOYSA-N	NC1=C(C=O)N=CC=C1	---	12204009	HMDB0245820	Organoheterocyclic compounds
POS16149	LPC(16:0)	10.199	496.338	[M+H]+	496.34	True	1.10826e+09	2.11248e+09	1.33256e+10	2.1493e+09	2.32991e+09	7.95174e+09	7.76367e+09	1.1236e+09	1.18992e+09	2.98405e+09	3.80926e+09	1.66775e+09	2.04326e+09	8.44616e+08	8.22448e+08	1.58812e+09	1.35098e+09	8.71506e+09	0.535951	3.08971e+09	2.52474e+09	1.03072e+09	81.7145	4.82955e+09	4.82894e+09	1.97141e+09	99.9874	2.56075e+09	3.05024e+09	1.24525e+09	119.115	0.604181	0.156655	0.87656	0.270875	C24H50NO7P	Lysophosphatidylcholines	ASWBNKHCZGQVJV-UHFFFAOYSA-N	CCCCCCCCCCCCCCCC(=O)OC[C@H](COP(=O)([O-])OCC[N+](C)(C)C)O	C04102	460602	HMDB0010382	Lipids and lipid-like molecules
POS1680	Betaine	0.865	140.068	[M+Na]+	140.068	True	6.67652e+09	5.4845e+09	1.75388e+09	7.98916e+09	5.18716e+09	1.51935e+09	2.35019e+09	1.03397e+10	1.16549e+10	8.56645e+09	9.30341e+09	8.05283e+09	7.14467e+09	7.09591e+09	6.02003e+09	5.97507e+09	6.46662e+09	6.78027e+09	0.062824	8.37791e+09	3.22237e+09	1.31553e+09	38.4627	4.76843e+09	2.62092e+09	1.06999e+09	54.964	6.58043e+09	5.13318e+08	2.09561e+08	7.80068	0.132338	0.605695	1.03454	1.20187	C5H11NO2	Amino acids and derivatives	KWIUHFFTVRNATP-UHFFFAOYSA-N	O=C([O-])C[N+](C)(C)C	C00719	247	HMDB0000043	Organic acids and derivatives
POS7610	Glycerophosphocholine	0.838	280.092	[M-H+Na]+	280.092	True	3.97423e+09	4.07864e+09	4.08815e+09	2.84335e+09	5.54301e+09	4.27347e+09	5.47363e+09	2.05895e+09	1.49717e+09	4.10845e+09	1.19523e+09	1.74975e+09	4.27107e+09	1.60607e+09	1.51396e+09	6.63526e+09	5.22714e+09	4.11032e+09	0.275117	2.68053e+09	1.71462e+09	6.99989e+08	63.9656	4.13347e+09	8.60375e+08	3.51246e+08	20.8148	3.89397e+09	2.01891e+09	8.24215e+08	51.847	0.379309	0.660035	0.682363	0.560482	C8H21NO6P+	Glycerophosphocholines	SUHOQUVVVLNYQR-MRVPVSSYSA-O	C[N+](C)(C)CCOP(=O)(O)OC[C@H](O)CO	C00670	439285;58381695	HMDB0000086	Lipids and lipid-like molecules
POS5992	N-acetyltryptophan	6.487	247.107	[M+H]+	247.108	True	2.16965e+08	1.80861e+08	1.67061e+08	2.30553e+08	1.83599e+08	1.84879e+08	2.44091e+08	2.59575e+08	3.32443e+08	4.34063e+08	2.78539e+08	3.57872e+08	3.23734e+08	2.43107e+08	3.06485e+08	2.7535e+08	2.51999e+08	2.14663e+08	0.00220006	3.17764e+08	7.16964e+07	2.92699e+07	22.5628	1.93986e+08	2.43033e+07	9.92179e+06	12.5284	2.69223e+08	4.08729e+07	1.66863e+07	15.1818	0.0117619	0.660931	1.32131	2.65757	C13H14N2O3	Amino acids and derivatives	DZTHIGRZJZPRDV-GFCCVEGCSA-N	CC(=O)N[C@H](CC1=CNC2=CC=CC=C21)C(=O)O	C03137	439917	HMDB0013713	Organic acids and derivatives
POS6887	Octadeca-9,12-dienal	11.647	265.252	[M+H]+	265.253	True	565825	8.61999e+06	1.69572e+07	1.34381e+06	6.27322e+06	1.78823e+06	2.10574e+07	8.14412e+06	1.06162e+07	1.82556e+06	1.51155e+08	6.33624e+07	3.64911e+06	2.67367e+06	2.62478e+06	6729903	5.84579e+06	9.64446e+07	0.300689	4.26934e+07	5.75361e+07	2.3489e+07	134.766	5.9247e+06	6.25961e+06	2.55547e+06	105.653	1.96613e+07	3.76536e+07	1.5372e+07	191.511	0.401182	0.50899	0.634823	0.521882	C18H32O	Fatty Acyls	HXLZULGRVFOIDK-UHFFFAOYSA-N	CCCCCC=CCC=CCCCCCCCC=O	---	520201	HMDB0247717	Lipids and lipid-like molecules
POS10404	Monoolein	9.985	339.289	[M+H-H2O]+	339.289	True	7.88354e+07	5.38639e+07	1.47767e+08	3.32333e+07	1.42329e+08	1.06506e+08	3.0891e+08	5.32829e+07	4.82161e+07	3.80125e+07	3.21337e+08	2.34847e+08	4.66974e+07	4.95933e+07	3.95642e+07	6.37966e+07	42271635	5.72378e+08	0.696926	1.67434e+08	1.35823e+08	5.54495e+07	81.1202	9.37558e+07	4.6725e+07	1.90754e+07	49.8369	1.35717e+08	2.14086e+08	8.74003e+07	157.745	0.739486	0.206859	0.621544	0.156813	C21H40O4	Monoacylglycerols	RZRNAYUHWVFMIP-QJRAZLAKSA-N	CCCCCCCCC=CCCCCCCCC(=O)OCC(O)CO	---	5283468	HMDB0011567	Lipids and lipid-like molecules
POS7737	Oleamide	12.434	282.279	[M+NH4]+	282.279	True	1.01682e+07	3.79234e+06	1.74437e+07	7.6687e+06	20021561	1.04062e+07	3.37364e+07	1.61116e+07	3.23459e+06	1.76632e+07	5.67883e+07	8.46604e+06	2.0282e+06	3.23447e+06	2.13838e+06	3.85027e+06	5.80566e+06	4.64584e+07	0.357712	2.26667e+07	1.96677e+07	8.0293e+06	86.7691	1.15835e+07	6.08211e+06	2.48301e+06	52.5069	1.05859e+07	1.76278e+07	7.19652e+06	166.521	0.454649	0.696468	0.605961	0.446466	C18H35NO	Fatty Acyls	FATBGEAMYMYZAF-KTKRTIGZSA-N	CCCCCCCCC=CCCCCCCCC(N)=O	C19670	1930	HMDB0002117	Lipids and lipid-like molecules
POS6504	Glycerophosphocholine	0.889	258.11	[M+H]+	258.11	True	3.93401e+09	1.96906e+09	5.77287e+09	1.44892e+09	5.11478e+09	7.91549e+09	1.16675e+10	1.67218e+09	1.01752e+09	1.21375e+09	1.07812e+09	9.96642e+08	2.38647e+09	7.34279e+08	8.53793e+08	2.95271e+09	1.74991e+09	1.56232e+09	0.309699	2.94095e+09	4.28241e+09	1.74829e+09	145.613	4.35919e+09	2.43228e+09	9.92974e+08	55.7966	1.70658e+09	8.6144e+08	3.51681e+08	50.4775	0.408568	0.375664	1.10384	0.50906	C8H20NO6P	Glycerophosphocholines	SUHOQUVVVLNYQR-MRVPVSSYSA-N	O=P([O-])(OCC[N+](C)(C)C)OCC(O)CO	C00670	71920	HMDB0000086	Lipids and lipid-like molecules
POS2198	6-n-Propyluracil	4.697	155.081	[M+H]+	155.082	True	8.63395e+09	8.25939e+09	4.2138e+09	6.46018e+09	8.61547e+09	6.05923e+09	1.03569e+10	1.5179e+10	1.66135e+10	1.3878e+10	2.26251e+10	8.56344e+09	9.33246e+09	6.78916e+09	4.65248e+09	6.44587e+09	9.48547e+09	1.04458e+10	0.00241209	1.4536e+10	4.9746e+09	2.03087e+09	34.2227	7.04034e+09	1.77737e+09	7.25609e+08	25.2455	7.85854e+09	2.23299e+09	9.11614e+08	28.4148	0.0121754	1.29447	1.01066	2.61761	C7H10N2O2	Diazines	IMUTYIOWQFQGIC-UHFFFAOYSA-N	CCCC1=CC(=O)NC(=O)N1	---	96188	HMDB0247095	Organoheterocyclic compounds
POS350	(3E,5Z)-1,3,5-Heptatriene	7.01	95.0858	[M+H]+	95.0861	True	4.10442e+07	14851056	1.05302e+07	3.4384e+07	2.28495e+07	3.17193e+07	3.15573e+07	5.00553e+07	2.71565e+08	1.0052e+08	3.58669e+07	1.48348e+08	4.62921e+07	7.73988e+07	1.33434e+08	2.16587e+07	2.46814e+07	1.78566e+07	0.0925907	1.06319e+08	9.25468e+07	3.77821e+07	87.0466	2.58964e+07	1.18558e+07	4.84012e+06	45.7818	5.35536e+07	4.50052e+07	1.83733e+07	84.0377	0.175865	0.721888	0.816103	1.03343	C7H10	Unsaturated hydrocarbons	USKZHEQYENVSMH-YDFGWWAZSA-N	[H]\C(C)=C(\[H])/C(/[H])=C(\[H])C=C	---	5367390	HMDB0061889	Hydrocarbons
POS11521	Melibiose	0.908	365.106	[M+Na]+	365.105	True	1.35373e+09	1.78414e+09	1.13793e+09	1.72435e+09	1.57597e+09	1.00228e+09	9.36531e+08	2.68017e+09	3.15088e+09	1.86603e+09	1.84003e+09	1.28226e+09	1.55271e+09	1.21719e+09	8.84965e+08	2.22387e+09	2.0738e+09	1.91414e+09	0.329388	1.95932e+09	8.32691e+08	3.39945e+08	42.499	1.42973e+09	3.18568e+08	1.30055e+08	22.2817	1.64444e+09	5.21649e+08	2.12962e+08	31.7219	0.427171	0.477881	0.675691	0.482292	C12H22O11	O-glycosyl compounds	DLRVVLDZNNYCBX-ABXHMFFYSA-N	OCC1OC(OCC2OC(O)C(O)C(O)C2O)C(O)C(O)C1O	C05402	439193	HMDB0000048	Organic oxygen compounds
POS31	Dimethyl sulfoxide	1.363	79.0219	[M+H]+	79.0212	True	4.3878e+09	5.4562e+09	3.21468e+09	3.72078e+09	3.91857e+09	3.3251e+09	4.78646e+09	6.88954e+09	8.99311e+09	4.60649e+09	6.34464e+09	4.13561e+09	4.80031e+09	5.2041e+09	5.05934e+09	6.8118e+09	4.14376e+09	4.0521e+09	0.0598038	5.95931e+09	1.83027e+09	7.47203e+08	30.7127	4.00386e+09	8.27966e+08	3.38016e+08	20.6792	5.0119e+09	9.9985e+08	4.08187e+08	19.9495	0.12771	0.546275	0.953986	1.22327	C2H6OS	Sulfoxides	IAZDPXIOMUYVGZ-UHFFFAOYSA-N	O=S(C)C	C11143	679	HMDB0002151	Organosulfur compounds
POS1006	Betaine	0.892	118.086	[M]+	118.086	True	6.21395e+10	3.84632e+10	1.93877e+10	5.56764e+10	4.04141e+10	2.25043e+10	4.94132e+10	5.95008e+10	5.6677e+10	3.32409e+10	7.49571e+10	5.81228e+10	4.76915e+10	5.35648e+10	5.65014e+10	3.2656e+10	3.26415e+10	39787058915	0.170738	5.53186e+10	1.3676e+10	5.58321e+09	24.7222	3.97642e+10	1.7141e+10	6.99779e+09	43.1067	4.3807e+10	1.03598e+10	4.22935e+09	23.6486	0.273359	0.675568	0.709348	0.76767	C5H12NO2+	Amino acids and derivatives	KWIUHFFTVRNATP-UHFFFAOYSA-O	C[N+](C)(C)CC(=O)O	C00719	248	HMDB0000043	Organic acids and derivatives
POS16311	LPE(18:1)	10.122	502.288	[M+Na]+	502.29	True	1.82654e+07	2.91755e+07	1.27239e+08	1.53764e+07	5.83447e+07	8.84546e+07	1.33757e+08	2.7968e+07	5.12146e+07	3.94708e+07	1.08889e+08	5.0187e+07	5.65082e+07	1.16043e+07	1.17396e+07	2.38449e+07	2.71547e+07	1.94061e+08	0.882783	6.8581e+07	4.24485e+07	1.73295e+07	61.8953	5.61426e+07	4.45587e+07	1.8191e+07	79.3671	5.4152e+07	7.04791e+07	2.8773e+07	130.15	0.902256	0.269895	0.692604	0.0541461	C23H46NO7P	Lysophosphatidylethanolamines	PYVRVRFVLRNJLY-MZMPXXGTSA-N	CCCCCCCC/C=C\CCCCCCCC(=O)OC[C@H](COP(=O)(O)OCCN)O	---	9547071	HMDB0011506	Lipids and lipid-like molecules
POS16094	LPC(16:1)	9.484	494.323	[M+H-H2O]+	494.325	True	1.99345e+08	3.49974e+08	3.0021e+09	2.74995e+08	3.37889e+08	1.70848e+09	8.29203e+08	1.12264e+08	1.96827e+08	9.90913e+08	2.47534e+08	1.48752e+08	3.93732e+08	1.69773e+08	1.74748e+08	4.53591e+08	3.2717e+08	7.04707e+08	0.283743	4.20915e+08	3.85022e+08	1.57185e+08	91.4726	9.78798e+08	1.14326e+09	4.66736e+08	116.803	3.7062e+08	1.99813e+08	8.15732e+07	53.9131	0.387706	0.0881623	0.95161	0.547075	C24H48NO7P	Glycerophospholipids	LFUDDCMNKWEORN-ZXEGGCGDSA-N	CCCCCC\C=C/CCCCCCCC(=O)OC[C@@H](O)COP([O-])(=O)OCC[N+](C)(C)C	---	24779461	HMDB0010383	Lipids and lipid-like molecules
POS1072	Isoindoline	4.878	120.081	[M+NH4]+	120.081	True	51463834179	5.36139e+10	6.48909e+10	4.47729e+10	5.01116e+10	7.56197e+10	3.94547e+10	1.58788e+10	1.71503e+10	2.88016e+10	2.0637e+10	2.86576e+10	5.7481e+10	5.79769e+10	5.94064e+10	6.27131e+10	5.82494e+10	4.22927e+10	2.84888e-05	2.50967e+10	8.95055e+09	3.65405e+09	35.6643	5.67455e+10	1.1381e+10	4.64628e+09	20.0562	5.63532e+10	7.14105e+09	2.91532e+09	12.6719	0.000575373	1.62265	1.18898	4.54533	C8H9N	Isoindoles and derivatives	GWVMLCQWXVFZCN-UHFFFAOYSA-N	C1NCC2=CC=CC=C12	---	422478	HMDB0253648	Organoheterocyclic compounds
POS2575	Tyrosine	2.476	165.054	[M+HFA+H]+	165.055	True	7.78077e+09	7.16281e+09	6.05337e+09	6.47017e+09	8.03792e+09	6.6424e+09	6.08891e+09	6.56084e+09	2.84127e+09	6.03779e+09	3.08301e+09	4.01559e+09	7.22126e+09	6.52895e+09	6.09729e+09	9.08226e+09	6.89942e+09	7.04742e+09	0.00606503	4.77123e+09	1.65463e+09	6.75499e+08	34.6793	7.02457e+09	7.76462e+08	3.16989e+08	11.0535	7.1461e+09	1.03013e+09	4.20548e+08	14.4153	0.0238392	1.3448	0.962775	2.21717	C9H11NO3	Amino acids and derivatives	OUYCCCASQSFEME-QMMMGPOBSA-N	N[C@@H](CC1=CC=C(O)C=C1)C(O)=O	C00082	6057;6942100	HMDB0000158	Organic acids and derivatives
POS4938	Cystathionine	0.785	223.074	[M+H]+	223.075	True	7.70308e+07	7.80233e+07	5.20144e+07	7.0832e+07	79783832	7.47641e+07	2.48727e+08	3.40116e+07	3.10663e+07	6.08037e+07	4.16837e+07	5.60899e+07	7.29701e+07	7.06116e+07	7.55556e+07	8.3791e+07	8.84705e+07	8.24465e+07	0.962655	7.87304e+07	8.41155e+07	3.434e+07	106.84	7.20748e+07	1.03012e+07	4.20545e+06	14.2924	7.89742e+07	6.9729e+06	2.84668e+06	8.82934	0.97189	0.0182338	0.778526	0.0165293	C7H14N2O4S	Amino acids and derivatives	ILRYLPWNYFXEMH-UHFFFAOYSA-N	O=C(O)C(N)CSCCC(N)C(=O)O	C00542	834	HMDB0000099	Organic acids and derivatives
POS494	1-Pyrrolidinecarboxaldehyde	5.006	100.076	[M+H]+	100.076	True	6.05917e+08	5.46757e+08	6.96501e+08	4.9735e+08	6.80961e+08	7.27202e+08	7.64876e+08	4.31469e+08	4.42415e+08	4.46964e+08	4.81881e+08	3.7033e+08	8.57471e+08	4.81355e+08	5.64259e+08	7.218e+08	5.64358e+08	4.8555e+08	0.165011	4.89656e+08	1.39632e+08	5.70045e+07	28.5164	6.25781e+08	9.10674e+07	3.71781e+07	14.5526	6.12465e+08	1.48268e+08	6.05304e+07	24.2085	0.266422	0.827165	0.860802	0.782487	C5H9NO	Pyrrolidines	AGRIQBHIKABLPJ-UHFFFAOYSA-N	O=CN1CCCC1	---	77372	HMDB0034587	Organoheterocyclic compounds
POS17776	LPC(18:1)	10.514	560.311	[M+K]+	560.311	True	9.49251e+06	2.65884e+07	1.48438e+08	3.19318e+07	3.2096e+07	4.4226e+07	9.92345e+07	9.63442e+06	9.21929e+06	2.58106e+07	3.48983e+07	1.26349e+07	1.79931e+07	4.89376e+06	5.93905e+06	4.26923e+07	2.76855e+07	2.21882e+08	0.807403	3.19053e+07	3.45292e+07	1.40965e+07	108.224	4.87955e+07	5.01012e+07	2.04537e+07	102.676	5.35143e+07	8.36912e+07	3.41668e+07	156.39	0.835263	0.324815	0.692461	0.0929099	C26H52NO7P	Lysophosphatidylcholines	YAMUFBLWGFFICM-PTGWMXDISA-N	CCCCCCCC/C=C\CCCCCCCC(=O)OC[C@H](COP(=O)([O-])OCC[N+](C)(C)C)O	C03916	5313988	HMDB0002815	Lipids and lipid-like molecules
POS5968	Pivaloylcarnitine	5.473	246.169	[M+H]+	246.171	True	1.96005e+09	1.03616e+09	5.25678e+08	2.33419e+09	1.22601e+09	9.69051e+08	4.77454e+08	4.67789e+08	5.77338e+08	5.28089e+08	6.66841e+08	6.17477e+08	5.85481e+08	1.22138e+09	1.68491e+09	1.3777e+09	5.41276e+08	1.11123e+09	0.0321717	5.55831e+08	7.90569e+07	3.22748e+07	14.2232	1.34186e+09	6.75113e+08	2.75614e+08	50.3118	1.087e+09	4.49439e+08	1.83483e+08	41.3469	0.0813066	0.877813	0.979199	1.49253	C12H23NO4	Fatty Acyls	YICAQFPUDACYGQ-UHFFFAOYSA-N	CC(C)(C)C(=O)OC(CC([O-])=O)C[N+](C)(C)C	---	126894	HMDB0041993	Lipids and lipid-like molecules
POS6433	Hexadecanamide	11.446	256.263	[M+H]+	256.263	True	1.78578e+07	2.22798e+07	6.4362e+07	1.33522e+07	4.35613e+07	4.6522e+07	1.12771e+08	3.9977e+07	2.7615e+07	2.17406e+07	1.72841e+08	5.90189e+07	1.9135e+07	1.94672e+07	1.24395e+07	8.61545e+06	1.70356e+07	1.28085e+08	0.270129	7.23272e+07	5.91954e+07	2.41664e+07	81.8439	3.46558e+07	1.99587e+07	8.14812e+06	57.5913	3.41297e+07	4.62194e+07	1.8869e+07	135.423	0.375284	0.747069	0.696843	0.56843	C16H33NO	Fatty amides	HSEMFIZWXHQJAE-UHFFFAOYSA-N	CCCCCCCCCCCCCCCC(=O)N	---	69421	HMDB0012273	Lipids and lipid-like molecules
POS9569	(ent-2alpha,3beta,15beta,16beta)-15,16-Epoxy-2,3-kauranediol	11.015	321.241	[M+CH3OH+H]+	321.243	True	3.89523e+07	6.57837e+07	3.31695e+07	1.12874e+08	5.19164e+07	2.32562e+07	4.09676e+07	2.12355e+08	1.76041e+08	6.01771e+07	1.66426e+08	8.64529e+07	4.11772e+07	7.96076e+07	5.03378e+07	6.17866e+07	9.66432e+07	1.14639e+08	0.0606535	1.23737e+08	7.02738e+07	2.86892e+07	56.793	5.43253e+07	3.22931e+07	1.31836e+07	59.4439	7.40319e+07	2.82209e+07	1.15211e+07	38.1199	0.128448	0.840026	0.875364	1.21714	C20H32O3	Prenol lipids	HFKTUZJPXRDTKA-UHFFFAOYSA-N	CC12OC1C13CC2CCC1C1(C)CC(O)C(O)C(C)(C)C1CC3	---	131752428	HMDB0038688	Lipids and lipid-like molecules
POS1341	4-Oxo-L-proline	1.815	130.05	[M+H]+	130.05	True	4.08825e+09	1.46782e+09	2.25486e+09	3.03257e+09	5.40071e+09	1.74114e+09	2.31548e+09	2.66231e+09	1.63293e+09	2551751809	1.93049e+09	4.46713e+09	4.97077e+09	2.67597e+09	2.07633e+09	2.79728e+09	3.05159e+09	2.74175e+09	0.770626	2.59335e+09	9.95644e+08	4.0647e+08	38.3922	2.99756e+09	1.51237e+09	6.17421e+08	50.4533	3.05228e+09	9.93595e+08	4.05633e+08	32.5525	0.802648	0.33614	0.342747	0.113156	C5H7NO3	Carboxylic acids and derivatives	HFXAFXVXPMUQCQ-UHFFFAOYSA-N	OC(=O)C1CC(=O)CN1	C01877	413589;74546988	HMDB0246561	Organic acids and derivatives
POS3527	Glycylleucine	4.985	189.123	[M+H]+	189.123	True	2.8633e+09	4.56534e+09	3.58259e+09	3.18785e+09	3.26854e+09	3.45917e+09	1.8292e+09	2.16183e+09	2.48041e+09	3.80682e+09	3.20599e+09	4.37387e+09	4.18198e+09	8.53964e+09	7.55301e+09	3.59154e+09	4.98102e+09	3.15865e+09	0.0301806	2.97635e+09	9.92051e+08	4.05003e+08	33.3311	3.4878e+09	5.82917e+08	2.37975e+08	16.713	5.33431e+09	2.20999e+09	9.02224e+08	41.4297	0.0778182	1.2732	1.26611	1.52027	C8H16N2O3	Peptides	DKEXFJVMVGETOO-LURJTMIESA-N	O=C(O)C(N=C(O)CN)CC(C)C	C02155	92843;1548899	HMDB0000759	Organic acids and derivatives
POS7583	Coronaric acid	9.994	279.232	[M+H-H2O]+	279.231	True	1.77306e+09	3.87044e+09	1.56945e+08	2.62129e+09	4.90622e+09	1.19065e+08	7.85612e+08	2.5025e+09	1.15132e+09	1.05714e+09	5.09577e+08	7.56424e+08	2.18672e+09	2.62119e+09	1.63329e+09	3.93073e+08	5.07766e+09	2459566252	0.303873	1.1271e+09	7.11698e+08	2.90549e+08	63.1444	2.24117e+09	1.94771e+09	7.95151e+08	86.9061	2.39525e+09	1.54164e+09	6.29373e+08	64.3625	0.40368	0.772794	0.716093	0.517308	C18H32O3	Medium-chain fatty acids	FBUKMFOXMZRGRB-YFHOEESVSA-N	CCCCC/C=C\CC1C(O1)CCCCCCCC(=O)O	C14825	6246154	HMDB0004701	Lipids and lipid-like molecules
POS6630	Lys-Ile	2.221	260.196	[M+H]+	260.197	True	9.27018e+08	1.3627e+09	1.20966e+09	9.2328e+08	1.26092e+09	1.08414e+09	2.2132e+08	2.99922e+08	3.86178e+08	2.60295e+09	3.4526e+08	2.49244e+09	1.75245e+09	2.03921e+09	3.223e+09	1.43102e+09	1.5585e+09	1.02968e+09	0.21057	1.05801e+09	1.15573e+09	4.71824e+08	109.236	1.12795e+09	1.80913e+08	7.38575e+07	16.0391	1.83898e+09	7.56725e+08	3.08932e+08	41.1492	0.314109	0.83108	1.03084	0.676603	C12H25N3O3	Peptides	FMIIKPHLJKUXGE-GUBZILKMSA-N	CC[C@H](C)[C@@H](C(=O)O)NC(=O)[C@H](CCCCN)N	---	7010499	HMDB0028954	Organic acids and derivatives
POS1041	Indane	9.412	119.086	[M+H]+	119.086	True	3.77779e+08	5.40037e+08	1.53698e+08	3.84712e+08	3.60383e+08	2.56145e+08	9.48542e+08	3.68833e+08	2.80523e+08	2.78526e+08	3.16348e+08	1.572e+09	4.1903e+08	9.74913e+08	4.51261e+08	4.26781e+08	2.6693e+08	2.58286e+08	0.39693	6.27462e+08	5.29348e+08	2.16105e+08	84.3634	3.45459e+08	1.30704e+08	5.33598e+07	37.835	4.662e+08	2.62955e+08	1.07351e+08	56.404	0.485525	0.425835	0.651654	0.401286	C9H10	Indanes	PQNFLJBBNBOBRQ-UHFFFAOYSA-N	C1CC2=CC=CC=C2C1	---	10326	HMDB0059837	Benzenoids
POS9432	Phytosphingosine	8.56	318.299	[M+H]+	318.3	True	4.68795e+08	7.7722e+08	2.50688e+09	5.5985e+08	8.78792e+08	1.67834e+09	9.90097e+08	2.9419e+08	2.59986e+08	9.10104e+07	1.07101e+10	3.65855e+09	2.98094e+08	3.31728e+08	2.49722e+08	6.72711e+08	3.33849e+08	5.85623e+09	0.586403	2.66732e+09	4.16044e+09	1.69849e+09	155.978	1.14498e+09	7.93091e+08	3.23778e+08	69.2667	1.29039e+09	2.24188e+09	9.15243e+08	173.737	0.65066	0.457396	0.454567	0.231804	C18H39NO3	Alkanolamines	AERBNCYCJBRYDG-KSZLIROESA-N	OCC(N)C(O)C(O)CCCCCCCCCCCCCC	C12144	---	HMDB0004610	Organic nitrogen compounds
POS3529	Alanylvaline	2.156	189.123	[M+H]+	189.123	True	7.6421e+08	1.33666e+09	1.10009e+09	9.01833e+08	8.84533e+08	1.17218e+09	7.22658e+08	9.86664e+08	1.22391e+09	1.95776e+09	1.82476e+09	2.00789e+09	1.26505e+09	2.01276e+09	2.25325e+09	9.07969e+08	9.0096e+08	6.32197e+08	0.3543	1.45394e+09	5.48495e+08	2.23922e+08	37.7248	1.02659e+09	2.13229e+08	8.70505e+07	20.7707	1.3287e+09	6.59072e+08	2.69065e+08	49.6028	0.451437	0.217551	0.831901	0.450629	C8H16N2O3	Peptides	LIWMQSWFLXEGMA-WDSKDSINSA-N	O=C(O)C(N=C(O)C(N)C)C(C)C	---	96799;6992383	HMDB0028700	Organic acids and derivatives
POS15567	LPE(16:0)	9.919	476.273	[M+Na]+	476.275	True	7.40489e+07	1.00961e+08	3.00652e+08	7.49917e+07	1.46699e+08	1.98622e+08	4.16182e+08	1.2167e+08	1.58341e+08	2.01279e+08	4.36444e+08	1.79601e+08	1.98915e+08	7.30874e+07	5.73756e+07	1.11959e+08	8.84024e+07	4.73254e+08	0.372917	2.52253e+08	1.37511e+08	5.61388e+07	54.5133	1.49329e+08	8.8168e+07	3.59944e+07	59.0427	1.67166e+08	1.58022e+08	6.4512e+07	94.5299	0.467752	0.598828	0.79797	0.428388	C21H44NO7P	Lysophosphatidylethanolamines	YVYMBNSKXOXSKW-UHFFFAOYSA-N	CCCCCCCCCCCCCCCC(=O)OC[C@H](COP(=O)(O)OCCN)O	---	9547069;58177710	HMDB0011503	Lipids and lipid-like molecules
POS71	1,3,5-Hexatriene	4.61	81.0705	[M+CH3OH+H]+	81.0699	True	2.65255e+08	1.18976e+08	1.96552e+08	1.68521e+08	9.41453e+07	2.44794e+08	2.37499e+08	2.52806e+08	1.11667e+08	1.14237e+08	1.66441e+08	1.39559e+08	1.67177e+08	1.67457e+08	1.31913e+08	1.59281e+08	1.1841e+08	1.59328e+08	0.61715	1.70368e+08	6.14225e+07	2.50756e+07	36.0528	1.81374e+08	6.77586e+07	2.76623e+07	37.3585	1.50594e+08	2.04738e+07	8.35839e+06	13.5953	0.673958	0.339157	0.860478	0.209609	C6H8	Unsaturated hydrocarbons	AFVDZBIIBXWASR-UHFFFAOYSA-N	C=CC=CC=C	---	16695	HMDB0251502	Hydrocarbons
POS4794	5-hydroxycalamenene	7.602	219.174	[M+H]+	219.174	True	7.79627e+07	2.43291e+07	5.26145e+07	9.18134e+07	7.5429e+07	2.00877e+08	4.03074e+07	6.46517e+07	6.2826e+07	1.13681e+08	1.29365e+08	6.88833e+07	6.66234e+07	4.06527e+07	1.10658e+08	4.1653e+07	2.51915e+07	4.37836e+07	0.424989	7.99524e+07	3.40614e+07	1.39055e+07	42.6021	8.71709e+07	6.05251e+07	2.47093e+07	69.4327	5.47603e+07	3.04331e+07	1.24242e+07	55.575	0.505687	0.548569	0.783758	0.371623	C15H22O	Prenol lipids	FDMKIGKOMRSCAW-NWDGAFQWSA-N	[H][C@]1(C)CC[C@]([H])(C(C)C)C2=C1C(O)=CC(C)=C2	---	442519	HMDB0303912	Lipids and lipid-like molecules
POS1167	Nicotinic acid	1.582	124.039	[M+H]+	124.039	True	5.56965e+09	3.71614e+09	3.72499e+09	3.75862e+09	3806939589	5.01131e+09	4.41347e+09	3.96215e+09	4.46631e+09	5.39021e+09	3.55363e+09	4.99501e+09	6.89224e+09	8.5589e+09	1.14192e+10	3.32992e+09	3.64186e+09	2.94263e+09	0.260628	4.46346e+09	6.66788e+08	2.72215e+08	14.9388	4.26461e+09	8.14639e+08	3.32575e+08	19.1023	6.13079e+09	3.42481e+09	1.39817e+09	55.8625	0.365262	0.735463	0.938072	0.583978	C6H5NO2	Pyridinecarboxylic acids	PVNIIMVLHYAWGP-UHFFFAOYSA-N	O=C(O)c1cccnc1	C00253	---	HMDB0001488	Organoheterocyclic compounds
POS16938	LPC(18:0)	9.466	524.371	[M+H]+	524.371	True	7.93826e+06	2.16514e+07	6.88089e+07	6.83988e+08	3.88859e+07	7.59312e+07	747737	3.80087e+08	3.25493e+07	1.9507e+07	7.67661e+07	1.98683e+08	1.01041e+06	2.9238e+07	1.42658e+07	1.15623e+07	4.18894e+07	2.51091e+07	0.429237	1.18057e+08	1.46731e+08	5.99028e+07	124.289	1.49534e+08	2.63143e+08	1.07428e+08	175.975	2.05125e+07	1.45168e+07	5.92648e+06	70.7707	0.508763	0.56647	0.892721	0.367303	C26H54NO7P	Lysophosphatidylcholines	IHNKQIMGVNPMTC-RUZDIDTESA-N	CCCCCCCCCCCCCCCCCC(=O)OC[C@H](COP(=O)([O-])OCC[N+](C)(C)C)O	---	497299	HMDB0010384	Lipids and lipid-like molecules
POS1432	Hydroxyproline	1.073	132.065	[M+H]+	132.065	True	8.19957e+09	8.45869e+09	8.6176e+09	6.11186e+09	8.33116e+09	8.42349e+09	5.20135e+09	1.31653e+09	2.90114e+09	4.86333e+09	1.90665e+09	3.58972e+09	7.72413e+09	6.28599e+09	7.54482e+09	7.61367e+09	4.19982e+09	7.29243e+09	4.74993e-05	3.29645e+09	1.56062e+09	6.3712e+08	47.3424	8.02373e+09	9.46823e+08	3.86539e+08	11.8003	6.77681e+09	1.3664e+09	5.57831e+08	20.1629	0.000748116	1.32564	1.21383	4.32331	C5H9NO3	Amino acids and derivatives	PMMYEEVYMWASQN-DMTCNVIQSA-N	O=C(O)[C@@H]1C[C@@H](O)CN1	C01157	5810;6971053	HMDB0000725	Organic acids and derivatives
POS7479	9-HOTrE	9.614	277.215	[M+H-H2O]+	277.216	True	5.45487e+08	1.29021e+09	7.11629e+06	9.96386e+08	1.46288e+09	9.80231e+06	5.55086e+07	6.14861e+08	4.04922e+08	2.41174e+08	1.99816e+08	2.2537e+08	5.70497e+08	1.02717e+09	6.82211e+08	4.9925e+07	1.15421e+09	3.76709e+08	0.242901	2.90275e+08	1.94124e+08	7.9251e+07	66.876	7.18647e+08	6.31891e+08	2.57968e+08	87.9278	6.43453e+08	4.09478e+08	1.67169e+08	63.6376	0.349057	0.712838	0.920618	0.61457	C18H30O3	Lineolic acids and derivatives	RIGGEAZDTKMXSI-CUHSZNQNSA-N	CC/C=C\C/C=C\C=C\[C@H](CCCCCCCC(=O)O)O	C16326	6439873	HMDB0031934	Lipids and lipid-like molecules
POS12022	Riboflavin	5.707	377.145	[M+H]+	377.146	True	7.98245e+07	1.59847e+08	2.08839e+08	1.21325e+08	1.01528e+08	2.17067e+08	7.99944e+07	1.16448e+08	5.88645e+07	1.46271e+08	9.66569e+07	1.09294e+08	8.83258e+07	1.13961e+08	1.33931e+08	9.94312e+07	8.62562e+07	4.86113e+07	0.0781622	1.01255e+08	3.03053e+07	1.23721e+07	29.9297	1.48072e+08	5.67999e+07	2.31884e+07	38.3597	9.50861e+07	2.88709e+07	1.17865e+07	30.3629	0.154406	0.140049	1.24115	1.107	C17H20N4O6	Flavins	AUNGANRZJHBGPY-UHFFFAOYSA-N	CC1=CC2=C(C=C1C)N(C3=NC(=O)NC(=O)C3=N2)C[C@@H]([C@@H]([C@@H](CO)O)O)O	C00255	493570	HMDB0000244	Organoheterocyclic compounds
POS65	1,3,5-Hexatriene	6.986	81.0703	[M+H]+	81.0699	True	4.94006e+07	3.85154e+07	3.69701e+07	6.93133e+07	7.12318e+07	3.08181e+07	2.97206e+07	3.40734e+07	4.78103e+07	4.63621e+07	5.26038e+07	5.2597e+07	3.45246e+07	1.02967e+08	7.64185e+07	3.87444e+07	1.76509e+07	1.93731e+07	0.906921	4.38612e+07	9.69902e+06	3.95961e+06	22.113	4.93749e+07	1.72709e+07	7.05083e+06	34.9792	4.82797e+07	3.41653e+07	1.39479e+07	70.7652	0.921384	0.194889	0.600612	0.0424304	C6H8	Unsaturated hydrocarbons	AFVDZBIIBXWASR-UHFFFAOYSA-N	C=CC=CC=C	---	16695	HMDB0251502	Hydrocarbons
POS1607	Trigonelline	0.924	138.055	[M+H]+	138.055	True	4.33818e+09	2.27814e+09	1.71076e+09	6.27861e+09	2.63038e+09	1.96384e+09	3.29613e+09	6.50027e+09	8.25261e+09	6.1175e+09	6.69242e+09	5.68626e+09	2.77868e+09	5.61585e+09	6.24759e+09	2.26614e+09	2.11245e+09	1.92579e+09	0.0242321	6.09087e+09	1.62343e+09	6.62763e+08	26.6535	3.19999e+09	1.77164e+09	7.23269e+08	55.364	3.49108e+09	1.92207e+09	7.84682e+08	55.0566	0.067285	1.10473	0.956007	1.61561	C7H7NO2	Alkaloids and derivatives	WWNNZCOKKKDOPX-UHFFFAOYSA-N	O=C([O-])C1=CC=C[N+](=C1)C	C01004	5570	HMDB0000875	Alkaloids and derivatives
POS7471	4,8,12,15-Octadecatetraenoic acid	8.112	277.215	[M+H]+	277.217	True	3.96738e+07	3.66687e+07	2.58757e+06	4.34703e+07	7.4441e+07	4.37832e+06	5.72111e+08	9.47498e+08	1.36375e+09	1.15647e+09	6.80459e+08	8.38547e+08	7.8929e+07	1.01005e+08	5.35505e+08	9.24355e+06	6.10379e+07	6.95141e+07	2.77789e-06	9.26472e+08	2.961e+08	1.20882e+08	31.9599	3.35366e+07	2.69346e+07	1.0996e+07	80.3141	1.42539e+08	1.94903e+08	7.95689e+07	136.737	0.000121354	1.58007	1.23155	5.55629	C18H28O2	Fatty Acyls	SIVLURJESSFFDP-FLVFHSTKSA-N	CC\C=C/C\C=C/CC\C=C\CC\C=C\CCC(O)=O	---	131751278	HMDB0032672	Lipids and lipid-like molecules
POS854	Uracil	2.843	113.035	[M+H]+	113.035	True	5.25807e+09	5.96031e+09	4.11843e+09	6.67988e+09	4.8564e+09	4.24685e+09	2.38381e+09	2.96099e+09	2.51099e+09	3.66627e+09	2.87621e+09	3.90686e+09	4.87574e+09	8.36041e+09	7.80363e+09	4.4072e+09	4.28502e+09	4.68158e+09	0.00518503	3.05085e+09	6.14239e+08	2.50762e+08	20.1333	5.18666e+09	9.96671e+08	4.06889e+08	19.2161	5.7356e+09	1.83769e+09	7.50235e+08	32.0401	0.0216019	1.4631	1.07351	2.28525	C4H4N2O2	Pyrimidones	ISAKRJDGNUQOIC-UHFFFAOYSA-N	OC1=NC=CC(O)=N1	C00106	1174	HMDB0000300	Organoheterocyclic compounds
POS7448	D-gamma-Glutamyl-D-glutamic acid	1.361	277.103	[M+NH4]+	277.103	True	3.95987e+08	3.67919e+08	2.59997e+08	3.32734e+08	4.33688e+08	3.09047e+08	5.4635e+08	3.41044e+08	2.12023e+08	3.14227e+08	2.86712e+08	3.09599e+08	4.66188e+08	3.70656e+08	3.53255e+08	3.39689e+08	3.66618e+08	3.96705e+08	0.581088	3.34993e+08	1.12461e+08	4.59119e+07	33.5711	3.49895e+08	6.24747e+07	2.55052e+07	17.8552	3.82185e+08	4.53551e+07	1.85161e+07	11.8673	0.646641	0.56668	0.727793	0.235758	C10H16N2O7	Carboxylic acids and derivatives	OWQDWQKWSLFFFR-UHFFFAOYSA-N	NC(CCC(=O)NC(CCC(O)=O)C(O)=O)C(O)=O	---	558343	HMDB0250751	Organic acids and derivatives
POS689	3-Pyridinecarboxaldehyde	4.677	108.045	[M+Na]+	108.044	True	8.09977e+07	6.25079e+07	1.71002e+08	7.85308e+07	3.44819e+07	6.09192e+07	8.44764e+07	2.46162e+08	2.3406e+08	1.03518e+08	2.23089e+08	1.27422e+08	9.91824e+07	4.54215e+07	1.07969e+08	1.0445e+08	4.67238e+07	4.49181e+07	0.0123645	1.69788e+08	7.24838e+07	2.95914e+07	42.6907	8.14066e+07	4.69352e+07	1.91612e+07	57.6553	7.47776e+07	3.19942e+07	1.30616e+07	42.7858	0.0413712	1.2772	0.942951	1.90782	C6H5NO	Pyridines and derivatives	QJZUKDFHGGYHMC-UHFFFAOYSA-N	O=CC1=CC=CN=C1	C07327	10371	HMDB0245978	Organoheterocyclic compounds
POS597	Choline	0.874	104.107	[M]+	104.107	True	3.65811e+10	3.44877e+10	3.32755e+10	3.72488e+10	3.12509e+10	3.05939e+10	3.15658e+10	4.51324e+10	3.69461e+10	3.65304e+10	2.72373e+10	2.72238e+10	3.94011e+10	3.2803e+10	3.59725e+10	3.5043e+10	3.50022e+10	3.04313e+10	0.943469	3.4106e+10	6.87781e+09	2.80785e+09	20.166	3.39063e+10	2.72347e+09	1.11185e+09	8.03233	3.47755e+10	3.02371e+09	1.23443e+09	8.69495	0.954708	0.132772	0.393079	0.0252726	C5H14NO	Cholines	OEYIOHPDSNJKLS-UHFFFAOYSA-N	C[N+](C)(C)CCO	C00114	305	HMDB0000097	Organic nitrogen compounds
POS8664	Dihydrosphingosine	8.845	302.305	[M+H]+	302.305	True	4.28602e+06	2.1318e+07	1.50872e+08	1.54681e+06	5.8099e+07	9.90596e+07	8.72325e+07	4.22606e+06	7.7887e+06	3.34126e+06	3.21036e+08	7.87649e+07	8.5926e+06	3.79017e+06	2.46835e+06	4.67434e+07	1.10683e+07	2.12032e+08	0.776947	8.37316e+07	1.22394e+08	4.99672e+07	146.174	5.58636e+07	5.95004e+07	2.42909e+07	106.51	4.74491e+07	8.22808e+07	3.3591e+07	173.409	0.808681	0.369686	0.50248	0.109608	C18H39NO2	Alkanolamines	OTKJDMGTUTTYMP-UHFFFAOYSA-N	CCCCCCCCCCCCCCC[C@H]([C@H](CO)N)O	C00836	91486	HMDB0000269	Organic nitrogen compounds
POS5362	Butyrylcarnitine	5.082	232.154	[M+H]+	232.154	True	1.15104e+10	6.99595e+09	6.43614e+09	1.1635e+10	6.66173e+09	6.0883e+09	5.6882e+09	3.4916e+09	4.44337e+09	4.71607e+09	5.07159e+09	4.8572e+09	5.80137e+09	9.61391e+09	8.86877e+09	8.0277e+09	7.84143e+09	5.1547e+09	0.0120419	4.71134e+09	7.30058e+08	2.98045e+08	15.4958	8.22124e+09	2.61309e+09	1.06679e+09	31.7847	7.55132e+09	1.73823e+09	7.09628e+08	23.0188	0.0406448	1.11978	0.961618	1.9193	C11H21NO4	Acyl carnitines	QWYFHHGCZUCMBN-SECBINFHSA-N	CCCC(=O)O[C@H](CC([O-])=O)C[N+](C)(C)C	C02862	213144	HMDB0002013	Lipids and lipid-like molecules
POS120	Tetrahydropyridine	0.706	84.0814	[M+H]+	84.0808	True	8.04662e+08	759122471	5.79685e+08	7.73649e+08	8.31218e+08	6.55619e+08	4.59717e+08	3.17198e+08	3.21757e+08	3.60675e+08	3.57345e+08	4.92501e+08	7.46915e+08	6.78544e+08	7.99004e+08	7.37972e+08	8.04151e+08	6.6183e+08	8.89803e-07	3.84866e+08	7.36102e+07	3.00512e+07	19.1262	7.33993e+08	9.65447e+07	3.94142e+07	13.1534	7.38069e+08	5.91841e+07	2.41618e+07	8.01877	6.80254e-05	1.74827	1.24293	6.05071	C5H9N	Pyridines and derivatives	VSWICNJIUPRZIK-UHFFFAOYSA-N	C1CNC=CC1	---	10176084	HMDB0244121	Organoheterocyclic compounds
POS15694	LPE(18:1)	10.122	480.309	[M+H]+	480.308	True	3.8512e+08	7.39617e+08	3.55679e+09	5.18892e+08	1.26424e+09	2.4725e+09	3.50106e+09	3.37606e+08	1.0722e+09	1.75459e+09	3.65076e+09	1.44538e+09	1.28002e+09	2.79643e+08	2.07769e+08	9.34332e+08	6.93425e+08	6.91725e+09	0.906045	1.96027e+09	1.33873e+09	5.46532e+08	68.293	1.48953e+09	1.26608e+09	5.16874e+08	84.9987	1.71874e+09	2.57828e+09	1.05258e+09	150.01	0.921384	0.146565	0.649339	0.0428502	C23H46NO7P	Lysophosphatidylethanolamines	PYVRVRFVLRNJLY-MZMPXXGTSA-N	CCCCCCCC/C=C\CCCCCCCC(=O)OC[C@H](COP(=O)(O)OCCN)O	---	9547071	HMDB0011506	Lipids and lipid-like molecules
POS582	GABA	1.021	104.071	[M+H]+	104.071	True	4.38864e+08	9.52862e+08	1.37503e+09	3.66029e+08	7.53232e+08	4.20061e+08	2.09323e+09	1.03333e+09	7.76933e+08	2.32832e+09	8.73825e+08	1.58311e+09	6.80427e+08	2.74925e+08	2.46528e+08	5.65401e+08	8.45508e+08	6.48408e+08	0.00959842	1.44813e+09	6.57495e+08	2.68421e+08	45.4032	7.1768e+08	3.9463e+08	1.61107e+08	54.9868	5.43533e+08	2.37389e+08	9.69137e+07	43.6752	0.0341942	1.41361	1.05292	2.0178	C4H9NO2	Amino acids and derivatives	BTCSSZJGUNDROE-UHFFFAOYSA-N	NCCCC(O)=O	C00334	119;6992099	HMDB0000112	Organic acids and derivatives
POS5623	Gly-Tyr	4.419	239.102	[M+H]+	239.103	True	1.84381e+08	4.33561e+08	4.17768e+08	3.12538e+08	1.65619e+08	1.76258e+08	1.05932e+08	4.46081e+07	6.63882e+07	2.89772e+08	9.44273e+07	1.59558e+08	2.15589e+08	1.2146e+09	1.20054e+09	6.5081e+08	5.50461e+08	3.38819e+08	0.00523458	1.26781e+08	8.89061e+07	3.62958e+07	70.1257	2.81687e+08	1.23767e+08	5.05275e+07	43.9376	6.95135e+08	4.25462e+08	1.73694e+08	61.2057	0.0216902	1.50928	1.41183	2.28112	C11H14N2O4	Dipeptides	XBGGUPMXALFZOT-UHFFFAOYSA-N	O=C(O)C(N=C(O)CN)CC1=CC=C(O)C=C1	---	---	HMDB0028853	Organic acids and derivatives
POS3992	Neotussilagine	1.054	200.128	[M+H]+	200.129	True	1.29764e+08	2.54659e+08	1.71714e+08	2.02674e+08	2.76856e+08	2.43148e+08	6.80345e+08	3.94423e+08	2.14556e+08	8.70053e+07	2.56694e+08	1.77344e+08	1.37557e+08	1.66664e+08	1.54302e+08	1.2279e+08	2.88949e+08	1.38519e+08	0.231364	3.01728e+08	2.11257e+08	8.62453e+07	70.0158	2.13136e+08	5.5608e+07	2.27019e+07	26.0904	1.6813e+08	6.10868e+07	2.49386e+07	36.3331	0.336911	0.873026	0.861184	0.635703	C10H17NO3	Pyrrolizidines	LADVYSUMGRTFSZ-UHFFFAOYSA-N	COC(=O)C1C2CCCN2CC1(C)O	---	4484216	HMDB0031820	Organoheterocyclic compounds
POS8856	Glutathione (oxidized)	1.088	307.083	[M+2H]+	307.083	True	1.33285e+09	8.87649e+08	7.31879e+08	1.19479e+09	7.42242e+08	1.06063e+09	1.39788e+09	1.46057e+09	1.50213e+09	1.3878e+09	1.01692e+09	1.35784e+09	1.32139e+09	1.07111e+09	9.45525e+08	1.24864e+09	9.45739e+08	1.06167e+09	0.0168651	1.35385e+09	1.73209e+08	7.07123e+07	12.7938	9.91675e+08	2.46149e+08	1.0049e+08	24.8215	1.09901e+09	1.55606e+08	6.35257e+07	14.1587	0.05295	0.987434	1.00123	1.77301	C20H32N6O12S2	Peptides	YPZRWBKMTBYPTK-BJDJZHNGSA-N	C(CC(=O)N[C@@H](CSSC[C@@H](C(=O)NCC(=O)O)NC(=O)CC[C@@H](C(=O)O)N)C(=O)NCC(=O)O)[C@@H](C(=O)O)N	C00127	65359;11215652	HMDB0003337	Organic acids and derivatives
POS4362	Kynurenine	4.828	209.092	[M+H]+	209.092	True	2.26368e+08	1.50264e+08	1.73242e+08	1.038e+08	2.22706e+08	3.68601e+08	2.77699e+08	7.81281e+07	1.47826e+07	1.86578e+08	9.67168e+07	1.50997e+08	3.22097e+08	1.39569e+08	2.68724e+08	2.18008e+08	2.44216e+08	1.54945e+08	0.180743	1.3415e+08	9.21163e+07	3.76063e+07	68.6665	2.07497e+08	9.13719e+07	3.73024e+07	44.0353	2.24593e+08	6.92288e+07	2.82625e+07	30.8241	0.285788	0.917656	0.81291	0.742938	C10H12N2O3	Ketones	YGPSJZOEDVAXAB-QMMMGPOBSA-N	C1=CC=C(C(=C1)C(=O)CC(C(=O)O)N)N	C00328	161166	HMDB0000684	Organic oxygen compounds
POS9612	Phenylalanylarginine	4.259	322.187	[M+H]+	322.187	True	2.05303e+07	1.10145e+08	6.45934e+07	5.65433e+07	6.69199e+07	3.64182e+07	4.81549e+06	6.44032e+07	1.62806e+08	4.16719e+08	4.30628e+07	1.79219e+08	6.10818e+07	1.6138e+08	1.14742e+08	1.49789e+08	9.90886e+07	9.79335e+07	0.281227	1.45171e+08	1.49571e+08	6.10622e+07	103.031	5.91917e+07	3.06773e+07	1.2524e+07	51.8271	1.14002e+08	3.68973e+07	1.50633e+07	32.3654	0.385647	0.344961	0.836461	0.550943	C15H23N5O3	Peptides	OZILORBBPKKGRI-RYUDHWBXSA-N	C1=CC=C(C=C1)C[C@@H](C(=O)N[C@@H](CCCN=C(N)N)C(=O)O)N	---	150903	HMDB0028989	Organic acids and derivatives
POS6064	3-Hydroxybutyrylcarnitine	4.397	248.149	[M+H]+	248.15	True	8.00367e+08	2.0828e+08	3.08913e+08	3.88611e+08	1.50335e+08	2.00966e+08	6.26323e+07	1.81968e+08	5.81529e+07	2.51145e+08	1.735e+08	1.11412e+08	2.05205e+08	1.4232e+08	4.20579e+08	1.83571e+08	2.45934e+08	2.26091e+08	0.110855	1.39802e+08	7.58135e+07	3.09507e+07	54.2294	3.42912e+08	2.39946e+08	9.79575e+07	69.973	2.37283e+08	9.66743e+07	3.94671e+07	40.7421	0.200116	0.548887	0.903069	0.955245	C11H21NO5	Fatty Acyls	UEFRDQSMQXDWTO-BDAKNGLRSA-N	C[C@@H](O)CC(=O)O[C@@H](CC([O-])=O)C[N+](C)(C)C	---	156908001	HMDB0013127	Lipids and lipid-like molecules
POS1107	4-Ethylaniline	8.029	122.096	[M+H]+	122.096	True	2.72681e+08	2.09856e+08	2.04565e+08	2.10545e+08	3.09979e+08	2.08534e+08	5.39711e+08	4.2457e+08	2.5047e+08	1.64803e+08	2.04673e+08	1.78268e+08	1.38963e+08	1.97262e+08	1.6205e+08	1.58428e+08	4.43276e+08	1.04075e+08	0.397824	2.93749e+08	1.5322e+08	6.25518e+07	52.1601	2.36027e+08	4.44803e+07	1.8159e+07	18.8455	2.00676e+08	1.22706e+08	5.00944e+07	61.1463	0.48584	0.702221	0.68549	0.400309	C8H11N	Benzene and substituted derivatives	HRXZRAXKKNUKRF-UHFFFAOYSA-N	CCC1=CC=C(N)C=C1	---	11504	HMDB0246419	Benzenoids
POS21775	PC(18:2/18:2)	10.095	782.569	[M+H]+	782.569	True	4.88997e+08	4.64633e+08	1.6394e+09	6.84854e+08	3.68472e+08	1.42638e+09	4.65751e+07	5.89037e+07	1.10435e+07	1.13757e+07	3.71498e+07	2.20322e+07	1.87521e+07	3.03302e+07	4.24878e+07	1.19067e+07	4.52958e+08	2.20664e+08	0.00126125	3.118e+07	1.96093e+07	8.00546e+06	62.8907	8.45456e+08	5.46483e+08	2.23101e+08	64.6376	1.29516e+08	1.76881e+08	7.22115e+07	136.57	0.00803521	0.170855	1.58819	2.8992	C44H80NO8P	Phosphatidylcholines	FVXDQWZBHIXIEJ-LNDKUQBDSA-N	CCCCC/C=C\C/C=C\CCCCCCCC(=O)OC[C@H](COP(=O)([O-])OCC[N+](C)(C)C)OC(=O)CCCCCCC/C=C\C/C=C\CCCCC	---	5288075	HMDB0008138	Lipids and lipid-like molecules
POS6664	Glutamylleucine	5.249	261.144	[M+H]+	261.144	True	5.76193e+08	6.75592e+08	6.80707e+08	5.72514e+08	7.37356e+08	6.98993e+08	1.84664e+08	7.80906e+08	7.72212e+08	7.71144e+08	5.09146e+08	7.05144e+08	8.14289e+08	6.5528e+08	5.99058e+08	7.74375e+08	7.9168e+08	7.01481e+08	0.507412	6.20536e+08	2.37048e+08	9.67742e+07	38.2004	6.56892e+08	6.75216e+07	2.75656e+07	10.2789	7.22694e+08	8.49706e+07	3.46891e+07	11.7575	0.576828	0.595346	0.733956	0.294639	C11H20N2O5	Peptides	MYFMARDICOWMQP-JAMMHHFISA-N	O=C(O)C(N=C(O)CCC(N)C(=O)O)CC(C)C	---	151023	HMDB0011171	Organic acids and derivatives
POS11238	Laudanosine	6.274	358.2	[M+H]+	358.201	True	8.95258e+06	7.06642e+06	5.8159e+06	7.98718e+06	4.90785e+06	5.94001e+06	1.01374e+06	3.71565e+06	3.65727e+06	4.13527e+06	1.24063e+06	3.47003e+06	3.73047e+06	5.42927e+06	5.25168e+06	2.81065e+06	3.24912e+07	4.88017e+06	0.299995	2.8721e+06	1.37087e+06	559653	47.7304	6.77832e+06	1.50993e+06	616426	22.2759	9.0989e+06	1.15033e+07	4.69619e+06	126.425	0.400955	0.833659	0.614962	0.522886	C21H27NO4	Benzylisoquinolines	KGPAYJZAMGEDIQ-KRWDZBQOSA-N	CN1CCC2=CC(=C(C=C2C1CC3=CC(=C(C=C3)OC)OC)OC)OC	C09558	---	HMDB0030213	Organoheterocyclic compounds
POS10349	Erucamide	13.41	338.341	[M+H]+	338.342	True	6.24201e+08	4.23337e+08	3.1973e+09	3.15782e+08	8.18916e+08	6.57372e+08	3.12987e+09	3.46553e+08	3.3442e+08	3.39864e+08	4145098797	8.3564e+08	2.73016e+08	1.92397e+08	4.09312e+08	3.8625e+08	3.00807e+08	2.63018e+09	0.543956	1.52191e+09	1.68086e+09	6.86209e+08	110.444	1.00615e+09	1.08812e+09	4.44222e+08	108.147	6.9866e+08	9.49509e+08	3.87636e+08	135.904	0.612452	0.581369	0.664891	0.264436	C22H43NO	Fatty amides	UAUDZVJPLUQNMU-KTKRTIGZSA-N	N=C(O)CCCCCCCCCCCC=CCCCCCCCC	---	5365371	HMDB0244507	Lipids and lipid-like molecules
POS8744	N2-gamma-L-Glutamyl-L-arginine	0.915	304.161	[M+H]+	304.162	True	5.8722e+08	4.59932e+08	5.56033e+08	5.9565e+08	6.19762e+08	7.12053e+08	5.48509e+08	5.7173e+08	5.52649e+08	4.43289e+08	3.27056e+08	4.38153e+08	4.90455e+08	3.48821e+08	4.12532e+08	5.65408e+08	3.96554e+08	3.50708e+08	0.0184387	4.80231e+08	9.47376e+07	3.86764e+07	19.7275	5.88442e+08	8.23157e+07	3.36053e+07	13.9888	4.27413e+08	8.5148e+07	3.47615e+07	19.9217	0.0561433	0.463528	1.5252	1.73427	C11H21N5O5	Carboxylic acids and derivatives	AKAHWGGIUSJNNM-UHFFFAOYSA-N	NC(CCC(=O)NC(CCCNC(N)=N)C(O)=O)C(O)=O	---	18324563	HMDB0303468	Organic acids and derivatives
POS547	Di-N-propylamine	13.693	102.128	[M+H]+	102.128	True	9.76708e+07	3.43821e+08	8.44428e+06	2.88758e+08	5.97423e+07	2.4617e+07	8.36275e+08	5.06822e+08	593999566	2.61314e+08	7.50768e+08	2.57007e+08	2.21407e+08	9.32822e+07	3.00507e+08	4.97846e+07	5.64022e+07	5.17588e+07	0.00131102	5.34364e+08	2.42396e+08	9.89578e+07	45.3616	1.37176e+08	1.43162e+08	5.84458e+07	104.364	1.28857e+08	1.06528e+08	4.34899e+07	82.6715	0.00818715	1.42232	1.05016	2.88239	C6H15N	Organonitrogen compounds	WEHWNAOGRSTTBQ-UHFFFAOYSA-N	CCCNCCC	---	8902	HMDB0302261	Organic nitrogen compounds
POS9007	5alpha-Androstane-3beta,7alpha,17beta-triol	11.367	309.241	[M+H-H2O]+	309.242	True	1.11376e+08	5.80193e+07	2.3268e+07	6.63511e+07	5.73029e+07	2.6626e+07	8.64688e+07	4.54198e+08	1.22022e+08	2.55165e+08	6.93967e+08	287929302	6.66019e+07	2.97937e+08	9.75952e+07	1.42822e+07	3.42876e+07	1.542e+08	0.0177103	3.16625e+08	2.26608e+08	9.25124e+07	71.5699	5.71573e+07	3.19551e+07	1.30456e+07	55.9073	1.10817e+08	1.04117e+08	4.25055e+07	93.9535	0.0552635	1.04463	0.900429	1.75177	C19H32O3	Steroids and steroid derivatives	UFGLFVVFQFFPSV-UHFFFAOYSA-N	CC12CCC3C(C1CCC2O)C(O)CC1CC(O)CCC31C	---	623296	HMDB0247012	Lipids and lipid-like molecules
POS5253	Ergothioneine	0.963	230.095	[M+H]+	230.096	True	1.50064e+09	1.25546e+09	6.48066e+08	1.44689e+09	1.27644e+09	7.58414e+08	1.50623e+09	3.02259e+09	2.15669e+09	1.30703e+09	2.32857e+09	1.66163e+09	1.6373e+09	1.79404e+09	1.32171e+09	1.144e+09	1.13461e+09	1.1776e+09	0.0142477	1.99712e+09	6.35083e+08	2.59272e+08	31.7999	1.14765e+09	3.58731e+08	1.46451e+08	31.2579	1.36821e+09	2.81809e+08	1.15048e+08	20.5969	0.0461735	1.00279	0.963661	1.84625	C9H15N3O2S	Amino acids and derivatives	SSISHJJTAXXQAX-ZETCQYMHSA-N	O=C(O)C(CC1=CN=C([S-])N1)[N+](C)(C)C	C05570	5351619;57509571	HMDB0003045	Organic acids and derivatives
POS7558	Tyrosylproline	5.015	279.133	[M+H]+	279.134	True	6.90841e+08	7.67231e+08	1.14218e+09	6.0283e+08	8.19261e+08	1.06828e+09	4.76209e+08	4.31203e+08	5.09962e+08	6.57935e+08	4.73133e+08	6.04916e+08	9.77476e+08	1.15841e+09	1.29216e+09	7.85935e+08	8.11698e+08	5.33777e+08	0.0101603	5.2556e+08	8.73511e+07	3.56609e+07	16.6206	8.48438e+08	2.13177e+08	8.70293e+07	25.1259	9.26576e+08	2.74684e+08	1.12139e+08	29.6451	0.035713	1.39293	0.959036	1.99309	C14H18N2O4	Peptides	VNYDHJARLHNEGA-RYUDHWBXSA-N	C1C[C@H](N(C1)C(=O)[C@H](CC2=CC=C(C=C2)O)N)C(=O)O	---	9795637	HMDB0029113	Organic acids and derivatives
POS1039	Indane	10.524	119.085	[M+Na]+	119.086	True	1.62505e+08	2.31644e+08	7.57692e+08	1.70217e+08	2.73348e+08	4.55304e+08	1.08147e+09	3.64543e+08	2.0974e+08	2.1961e+08	1.84598e+09	8.00407e+08	9.59801e+07	1.33045e+08	1.12641e+08	3.13639e+08	2.37227e+08	1.00932e+09	0.189769	7.53625e+08	6.3801e+08	2.60467e+08	84.6588	3.41785e+08	2.29894e+08	9.38539e+07	67.2627	3.16975e+08	3.49323e+08	1.4261e+08	110.205	0.294576	0.849975	0.738035	0.721774	C9H10	Indanes	PQNFLJBBNBOBRQ-UHFFFAOYSA-N	C1CC2=CC=CC=C2C1	---	10326	HMDB0059837	Benzenoids
POS7480	4,8,12,15-Octadecatetraenoic acid	7.795	277.215	[2M+H]+	277.217	True	5.21217e+07	9.52975e+07	1.34425e+07	9.32224e+07	1.31306e+08	2.752e+06	2.86169e+07	4.45238e+07	2.38095e+07	3.83132e+07	2.55879e+07	4.08213e+07	9.19466e+07	9.80185e+07	4.48391e+07	1.55553e+07	1.86778e+08	8.82676e+07	0.146652	3.36121e+07	8.70136e+06	3.55231e+06	25.8876	6.46903e+07	5.06145e+07	2.06633e+07	78.2413	8.75674e+07	5.82803e+07	2.37929e+07	66.5548	0.244794	1.02272	0.832049	0.833712	C18H28O2	Fatty Acyls	SIVLURJESSFFDP-FLVFHSTKSA-N	CC\C=C/C\C=C/CC\C=C\CC\C=C\CCC(O)=O	---	131751278	HMDB0032672	Lipids and lipid-like molecules
POS1136	3-Aminopicolinaldehyde	14.28	123.055	[M+H-H2O]+	123.055	True	2.51648e+08	2.27322e+08	2.12426e+08	2.97992e+08	4.94678e+08	1.76997e+08	1.30272e+08	1.06856e+08	1.93585e+08	7.69684e+07	1.41688e+08	3.018e+08	1.37228e+08	1.15674e+08	9.37076e+07	1.83794e+08	1.59317e+08	1.2757e+08	0.0213991	1.58528e+08	8.01996e+07	3.27413e+07	50.59	2.76844e+08	1.1411e+08	4.65851e+07	41.2181	1.36215e+08	3.19437e+07	1.3041e+07	23.451	0.0615023	0.204581	1.60315	1.6696	C6H6N2O	Pyridines and derivatives	QNJCRBZVUFRESB-UHFFFAOYSA-N	NC1=C(C=O)N=CC=C1	---	12204009	HMDB0245820	Organoheterocyclic compounds
POS21211	PC(16:0/18:1)	9.539	760.584	[M+H]+	760.585	True	1.63229e+07	9.81567e+06	1.26791e+07	5.54299e+06	4.02132e+06	7.82698e+06	7.66708e+07	4.71314e+07	5.61844e+07	5.54935e+07	4.03905e+07	6.81206e+07	8.82086e+06	2.53779e+07	1.38501e+07	8.40045e+06	7.68288e+06	9.54464e+06	1.52562e-07	5.73319e+07	1.33127e+07	5.43491e+06	23.2205	9.36816e+06	4.58533e+06	1.87195e+06	48.9459	1.22795e+07	6.77722e+06	2.76679e+06	55.1914	4.66535e-05	1.70285	1.28633	6.81655	C42H82NO8P	Phosphatidylcholines	WTJKGGKOPKCXLL-VYOBOKEXSA-N	CCCCCCCCCCCCCCCC(=O)OC[C@H](COP(=O)([O-])OCC[N+](C)(C)C)OC(=O)CCCCCCC/C=C\CCCCCCCC	---	5497103	HMDB0007972	Lipids and lipid-like molecules
POS3482	Indole-3-Lactic Acid	5.25	188.07	[M+H-H2O]+	188.07	True	1.27558e+10	1.57658e+10	1.63163e+10	1.20644e+10	1.43218e+10	2.01731e+10	1.31541e+10	7.74861e+09	7.77924e+09	1.2205e+10	8.46727e+09	1.01556e+10	1.4754e+10	1.65158e+10	1.59456e+10	1.87133e+10	1.72347e+10	1.30068e+10	0.00111176	9.91831e+09	2.33e+09	9.51219e+08	23.4919	1.52329e+10	2.9281e+09	1.19539e+09	19.2222	1.60284e+10	1.98306e+09	8.09582e+08	12.3722	0.00739077	1.54018	1.11242	2.95399	C11H11NO3	Indolyl carboxylic acids and derivatives	XGILAAMKEQUXLS-UHFFFAOYSA-N	C1=CC=C2C(=C1)C(=CN2)CC(C(=O)O)O	C02043	92904	HMDB0000671	Organoheterocyclic compounds
POS1013	3-Amino-2,2-dimethylpropanoic acid	1.298	118.086	[M+H]+	118.086	True	2.10458e+10	1.67523e+10	1.18761e+10	1.82145e+10	1.82693e+10	1.58141e+10	1.27637e+10	1.25442e+10	1.02288e+10	1.31139e+10	1.26185e+10	1.49311e+10	1.81082e+10	2.00129e+10	2.17463e+10	1.74406e+10	1.7326e+10	1.73964e+10	0.000981666	1.27e+10	1.50275e+09	6.13496e+08	11.8327	1.69954e+10	3.0717e+09	1.25402e+09	18.0738	1.86717e+10	1.81784e+09	7.42128e+08	9.73576	0.00682258	1.64701	1.1607	3.00804	C5H11NO2	Carboxylic acids and derivatives	DGNHGRLDBKAPEH-UHFFFAOYSA-N	CC(C)(CN)C(O)=O	---	95739;36689718	HMDB0245805	Organic acids and derivatives
POS5917	Phe-Pro	6.457	245.128	[M+H-H2O]+	245.129	True	3.659e+08	4.27819e+08	3.90584e+08	3.34063e+08	4.16152e+08	3.52219e+08	5.91541e+08	1.42608e+09	1.49223e+09	1.16548e+09	1.31417e+09	1.10782e+09	4.87091e+08	2.47413e+08	2.5409e+08	6.8173e+08	6.19062e+08	4.32674e+08	1.54054e-05	1.18289e+09	3.24868e+08	1.32627e+08	27.464	3.81123e+08	3.68208e+07	1.5032e+07	9.66114	4.53677e+08	1.80719e+08	7.37784e+07	39.8344	0.000413576	1.57113	1.18838	4.81233	C14H18N2O3	Peptides	WEQJQNWXCSUVMA-RYUDHWBXSA-N	C1C[C@H](N(C1)C(=O)[C@H](CC2=CC=CC=C2)N)C(=O)O	---	7020642	HMDB0011177	Organic acids and derivatives
POS1889	Indole-3-carboxyaldehyde	5.25	146.06	[M+H]+	146.06	True	7.62743e+08	1.17047e+09	1.25898e+09	7.01238e+08	1.10961e+09	1.56804e+09	1.02019e+09	4.46557e+08	4.71465e+08	7.35676e+08	4.97682e+08	6.32853e+08	8.98766e+08	1.00903e+09	1.22512e+09	1.45524e+09	1.33606e+09	1.02027e+09	0.00582018	6.34071e+08	2.18915e+08	8.93718e+07	34.5254	1.09518e+09	3.23113e+08	1.3191e+08	29.5031	1.15741e+09	2.15837e+08	8.81151e+07	18.6482	0.0231144	1.40758	1.05468	2.23506	C9H7NO	Indoles	OLNJUISKUQQNIM-UHFFFAOYSA-N	O=Cc1c[nH]c2ccccc12	C08493	10256	HMDB0029737	Organoheterocyclic compounds
POS2913	Glycylproline	0.977	173.092	[M+H]+	173.092	True	2.59779e+08	2.27378e+08	3.52781e+08	1.82155e+08	3.07204e+08	3.42922e+08	2.60471e+08	1.92389e+08	2.44985e+08	3.50443e+08	2.04612e+08	3.03225e+08	3.38552e+08	2.52545e+08	2.78511e+08	2.61848e+08	3.3167e+08	1.63968e+08	0.869823	2.59354e+08	5.98506e+07	2.44339e+07	23.0768	2.78703e+08	6.74359e+07	2.75306e+07	24.1963	2.71182e+08	6.35302e+07	2.59361e+07	23.4271	0.890797	0.160728	0.437102	0.0605689	C7H12N2O3	Peptides	KZNQNBZMBZJQJO-UHFFFAOYSA-N	O=C(O)C1N(C(=O)CN)CCC1	---	3013625;6993386	HMDB0000721	Organic acids and derivatives
POS15757	LPC(15:0)	9.681	482.322	[M+H]+	482.324	True	1.11986e+08	1.06458e+08	2.79168e+08	1.44307e+08	1.009e+08	2.13106e+08	2.57569e+08	1.33196e+08	2.36867e+08	3.092e+08	5.16458e+08	2.27731e+08	1.17436e+08	9.41571e+07	8.07997e+07	6.71814e+07	6.0162e+07	3.07303e+08	0.0391513	2.8017e+08	1.2916e+08	5.27295e+07	46.1006	1.59321e+08	7.20136e+07	2.93994e+07	45.2003	1.21173e+08	9.34403e+07	3.81469e+07	77.1131	0.0935349	1.24149	0.879921	1.40725	C23H48NO7P	Lysophosphatidylcholines	RJZVWDTYEWCUAR-JOCHJYFZSA-N	CCCCCCCCCCCCCCC(=O)OC[C@H](COP(=O)([O-])OCC[N+](C)(C)C)O	---	24779458	HMDB0010381	Lipids and lipid-like molecules
POS3993	Neotussilagine	4.591	200.128	[M+Na]+	200.129	True	3.04524e+08	1.95469e+08	1.63685e+08	4.08783e+08	1.9296e+08	2.75999e+08	6.0616e+08	2.46969e+08	2.9237e+08	1.78335e+08	2.13899e+08	2.2764e+08	2.4824e+08	2.24629e+08	1.69596e+08	2.80047e+08	3.65449e+08	3.88721e+08	0.855408	2.94229e+08	1.57389e+08	6.42537e+07	53.4919	2.56904e+08	9.19266e+07	3.75289e+07	35.7825	2.79447e+08	8.41236e+07	3.43433e+07	30.1036	0.877209	0.131974	0.837988	0.0678269	C10H17NO3	Pyrrolizidines	LADVYSUMGRTFSZ-UHFFFAOYSA-N	COC(=O)C1C2CCCN2CC1(C)O	---	4484216	HMDB0031820	Organoheterocyclic compounds
POS486	4,4-Dimethyl-2-oxazoline	5.289	100.076	[M+CH3OH+H]+	100.076	True	2.49244e+08	1.60976e+08	6.96804e+07	1.75838e+08	1.39105e+08	2.31965e+08	1.50098e+08	4.09661e+08	4.09443e+08	2.06233e+08	3.03061e+08	2.16073e+08	1.07262e+08	8.43557e+07	2.14073e+08	1.50639e+08	1.5974e+08	1.66516e+08	0.0206121	2.82428e+08	1.0997e+08	4.4895e+07	38.9373	1.71134e+08	6.51852e+07	2.66117e+07	38.09	1.47098e+08	4.59533e+07	1.87604e+07	31.24	0.0598024	1.2692	0.939949	1.68588	C5H9NO	Azolines	KOAMXHRRVFDWRQ-UHFFFAOYSA-N	CC1(C)COC=N1	---	121630	HMDB0246597	Organoheterocyclic compounds
POS7011	Adenosine	4.723	268.103	[M+H]+	268.104	True	2.28849e+10	2.51894e+10	1.89596e+10	1.7623e+10	22187552858	2.41914e+10	1.67285e+10	1.70855e+10	1.25111e+10	1.74935e+10	1.61965e+10	1.70247e+10	2.39206e+10	2.72065e+10	2.49025e+10	1.46751e+10	1.88278e+10	1.71477e+10	0.026348	1.61733e+10	1.84502e+09	7.53226e+08	11.4078	2.18393e+10	2.96782e+09	1.21161e+09	13.5894	2.11134e+10	4.9349e+09	2.01467e+09	23.3733	0.0710513	1.09924	0.909928	1.57925	C10H13N5O4	Purine nucleosides	OIRDTQYFTABQOQ-KQYNXXCUSA-N	OCC1OC(N2C=NC=3C(=NC=NC32)N)C(O)C1O	C00212	60961	HMDB0000050	Nucleosides, nucleotides, and analogues
POS4450	Cyclo(Pro-Leu)	6.279	211.144	[M+H]+	211.144	True	3.1459e+08	4.05492e+08	4.53419e+08	3.66997e+08	4.25027e+08	3.32799e+08	626597069	1.94584e+09	2.35409e+09	1.2965e+09	2.11031e+09	1.6007e+09	4.1712e+08	2.45035e+08	341497183	5.88296e+08	7.37372e+08	3.62347e+08	3.92714e-05	1.65567e+09	6.27646e+08	2.56235e+08	37.9088	3.83054e+08	5.41981e+07	2.21263e+07	14.1489	4.48611e+08	1.81243e+08	7.3992e+07	40.4008	0.000690183	1.56785	1.16979	4.40592	C11H18N2O2	Amino acids and derivatives	SZJNCZMRZAUNQT-UHFFFAOYSA-N	O=C1N2CCCC2C(O)=NC1CC(C)C	---	---	HMDB0034276	Organic acids and derivatives
POS4944	Glycyl-L-phenylalanine	5.187	223.107	[M+H]+	223.108	True	9.36545e+08	1.80646e+09	1.64008e+09	1.01294e+09	1.42879e+09	1.58316e+09	8.85974e+08	1.07378e+09	1.2359e+09	1.75536e+09	1.2603e+09	1.80707e+09	1.74956e+09	2.42293e+09	2.72015e+09	1.72167e+09	2.09199e+09	1.30023e+09	0.0281255	1.3364e+09	3.70081e+08	1.51085e+08	27.6924	1.40133e+09	3.52654e+08	1.4397e+08	25.1656	2.00109e+09	5.16874e+08	2.11013e+08	25.8296	0.0742726	1.22091	1.34399	1.5509	C11H14N2O3	Peptides	JBCLFWXMTIKCCB-VIFPVBQESA-N	C1=CC=C(C=C1)C[C@@H](C(=O)O)NC(=O)CN	---	92953;1549344	HMDB0028848	Organic acids and derivatives
POS2991	Glycylvaline	2.293	175.108	[M+H]+	175.108	True	4.15722e+08	4.63383e+08	5.30032e+08	4.24945e+08	4.38613e+08	5.19655e+08	2.99139e+08	1.87549e+08	2.73013e+08	6.76709e+08	3.81991e+08	7.02592e+08	5.86728e+08	9.57437e+08	1.21095e+09	3.78009e+08	5.81605e+08	2.94528e+08	0.196918	4.20166e+08	2.17921e+08	8.8966e+07	51.8656	4.65392e+08	4.88816e+07	1.99558e+07	10.5033	6.6821e+08	3.51061e+08	1.4332e+08	52.5375	0.301388	0.904094	0.970086	0.705715	C7H14N2O3	Peptides	STKYPAFSDFAEPH-UHFFFAOYSA-N	O=C(O)C(N=C(O)CN)C(C)C	---	97417	HMDB0028854	Organic acids and derivatives
POS8100	Ophthalmic acid	2.109	290.134	[M+H]+	290.135	True	3.83669e+08	2.2107e+08	1.73381e+08	4.88011e+08	1.44146e+08	2.02703e+08	1.0598e+09	7.30177e+08	5.84646e+08	1.01111e+09	7.70044e+08	9.47541e+08	2.62417e+08	4.12929e+08	3.3149e+08	1.20232e+08	1.16337e+08	2.23725e+08	3.92564e-06	8.50553e+08	1.84742e+08	7.54207e+07	21.7203	2.6883e+08	1.36043e+08	5.55394e+07	50.6057	2.44522e+08	1.17095e+08	4.7804e+07	47.8876	0.000157955	1.74113	1.24553	5.40609	C11H19N3O6	Peptides	JCMUOFQHZLPHQP-BQBZGAKWSA-N	CC[C@H](NC(=O)CC[C@H](N)C(O)=O)C(=O)NCC(O)=O	C21016	---	HMDB0005765	Organic acids and derivatives
POS8857	Epigallocatechin	3.584	307.083	[M+H]+	307.081	True	27092049130	1.91906e+10	1.52213e+10	1.97966e+10	2.13304e+10	1.96783e+10	2.42194e+10	1.95266e+10	1.51492e+10	1.76586e+10	1.03958e+10	1.58969e+10	2.29187e+10	1.74696e+10	1.55507e+10	2.17749e+10	1.72662e+10	1.68741e+10	0.374374	1.71411e+10	4.62766e+09	1.88923e+09	26.9975	2.03849e+10	3.86818e+09	1.57918e+09	18.9757	1.86424e+10	2.96833e+09	1.21182e+09	15.9225	0.468495	0.350917	0.636374	0.426695	C15H14O7	Catechins	XMOCLSLCDHWDHP-IUODEOHRSA-N	OC=1C=C(O)C2=C(OC(C3=CC(O)=C(O)C(O)=C3)C(O)C2)C1	C12136	72277	HMDB0038361	Phenylpropanoids and polyketides
POS1057	m-Aminobenzoic acid	6.009	120.045	[M+H-H2O]+	120.045	True	5.96845e+07	9.77189e+07	2.34256e+07	1.02728e+08	5.9292e+07	2.27196e+07	2.504e+07	1.15404e+08	1.0277e+08	7.70281e+07	7.41016e+07	8.70119e+07	6.60027e+07	5.12843e+07	5.13283e+07	5.53058e+07	4.76767e+07	6.79987e+07	0.309335	8.02259e+07	3.1257e+07	1.27606e+07	38.9612	6.09281e+07	3.45582e+07	1.41083e+07	56.7197	5.65994e+07	8.43433e+06	3.4433e+06	14.9018	0.408568	0.787285	0.883965	0.509571	C7H7NO2	Aminobenzoic acids and derivatives	XFDUHJPVQKIXHO-UHFFFAOYSA-N	C1=CC(=CC(=C1)N)C(=O)O	---	7419	HMDB0001891	Benzenoids
POS2090	Guanine	4.759	152.057	[M+H]+	152.057	True	1.91221e+09	2.71102e+09	2.61493e+09	2.14798e+09	2.06077e+09	2.36311e+09	8.98921e+08	9.49224e+08	7.62925e+08	9.95002e+08	1.26671e+09	1.45465e+09	1.8913e+09	3.82262e+09	2.25269e+09	1.52015e+09	1.84633e+09	1.54007e+09	0.00258808	1.05457e+09	2.56514e+08	1.04721e+08	24.324	2.30167e+09	3.17112e+08	1.2946e+08	13.7775	2.14553e+09	8.64402e+08	3.52891e+08	40.2886	0.0127651	1.29801	1.03464	2.58702	C5H5N5O	Purines and purine derivatives	UYTPUPDQBNUYGX-UHFFFAOYSA-N	C1=NC2=C(N1)C(=O)NC(=N2)N	C00242	135398634	HMDB0000132	Organoheterocyclic compounds
POS1826	8-Methylquinoline	5.586	144.081	[M+H]+	144.081	True	5.79945e+08	8.02147e+08	4.19827e+08	7.06594e+08	6.52921e+08	3.63002e+08	3.70511e+08	9.90295e+08	1.56611e+09	5.43677e+08	1.20639e+09	7.04832e+08	5.7957e+08	5.96445e+08	6.357e+08	1.24905e+09	7.27294e+08	6.42827e+08	0.259712	8.96969e+08	4.45217e+08	1.81759e+08	49.6357	5.87406e+08	1.69179e+08	6.90669e+07	28.801	7.38482e+08	2.55323e+08	1.04235e+08	34.5741	0.364645	0.419976	0.742464	0.585509	C10H9N	Quinolines and derivatives	JRLTTZUODKEYDH-UHFFFAOYSA-N	CC1=C2N=CC=CC2=CC=C1	---	11910	HMDB0247450	Organoheterocyclic compounds
POS825	1H-Imidazole-4-carboxamide	1.448	112.051	[M+H]+	112.051	True	3.2664e+08	3.6286e+08	3.94123e+08	5.19371e+08	2.98233e+08	2.71359e+08	2.96586e+08	5.91318e+08	6.95698e+08	1.21247e+09	5.38025e+08	8.70215e+08	4.1671e+08	4.7987e+08	4.95794e+08	4.56017e+08	2.93575e+08	2.41327e+08	0.0180025	7.00719e+08	3.13817e+08	1.28115e+08	44.785	3.62098e+08	8.86908e+07	3.62079e+07	24.4936	3.97215e+08	1.0529e+08	4.29843e+07	26.5069	0.0554956	1.17908	0.993471	1.74467	C4H5N3O	Carboxylic acids and derivatives	ZBNZAJFNDPPMDT-UHFFFAOYSA-N	NC(=O)C1=CN=CN1	---	152917	HMDB0244880	Organic acids and derivatives
POS5477	1,10-Epoxygermacrone	10.116	235.168	[M+H]+	235.17	True	1.27794e+08	9.77598e+07	9.74513e+07	1.64016e+08	1.70498e+08	2.01069e+08	1.23123e+08	1.20403e+08	9.61751e+07	2.56326e+08	2.78538e+08	1.30851e+08	1.38295e+08	1.49512e+08	1.02451e+08	7.15565e+07	9.43325e+07	5.96789e+07	0.157138	1.67569e+08	7.85331e+07	3.2061e+07	46.866	1.43098e+08	4.22428e+07	1.72456e+07	29.5202	1.02638e+08	3.56348e+07	1.45478e+07	34.719	0.257506	1.02907	0.955443	0.803719	C15H22O2	Prenol lipids	BRHJBHVGLHMQCU-WZUFQYTHSA-N	CC(C)=C1C\C=C(C)/CCC2OC2(C)CC1=O	---	15139241	HMDB0035408	Lipids and lipid-like molecules
POS155	Cyclopentylamine	2.401	86.097	[M+H]+	86.0964	True	3.02522e+10	2.42697e+10	1.87865e+10	3.0939e+10	9.22342e+09	1.89157e+10	1.72837e+10	1.15301e+10	1.28607e+10	2.56495e+10	1.0939e+10	1.60375e+10	2.30644e+10	2.00872e+10	3.22276e+10	2.62273e+10	3.76053e+10	3.82164e+10	0.0154283	1.57168e+10	5.47231e+09	2.23406e+09	34.8183	2.20644e+10	8.20015e+09	3.3477e+09	37.1646	2.95714e+10	7.61327e+09	3.10811e+09	25.7454	0.0495585	1.40515	1.16935	1.81168	C5H11N	Organonitrogen compounds	NISGSNTVMOOSJQ-UHFFFAOYSA-N	NC1CCCC1	---	2906	HMDB0250671	Organic nitrogen compounds
POS2232	Histidine	0.776	156.077	[M+H]+	156.077	True	5.99908e+08	4.46315e+08	1.40348e+08	4.51025e+08	4.68487e+08	5.19248e+08	5.52964e+08	6.01396e+08	4.75352e+08	6.11128e+08	5.0794e+08	6.06262e+08	6.84128e+08	6.22686e+08	6.87705e+08	4.79372e+08	6.05412e+08	5.18683e+08	0.051043	5.59174e+08	5.72517e+07	2.33729e+07	10.2386	4.37555e+08	1.56575e+08	6.39216e+07	35.7841	5.99664e+08	8.54126e+07	3.48695e+07	14.2434	0.114101	0.298319	1.34703	1.29206	C6H9N3O2	Amino acids and derivatives	HNDVDQJCIGZPNO-IFJFHIPQNA-N	N[C@@H](CC1=CN=CN1)C(O)=O	C00135	6274;6971009	HMDB0000177	Organic acids and derivatives
POS133	Furanone A	1.498	85.029	[2M+H]+	85.0289	True	1.39453e+09	8.55002e+08	5.05092e+08	9.09746e+08	8.35772e+08	9.59493e+08	1.22627e+09	1.28972e+09	1.21492e+09	8.5236e+08	1.19031e+09	9.36316e+08	1.19541e+09	1.00148e+09	1.11597e+09	9.0488e+08	9.79512e+08	7.1291e+08	0.274886	1.11832e+09	1.78554e+08	7.28943e+07	15.9663	9.09939e+08	2.86253e+08	1.16862e+08	31.4584	9.85028e+08	1.6863e+08	6.88431e+07	17.1194	0.379309	0.500659	0.631906	0.560847	C4H4O2	Dihydrofurans	RHDGNLCLDBVESU-UHFFFAOYSA-N	O=C1CC=CO1	C17602	140765	HMDB0094691	Organoheterocyclic compounds
POS3298	Phosphocholine	9.64	184.073	[M]+	184.073	True	2.26025e+08	2.34725e+08	6.96336e+08	2.46463e+08	2.8657e+08	4.71034e+08	4.76702e+08	2.00306e+08	1.44941e+08	2.2968e+08	6.37176e+08	5.38815e+08	2.11352e+08	1.93944e+08	2.06591e+08	2.40175e+08	1.90421e+08	6.06106e+08	0.626958	3.7127e+08	2.05131e+08	8.37445e+07	55.2512	3.60192e+08	1.88349e+08	7.6893e+07	52.2912	2.74765e+08	1.63278e+08	6.66579e+07	59.4246	0.679871	0.499271	0.675307	0.202762	C5H15NO4P+	Cholines	YHHSONZFOIEMCP-UHFFFAOYSA-O	C[N+](C)(C)CCOP(=O)(O)O	C00588	---	HMDB0001565	Organic nitrogen compounds
POS1955	Glutamic acid	0.879	148.06	[M+H]+	148.06	True	8.46299e+08	5.47014e+08	1.04799e+09	6.48282e+08	8.94973e+08	2.25966e+09	3.31117e+09	1.89522e+09	1.33042e+09	4.36339e+08	1.53382e+09	8.67135e+08	8.87405e+08	5.12226e+08	7.47403e+08	5.16128e+08	3.72088e+08	3.7605e+08	0.07373	1.56235e+09	9.97499e+08	4.07227e+08	63.846	1.0407e+09	6.23324e+08	2.54471e+08	59.8944	5.6855e+08	2.07476e+08	8.47016e+07	36.4921	0.148529	1.1599	1.09759	1.13236	C5H9NO4	Amino acids and derivatives	WHUUTDBJXJRKMK-UHFFFAOYSA-N	N[C@@H](CCC(O)=O)C(O)=O	C00025	---	HMDB0000148	Organic acids and derivatives
POS22325	PC(18:0/20:4)	10.655	810.601	[M+H]+	810.601	True	8.40589e+06	1.01877e+07	1.46875e+07	9.77852e+06	7.94684e+06	5.52108e+06	9.54293e+07	5.48646e+07	3.38779e+07	5.52114e+07	4.72342e+07	2.17008e+07	3.50947e+07	9.48753e+06	1.72031e+07	1.10038e+07	5.42066e+06	1.58295e+07	0.000699278	5.13864e+07	2.51854e+07	1.02819e+07	49.0118	9.42126e+06	3.06154e+06	1.24987e+06	32.4961	1.56732e+07	1.04378e+07	4.26122e+06	66.5966	0.00534598	1.34936	1.18694	3.15535	C46H84NO8P	Phosphatidylcholines	PSVRFUPOQYJOOZ-QNPWAGBNSA-N	CCCCCCCCCCCCCCCCCC(=O)OC[C@H](COP(=O)([O-])OCC[N+](C)(C)C)OC(=O)CCC/C=C\C/C=C\C/C=C\C/C=C\CCCCC	---	16219824	HMDB0008048	Lipids and lipid-like molecules
POS953	Proline	0.941	116.071	[M+H]+	116.071	True	1.54883e+11	1.7567e+11	2.03283e+11	1.34127e+11	1.80691e+11	1.88698e+11	1.45999e+11	9.51836e+10	8.62015e+10	1.10514e+11	7.93689e+10	9.12721e+10	1.52612e+11	1.34449e+11	1.30637e+11	5.3611e+10	1.59515e+11	4.16298e+10	0.00712918	1.01423e+11	2.42063e+10	9.88217e+09	23.8666	1.72892e+11	2.47752e+10	1.01145e+10	14.3299	1.12076e+11	5.1224e+10	2.09121e+10	45.7049	0.0271157	0.222534	1.47786	2.14696	C5H9NO2	Amino acids and derivatives	ONIBWKKTOPOVIA-BYPYZUCNSA-N	C1C[C@H](NC1)C(=O)O	C00148	145742;6971047	HMDB0000162	Organic acids and derivatives
POS8745	N-Valyltryptophan	5.702	304.165	[M+H]+	304.166	True	1.19462e+08	4.37215e+08	3.71984e+08	2.92283e+08	2.83558e+08	1.89107e+08	1.15893e+08	1.84885e+08	2.63368e+08	5.01258e+08	3.46845e+08	6.23292e+08	3.25236e+08	5.53847e+08	5.32261e+08	3.28256e+08	3.11471e+08	1.87734e+08	0.596047	3.39257e+08	1.93111e+08	7.88373e+07	56.9218	2.82268e+08	1.16056e+08	4.73795e+07	41.1154	3.73134e+08	1.41748e+08	5.78683e+07	37.9884	0.65707	0.195407	0.870148	0.224719	C16H21N3O3	Peptides	LZDNBBYBDGBADK-KBPBESRZSA-N	CC(C)[C@@H](C(=O)N[C@@H](CC1=CNC2=CC=CC=C21)C(=O)O)N	---	168182	HMDB0029138	Organic acids and derivatives
POS2469	5-Methyl DL-Glutamate	1.325	162.076	[M+H-H2O]+	162.077	True	2.87195e+08	3.49866e+08	5.04317e+08	3.31262e+08	4.22574e+08	2.34735e+08	5.08872e+08	9.7571e+08	6.15479e+08	1.15793e+09	4.36392e+08	5.53971e+08	5.29673e+08	4.33164e+08	3.65394e+08	5.59799e+08	5.28988e+08	6.05725e+08	0.0152871	7.08059e+08	2.89763e+08	1.18295e+08	40.9236	3.54991e+08	9.64498e+07	3.93755e+07	27.1696	5.0379e+08	8.82882e+07	3.60435e+07	17.5248	0.0494164	0.86026	1.01325	1.81568	C6H11NO4	Carboxylic acids and derivatives	ZGEYCCHDTIDZAE-BYPYZUCNSA-N	COC(=O)CC[C@H](N)C(O)=O	---	68662;6998933	HMDB0061715	Organic acids and derivatives
POS21911	PC(18:0/18:2)	11.168	786.6	[M+H]+	786.601	True	1.58564e+08	3.5293e+07	4.27048e+07	4.4024e+07	6.32237e+07	2.04645e+07	6.28975e+08	5.39871e+08	1.45861e+08	3.4487e+08	2.8846e+08	3.26718e+08	1.15932e+08	1.31306e+08	1.77809e+08	1.58669e+08	1.7744e+08	9.19324e+07	0.000346025	3.79126e+08	1.75964e+08	7.1837e+07	46.4131	6.07123e+07	4.99e+07	2.03716e+07	82.1908	1.42181e+08	3.4976e+07	1.42789e+07	24.5996	0.0032065	1.25271	1.23999	3.46089	C44H84NO8P	Phosphatidylcholines	FORFDCPQKJHEBF-VPUSDGANSA-N	CCCCCCCCCCCCCCCCCC(=O)OC[C@H](COP(=O)([O-])OCC[N+](C)(C)C)OC(=O)CCCCCCC/C=C\C/C=C\CCCCC	---	6441487	HMDB0008039	Lipids and lipid-like molecules
POS2202	6-n-Propyluracil	7.022	155.081	[M+CH3OH+H]+	155.082	True	1.05359e+09	3.92773e+08	7.14292e+08	3.96706e+08	4.8e+08	6.01182e+08	7.23353e+08	8.30129e+08	8.26553e+08	1.2231e+09	5.2899e+08	9.79752e+08	3.74502e+08	5.42972e+08	1.03935e+09	4.67713e+08	7.26299e+08	5.08754e+08	0.166786	8.51979e+08	2.34966e+08	9.59243e+07	27.5788	6.06423e+08	2.51884e+08	1.02831e+08	41.5361	6.09932e+08	2.40132e+08	9.80337e+07	39.3704	0.268155	0.849263	0.699106	0.777841	C7H10N2O2	Diazines	IMUTYIOWQFQGIC-UHFFFAOYSA-N	CCCC1=CC(=O)NC(=O)N1	---	96188	HMDB0247095	Organoheterocyclic compounds
POS2619	Phenylalanine	4.878	166.086	[M+H]+	166.086	True	4.95678e+10	5.22312e+10	6.28836e+10	4.31791e+10	4.94689e+10	7.29681e+10	3.62822e+10	1.48508e+10	1.61888e+10	2.78391e+10	1.90225e+10	2.73784e+10	5.58609e+10	5.44711e+10	5.78518e+10	5.80903e+10	5.7077e+10	4.26252e+10	1.30143e-05	2.35936e+10	8.31278e+09	3.39368e+09	35.2331	5.50498e+10	1.08857e+10	4.44406e+09	19.7743	5.43294e+10	5.88991e+09	2.40455e+09	10.8411	0.000378626	1.63899	1.20226	4.88558	C9H11NO2	Amino acids and derivatives	COLNVLDHVKWLRT-UHFFFAOYSA-N	N[C@@H](CC1=CC=CC=C1)C(O)=O	C00079	6140	HMDB0000159	Organic acids and derivatives
POS1113	4-Ethylaniline	12.413	122.097	[2M+H]+	122.096	True	4.13384e+09	7.46957e+09	5.92623e+09	4.33669e+09	3.70172e+09	3.2198e+09	5.20131e+09	1.04665e+10	2.77539e+09	5.20035e+09	7.58613e+09	9.33552e+09	4.42349e+09	4.47983e+09	4.65547e+09	4.80939e+09	2.82191e+09	2.84829e+09	0.0757158	6.76086e+09	2.89112e+09	1.18029e+09	42.7625	4.79797e+09	1.59729e+09	6.52091e+08	33.2909	4.0064e+09	9.17431e+08	3.7454e+08	22.8992	0.150905	1.13182	0.863515	1.12081	C8H11N	Benzene and substituted derivatives	HRXZRAXKKNUKRF-UHFFFAOYSA-N	CCC1=CC=C(N)C=C1	---	11504	HMDB0246419	Benzenoids
POS1781	Kojic acid	4.616	143.034	[M+H]+	143.034	True	3.49193e+08	2.50711e+08	2.79125e+08	2.81093e+08	2.39182e+08	3.65644e+08	6.22428e+08	3.29566e+08	4.62287e+08	2.656e+08	3.33063e+08	2.52796e+08	3.50307e+08	3.45186e+08	1.95014e+08	2.10659e+08	3.4178e+08	4.44577e+08	0.364974	3.77623e+08	1.41084e+08	5.75973e+07	37.361	2.94158e+08	5.18568e+07	2.11705e+07	17.6289	3.14587e+08	9.48135e+07	3.87074e+07	30.139	0.461576	0.550712	0.913058	0.437738	C6H6O4	Pyranones and derivatives	BEJNERDRQOWKJM-UHFFFAOYSA-N	C1=C(OC=C(C1=O)O)CO	C14516	3840	HMDB0032923	Organoheterocyclic compounds
POS3047	Ferulic acid	6.172	177.054	[M-H2O+H]+	177.054	True	2.9761e+07	2.91681e+07	1.58997e+07	2.64847e+07	4.29607e+07	1.33879e+07	3.23749e+07	1.04424e+08	9.14958e+07	7.68644e+07	9.74736e+07	7.00385e+07	3.4253e+07	2.11413e+07	1.35273e+07	3.14117e+07	2.56787e+07	3.0676e+07	6.89565e-05	7.87786e+07	2.60856e+07	1.06494e+07	33.1126	2.6277e+07	1.07024e+07	4.36922e+06	40.729	2.61147e+07	7.72608e+06	3.15416e+06	29.5852	0.000952806	1.60139	1.1748	4.16142	C10H10O4	Hydroxycinnamic acids	KSEBMYQBYZTDHS-HWKANZROSA-N	COC1=C(O)C=CC(\C=C\C(O)=O)=C1	C01494	---	HMDB0000954	Phenylpropanoids and polyketides
POS764	Carbapenem	4.571	110.06	[M+H]+	110.06	True	3.75371e+08	2.35742e+08	2.25394e+08	3.62884e+08	2.25001e+08	3.79875e+08	7.21792e+08	2.82715e+08	2.55226e+08	1.89641e+08	2.95375e+08	1.62391e+08	3.21195e+08	1.39548e+08	1.75374e+08	2.2954e+08	1.42273e+08	246708137	0.340544	3.17857e+08	2.04663e+08	8.35535e+07	64.3886	3.00711e+08	7.91606e+07	3.23172e+07	26.3245	2.09106e+08	7.04816e+07	2.8774e+07	33.7061	0.438662	0.730351	0.986227	0.467827	C6H7NO	Lactams	YZBQHRLRFGPBSL-UHFFFAOYSA-N	O=C1CC2CC=CN12	---	13293130	HMDB0249611	Organoheterocyclic compounds
POS705	3-Ethylpyridine	10.412	108.081	[M+H]+	108.081	True	1.19297e+08	7.10248e+07	7.31266e+07	2.04658e+08	9.13877e+07	1.3576e+08	1.91341e+08	1.45392e+08	1.05364e+08	1.82366e+08	1.74624e+08	1.23404e+08	2.44562e+08	7.13239e+07	8.0209e+07	1.22636e+08	2.25724e+08	1.47039e+08	0.451169	1.53749e+08	3.464e+07	1.41417e+07	22.5303	1.15876e+08	5.0454e+07	2.05978e+07	43.5416	1.48582e+08	7.27767e+07	2.97109e+07	48.9807	0.527399	0.136425	0.815812	0.34566	C7H9N	Pyridines and derivatives	MFEIKQPHQINPRI-UHFFFAOYSA-N	CCC1=CC=CN=C1	---	10823	HMDB0029734	Organoheterocyclic compounds
POS3530	N6-Acetyl-L-lysine	1.452	189.123	[M+H]+	189.123	True	1.195e+09	1.3018e+09	1.19981e+09	1.17875e+09	1.33548e+09	1.6125e+09	7.46278e+08	6.56194e+08	6.21572e+08	1.09047e+09	7.36254e+08	1.14327e+09	1.89218e+09	1.63231e+09	1.99643e+09	1.49645e+09	1.50661e+09	1.27088e+09	7.14574e-05	8.32339e+08	2.26007e+08	9.22668e+07	27.1532	1.30389e+09	1.64068e+08	6.69806e+07	12.583	1.63248e+09	2.70185e+08	1.10303e+08	16.5507	0.000975521	1.82342	1.36507	4.14595	C8H16N2O3	Amino acids and derivatives	DTERQYGMUDWYAZ-UHFFFAOYSA-N	O=C(O)C(N)CCCCN=C(O)C	C02727	92832	HMDB0000206	Organic acids and derivatives
POS3005	1,2,3,4,Tetrahydro-1,5,7-trimethylnapthalene	10.522	175.148	[M+H-H2O]+	175.149	True	1.32261e+09	1.90594e+09	6.94884e+09	1.4418e+09	2.491e+09	3.95726e+09	8.98528e+09	3.00717e+09	1.74198e+09	1.66257e+09	1.52203e+10	6.60419e+09	1.78854e+09	9.96775e+08	8.34876e+08	2.59987e+09	2.18431e+09	8.83775e+09	0.247459	6.20357e+09	5.29041e+09	2.1598e+09	85.2801	3.01124e+09	2.15437e+09	8.79519e+08	71.5443	2.87369e+09	2.99924e+09	1.22444e+09	104.369	0.354166	0.781734	0.723246	0.606496	C13H18	Tetralins	VJFBUCVRMBYHAH-UHFFFAOYSA-N	CC1CCCC2=C(C)C=C(C)C=C12	---	529436	HMDB0059696	Benzenoids
POS2064	4,5-Dimethyl-2-ethylphenol	6.985	151.111	[M+H]+	151.112	True	2.14015e+08	1.47458e+08	7.15511e+07	3.04523e+08	9.07583e+07	9.82416e+07	2.35867e+07	5.13983e+07	7.00792e+07	7.89187e+07	1.6702e+08	9.40812e+07	1.52542e+08	4.78955e+08	3.45711e+08	7.46336e+07	9.45203e+07	8.08961e+07	0.200308	8.08473e+07	4.87166e+07	1.98885e+07	60.2575	1.54424e+08	8.96737e+07	3.66091e+07	58.0697	2.04543e+08	1.68644e+08	6.88487e+07	82.4493	0.304188	0.959457	0.79179	0.698302	C10H14O	Phenols	ZUDAICPAUJSPHK-UHFFFAOYSA-N	CCC1=CC(C)=C(C)C=C1O	---	247477	HMDB0302815	Benzenoids
POS487	1-Pyrrolidinecarboxaldehyde	14.227	100.076	[M+NH4]+	100.076	True	209013553	1.50365e+08	3.73183e+08	325145685	2.8747e+08	5.60494e+08	1.52728e+08	1.73084e+08	1.44578e+08	3.52154e+08	2.31587e+08	1.55185e+08	7.48084e+08	5.58492e+08	6.41387e+08	4.41175e+08	3.30357e+08	2.1055e+08	0.0153556	2.01553e+08	8.02161e+07	3.27481e+07	39.7991	3.17612e+08	1.43395e+08	5.85406e+07	45.1478	4.88341e+08	2.00081e+08	8.16827e+07	40.9716	0.0495333	1.38537	1.25232	1.81373	C5H9NO	Pyrrolidines	AGRIQBHIKABLPJ-UHFFFAOYSA-N	O=CN1CCCC1	---	77372	HMDB0034587	Organoheterocyclic compounds
POS1829	3beta,6beta-Dihydroxynortropane	0.965	144.102	[M+NH4]+	144.102	True	3.97415e+08	4.15903e+08	5.53013e+08	3.80236e+08	3.36124e+08	3.94141e+08	4.35812e+08	4.25207e+08	1.94463e+08	3.40886e+08	3.36809e+08	3.27911e+08	3.8674e+08	3.5701e+08	3.80924e+08	5.76374e+08	9.97737e+08	4.46584e+08	0.163517	3.43515e+08	8.68381e+07	3.54515e+07	25.2793	4.12805e+08	7.37479e+07	3.01075e+07	17.8651	5.24228e+08	2.45096e+08	1.0006e+08	46.7536	0.26513	0.999512	0.965504	0.786437	C7H13NO2	Tropane alkaloids	MVUIPZFMWQBRCM-UHFFFAOYSA-N	OC1CC2CC(O)CC1N2	---	22297531	HMDB0038949	Alkaloids and derivatives
POS92	2-Cyclopenten-1-one	4.594	83.0497	[M+H-H2O]+	83.0491	True	1.27677e+08	1.11852e+08	8.524e+07	7.38762e+07	1.10124e+08	1.06923e+08	1.91722e+08	2.40453e+08	3.90138e+08	1.05402e+08	1.0635e+08	1.29983e+08	1.2897e+08	1.74103e+08	8.88128e+07	1.11619e+08	1.06053e+08	1.09775e+08	0.0701289	1.94008e+08	1.09785e+08	4.48195e+07	56.5878	1.02616e+08	1.95766e+07	7.9921e+06	19.0776	1.19889e+08	2.94939e+07	1.20408e+07	24.6011	0.144205	0.882016	0.794439	1.1541	C5H6O	Organooxygen compounds	BZKFMUIJRXWWQK-UHFFFAOYSA-N	O=C1CCC=C1	---	13588	HMDB0245092	Organic oxygen compounds
POS1253	4-Hydroxy-2H-pyran-3-carboxaldehyde	14.46	127.039	[M+H]+	127.04	True	1.51187e+09	3.72473e+08	1.01969e+09	8.62342e+08	6.76827e+08	3.46278e+09	2.52364e+09	1.73443e+09	2.45984e+09	1.66884e+09	1.08527e+09	1.45482e+09	7.3382e+08	7.683e+08	6.91263e+08	1086304495	8.65676e+08	9.12459e+08	0.0990637	1.82114e+09	5.6707e+08	2.31505e+08	31.1382	1.31766e+09	1.11709e+09	4.56048e+08	84.7778	8.42971e+08	1.44955e+08	5.91778e+07	17.1958	0.183814	1.12917	0.978225	1.00409	C6H6O3	Pyrans	ZNUNRMPPGAAKKR-UHFFFAOYSA-N	OC1=C(COC=C1)C=O	---	---	HMDB0031256	Organoheterocyclic compounds
POS412	3-Ethylfuran	7.782	97.0652	[M+H]+	97.0653	True	2.56551e+09	5.15018e+09	5.26204e+08	3.88213e+09	4.24225e+09	7.39079e+08	1.13968e+08	2.36671e+09	4.26397e+09	3.79605e+08	2.3287e+08	4.08794e+08	2.88677e+09	3.75213e+09	3.45954e+09	2.06733e+09	1.73876e+09	4.13529e+09	0.14664	1.29432e+09	1.67986e+09	6.85799e+08	129.787	2.85089e+09	1.90953e+09	7.79561e+08	66.9799	3.00664e+09	9.52778e+08	3.8897e+08	31.6892	0.244794	0.953591	0.827411	0.833749	C6H8O	Heteroaromatic compounds	RPCHNECSJGMRGP-UHFFFAOYSA-N	CCC1=COC=C1	---	3017760	HMDB0040588	Organoheterocyclic compounds
POS9173	Phenylalanylphenylalanine	6.066	313.155	[M+H]+	313.155	True	1.58149e+08	1.96936e+08	1.99872e+08	2.39422e+08	2.15297e+08	1.34372e+08	1.565e+08	3.56182e+08	4.03388e+08	4.70949e+08	2.95849e+08	5.50524e+08	2.35523e+08	2.55901e+08	3.42526e+08	2.54829e+08	2.22075e+08	1.43917e+08	0.00977456	3.72232e+08	1.37939e+08	5.63134e+07	37.0573	1.90675e+08	3.82994e+07	1.56357e+07	20.0863	2.42462e+08	6.40645e+07	2.61542e+07	26.4225	0.0345956	1.04475	1.07569	2.0099	C18H20N2O3	Peptides	GKZIWHRNKRBEOH-UHFFFAOYSA-N	O=C(O)C(N=C(O)C(N)CC=1C=CC=CC1)CC=2C=CC=CC2	---	65104;44369305	HMDB0013302	Organic acids and derivatives
POS6971	Threonylphenylalanine	5.227	267.134	[M+H]+	267.134	True	4.3594e+08	1.07327e+09	1.20947e+09	6.47414e+08	7.85304e+08	7.5076e+08	5.71953e+08	1.07209e+09	1.56095e+09	1.81746e+09	1.12178e+09	1.77934e+09	8.74437e+08	1.12916e+09	1.15062e+09	9.89178e+08	9.88286e+08	7.21014e+08	0.0566108	1.3206e+09	4.85147e+08	1.98061e+08	36.737	8.17027e+08	2.82512e+08	1.15335e+08	34.5781	9.7545e+08	1.61001e+08	6.57283e+07	16.5053	0.123081	0.838944	0.948407	1.2471	C13H18N2O4	Peptides	IQHUITKNHOKGFC-MIMYLULJSA-N	C[C@H]([C@@H](C(=O)N[C@@H](CC1=CC=CC=C1)C(=O)O)N)O	---	7010580	HMDB0029068	Organic acids and derivatives
POS3448	Prolylalanine	2.728	187.108	[2M+H]+	187.108	True	1.38966e+09	8.59372e+08	6.08135e+08	1.03034e+09	1284443053	5.5714e+08	1.10222e+09	2.57754e+09	2.22616e+09	2.04937e+09	1.38095e+09	2.06413e+09	1.24907e+09	2.97235e+08	3.32093e+08	8.17978e+08	1186987064	1.24859e+09	0.00207019	1.90006e+09	5.51465e+08	2.25134e+08	29.0235	9.54848e+08	3.4377e+08	1.40343e+08	36.0026	8.55325e+08	4.48625e+08	1.8315e+08	52.4508	0.0112245	1.49398	1.05691	2.68399	C8H14N2O3	Carboxylic acids and derivatives	FELJDCNGZFDUNR-UHFFFAOYSA-N	CC(NC(=O)C1CCCN1)C(O)=O	---	418041;44369241	HMDB0029010	Organic acids and derivatives
POS765	Carbapenem	14.224	110.06	[M+CH3OH+H]+	110.06	True	2.27545e+08	2.97526e+08	4.5161e+08	3.31873e+08	5.72374e+08	5.56179e+08	6.59088e+08	3.08356e+08	1.20808e+09	1.2642e+09	3.58732e+08	4.88308e+08	4.48912e+08	6.84931e+08	8.29586e+08	7.13233e+08	2.43263e+08	2.03328e+08	0.227487	7.14461e+08	4.22268e+08	1.7239e+08	59.103	4.06185e+08	1.42423e+08	5.8144e+07	35.0637	5.20542e+08	2.61649e+08	1.06818e+08	50.2648	0.331581	0.580882	0.649879	0.643043	C6H7NO	Lactams	YZBQHRLRFGPBSL-UHFFFAOYSA-N	O=C1CC2CC=CN12	---	13293130	HMDB0249611	Organoheterocyclic compounds
POS1162	2-Hydroxy-4-imino-2,5-cyclohexadienone	4.59	124.039	[M+H]+	124.04	True	2.65831e+08	2.10792e+08	2.86894e+08	1.33244e+08	2.03224e+08	2.80065e+08	2.41856e+08	3.22697e+08	1.55197e+08	2.06932e+08	2.91265e+08	1.79645e+08	2.78105e+08	5.04175e+08	1.79111e+08	1.2828e+08	1.64664e+08	1.54677e+08	0.996175	2.32932e+08	6.49588e+07	2.65193e+07	27.8875	2.30008e+08	5.91186e+07	2.41351e+07	25.7028	2.34835e+08	1.4158e+08	5.77999e+07	60.2892	0.996827	0.0293077	0.145005	0.00166415	C6H5NO2	Organonitrogen compounds	FYWMPJHTFWPBOS-UHFFFAOYSA-N	OC1=CC(=N)C=CC1=O	---	---	HMDB0031713	Organic nitrogen compounds
POS3004	1,2,3,4,Tetrahydro-1,5,7-trimethylnapthalene	11.798	175.148	[M+H]+	175.149	True	2.94514e+07	4.16093e+07	2.42706e+08	3.12905e+07	5.57704e+07	1.07456e+08	2.59933e+08	5.75413e+07	3.71761e+07	4.65605e+07	4.27919e+08	1.48403e+08	4.11048e+07	1.95086e+07	1.67865e+07	6.42304e+07	5.44363e+07	2.39685e+08	0.345918	1.62922e+08	1.55115e+08	6.33252e+07	95.2077	8.4714e+07	8.25621e+07	3.37058e+07	97.4598	7.26253e+07	8.39561e+07	3.42749e+07	115.602	0.444359	0.716661	0.707274	0.461027	C13H18	Tetralins	VJFBUCVRMBYHAH-UHFFFAOYSA-N	CC1CCCC2=C(C)C=C(C)C=C12	---	529436	HMDB0059696	Benzenoids
POS3000	alpha-Methyltryptamine	5.102	175.123	[M+H-H2O]+	175.123	True	7.50715e+07	8.55509e+07	5.84795e+07	5.37823e+07	7.83965e+07	5.37263e+07	6.69179e+07	1.51551e+08	1.70457e+08	1.20623e+08	1.14797e+08	1.07914e+08	4.64685e+07	6.23527e+07	6.82224e+07	8.01479e+07	7.67883e+07	6.45913e+07	0.00109127	1.22043e+08	3.60765e+07	1.47282e+07	29.5604	6.75012e+07	1.38648e+07	5.66026e+06	20.54	6.64285e+07	1.19763e+07	4.88929e+06	18.0288	0.00737015	1.44912	1.09909	2.96207	C11H14N2	Indoles and derivatives	QSQQQURBVYWZKJ-UHFFFAOYSA-N	CC(N)CC1=CNC2=CC=CC=C12	C20127	9287	HMDB0245770	Organoheterocyclic compounds
POS1576	Hypoxanthine	2.007	137.046	[M+H]+	137.046	True	1.43015e+08	8.81219e+08	6.19756e+08	1.05231e+09	4.75111e+08	5.73725e+08	4.07096e+07	8.74314e+06	1.32178e+07	4.51961e+07	5.97455e+07	6.77139e+07	2.10326e+08	4.10001e+08	6.27118e+08	5.25946e+08	4.4786e+08	1.78853e+08	0.000828038	3.9221e+07	2.39837e+07	9.7913e+06	61.1501	6.24189e+08	3.18016e+08	1.2983e+08	50.9487	4.00017e+08	1.75908e+08	7.1814e+07	43.975	0.00611628	1.03324	1.22435	3.08195	C5H4N4O	Purinones	FDGQSTZJBFJUBT-UHFFFAOYSA-N	OC1=NC=NC=2NC=NC12	C00262	135398638	HMDB0000157	Organoheterocyclic compounds
POS1544	Adenine	4.724	136.062	[M+H]+	136.062	True	4.30711e+09	5.08782e+09	3.63721e+09	3.64638e+09	4.47626e+09	4.68283e+09	2.91199e+09	3.03645e+09	2.41535e+09	3.30045e+09	3.16903e+09	3.44955e+09	4.34845e+09	6.10178e+09	5.14757e+09	2778365315	3.59838e+09	3.33724e+09	0.0302949	3.04714e+09	3.62905e+08	1.48155e+08	11.9097	4.30627e+09	5.76994e+08	2.35557e+08	13.3989	4.21863e+09	1.2379e+09	5.0537e+08	29.3436	0.0778615	1.12377	0.92612	1.51863	C5H5N5	6-aminopurines	GFFGJBXGBJISGV-UHFFFAOYSA-N	NC1=C2N=CNC2=NC=N1	C00147	190	HMDB0000034	Organoheterocyclic compounds
POS128	Furanone A	4.593	85.0289	[M+H]+	85.0289	True	3.38651e+08	1.85907e+08	2.83613e+08	2.19191e+08	3.44941e+08	3.41908e+08	5.45131e+08	5.39541e+08	4.03327e+08	2.92369e+08	3.58247e+08	2.53587e+08	2.77031e+08	3.63063e+08	1.68915e+08	1.5278e+08	2.05898e+08	2.36324e+08	0.0225033	3.987e+08	1.22719e+08	5.01e+07	30.7799	2.85702e+08	6.90784e+07	2.82012e+07	24.1785	2.34002e+08	7.76361e+07	3.16948e+07	33.1775	0.0639546	1.32814	1.02131	1.64775	C4H4O2	Dihydrofurans	RHDGNLCLDBVESU-UHFFFAOYSA-N	O=C1CC=CO1	C17602	140765	HMDB0094691	Organoheterocyclic compounds
POS5930	Isoleucylleucine	5.689	245.186	[M+H]+	245.186	True	1.45703e+09	4.57538e+09	4.07491e+09	3.24621e+09	3.05376e+09	2.36159e+09	1.81664e+09	3.58293e+09	5.73338e+09	6.92903e+09	5.60905e+09	8.23285e+09	3.45221e+09	6.20657e+09	6.49036e+09	4.18479e+09	3.53865e+09	2.22707e+09	0.134223	5.31731e+09	2.30734e+09	9.41966e+08	43.3929	3.12815e+09	1.13054e+09	4.61539e+08	36.1408	4.34994e+09	1.6749e+09	6.83776e+08	38.504	0.231048	0.469809	0.985493	0.872174	C12H24N2O3	Peptides	JWBXCSQZLLIOCI-GUBZILKMSA-N	CC[C@H](C)[C@@H](C(=O)N[C@@H](CC(C)C)C(=O)O)N	---	7019083	HMDB0028911	Organic acids and derivatives
POS10771	dGMP	1.706	348.069	[M+H]+	348.07	True	2.98776e+09	1.99307e+09	1.57895e+09	2.12824e+09	1.65974e+09	1.63507e+09	7.17937e+08	6.65075e+08	6.92209e+08	5.04718e+08	5.526e+08	5.88723e+08	1905531055	2.09867e+09	2.09445e+09	1.8056e+09	1.45537e+09	2.05801e+09	5.4908e-06	6.2021e+08	8.44373e+07	3.44714e+07	13.6143	1.99714e+09	5.32604e+08	2.17435e+08	26.6684	1.90294e+09	2.4853e+08	1.01462e+08	13.0603	0.000204767	1.63887	1.21535	5.26036	C10H14N5O7P	Purine deoxyribonucleoside monophosphates	LTFMZDNNPPEQNG-KVQBGUIXSA-N	O=P(O)(O)OCC1OC(N2C=NC=3C(O)=NC(=N)NC32)CC1O	C00362	135398597	HMDB0001044	Nucleosides, nucleotides, and analogues
POS9426	Leu-Trp	5.932	318.18	[M+H]+	318.181	True	7.70004e+07	2.26805e+08	1.9149e+08	1.44507e+08	1.33609e+08	1.24124e+08	4.57276e+07	9.07018e+07	1.21916e+08	2.00648e+08	1.60358e+08	2.3169e+08	1.57983e+08	3.00846e+08	2.49888e+08	1.90474e+08	1.62107e+08	9.78445e+07	0.366142	1.4184e+08	6.94608e+07	2.83572e+07	48.9712	1.49589e+08	5.27574e+07	2.15381e+07	35.2682	1.9319e+08	7.22613e+07	2.95005e+07	37.4042	0.462031	0.71155	0.894982	0.436351	C17H23N3O3	Peptides	BQVUABVGYYSDCJ-ZFWWWQNUSA-N	CC(C)C[C@@H](C(=O)N[C@@H](CC1=CNC2=CC=CC=C21)C(=O)O)N	---	6992319	HMDB0028940	Organic acids and derivatives
POS6779	Isoleucylmethionine	5.222	263.142	[M+H]+	263.142	True	1.29432e+08	4.30866e+08	2.92991e+08	1.92998e+08	2.65345e+08	2.42351e+08	1.85888e+08	3.89677e+08	4.07193e+08	5.96373e+08	3.97378e+08	5.42925e+08	2.73261e+08	4.32553e+08	3.392e+08	2.77339e+08	3.09678e+08	2.0164e+08	0.0631204	4.19906e+08	1.43263e+08	5.8487e+07	34.1179	2.58997e+08	1.02132e+08	4.16953e+07	39.4337	3.05612e+08	7.73496e+07	3.15779e+07	25.3098	0.13257	0.844456	1.00636	1.19983	C11H22N2O3S	Peptides	TUYOFUHICRWDGA-CIUDSAMLSA-N	CC[C@H](C)[C@@H](C(=O)N[C@@H](CCSC)C(=O)O)N	---	7020106	HMDB0028913	Organic acids and derivatives
POS1548	Octopamine	2.336	136.076	[M+H-H2O]+	136.076	True	3.48499e+09	1.00603e+10	8.71549e+09	8.174e+09	1.00694e+10	1.13019e+10	2.34203e+09	1.15047e+09	4.50152e+09	6.35467e+09	1.6145e+09	5.60586e+09	9.23165e+09	8.62315e+09	8.50748e+09	9.94657e+09	1.13132e+10	9.70424e+09	0.00040109	3.59484e+09	2.18857e+09	8.93479e+08	60.8808	8.63436e+09	2.75475e+09	1.12462e+09	31.9045	9.55438e+09	1.03315e+09	4.21783e+08	10.8134	0.00352452	1.59548	1.12039	3.39676	C8H11NO2	1-hydroxy-2-unsubstituted benzenoids	QHGUCRYDKWKLMG-QMMMGPOBSA-N	NC[C@H](O)c1ccc(O)cc1	C04227	---	HMDB0004825	Benzenoids
POS1902	Deoxycarnitine	0.92	146.117	[M+H]+	146.118	True	8.67135e+08	4.71039e+08	2.3757e+09	7.2848e+08	7.93919e+08	2.10566e+09	1.27799e+09	8.49077e+08	1.01012e+09	5.20676e+08	5.1496e+08	7.03271e+08	9.26166e+08	7.24227e+08	9.96974e+08	9.83351e+08	7.85147e+08	4.73072e+08	0.300987	8.12682e+08	2.97555e+08	1.21476e+08	36.614	1.22366e+09	8.0356e+08	3.28052e+08	65.6688	8.14823e+08	1.9993e+08	8.1621e+07	24.5366	0.401229	0.000841682	0.965154	0.521452	C7H15NO2	Straight chain fatty acids	JHPNVNIEXXLNTR-UHFFFAOYSA-N	C[N+](C)(C)CCCC(=O)[O-]	C01181	725	HMDB0001161	Lipids and lipid-like molecules
POS1608	p-Aminobenzoic acid	5.145	138.055	[M+H]+	138.055	True	3.98475e+08	2.30848e+08	7.4766e+08	3.18241e+08	2.42207e+08	7.81742e+08	5.48845e+08	2.52625e+08	2.67684e+08	3.16445e+08	3.258e+08	3.02455e+08	3.49877e+08	3.53249e+08	4.05251e+08	3.94319e+08	3.69538e+08	1.62639e+08	0.395875	3.35642e+08	1.08197e+08	4.41711e+07	32.2357	4.53195e+08	2.48923e+08	1.01622e+08	54.9262	3.39145e+08	8.92258e+07	3.64263e+07	26.309	0.484622	0.0172425	0.890353	0.402442	C7H7NO2	Aminobenzoic acids and derivatives	ALYNCZNDIQEVRV-UHFFFAOYSA-N	O=C(O)C1=CC=C(N)C=C1	C00568	---	HMDB0001392	Benzenoids
POS9545	Pseudoanisatin	6.559	321.131	[M+Na]+	321.131	True	3.13568e+07	5.07933e+07	4.35678e+07	3.81709e+07	3.70128e+07	6.95344e+07	1.33492e+08	2.24912e+07	4.96113e+06	4.59523e+06	8.68001e+06	7.42879e+07	4.96884e+07	6.93764e+07	1.34032e+08	6.47909e+07	4.04303e+07	4.62057e+07	0.439875	4.14179e+07	5.22936e+07	2.13488e+07	126.258	4.50727e+07	1.36681e+07	5.57998e+06	30.3246	6.74207e+07	3.44698e+07	1.40722e+07	51.1265	0.51736	0.66682	0.931493	0.356671	C15H22O6	Lactones	NOHXYGXFTACADH-VXVUZNDESA-N	O=C1OCC2(C)C(O)(C(=O)CC3(C1)C(C)CC(O)C23O)C	---	6708809	---	Organoheterocyclic compounds
POS2325	2,2,6,6-Tetramethylpiperidin-1-ol	7.681	158.154	[M+H]+	158.154	True	9.76698e+08	9.66092e+08	900153250	9.96136e+08	9.60837e+08	1.04168e+09	5.96387e+08	4.72315e+08	328568533	6.91154e+08	2.79481e+08	1.25131e+09	7.30171e+08	6.25441e+08	3.64333e+08	8.90226e+08	7.63356e+08	3.90392e+08	0.0294991	6.03203e+08	3.53604e+08	1.44358e+08	58.6211	9.73599e+08	4.64025e+07	1.89437e+07	4.76608	6.2732e+08	2.11426e+08	8.63142e+07	33.703	0.0767907	0.0456361	1.39779	1.53019	C9H19NO	Piperidines	VUZNLSBZRVZGIK-UHFFFAOYSA-N	CC1(C)CCCC(C)(C)N1O	---	549976	HMDB0245345	Organoheterocyclic compounds
POS1783	5-Hydroxymaltol	1.172	143.034	[M+H]+	143.034	True	1.63072e+08	8.31771e+07	1.06336e+08	1.22083e+08	8.65108e+07	1.40667e+08	2.8666e+08	5.02766e+08	3.21653e+08	1.88218e+08	1.36166e+08	3.01969e+08	1.83859e+08	1.15015e+08	1.24127e+08	1.04937e+08	5.88928e+07	9.31616e+07	0.00195794	2.89572e+08	1.26845e+08	5.17844e+07	43.8045	1.16974e+08	3.12917e+07	1.27748e+07	26.7509	1.13332e+08	4.13143e+07	1.68665e+07	36.4542	0.0108075	1.43509	1.04122	2.7082	C6H6O4	Pyrans	SSSNQLHKSUJJTE-UHFFFAOYSA-N	CC1=C(O)C(=O)C(O)=CO1	---	70627	HMDB0032988	Organoheterocyclic compounds
POS8029	Arginylisoleucine	3.303	288.203	[M+H]+	288.203	True	3.55974e+08	4.41972e+08	2.39525e+08	3.80822e+08	5.89103e+08	3.38788e+08	2.20415e+08	8.60729e+07	3.19873e+08	6.59588e+08	1.61647e+08	6.90955e+08	5.17847e+08	2.43889e+08	7.10685e+08	6.16674e+08	5.50894e+08	4.1991e+08	0.361513	3.56425e+08	2.58721e+08	1.05622e+08	72.5876	3.9103e+08	1.17341e+08	4.79041e+07	30.0081	5.09983e+08	1.62677e+08	6.64126e+07	31.8985	0.458336	0.718128	0.861747	0.441876	C12H25N5O3	Peptides	QYLJIYOGHRGUIH-CIUDSAMLSA-N	CC[C@H](C)[C@@H](C(=O)O)NC(=O)[C@H](CCCN=C(N)N)N	---	7009553	HMDB0028712	Organic acids and derivatives
POS5712	Pirbuterol	3.435	241.154	[M+H]+	241.155	True	4.41428e+08	1.7163e+08	1.32002e+08	2.60143e+08	2.6521e+08	1.08432e+08	1.18461e+08	2.44558e+08	1.75765e+08	4.4553e+08	2.1266e+08	2.65593e+08	3.12841e+08	2.40601e+08	2.21788e+08	1.60658e+08	2.63689e+08	2.40079e+08	0.969265	2.43761e+08	1.11784e+08	4.56358e+07	45.8581	2.29807e+08	1.2218e+08	4.98797e+07	53.1661	2.39943e+08	4.99884e+07	2.04077e+07	20.8335	0.977576	0.0583989	0.572431	0.0135577	C12H20N2O3	Pyridines and derivatives	VQDBNKDJNJQRDG-UHFFFAOYSA-N	CC(C)(C)NCC(O)C1=NC(CO)=C(O)C=C1	C07807	4845	HMDB0015407	Organoheterocyclic compounds
POS1040	beta-Methylstyrene	7.004	119.086	[M+H-H2O]+	119.086	True	1.87159e+07	7.26623e+06	7.48688e+06	1.31105e+07	2.07915e+07	1.34388e+07	1.38667e+07	1.97911e+07	1.01476e+08	3.60469e+07	2.82729e+07	7.35125e+07	3.22843e+07	3.85601e+07	4.43288e+07	1.46642e+07	2.56247e+07	2.10255e+07	0.0595367	4.54943e+07	3.4542e+07	1.41017e+07	75.9259	1.34683e+07	5.57742e+06	2.27697e+06	41.4115	2.94146e+07	1.11052e+07	4.53366e+06	37.7539	0.127317	0.606365	0.944177	1.22522	C9H10	Benzene and substituted derivatives	QROGIFZRVHSFLM-UHFFFAOYSA-N	CC=CC1=CC=CC=C1	---	12500	HMDB0249142	Benzenoids
POS4623	Prolylvaline	4.848	215.139	[M+H]+	215.139	True	1.6376e+09	2.79145e+09	2.10904e+09	1.6152e+09	1.94739e+09	2.4403e+09	1.1454e+09	1.07278e+09	1.24816e+09	2.31354e+09	1.8633e+09	2.55105e+09	2.36923e+09	5.23159e+09	4.98415e+09	1.85603e+09	2.17598e+09	1.40221e+09	0.126767	1.69904e+09	6.37578e+08	2.6029e+08	37.5259	2.09016e+09	4.61639e+08	1.88463e+08	22.0862	3.0032e+09	1.66465e+09	6.79589e+08	55.4291	0.220759	1.05522	0.997947	0.896995	C10H18N2O3	Peptides	GIAZPLMMQOERPN-YUMQZZPRSA-N	CC(C)[C@@H](C(=O)N1CCC[C@H]1C(=O)O)N	---	9837272	HMDB0029135	Organic acids and derivatives
POS5799	Lumichrome	6.691	243.087	[M+H]+	243.088	True	1.98204e+08	1.93576e+08	1.56526e+08	2.15269e+08	1.75641e+08	1.55197e+08	1.47344e+08	2.47859e+08	2.46608e+08	2.19625e+08	3.0793e+08	1.89417e+08	2.14002e+08	2.21235e+08	1.86551e+08	1.56964e+08	1.69171e+08	1.74574e+08	0.118483	2.26464e+08	5.5099e+07	2.24941e+07	24.3301	1.82402e+08	2.41255e+07	9.8492e+06	13.2266	1.87083e+08	2.5596e+07	1.04495e+07	13.6816	0.210407	0.868229	0.82142	0.926344	C12H10N4O2	Flavins	ZJTJUVIJVLLGSP-UHFFFAOYSA-N	OC=1N=C(O)C=2N=C3C=C(C(=CC3=NC2N1)C)C	C01727	5326566	HMDB0254199	Organoheterocyclic compounds
POS21212	PC(18:1/16:0)	11.141	760.584	[M+H]+	760.585	True	4.63994e+07	5.05423e+07	3.81178e+07	1.73709e+07	4.52586e+07	2.66658e+07	3.66588e+08	1.40363e+08	2.40923e+08	1.79329e+08	2.20716e+08	1.51054e+08	1.22513e+08	4.03435e+07	3.88425e+07	4.42795e+07	3.72069e+07	3.4949e+07	3.98015e-05	2.16495e+08	8.31893e+07	3.39619e+07	38.4254	3.73925e+07	1.29025e+07	5.26741e+06	34.5055	5.30224e+07	3.41877e+07	1.39571e+07	64.4778	0.000691551	1.52653	1.21526	4.4001	C42H82NO8P	Phosphatidylcholines	RRVPPYNAZJRZFR-VYOBOKEXSA-N	CCCCCCCCCCCCCCCC(=O)O[C@H](COC(=O)CCCCCCC/C=C\CCCCCCCC)COP(=O)([O-])OCC[N+](C)(C)C	---	24778933	HMDB0008100	Lipids and lipid-like molecules
POS6245	Deoxyadenosine	4.745	252.109	[M+H]+	252.109	True	2.62468e+08	7.86886e+08	4.6629e+08	9.41991e+08	3.34534e+08	5.03131e+08	4.61648e+07	1.01132e+08	1.52391e+08	2.37873e+08	4.09056e+08	5.10385e+08	2.44688e+08	2.01188e+09	1.1696e+09	3.43949e+08	4.01904e+08	2.32633e+08	0.200331	2.42834e+08	1.82305e+08	7.44258e+07	75.0741	5.49217e+08	2.63846e+08	1.07715e+08	48.0404	7.34109e+08	7.17768e+08	2.93028e+08	97.774	0.304188	0.949521	0.763798	0.698252	C10H13N5O3	Purine 2'-deoxyribonucleosides	OLXZPDWKRNYJJZ-UHFFFAOYSA-N	C1C(C(OC1N2C=NC3=C(N=CN=C32)N)CO)O	C00559	636	HMDB0000101	Nucleosides, nucleotides, and analogues
POS6619	Leucyl-Glutamine	3.043	260.16	[M+H]+	260.161	True	3.36762e+08	7.90443e+08	6.63398e+08	5.6348e+08	5.90832e+08	4.32701e+08	3.60815e+08	6.77736e+08	9.1815e+08	1.42643e+09	7.841e+08	1.52515e+09	6.61123e+08	1.19334e+09	1.51986e+09	7.10908e+08	5.80317e+08	3.79394e+08	0.209775	9.4873e+08	4.48905e+08	1.83265e+08	47.3164	5.62936e+08	1.61707e+08	6.60168e+07	28.7257	8.40824e+08	4.27857e+08	1.74672e+08	50.8854	0.313842	0.261841	0.981426	0.678245	C11H21N3O4	Carboxylic acids and derivatives	JYOAXOMPIXKMKK-UHFFFAOYSA-N	CC(C)CC(N)C(=O)NC(CCC(N)=O)C(O)=O	---	4305457	HMDB0028927	Organic acids and derivatives
POS905	Creatinine	0.915	114.067	[M+H]+	114.066	True	1.99712e+08	2.47235e+08	2.33824e+08	2.0981e+08	2.81549e+08	2.96458e+08	3.19531e+08	6.38398e+08	6.54647e+08	4.55188e+08	3.67785e+08	2.97219e+08	2.8802e+08	1.75894e+08	1.92156e+08	3.72895e+08	3.3678e+08	3.19911e+08	0.00722055	4.55461e+08	1.57699e+08	6.43805e+07	34.6241	2.44765e+08	3.84777e+07	1.57084e+07	15.7203	2.80943e+08	8.00749e+07	3.26904e+07	28.5022	0.0272898	1.17421	0.979061	2.14143	C4H7N3O	Amino acids and derivatives	DDRJAANPRJIHGJ-GLFQYTTQNA-N	N=C1N=C(O)CN1C	C00791	588	HMDB0000562	Organic acids and derivatives
POS771	Carbapenem	2.805	110.06	[M+Na]+	110.06	True	3.39373e+08	3.6355e+08	3.8958e+08	1.93733e+08	2.59828e+08	3.5785e+08	1.78081e+09	3.48937e+09	3.61754e+09	2.36175e+09	2.86579e+09	2.8626e+09	5.63256e+08	2.36424e+08	3.28444e+08	7.67068e+08	6.42616e+08	1.37546e+08	3.53806e-08	2.82964e+09	6.89547e+08	2.81506e+08	24.3687	3.17319e+08	7.49223e+07	3.05869e+07	23.611	4.45892e+08	2.48345e+08	1.01387e+08	55.6963	2.70485e-05	1.73184	1.27005	7.45123	C6H7NO	Lactams	YZBQHRLRFGPBSL-UHFFFAOYSA-N	O=C1CC2CC=CN12	---	13293130	HMDB0249611	Organoheterocyclic compounds
POS7616	2-(2-amino-3-carbamoylpropanamido)-3-phenylpropanoic acid	5.147	280.129	[M+H]+	280.129	True	1.27143e+08	3.53787e+08	4.01941e+08	1.66289e+08	3.26571e+08	3.91483e+08	1.67384e+08	2.2298e+08	2.66445e+08	4.11437e+08	3.20875e+08	4.7028e+08	3.25118e+08	5.90016e+08	5.85919e+08	3.2497e+08	3.45143e+08	1.50767e+08	0.474549	3.099e+08	1.14809e+08	4.68708e+07	37.0472	2.94536e+08	1.1827e+08	4.82836e+07	40.1548	3.86989e+08	1.70891e+08	6.97661e+07	44.1593	0.548855	0.523546	0.796456	0.323719	C13H17N3O4	Peptides	OMSMPWHEGLNQOD-UHFFFAOYSA-N	C1=CC=C(C=C1)CC(C(=O)O)NC(=O)C(CC(=O)N)N	---	18218184	HMDB0028738	Organic acids and derivatives
POS738	4-Vinylcyclohexene	6.988	109.101	[M+H-H2O]+	109.101	True	7.31276e+08	4.66808e+08	3.2311e+08	9.93622e+08	2.92373e+08	3.60031e+08	1.27418e+08	1.96464e+08	3.36263e+08	3.50002e+08	5.87186e+08	4.52603e+08	5.96769e+08	1.74334e+09	1.29846e+09	2.77761e+08	3.12358e+08	2.47308e+08	0.260939	3.41656e+08	1.67136e+08	6.82328e+07	48.9193	5.2787e+08	2.78418e+08	1.13664e+08	52.7436	7.46e+08	6.28993e+08	2.56785e+08	84.3154	0.365362	0.888985	0.786989	0.583462	C8H12	Unsaturated hydrocarbons	BBDKZWKEPDTENS-UHFFFAOYSA-N	C=CC1CCC=CC1	C19310	7499	HMDB0246592	Hydrocarbons
POS6576	Leu-leu-ome	6.346	259.202	[M+H]+	259.202	True	2.56943e+07	3.46461e+07	4.11411e+07	3.46622e+07	2.79791e+07	3.53262e+07	5.4983e+07	1.31547e+08	1.1664e+08	2.35683e+08	1.06033e+08	2.11836e+08	5.43739e+07	9.84642e+07	8.34471e+07	4.75877e+07	4.59396e+07	4.27753e+07	0.0010942	1.42787e+08	6.82169e+07	2.78494e+07	47.7754	3.32415e+07	5.57483e+06	2.27592e+06	16.7707	6.2098e+07	2.31644e+07	9.45683e+06	37.303	0.00737015	1.22476	1.14069	2.96091	C13H26N2O3	Carboxylic acids and derivatives	CMQIGLGSRAQZAD-UHFFFAOYSA-N	CCCCC(N)C(=O)NC(CCCC)C(=O)OC	---	19975318	HMDB0254028	Organic acids and derivatives
POS6190	Thr-Met	3.202	251.106	[M+H]+	251.106	True	1.55748e+08	3.67371e+08	2.10445e+08	2.38943e+08	2.87871e+08	2.67434e+08	1.71896e+08	3.12285e+08	4.28216e+08	5.58431e+08	3.41242e+08	5.97778e+08	3.1091e+08	5.19301e+08	5.75168e+08	1.75072e+08	3.44923e+08	2.22751e+08	0.195597	4.01642e+08	1.60109e+08	6.53642e+07	39.8637	2.54635e+08	7.20495e+07	2.94141e+07	28.2952	3.58021e+08	1.59577e+08	6.51468e+07	44.5718	0.300268	0.283585	1.01583	0.708638	C9H18N2O4S	Peptides	APIDTRXFGYOLLH-VQVTYTSYSA-N	C[C@H]([C@@H](C(=O)N[C@@H](CCSC)C(=O)O)N)O	---	7020165	HMDB0029067	Organic acids and derivatives
POS3727	Butyl 4-aminobenzoate	7.116	194.117	[M+H]+	194.118	True	5.78061e+07	4.56465e+07	2.19048e+07	2.94152e+07	4.94423e+07	2.18233e+07	7.65039e+07	1.62513e+08	1.30856e+08	8.58682e+07	1.00687e+08	9.41791e+07	3.79065e+07	2.77941e+07	2.90824e+07	4.58418e+07	6.33509e+07	3.94338e+07	5.99054e-05	1.08434e+08	3.23086e+07	1.31899e+07	29.7955	3.76731e+07	1.53328e+07	6.25959e+06	40.6997	40568259	1.3041e+07	5.32397e+06	32.1458	0.000868144	1.55551	1.1465	4.22253	C11H15NO2	Benzene and substituted derivatives	IUWVALYLNVXWKX-UHFFFAOYSA-N	CCCCOC(=O)C1=CC=C(N)C=C1	C07875	2482	HMDB0249473	Benzenoids
POS2323	2,2,6,6-Tetramethylpiperidin-1-ol	9.501	158.154	[M+Na]+	158.154	True	2.58254e+09	3.23951e+09	5.90134e+09	4.50593e+09	7.65607e+09	2.45152e+09	1.0847e+10	3.87788e+09	3.41443e+09	6.77677e+09	6.25153e+09	6.50662e+09	4.83832e+09	7.3724e+09	3.31913e+09	4.47803e+09	2.09987e+09	2.25548e+09	0.215913	6.27903e+09	2.65095e+09	1.08225e+09	42.2192	4.38949e+09	2.06461e+09	8.42874e+08	47.0354	4.06054e+09	1.96976e+09	8.04151e+08	48.5098	0.318967	0.877187	0.726708	0.665721	C9H19NO	Piperidines	VUZNLSBZRVZGIK-UHFFFAOYSA-N	CC1(C)CCCC(C)(C)N1O	---	549976	HMDB0245345	Organoheterocyclic compounds
POS1932	1,3-Dimethylpyrrolo[1,2-a]pyrazine	11.27	147.091	[M+H]+	147.092	True	106638660	5.48323e+07	3.55726e+07	5.36311e+07	9.51127e+07	8.32623e+07	4.83512e+07	1.43987e+08	1.24917e+08	1.00847e+08	8.1721e+07	8.14231e+07	1.08887e+08	3.45949e+07	9.8553e+07	1.07278e+08	6.24314e+07	7.00413e+07	0.370241	9.68743e+07	3.41894e+07	1.39578e+07	35.2926	7.15083e+07	2.76352e+07	1.1282e+07	38.6462	8.02976e+07	2.96367e+07	1.20992e+07	36.9086	0.465159	0.485879	0.586868	0.431516	C9H10N2	Pyrrolopyrazines	OZKVDBMWPNGAHE-UHFFFAOYSA-N	CC1=CN2C=CC=C2C(C)=N1	---	12382419	HMDB0030908	Organoheterocyclic compounds
POS20380	14-(Hydroxymethyl)-2,5,8-tris[3-[(acetyl)(hydroxy)amino]propyl]-1,4,7,10,13,16-hexaazacyclooctadecane-3,6,9,12,15,18-hexaone	5.162	718.336	[M+H]+	718.337	True	1.31476e+09	1.24213e+09	6.38617e+08	1.37279e+09	1.16263e+09	8.43112e+08	1.23451e+09	1.38388e+09	9.77858e+08	9.52547e+08	1.46478e+09	1.09912e+09	1.11543e+09	1.19468e+09	9.59533e+08	8.94039e+08	9.50205e+08	1.27378e+09	0.637744	1.18545e+09	2.11943e+08	8.65252e+07	17.8787	1.09567e+09	2.91003e+08	1.18802e+08	26.5593	1.06461e+09	1.52627e+08	6.23097e+07	14.3364	0.689124	0.490697	0.46934	0.195354	C28H47N9O13	Peptides	JXJRJDNSPWNZOK-UHFFFAOYSA-N	CC(=O)N(O)CCCC1NC(=O)CNC(=O)C(CO)NC(=O)CNC(=O)C(CCCN(O)C(C)=O)NC(=O)C(CCCN(O)C(C)=O)NC1=O	---	6323311	---	Organic acids and derivatives
POS16095	LPC(16:1)	9.343	494.323	[M+H]+	494.325	True	9.32967e+07	1.21381e+08	5.29675e+08	1.05683e+08	1.23742e+08	2.7538e+08	1.82056e+08	7.75086e+07	4.86923e+07	1.27234e+08	1.34669e+08	1.68411e+08	8.81235e+07	9.15198e+07	8.73781e+07	1.88055e+08	1.14322e+08	2.21672e+08	0.353082	1.23095e+08	5.15655e+07	2.10515e+07	41.8907	2.08193e+08	1.71022e+08	6.98194e+07	82.1459	1.31845e+08	5.8396e+07	2.38401e+07	44.2914	0.450261	0.0538227	0.865322	0.452124	C24H48NO7P	Glycerophospholipids	LFUDDCMNKWEORN-ZXEGGCGDSA-N	CCCCCC\C=C/CCCCCCCC(=O)OC[C@@H](O)COP([O-])(=O)OCC[N+](C)(C)C	---	24779461	HMDB0010383	Lipids and lipid-like molecules
POS15759	LPE(18:0)	10.941	482.325	[M+H]+	482.325	True	2.72554e+07	4.72976e+07	3.17332e+08	1.48543e+07	8.53036e+07	1.86557e+08	2.02559e+08	3.41416e+07	1.70342e+07	5.8749e+07	3.88489e+08	1.19876e+08	8.748e+07	1.3946e+07	7.76457e+06	7.29018e+07	2.69589e+07	3.88892e+08	0.890983	1.36808e+08	1.40664e+08	5.7426e+07	102.819	1.131e+08	1.1767e+08	4.80385e+07	104.04	9.96573e+07	1.45325e+08	5.93287e+07	145.825	0.910028	0.271221	0.600196	0.0501307	C23H48NO7P	Glycerophospholipids	KIHAGWUUUHJRMS-JOCHJYFZSA-N	[H][C@@](CO)(COP(O)(=O)OCCN)OC(=O)CCCCCCCCCCCCCCCCC	---	53480667;90658453	HMDB0011129	Lipids and lipid-like molecules
POS4669	6-hydroxyoct-1-enoylglycine	0.525	216.123	[M+H]+	216.124	True	1.33006e+08	8.44288e+07	2.60643e+08	2.96787e+08	3.59522e+08	2.98465e+08	9.6075e+07	1.45014e+08	2.34599e+08	2.4155e+08	2.07822e+08	2.35332e+08	1.11842e+08	1.7367e+08	2.22157e+08	2.38561e+08	2.05727e+08	1.45219e+08	0.42005	1.93399e+08	5.9658e+07	2.43553e+07	30.8472	2.38808e+08	1.06767e+08	4.35875e+07	44.7083	1.82863e+08	4.84036e+07	1.97607e+07	26.4699	0.500859	0.165953	0.825699	0.376699	C10H17NO4	Carboxylic acids and derivatives	NGDWNTKKOJUUGD-UHFFFAOYSA-N	CCC(O)CCCC(NCC(O)=O)=C=O	---	---	HMDB0094766	Organic acids and derivatives
POS16750	LPC(18:3)	8.349	518.322	[M+H]+	518.325	True	1.52551e+07	9.50559e+07	2.25148e+06	3.95903e+07	1.16502e+08	304630	1.37451e+07	9.31889e+06	3.25609e+06	1.67379e+07	3.47028e+06	3.15327e+06	4.2457e+07	2.55222e+07	2.43564e+07	6.64599e+06	3.39537e+07	5.55175e+07	0.144565	8.28026e+06	5.95213e+06	2.42995e+06	71.8834	4.48265e+07	4.97133e+07	2.02954e+07	110.901	3.14088e+07	1.67771e+07	6.84922e+06	53.4153	0.243436	0.656159	0.930035	0.839937	C26H48NO7P	Lysophosphatidylcholines	MRTUWVDDQVMUCR-ACHCNROVSA-N	CCCCC\C=C/C\C=C/C\C=C/CCCCC(=O)OC[C@](O)([H])COP([O-])(=O)OCC[N+](C)(C)C	---	52924045	HMDB0010387	Lipids and lipid-like molecules
POS17759	3-[5-(3,5-Dihydroxydecanoyloxy)-3-hydroxydecanoyl]oxy-5-hydroxydecanoic acid	10.185	559.384	[M-H2O+H]+	559.383	True	1.63758e+07	4.34995e+07	4.8407e+06	3.31015e+07	2.26253e+07	2.16932e+07	4.37222e+07	4.43101e+07	2.22816e+07	49209938	6.54745e+07	5.04146e+07	3.14944e+07	2.59841e+07	2.38774e+07	1.17665e+07	3.58526e+07	5.13412e+07	0.033867	4.59022e+07	1.39971e+07	5.71431e+06	30.4934	2.36893e+07	1.33784e+07	5.4617e+06	56.4743	3.00527e+07	1.32513e+07	5.40983e+06	44.0937	0.0845455	0.919813	0.874911	1.47022	C30H56O10	3-(3-hydroxyalkanoyloxy)alkanoic acids	XBEDTLDOFCRJHC-UHFFFAOYSA-N	CCCCCC(O)CC(O)CC(=O)OC(CCCCC)CC(O)CC(=O)OC(CC(O)CCCCC)CC(O)=O	---	45359175	---	Lipids and lipid-like molecules
POS2989	Asparagine propyl ester	1.839	175.107	[M+H]+	175.108	True	2.17751e+08	6.93377e+08	5.44592e+08	492834703	4.43266e+08	4.86561e+08	2.48476e+08	2.98944e+08	4.41764e+08	5.40439e+08	4.64607e+08	6.24895e+08	3.92883e+08	1.02491e+09	1.01119e+09	5.02415e+08	6.16343e+08	3.37722e+08	0.225467	4.36521e+08	1.424e+08	5.81344e+07	32.6215	4.7973e+08	1.54941e+08	6.32543e+07	32.2975	6.47577e+08	3.02496e+08	1.23493e+08	46.712	0.329264	0.885523	0.943807	0.646917	C7H14N2O3	---	VALQXKUGYPNGCD-UHFFFAOYSA-N	CCCOC(=O)C(N)CC(N)=O	---	13783273	---	---
POS10575	Lauramidopropylbetaine	8.27	343.294	[M]+	343.296	True	9.65325e+06	1.43155e+07	6.71403e+07	1.18007e+07	1.19927e+07	2.46344e+07	2.47213e+07	2.66802e+07	1.80889e+07	2.65575e+07	4.19708e+07	2.59473e+08	2.11287e+07	9.69828e+06	1.28421e+07	2.11308e+07	1.18019e+07	1.69714e+07	0.275382	6.62486e+07	9.4984e+07	3.87771e+07	143.375	2.32562e+07	2.21395e+07	9.0384e+06	95.1983	1.55955e+07	4.89692e+06	1.99916e+06	31.3995	0.379333	0.825537	0.645371	0.560064	C19H39N2O3	Amino acids and derivatives	MRUAUOIMASANKQ-UHFFFAOYSA-O	CCCCCCCCCCCC(=O)NCCC[N+](C)(C)CC(O)=O	---	20281	---	Organic acids and derivatives
POS721	1,2-Benzoquinone	4.596	109.029	[M+H]+	109.029	True	1.1573e+08	5.83808e+07	9.82116e+07	7.0025e+07	6.46168e+07	9.99471e+07	3.53995e+08	3.65649e+08	1.72295e+08	9.18713e+07	1.91645e+08	1.28303e+08	1.65951e+08	8.04147e+07	6.79532e+07	9.8103e+07	1.1239e+08	5.75029e+07	0.0106004	2.17293e+08	1.15784e+08	4.72685e+07	53.2846	8.44852e+07	2.31905e+07	9.46748e+06	27.4492	9.70525e+07	3.91691e+07	1.59907e+07	40.3587	0.0370046	1.1878	1.08376	1.97468	C6H4O2	Organooxygen compounds	WOAHJDHKFWSLKE-UHFFFAOYSA-N	O=C1C=CC=CC1=O	C02351	11421	HMDB0012133	Organic oxygen compounds
POS12041	Polanrazine B	9.403	377.32	[M]+	377.32	True	1.61416e+07	3.58831e+07	4.80237e+07	2.32051e+07	5.95445e+07	3.63295e+07	1.44489e+08	5.2739e+07	1.40824e+07	8.64738e+06	4.35029e+08	1.92056e+08	1.82497e+07	2.36385e+07	1.14084e+07	1.89558e+07	1.2884e+07	3.84858e+08	0.383935	1.41174e+08	1.61547e+08	6.59512e+07	114.431	3.65212e+07	1.5846e+07	6.46909e+06	43.3883	7.83324e+07	1.50231e+08	6.13316e+07	191.787	0.475008	0.44482	0.614042	0.415742	C18H23N3O2S2	Amino acids and derivatives	JXDWMFMAEDSXNI-QZTJIDSGSA-N	O=C([C@](N1)(SC)CC2=CNC3=C2C=CC=C3)N[C@](C(C)C)(SC)C1=O	---	636615	---	Organic acids and derivatives
POS4149	GlcNAc	4.622	204.086	[M+H-H2O]+	204.087	True	4.14321e+08	6.20998e+08	3.77775e+08	8.00126e+08	5.60375e+08	4.62823e+08	7.25279e+07	1.79643e+08	1.16405e+08	2.56726e+08	1.50848e+08	1.81336e+08	5.21007e+08	8.66927e+08	8.27783e+08	4.29429e+08	7.1863e+08	5.62922e+08	5.53667e-05	1.59581e+08	6.29788e+07	2.5711e+07	39.465	5.39403e+08	1.56657e+08	6.39552e+07	29.0428	6.5445e+08	1.76708e+08	7.21408e+07	27.001	0.000813997	1.76604	1.24762	4.25675	C8H15NO6	Aminosaccharides	OVRNDRQMDRJTHS-RTRLPJTCSA-N	CC(O)=N[C@H]1C(O)O[C@H](CO)[C@@H](O)[C@@H]1O	C00140	439174	HMDB0000215	Organic oxygen compounds
POS4130	1-methyl-4-methylidene-7-(propan-2-yl)-1,2,3,3a,4,5,6,8a-octahydroazulen-1-ol	8.066	203.179	[M-H2O+H]+	203.179	True	2.00683e+08	1.54273e+08	1.09066e+07	1.75058e+08	2.35606e+07	9.85325e+06	3.12349e+07	1.44076e+07	1.66264e+07	1.95623e+07	2.1352e+07	2.11012e+07	3.53956e+07	2.96227e+07	3.89498e+07	2.77348e+07	8.0601e+07	1.42416e+08	0.116719	2.07141e+07	5.81465e+06	2.37382e+06	28.071	9.57223e+07	9.0015e+07	3.67485e+07	94.0377	5.91201e+07	4.52207e+07	1.84613e+07	76.4896	0.208728	0.568272	0.901312	0.93286	C15H24O	Guaianes	BUPJOLXWQXEJSQ-UHFFFAOYSA-N	CC(C)C(CCC(C1CC2)=C)=CC1C2(C)O	---	73102746	---	Lipids and lipid-like molecules
POS6870	Valylphenylalanine	5.536	265.155	[M+H]+	265.155	True	7.05403e+08	2.26792e+09	1.74106e+09	1.37668e+09	1.55449e+09	9.36509e+08	9.08328e+08	1.54385e+09	1.881e+09	2.97595e+09	2.15391e+09	3.09935e+09	1.52356e+09	2.136e+09	2.14641e+09	1.74412e+09	1.84103e+09	1.13747e+09	0.218462	2.09373e+09	8.4214e+08	3.43802e+08	40.222	1.43034e+09	5.63167e+08	2.29912e+08	39.3728	1.75476e+09	3.8491e+08	1.57139e+08	21.9351	0.32149	0.487943	0.982322	0.660624	C14H20N2O3	Peptides	GJNDXQBALKCYSZ-UHFFFAOYSA-N	CC(C)[C@@H](C(=O)N[C@@H](CC1=CC=CC=C1)C(=O)O)N	---	6993120	HMDB0029134	Organic acids and derivatives
POS5329	ValylIsoleucine	5.887	231.17	[M+H]+	231.17	True	2.1651e+08	2.95853e+08	1.86925e+08	3.14021e+08	2.85334e+08	2.03111e+08	1.68507e+08	2.8886e+08	3.5182e+08	3.34291e+08	2.42101e+08	3.11888e+08	2.77146e+08	3.83724e+08	2.25468e+08	3.37529e+08	3.48687e+08	2.78806e+08	0.275933	2.82911e+08	6.78489e+07	2.76992e+07	23.9824	2.50292e+08	5.43097e+07	2.21719e+07	21.6985	3.0856e+08	5.80955e+07	2.37174e+07	18.8279	0.379749	0.348572	1.03489	0.559197	C11H22N2O3	Peptides	PNVLWFYAPWAQMU-UHFFFAOYSA-N	CC[C@H](C)[C@@H](C(=O)O)NC(=O)[C@H](C(C)C)N	---	7010532	HMDB0029130	Organic acids and derivatives
POS9841	Coproporphyrin I	8.097	328.14	[M+2H]+	328.142	True	812485	6.3282e+06	3.2192e+07	1.36011e+06	8.41133e+06	2.89206e+07	7.0744e+06	813606	4.34973e+06	4.73867e+06	498443	1.18622e+07	1.28232e+08	1.49928e+07	1.38691e+06	2.38685e+07	1.67073e+07	1.05265e+08	0.0752239	4.8895e+06	4.23321e+06	1.7282e+06	86.5775	1.30041e+07	1.39384e+07	5.69032e+06	107.184	4.84087e+07	5.39244e+07	2.20145e+07	111.394	0.150744	1.06116	1.30485	1.12364	C36H38N4O8	Porphyrins	VCCUOZSDXVZCSK-JRHDEHKPSA-N	CC1=C(C2=CC3=NC(=CC4=NC(=CC5=C(C(=C(N5)C=C1N2)CCC(=O)O)C)C(=C4C)CCC(=O)O)C(=C3C)CCC(=O)O)CCC(=O)O	C05769	68271	HMDB0000643	Organoheterocyclic compounds
POS21664	PC(18:3/18:3)	11.154	778.536	[M+H]+	778.538	True	9.86831e+07	3.83949e+07	8.60177e+06	2.25916e+07	3.18405e+07	1.86407e+07	51245.2	343346	445.665	1.65642e+07	6.28954e+07	2.4635e+07	3.16845e+06	4.28123e+06	6.84897e+06	1.54237e+07	1.72933e+07	1.00871e+08	0.592498	1.74149e+07	2.45663e+07	1.00292e+07	141.065	3.64588e+07	3.21955e+07	1.31437e+07	88.3065	2.46478e+07	3.77946e+07	1.54296e+07	153.338	0.655046	0.233047	0.556736	0.227313	C44H76NO8P	Phosphatidylcholines	XXKFQTJOJZELMD-JICBSJGISA-N	CC/C=C\C/C=C\C/C=C\CCCCCCCC(=O)OC[C@H](COP(=O)([O-])OCC[N+](C)(C)C)OC(=O)CCCCCCC/C=C\C/C=C\C/C=C\CC	---	24778990	HMDB0008206	Lipids and lipid-like molecules
POS5360	Glycyl-Arginine	0.836	232.14	[M+H]+	232.14	True	5.30129e+08	5.39544e+08	5.17225e+08	5.12389e+08	6.46465e+08	6.74913e+08	4.86884e+08	5.2246e+08	5.41315e+08	3.71807e+08	2.59107e+08	3.50209e+08	4.59799e+08	3.31332e+08	3.26607e+08	5.85896e+08	4.95887e+08	4.2708e+08	0.0329438	4.21964e+08	1.12023e+08	4.57332e+07	26.548	5.70111e+08	7.13793e+07	2.91405e+07	12.5203	4.37767e+08	9.96039e+07	4.06631e+07	22.7527	0.0825756	0.123474	1.25765	1.48223	C8H17N5O3	Carboxylic acids and derivatives	JLXVRFDTDUGQEE-UHFFFAOYSA-N	NCC(O)=NC(CCCNC(N)=N)C(O)=O	---	333414	HMDB0028835	Organic acids and derivatives
POS5218	Leucylproline	5.524	229.154	[M+H]+	229.155	True	9.53276e+08	1.46276e+09	1.12883e+09	1.22611e+09	1.17106e+09	1.0372e+09	9.44736e+08	1.81403e+09	2.03364e+09	2.20837e+09	1.73974e+09	1.89453e+09	1.40874e+09	1.36614e+09	1.60646e+09	1.63145e+09	1.46032e+09	1.28314e+09	0.00747182	1.77251e+09	4.38421e+08	1.78984e+08	24.7345	1.16321e+09	1.76002e+08	7.18527e+07	15.1308	1.45938e+09	1.3679e+08	5.58444e+07	9.37321	0.0280698	0.786285	1.17765	2.12657	C11H20N2O3	Peptides	VTJUNIYRYIAIHF-IUCAKERBSA-N	CC(C)C[C@@H](C(=O)N1CCC[C@H]1C(=O)O)N	---	80817	HMDB0011175	Organic acids and derivatives
POS4240	5-Methoxyindoleacetic acid	3.892	206.081	[M+H]+	206.081	True	1.86762e+08	2.40184e+08	8.22162e+07	1.17178e+08	2.22583e+08	4.1755e+07	3.26028e+08	1.03847e+09	7.25416e+08	4.90402e+08	8.55346e+08	4.50313e+08	2.95313e+08	1.21911e+08	1.08692e+08	1.41582e+08	2.45474e+08	1.60014e+08	0.000166366	6.47663e+08	2.71676e+08	1.10911e+08	41.9471	1.48446e+08	8.0159e+07	3.27248e+07	53.9987	1.78831e+08	7.47133e+07	3.05016e+07	41.7787	0.0018704	1.49555	1.12088	3.77893	C11H11NO3	Indole-3-acetic acid derivatives	COCNDHOPIHDTHK-UHFFFAOYSA-N	COC1=CC2=C(C=C1)NC=C2CC(=O)O	C05660	18986	HMDB0004096	Organoheterocyclic compounds
POS11369	2-(2-hydroxybut-3-en-2-yl)-3a,6,6,9a-tetramethyl-2,4,5,5a,7,8,9,9b-octahydro-1H-benzo[e][1]benzofuran-4,5-diol	11.613	361.234	[M+Na]+	361.235	True	1.07255e+07	7.43378e+06	564020	1.56436e+07	6.27131e+06	518412	2.82123e+06	5.56879e+07	3.69583e+07	9.16733e+06	5.86788e+07	1.09371e+07	9.10864e+06	1.32583e+07	1.77365e+07	3.8578e+06	1.42955e+07	1.89302e+07	0.0568386	2.90418e+07	2.4744e+07	1.01017e+07	85.2014	6.85945e+06	5.8758e+06	2.39879e+06	85.66	1.28645e+07	5.62067e+06	2.29463e+06	43.6914	0.123173	0.839976	0.859651	1.24536	C20H34O4	Naphthofurans	UNORIIWPFZFSEC-UHFFFAOYSA-N	OC1C(O)C2(OC(CC2C3(C)CCCC(C)(C)C13)C(O)(C=C)C)C	---	57509442	---	Organoheterocyclic compounds
POS2730	L,L-Cyclo(prolylalanyl)	7.076	169.097	[M+H]+	169.097	True	7.57821e+07	6.06264e+07	5.08276e+07	7.25597e+07	9.14594e+07	9.90599e+07	9.40645e+07	1.51033e+08	1.21001e+08	2.29456e+08	1.8804e+08	1.26094e+08	1.02695e+08	8.2878e+07	6.62455e+07	1.17962e+08	8.92422e+07	5.17035e+07	0.00240079	1.51615e+08	4.9572e+07	2.02377e+07	32.696	7.50525e+07	1.81508e+07	7.41002e+06	24.1841	8.51211e+07	2.40101e+07	9.80207e+06	28.207	0.0121754	1.31426	1.01794	2.61965	C8H12N2O2	Carboxylic acids and derivatives	WSLYCILIEOFQPK-UHFFFAOYSA-N	CC1NC(=O)C2CCCN2C1=O	---	6428987	HMDB0303321	Organic acids and derivatives
POS4120	Alanylleucine	4.962	203.139	[M+H]+	203.139	True	1.94908e+09	4.33267e+09	3.56506e+09	5.44794e+08	2.94133e+09	2.78538e+09	1.88231e+09	3.34136e+09	4.03163e+09	8.7474e+08	4.08232e+09	5.67587e+09	3.47556e+09	6.24135e+09	6.24648e+09	5.97035e+08	3.29525e+09	2.38428e+09	0.617538	3.3147e+09	1.71372e+09	6.99624e+08	51.7006	2.68639e+09	1.31812e+09	5.38119e+08	49.0665	3.70666e+09	2.21434e+09	9.04e+08	59.7395	0.673958	0.249295	0.661138	0.209336	C9H18N2O3	Peptides	RDIKFPRVLJLMER-BQBZGAKWSA-N	O=C(O)C(N=C(O)C(N)C)CC(C)C	---	259583	HMDB0028691	Organic acids and derivatives
POS1294	Norhygrine	14.206	128.107	[M+H]+	128.107	True	3.4103e+08	461399287	1.90005e+08	2.84789e+08	1.31299e+08	211099942	5.8959e+08	3.78863e+08	8.96192e+08	4.94885e+08	2.33055e+08	2.2892e+08	4.46168e+08	1.92017e+08	3.68079e+08	2.59059e+08	2.0879e+08	8.69459e+07	0.101777	4.70251e+08	2.52638e+08	1.03139e+08	53.724	2.69937e+08	1.19167e+08	4.86497e+07	44.1462	2.60176e+08	1.29253e+08	5.27674e+07	49.6791	0.188171	0.95938	0.70393	0.99235	C7H13NO	Organooxygen compounds	ZAJDAGLJUKMNJL-UHFFFAOYSA-N	CC(=O)CC1CCCN1	---	45085262	HMDB0302903	Organic oxygen compounds
POS5563	Alanylphenylalanine	5.225	237.123	[M+H]+	237.123	True	6.37702e+08	1.48756e+09	1.14021e+09	9.6052e+08	1.08517e+09	9.30388e+08	7.91794e+08	1.24854e+09	1.45567e+09	2.04764e+09	1.50328e+09	2.05625e+09	1.00821e+09	1.57889e+09	1.60629e+09	1.28805e+09	1.16118e+09	8.23116e+08	0.114588	1.5172e+09	4.84628e+08	1.97849e+08	31.9424	1.04026e+09	2.80201e+08	1.14392e+08	26.9357	1.24429e+09	3.11432e+08	1.27142e+08	25.0289	0.20564	0.629115	0.998279	0.940861	C12H16N2O3	Peptides	OMNVYXHOSHNURL-WPRPVWTQSA-N	C[C@H](N)C(=O)N[C@@H](Cc1ccccc1)C(O)=O	---	96814;6992394	HMDB0028694	Organic acids and derivatives
POS8321	Colneleic acid	10.025	295.226	[M+H]+	295.227	True	2.30968e+08	1.02497e+09	1.66072e+06	4.64936e+08	9.649e+08	1.31101e+07	2.16666e+07	1.10125e+07	9.42392e+06	1.1067e+07	1.64961e+07	1.21579e+07	2.60067e+08	3.08537e+08	7.78324e+07	4.41738e+06	8.98084e+08	5.21269e+08	0.0815045	1.36373e+07	4.60609e+06	1.88043e+06	33.7756	4.50091e+08	4.55146e+08	1.85813e+08	101.123	3.45035e+08	3.26463e+08	1.33278e+08	94.6176	0.159565	0.85595	0.932786	1.08882	C18H30O3	Fatty Acyls	HHZKKFXQEIBVEV-CXXUKANQSA-N	CCCCC\C=C/C=C/O\C=C\CCCCCCC(O)=O	C19827	6441681	HMDB0030995	Lipids and lipid-like molecules
POS2496	4-Methylphthalic anhydride	7.867	163.039	[M+H]+	163.039	True	4.22641e+08	4.0724e+08	3.50084e+08	4.17024e+08	3.43031e+08	4.83101e+08	5.12219e+08	5.09499e+08	4.09312e+08	4.01624e+08	3.94279e+08	3.60805e+08	4.3826e+08	3.74468e+08	4.11785e+08	3.55526e+08	3.24564e+08	3.10702e+08	0.184813	4.3129e+08	6.38234e+07	2.60558e+07	14.7983	4.03853e+08	5.17854e+07	2.11413e+07	12.8228	3.69217e+08	4.94201e+07	2.01757e+07	13.3851	0.290719	0.965386	0.883601	0.733268	C9H6O3	Phthalic anhydrides	ZOXBWJMCXHTKNU-UHFFFAOYSA-N	CC1=CC2=C(C=C1)C(=O)OC2=O	---	88069	---	Organoheterocyclic compounds
POS21767	PC(16:0/18:1)	10.546	782.564	[M+Na]+	782.567	True	5.68614e+08	6.02843e+08	1.05487e+09	1.49809e+09	3.41627e+09	4.658e+09	2.3045e+08	1.22083e+08	2.9499e+07	4.96044e+07	6.06791e+07	5.67424e+07	3.14427e+07	1.15376e+08	6.23585e+07	2.39748e+07	2.24306e+08	2.14661e+09	0.0211135	9.15096e+07	7.48327e+07	3.05503e+07	81.7758	1.96645e+09	1.68583e+09	6.88238e+08	85.7298	4.3401e+08	8.42235e+08	3.43841e+08	194.059	0.0609105	0.208588	1.27211	1.67544	C42H82NO8P	Phosphatidylcholines	WTJKGGKOPKCXLL-VYOBOKEXSA-N	CCCCCCCCCCCCCCCC(=O)OC[C@H](COP(=O)([O-])OCC[N+](C)(C)C)OC(=O)CCCCCCC/C=C\CCCCCCCC	---	5497103	HMDB0007972	Lipids and lipid-like molecules
POS15217	Aspartyl adenylate	4.818	464.081	[M+H]+	464.081	True	1.7364e+08	6.28905e+08	8.53829e+08	6.32636e+08	7.50692e+08	6.8087e+08	1.61941e+08	2.75204e+07	2.85017e+07	3.98507e+07	7.22654e+07	5.54596e+07	2.09207e+08	2.75966e+08	1.74629e+08	3.92491e+08	4.28183e+08	5.93197e+07	8.49031e-05	6.42565e+07	5.08083e+07	2.07424e+07	79.071	6.20095e+08	2.34494e+08	9.57317e+07	37.8158	2.56632e+08	1.38684e+08	5.66177e+07	54.0401	0.00107287	0.617971	1.5603	4.07108	C14H18N5O11P	Purine ribonucleoside monophosphates	OFBHPPMPBOJXRT-VWJPMABRSA-N	C1=NC(=C2C(=N1)N(C=N2)[C@H]3[C@@H]([C@@H]([C@H](O3)COP(=O)(O)O)O)O)N[C@@H](CC(=O)O)C(=O)O	C03794	447145	HMDB0000536	Benzenoids
POS5310	Aspartyl-proline	1.691	231.097	[M+H]+	231.098	True	2.25352e+09	1.45525e+09	1.89172e+09	8.81943e+08	1.75554e+09	1.80062e+09	2.37879e+09	1.4258e+09	1.335e+09	1.3802e+09	1.5172e+09	1.35315e+09	1.69574e+09	1.54869e+09	1.80134e+09	1.46848e+09	1.11696e+09	1.04919e+09	0.623056	1.56502e+09	4.03943e+08	1.64909e+08	25.8107	1.6731e+09	4.65001e+08	1.89836e+08	27.7928	1.44673e+09	3.05095e+08	1.24554e+08	21.0885	0.677081	0.22768	0.70572	0.205473	C9H14N2O5	Peptides	UKGGPJNBONZZCM-WDSKDSINSA-N	C1C[C@H](N(C1)C(=O)[C@H](CC(=O)O)N)C(=O)O	---	170612	HMDB0002335	Organic acids and derivatives
POS8419	Avenoleic acid	10.527	297.242	[M+H-H2O]+	297.243	True	8.5962e+07	1.28474e+08	6.33856e+06	8.76042e+07	9.73824e+07	1.10621e+07	5.2708e+07	2.58427e+08	2.70428e+08	2.61502e+08	5.30169e+07	1.39046e+08	9.10832e+07	1.48488e+08	1.42036e+08	1.76649e+07	1.40135e+08	3.47435e+07	0.0753822	1.72521e+08	1.04537e+08	4.26772e+07	60.5939	6.94706e+07	4.95146e+07	2.02143e+07	71.2743	9.56916e+07	5.78523e+07	2.36181e+07	60.4571	0.150863	0.842421	0.929475	1.12273	C18H32O3	Fatty Acyls	MZQXAWAWDWCIKG-OHPMOLHNSA-N	CCCC(O)C\C=C/C\C=C/CCCCCCCC(O)=O	---	75536015	HMDB0029978	Lipids and lipid-like molecules
POS5098	PyroGlu-Pro	5.03	227.102	[M+H]+	227.103	True	2.3957e+08	2.50593e+08	2.02084e+08	2.03389e+08	2.82278e+08	2.17565e+08	3.2989e+08	4.90284e+08	4.86905e+08	3.3126e+08	4.70054e+08	375038067	2.7824e+08	1.83117e+08	1.68668e+08	2.72387e+08	2.76978e+08	2.95946e+08	8.92516e-05	4.13905e+08	7.70906e+07	3.14721e+07	18.6252	2.3258e+08	3.11474e+07	1.27159e+07	13.3921	2.45889e+08	5.49988e+07	2.24531e+07	22.3673	0.00111857	1.51475	1.13729	4.04938	C10H14N2O4	Peptides	PFEJJYZYEFRQEA-UHFFFAOYSA-N	C1CC(N(C1)C(=O)C2CCC(=O)N2)C(=O)O	---	13306588	---	Organic acids and derivatives
POS320	2-Methylpyridine	6.007	94.0655	[M+NH4]+	94.0657	True	1.30405e+08	1.4338e+08	5.4641e+07	1.38916e+08	1.3179e+08	7.10134e+07	6.74762e+07	1.56919e+08	1.70167e+08	1.47303e+08	1.43066e+08	1.71995e+08	1.2425e+08	1.02023e+08	9.74148e+07	1.2311e+08	1.13684e+08	1.50386e+08	0.267226	1.42821e+08	3.87161e+07	1.58058e+07	27.1081	1.11691e+08	3.84941e+07	1.57151e+07	34.4648	1.18478e+08	1.90279e+07	7.76812e+06	16.0603	0.3728	0.659846	0.855952	0.573121	C6H7N	Pyridines and derivatives	BSKHPKMHTQYZBB-UHFFFAOYSA-N	CC1=NC=CC=C1	C14447	7975	HMDB0061888	Organoheterocyclic compounds
POS6098	2-(2-amino-3-methylbutanamido)-4-(methylsulfanyl)butanoic acid	4.95	249.126	[M+H]+	249.127	True	2.19523e+08	3.41798e+08	4.83579e+08	3.90347e+08	2.32083e+08	2.97173e+08	1.63833e+08	2.63178e+08	4.64835e+08	9.69305e+08	3.23079e+08	4.66123e+08	2.38347e+08	7.10095e+08	6.91572e+08	5.02783e+08	5.90219e+08	3.27699e+08	0.328691	4.41725e+08	2.83778e+08	1.15852e+08	64.243	3.27417e+08	1.00198e+08	4.09055e+07	30.6025	5.10119e+08	1.93144e+08	7.88506e+07	37.8625	0.426629	0.275618	0.927194	0.483212	C10H20N2O3S	Peptides	YSGSDAIMSCVPHG-UHFFFAOYSA-N	CC(C)C(C(=O)NC(CCSC)C(=O)O)N	---	292427	HMDB0259742	Organic acids and derivatives
POS584	N-Ethylglycine	13.941	104.071	[M+H]+	104.071	True	1.955e+08	1.9434e+08	1.10758e+08	2.12676e+08	3.45638e+08	2.96996e+08	6.65929e+07	6.13097e+07	4.65501e+07	6.3098e+07	6.43028e+07	1.56435e+08	1.10672e+08	6.94425e+07	1.5375e+08	1.96793e+08	2.65263e+08	1.57199e+08	0.00505027	7.63814e+07	3.98592e+07	1.62724e+07	52.1844	2.25985e+08	8.33602e+07	3.40316e+07	36.8875	1.58853e+08	6.7981e+07	2.77531e+07	42.7948	0.021169	0.845676	1.16975	2.29669	C4H9NO2	Carboxylic acids and derivatives	YPIGGYHFMKJNKV-UHFFFAOYSA-N	CCNCC(O)=O	C11735	316542;6992079	HMDB0041945	Organic acids and derivatives
POS11766	3-(Tetradecanoylamino)propyl(carboxymethyl)dimethylammonium	9.018	371.327	[M]+	371.327	True	445.665	1.54106e+06	1.90618e+07	842608	700276	2.63657e+06	3.17549e+06	1.19271e+06	1.27738e+06	5.07905e+06	1.26456e+07	4.52075e+07	386144	317191	445.665	1.52299e+06	1.21524e+06	4.63981e+06	0.277389	1.14296e+07	1.70807e+07	6.97315e+06	149.442	4.13046e+06	7.36906e+06	3.00841e+06	178.408	1.34697e+06	1.71394e+06	699711	127.244	0.38141	0.855811	0.680565	0.55691	C21H43N2O3	Amino acids and derivatives	QGCUAFIULMNFPJ-UHFFFAOYSA-O	CCCCCCCCCCCCCC(=O)NCCC[N+](C)(C)CC(O)=O	---	100998	---	Organic acids and derivatives
POS4600	Citric acid	1.136	215.016	[M+Na]+	215.016	True	1.67536e+10	2.51492e+10	1.85234e+10	1.10548e+10	1.79918e+10	1.61415e+10	1.56929e+10	1.13104e+10	2.64827e+10	3.41424e+10	1.04922e+10	9.06506e+09	1.98926e+10	2.03154e+10	1.89925e+10	3.41184e+10	9.28984e+09	2.67327e+10	0.643204	1.78643e+10	1.01852e+10	4.15811e+09	57.0146	1.76024e+10	4.55368e+09	1.85903e+09	25.8697	2.15569e+10	8.31804e+09	3.39582e+09	38.5864	0.693554	0.427788	0.549397	0.191651	C6H8O7	Tricarboxylic acids and derivatives	KRKNYBCHXYNGOX-UHFFFAOYSA-N	O=C(O)CC(O)(C(=O)O)CC(=O)O	C00158	311	HMDB0000094	Organic acids and derivatives
POS1990	Phthalic anhydride	10.468	149.023	[M+H]+	149.023	True	1.60671e+09	1.14689e+09	8.50599e+08	1.35864e+09	1.1049e+09	1.07156e+09	1.28659e+09	1.69501e+09	1.5263e+09	1.17184e+09	9.14948e+08	8.60353e+08	1.43178e+09	1.06041e+09	1.16238e+09	9.99845e+08	1.03506e+09	6.03201e+08	0.500837	1.24251e+09	3.30324e+08	1.34854e+08	26.5853	1.18988e+09	2.60926e+08	1.06522e+08	21.9287	1.04878e+09	2.68645e+08	1.09674e+08	25.615	0.570201	0.605214	0.675995	0.300303	C8H4O3	Phthalic anhydrides	LGRFSURHDFAFJT-UHFFFAOYSA-N	C1=CC=C2C(=C1)C(=O)OC2=O	---	6811	HMDB0256501	Organoheterocyclic compounds
POS4442	3',5'-Dideoxythymidine	4.924	211.108	[M+NH4]+	211.108	True	5.08502e+08	4.07254e+08	2.00494e+08	4.41249e+08	3.86327e+08	2.74521e+08	5.42211e+08	1.01976e+09	1032191348	6.20001e+08	1.1272e+09	7.28839e+08	4.54853e+08	2.33818e+08	2.17324e+08	1.08711e+08	5.35203e+08	3.52556e+08	0.000228139	8.45034e+08	2.45364e+08	1.0017e+08	29.036	3.69725e+08	1.12927e+08	4.61021e+07	30.5434	3.17077e+08	1.60074e+08	6.535e+07	50.4843	0.0022949	1.60403	1.14434	3.6418	C10H14N2O3	Diazines	JIQLAAKADXSVTE-UHFFFAOYSA-N	CC1CCC(O1)N1C=C(C)C(=O)NC1=O	---	168859	HMDB0246113	Organoheterocyclic compounds
POS2407	2-Ethyl-3-hydroxy-2,4,4-trimethyloxazolidine	1.378	160.133	[M+H]+	160.133	True	4.25849e+08	4.83346e+08	5.17779e+08	4.33691e+08	4.86203e+08	4.77455e+08	3.42867e+08	3.10916e+08	2.74402e+08	3.62718e+08	2.64048e+08	2.97319e+08	4.24025e+08	4.69845e+08	4.90898e+08	4.94735e+08	5.1175e+08	4.48982e+08	6.34649e-07	3.08712e+08	3.84446e+07	1.56949e+07	12.4532	4.7072e+08	3.47667e+07	1.41934e+07	7.38585	4.73372e+08	3.24926e+07	1.32651e+07	6.86407	6.32446e-05	1.74934	1.24187	6.19747	C8H17NO2	Azolidines	WZZOSBRJFGEGCU-UHFFFAOYSA-N	CCC1(C)OCC(C)(C)N1O	---	125626	HMDB0245114	Organoheterocyclic compounds
POS1363	Dibutylamine	13.61	130.159	[M+H]+	130.159	True	4.57928e+08	4.32645e+08	3.74121e+08	3.5598e+08	3.6945e+08	3.64761e+08	5.56395e+08	5.65297e+08	3.95781e+08	3.85406e+08	5.62639e+08	3.34614e+08	4.77509e+08	3.62842e+08	3.77466e+08	4.62384e+08	3.73557e+08	3.57394e+08	0.190515	4.66689e+08	1.05883e+08	4.32264e+07	22.688	3.92481e+08	4.2106e+07	1.71897e+07	10.7282	4.01859e+08	5.34447e+07	2.18187e+07	13.2994	0.295134	0.735474	0.733962	0.720072	C8H19N	Organonitrogen compounds	JQVDAXLFBXTEQA-UHFFFAOYSA-N	CCCCNCCCC	---	8148	HMDB0251174	Organic nitrogen compounds
POS2408	delta-Valerobetaine	0.955	160.133	[M+H]+	160.133	True	1.75234e+08	2.1136e+08	2.54053e+08	1.7024e+08	2.37065e+08	2.35269e+08	1.6487e+08	1.23012e+08	1.28174e+08	1.46782e+08	1.40421e+08	1.43698e+08	1.82896e+08	1.82621e+08	238751904	2.2513e+08	2.43813e+08	1.84303e+08	0.00051557	1.41159e+08	1.4824e+07	6.05189e+06	10.5016	2.1387e+08	3.4679e+07	1.41577e+07	16.215	2.09586e+08	2.94702e+07	1.20312e+07	14.0612	0.00421554	1.46759	1.09605	3.28771	C8H17NO2	Straight chain fatty acids	CDLVFVFTRQPQFU-UHFFFAOYSA-N	C[N+](C)(C)CCCCC(=O)[O-]	---	14274897	HMDB0240732	Lipids and lipid-like molecules
POS14870	(E)-5-hydroxy-N-[3-[5-[3-[[(E)-5-hydroxy-3-methylpent-2-enoyl]amino]propyl]-3,6-dioxopiperazin-2-yl]propyl]-3-methylpent-2-enamide	5.43	453.27	[M+H]+	453.271	True	2.18495e+07	2.85735e+07	1.8935e+08	2.16997e+07	2.79352e+07	8.64573e+07	3.20418e+07	1.14148e+07	8.00408e+06	9.97001e+06	1.94326e+07	1.19536e+07	6.1057e+07	3.75741e+07	2.28492e+07	1.03768e+08	8.4795e+07	4.28913e+07	0.139494	1.54695e+07	9.0014e+06	3.67481e+06	58.1881	6.26442e+07	6.68246e+07	2.7281e+07	106.673	5.88224e+07	3.06562e+07	1.25153e+07	52.1165	0.238308	0.852473	0.86086	0.855446	C22H36N4O6	Amino acids and derivatives	CNQCBOHTKBVCFM-WXUKJITCSA-N	C/C(=C\C(=O)NCCCC1NC(=O)C(NC1=O)CCCNC(=O)/C=C(/CCO)\C)/CCO	---	20839739	---	Organic acids and derivatives
POS723	1,2-Benzoquinone	0.545	109.029	[M+Na]+	109.029	True	7.51724e+07	1.06987e+08	7.99974e+07	1.06953e+08	7.56914e+07	5.7311e+07	5.22443e+08	2.07194e+08	3.60332e+08	1.73659e+08	2.50815e+08	3.01447e+08	3.02375e+08	1.1931e+08	1.92876e+08	1.79635e+08	1.25625e+08	1.12548e+08	0.00165432	3.02649e+08	1.2655e+08	5.16639e+07	41.8143	8.36853e+07	1.96465e+07	8.02064e+06	23.4766	1.72062e+08	7.20461e+07	2.94127e+07	41.8723	0.00965443	0.964023	1.27803	2.78138	C6H4O2	Organooxygen compounds	WOAHJDHKFWSLKE-UHFFFAOYSA-N	O=C1C=CC=CC1=O	C02351	11421	HMDB0012133	Organic oxygen compounds
POS2733	L,L-Cyclo(prolylalanyl)	0.533	169.097	[M+NH4]+	169.097	True	1.99687e+08	1.75849e+08	1.47272e+08	1.72283e+08	1.21214e+08	1.37053e+08	2.3966e+08	2.93778e+08	2.75007e+08	1.0583e+08	1.82882e+08	3.29058e+08	2.698e+08	1.28074e+08	1.78223e+08	1.82156e+08	2.04375e+08	1.12099e+08	0.0910821	2.37703e+08	8.15859e+07	3.33073e+07	34.3226	1.58893e+08	2.88539e+07	1.17795e+07	18.1593	1.79121e+08	5.65124e+07	2.30711e+07	31.5498	0.173488	0.801113	0.744561	1.04057	C8H12N2O2	Carboxylic acids and derivatives	WSLYCILIEOFQPK-UHFFFAOYSA-N	CC1NC(=O)C2CCCN2C1=O	---	6428987	HMDB0303321	Organic acids and derivatives
POS5466	Histidylproline	2.75	235.119	[M+H-H2O]+	235.119	True	2.76855e+08	3.35923e+08	1.71475e+08	2.67156e+08	2.68851e+08	1.25532e+08	2.52177e+08	4.70502e+08	9.80105e+08	9.07061e+08	7.33482e+08	7.73674e+08	2.74517e+08	1.61053e+08	1.48124e+08	4.30498e+08	3.73207e+08	3.50803e+08	0.00103824	6.86167e+08	2.75662e+08	1.12539e+08	40.1742	2.40965e+08	7.73596e+07	3.15819e+07	32.1041	2.897e+08	1.16065e+08	4.73834e+07	40.0638	0.00715076	1.3753	1.10867	2.9837	C11H16N4O3	Peptides	LNCFUHAPNTYMJB-IUCAKERBSA-N	C1C[C@H](N(C1)C(=O)[C@H](CC2=CN=CN2)N)C(=O)O	---	152322	HMDB0028893	Organic acids and derivatives
POS1358	D-Pipecolic acid	0.711	130.086	[M+H]+	130.087	True	8.72181e+08	8.61677e+08	5.25745e+08	7.61544e+08	9.45407e+08	6.68233e+08	5.73858e+08	4.20351e+08	3.55267e+08	4.68836e+08	3.45972e+08	5.03383e+08	7.91338e+08	7.71167e+08	9.07841e+08	8.18801e+08	8.49516e+08	7.41823e+08	4.65996e-05	4.44611e+08	8.837e+07	3.60769e+07	19.8758	7.72464e+08	1.54703e+08	6.31572e+07	20.0272	8.13414e+08	5.94073e+07	2.42529e+07	7.30345	0.000748116	1.71571	1.18679	4.33162	C6H11NO2	Carboxylic acids and derivatives	HXEACLLIILLPRG-RXMQYKEDSA-N	OC(=O)[C@H]1CCCCN1	---	736316;6931662	HMDB0005960	Organic acids and derivatives
POS10835	Avocadyne 1-acetate	11.633	349.234	[M+Na]+	349.235	True	1.78392e+07	3.50602e+07	430024	3.12135e+07	1.79749e+07	398896	6.75442e+06	3.25134e+07	2.21826e+07	1.90002e+07	1.48643e+07	1.75929e+07	3.09081e+07	7.04822e+07	2.91364e+07	4.40886e+06	3.25818e+07	6.45496e+07	0.0875318	1.8818e+07	8.50387e+06	3.47169e+06	45.1902	1.71528e+07	1.46961e+07	5.99964e+06	85.6773	3.86778e+07	2.4673e+07	1.00727e+07	63.7912	0.168559	0.938175	1.22361	1.05783	C19H34O4	Long-chain fatty alcohols	JAKAZHIACKJNNB-UHFFFAOYSA-N	O=C(OCC(O)CC(O)CCCCCCCCCCCC#C)C	---	3952079	HMDB0031048	Lipids and lipid-like molecules
POS1068	Isoindoline	9.994	120.081	[M+CH3OH+H]+	120.081	True	4.08268e+07	8.61089e+07	6.90912e+07	1.03607e+08	5.80028e+07	8.25533e+07	2.66721e+07	2.35299e+07	1.53626e+07	2.99471e+07	3.2732e+07	2.14722e+07	4.44106e+07	1.07382e+08	8.05229e+07	5.1081e+07	5.33012e+07	6.90889e+07	0.000907536	2.49527e+07	6.23738e+06	2.5464e+06	24.9969	7.33649e+07	2.22459e+07	9.08184e+06	30.3222	6.76311e+07	2.35241e+07	9.60369e+06	34.783	0.00657606	1.35358	1.07019	3.04214	C8H9N	Isoindoles and derivatives	GWVMLCQWXVFZCN-UHFFFAOYSA-N	C1NCC2=CC=CC=C12	---	422478	HMDB0253648	Organoheterocyclic compounds
POS19318	Coproporphyrin III	8.173	655.275	[M+H]+	655.276	True	6.4792e+06	1.01707e+07	4.04541e+07	6.75538e+06	1.01617e+07	3.00438e+07	5.77623e+06	6.76051e+06	4.59023e+06	5.03439e+06	1.80519e+06	2.29801e+06	2.05436e+07	6.80722e+06	5.27021e+06	3.3677e+07	3.10713e+07	2.01669e+07	0.0576274	4.37743e+06	1.95208e+06	796932	44.5942	1.73442e+07	1.43427e+07	5.85538e+06	82.6948	1.95894e+07	1.18318e+07	4.83033e+06	60.3993	0.123927	1.11143	1.00384	1.23937	C36H38N4O8	Porphyrins	XNBNKCLBGTWWSD-QHYCDOEHSA-N	CC1=C(C2=CC3=C(C(=C(N3)C=C4C(=C(C(=N4)C=C5C(=C(C(=N5)C=C1N2)C)CCC(=O)O)C)CCC(=O)O)C)CCC(=O)O)CCC(=O)O	C05770	114935	HMDB0000570	Organoheterocyclic compounds
POS1435	1,2-Dihydroquinoline	5.249	132.081	[M+NH4]+	132.081	True	2.2541e+08	2.97929e+08	3.1145e+08	2.64849e+08	2.66107e+08	4.04214e+08	2.48642e+08	1.53052e+08	1.62374e+08	2.39571e+08	1.70094e+08	1.97966e+08	3.12173e+08	3.11864e+08	2.83742e+08	3.92442e+08	3.56663e+08	2.4417e+08	0.00240879	1.95283e+08	4.07842e+07	1.66501e+07	20.8846	2.94993e+08	6.13082e+07	2.5029e+07	20.7829	3.16842e+08	5.23914e+07	2.13887e+07	16.5355	0.0121754	1.49858	1.10417	2.6182	C9H9N	Quinolines and derivatives	IRFSXVIRXMYULF-UHFFFAOYSA-N	C1NC2=CC=CC=C2C=C1	---	5231402	HMDB0244077	Organoheterocyclic compounds
POS1507	Pentostatin	1.87	135.066	[M+2H]+	135.066	True	7.2946e+08	8.72461e+08	2.01061e+08	2.14497e+08	8.85665e+08	7.48424e+08	1.88993e+08	1.38218e+08	1.96495e+08	1.94015e+08	2.5156e+08	3.31777e+08	7.05156e+08	5.20168e+08	2.41249e+08	2.4762e+08	3.62019e+09	6.98958e+08	0.24122	2.16843e+08	6.67949e+07	2.72689e+07	30.8033	6.08595e+08	3.16844e+08	1.29351e+08	52.0616	1.00556e+09	1.29729e+09	5.29616e+08	129.012	0.347757	0.913574	0.735855	0.617587	C11H16N4O4	Imidazodiazepines	FPVKHBSQESCIEP-JQCXWYLXSA-N	C1[C@@H]([C@H](O[C@H]1N2C=NC3=C2NC=NC[C@H]3O)CO)O	C02267	439693	HMDB0014692	Organoheterocyclic compounds
POS5275	Butenylcarnitine	4.942	230.138	[M+Na]+	230.139	True	1.8138e+08	4.1285e+08	2.59165e+08	6.35432e+08	4.40074e+08	2.26832e+08	1.19662e+08	9.17321e+07	9.8622e+07	8.55308e+07	1.63439e+08	1.305e+08	2.06969e+08	5.37188e+08	3.34308e+08	5.10348e+08	5.0816e+08	1.7523e+08	0.00743809	1.14914e+08	2.9279e+07	1.19531e+07	25.479	3.59289e+08	1.70218e+08	6.94913e+07	47.3765	3.78701e+08	1.62525e+08	6.63505e+07	42.9164	0.0280119	1.3442	0.966934	2.12854	C11H19NO4	Fatty Acyls	HQDBMDGXEZLSNK-CYNONHLPSA-N	C\C=C\C(=O)O[C@@H](CC([O-])=O)C[N+](C)(C)C	---	53481615	HMDB0013126	Lipids and lipid-like molecules
POS1997	Tropic acid	4.878	149.059	[M+H-H2O]+	149.06	True	4.71683e+08	4.83753e+08	5.72135e+08	3.96553e+08	4.38385e+08	6.6288e+08	3.70943e+08	1.61273e+08	1.62909e+08	2.51695e+08	1.873e+08	2.52996e+08	5.26959e+08	5.12566e+08	5.32224e+08	5.49895e+08	5.27196e+08	3.82523e+08	2.74036e-05	2.31186e+08	7.98799e+07	3.26108e+07	34.5522	5.04231e+08	9.71488e+07	3.96608e+07	19.2667	5.05227e+08	6.13009e+07	2.5026e+07	12.1333	0.000573974	1.63969	1.19628	4.56219	C9H10O3	Beta hydroxy acids and derivatives	JACRWUWPXAESPB-UHFFFAOYSA-N	C1=CC=C(C=C1)C(CO)C(=O)O	C01456	10726	HMDB0062590	Organic acids and derivatives
POS9842	Coproporphyrin III	8.185	328.141	[M+2H]+	328.142	True	1.70312e+07	6.16111e+07	3.52325e+08	2.1138e+07	6.84905e+07	2.72342e+08	6.46498e+07	1.82829e+07	2.70399e+07	2.51883e+07	12236937	1.37014e+07	1.42775e+08	1.74719e+07	11133492	2.31009e+08	1.72681e+08	1.18597e+08	0.166452	2.68499e+07	1.94497e+07	7.94029e+06	72.4385	1.32156e+08	1.43342e+08	5.85193e+07	108.464	1.15611e+08	8.70256e+07	3.55281e+07	75.2744	0.2679	0.764567	0.885218	0.778711	C36H38N4O8	Porphyrins	XNBNKCLBGTWWSD-QHYCDOEHSA-N	CC1=C(C2=CC3=C(C(=C(N3)C=C4C(=C(C(=N4)C=C5C(=C(C(=N5)C=C1N2)C)CCC(=O)O)C)CCC(=O)O)C)CCC(=O)O)CCC(=O)O	C05770	114935	HMDB0000570	Organoheterocyclic compounds
POS498	1-Ethylpyrrolidine	13.624	100.112	[M+H]+	100.112	True	5.09347e+07	4.48395e+07	3.55804e+07	3.81824e+07	4.28778e+07	4.24971e+07	6.23433e+07	5.70862e+07	4.15662e+07	3.2415e+07	4.55631e+07	2.87425e+07	3.44625e+07	3.24452e+07	4.12582e+07	3.40303e+07	4.15353e+07	3.55454e+07	0.269604	4.46194e+07	1.32725e+07	5.41847e+06	29.746	4.24853e+07	5.35317e+06	2.18542e+06	12.6	3.65462e+07	3.88808e+06	1.5873e+06	10.6388	0.375091	0.783134	0.853835	0.569273	C6H13N	Pyrrolidines	ONQBOTKLCMXPOF-UHFFFAOYSA-N	CCN1CCCC1	---	81782	HMDB0243879	Organoheterocyclic compounds
POS194	Morpholine	12.375	88.0762	[M+H]+	88.0757	True	2.18363e+08	1.80687e+08	2.24113e+08	1.20513e+08	2.49444e+08	1.96276e+08	2.24044e+08	4.14644e+08	3.34521e+08	1.42421e+08	1.10507e+08	1.02711e+08	2.01351e+08	2.11865e+08	1.68438e+08	2.19089e+08	1.89461e+08	1.39908e+08	0.76875	2.21475e+08	1.28661e+08	5.25257e+07	58.093	1.98233e+08	4.4832e+07	1.83026e+07	22.6158	1.88352e+08	2.97025e+07	1.2126e+07	15.7697	0.801239	0.367535	0.411841	0.114215	C4H9NO	Morpholines	YNAVUWVOSKDBBP-UHFFFAOYSA-N	C1COCCN1	C14452	8083	HMDB0031581	Organoheterocyclic compounds
POS8441	Methylthioadenosine	5.195	298.097	[M+H]+	298.097	True	3.34477e+08	2.11649e+08	2.03558e+08	3.38567e+08	2.66835e+08	3.19239e+08	1.52902e+08	6.6727e+07	1.57137e+08	4.94274e+08	8.45105e+07	8.15759e+07	2.24281e+08	2.19523e+08	2.51684e+08	2.03338e+08	2.30481e+08	1.64146e+08	0.222386	1.72854e+08	1.62083e+08	6.61703e+07	93.7687	2.79054e+08	6.10257e+07	2.49137e+07	21.8688	2.15575e+08	2.97058e+07	1.21273e+07	13.7798	0.326009	0.336511	0.853971	0.652893	C11H15N5O3S	5'-deoxy-5'-thionucleosides	WUUGFSXJNOTRMR-IOSLPCCCSA-N	OC1C(O)C(OC1N2C=NC=3C(=NC=NC32)N)CSC	C00170	439176	HMDB0001173	Nucleosides, nucleotides, and analogues
POS3667	S-Adenosylhomocysteine	4.211	193.068	[M+2H]+	193.068	True	3.43365e+08	1.26745e+09	1.7624e+09	1.02851e+09	5.39028e+08	2.13005e+09	4.13883e+07	2.28066e+07	3.43243e+07	1.2112e+08	1.08391e+08	9.28482e+07	3.34673e+08	5.13474e+08	7.35403e+08	7.70548e+08	6.897e+08	1.47184e+08	0.0015166	7.01465e+07	4.22556e+07	1.72508e+07	60.2391	1.17847e+09	6.90387e+08	2.81849e+08	58.5834	5.3183e+08	2.49203e+08	1.01737e+08	46.8577	0.00904763	0.679308	1.32389	2.81913	C14H20N6O5S	Gamma butyrolactones	ZJUKTBDSGOFHSH-UHFFFAOYSA-N	C1=NC(=C2C(=N1)N(C=N2)[C@H]3[C@@H]([C@@H]([C@H](O3)CSCC[C@@H](C(=O)O)N)O)O)N	C00021	439155	HMDB0000939	Organoheterocyclic compounds
POS327	2-Methylpyridine	13.628	94.0656	[M+H]+	94.0657	True	2.20111e+08	1.64025e+08	1.77494e+08	2.04378e+08	2.16434e+08	2.08315e+08	2.17554e+08	2.77617e+08	2.05742e+08	3.11891e+08	1.90335e+08	1.77399e+08	2.23747e+08	1.89136e+08	1.85226e+08	2.23919e+08	1.82005e+08	1.51431e+08	0.200338	2.3009e+08	5.30224e+07	2.16463e+07	23.0442	1.98459e+08	2.25801e+07	9.21828e+06	11.3777	1.92577e+08	2.7657e+07	1.12909e+07	14.3615	0.304188	0.921408	0.625579	0.698236	C6H7N	Pyridines and derivatives	BSKHPKMHTQYZBB-UHFFFAOYSA-N	CC1=NC=CC=C1	C14447	7975	HMDB0061888	Organoheterocyclic compounds
POS5478	Rishitinol	8.393	235.168	[M+H]+	235.17	True	4.99133e+07	4.50955e+07	1.60251e+07	9.71188e+07	7.55236e+07	5.76273e+07	2.43879e+07	9.55865e+07	5.06567e+07	1.62136e+08	1.59278e+08	7.70648e+07	8.3514e+07	8.89871e+07	9.78163e+07	3.84037e+07	3.78977e+07	3.71705e+07	0.248021	9.48517e+07	5.64149e+07	2.30313e+07	59.477	5.68839e+07	2.76544e+07	1.12899e+07	48.6155	6.39649e+07	2.90001e+07	1.18392e+07	45.3375	0.354166	0.708465	0.729813	0.605511	C15H22O2	Tetralins	CHZJSQCDRSPCMD-UHFFFAOYSA-N	CC1=C2CC(O)C(CC2=C(C)C=C1)C(C)(C)O	---	12314974	HMDB0038190	Benzenoids
POS131	Furanone A	0.984	85.0289	[M+Na]+	85.0289	True	3.53968e+08	2.42634e+08	1.3382e+08	3.32172e+08	3.23358e+08	1.55589e+08	2.65382e+08	4.13721e+08	4.05801e+08	3.11241e+08	4.38008e+08	3.1781e+08	3.38203e+08	3.60143e+08	3.20804e+08	2.35596e+08	3.76398e+08	3.12182e+08	0.0829446	3.58661e+08	6.95242e+07	2.83831e+07	19.3844	2.56924e+08	9.49957e+07	3.87818e+07	36.9743	3.23888e+08	4.94341e+07	2.01814e+07	15.2627	0.161582	0.370783	1.01522	1.08121	C4H4O2	Dihydrofurans	RHDGNLCLDBVESU-UHFFFAOYSA-N	O=C1CC=CO1	C17602	140765	HMDB0094691	Organoheterocyclic compounds
POS1249	4-Hydroxy-2H-pyran-3-carboxaldehyde	2.782	127.039	[M+Na]+	127.04	True	7.24606e+08	9.43506e+08	6.31927e+08	6.20917e+08	1.31263e+09	1.06305e+09	3.48934e+09	2.69193e+09	1.23699e+09	8.05985e+08	2.22738e+09	1.35906e+09	7.12257e+08	1.07895e+09	7.62775e+08	1.11438e+09	7.79574e+08	3.94277e+08	0.00950813	1.96845e+09	1.016e+09	4.1478e+08	51.6143	8.82772e+08	2.74762e+08	1.12171e+08	31.1249	8.07037e+08	2.64752e+08	1.08085e+08	32.8054	0.0339776	1.29367	1.03704	2.0219	C6H6O3	Pyrans	ZNUNRMPPGAAKKR-UHFFFAOYSA-N	OC1=C(COC=C1)C=O	---	---	HMDB0031256	Organoheterocyclic compounds
POS2566	Dimethylamphetamine	13.609	164.143	[M+H]+	164.144	True	6.27361e+07	5.90649e+07	5.39062e+07	6.90551e+07	5.7885e+07	6.24277e+07	5.81063e+07	6.91984e+07	5.78979e+07	5.77717e+07	5.81159e+07	5.31434e+07	8.16165e+07	5.70707e+07	6.36837e+07	6.27411e+07	6.7267e+07	5.23324e+07	0.483926	5.90389e+07	5.34044e+06	2.18022e+06	9.04562	6.08458e+07	5.16846e+06	2.11002e+06	8.49436	6.41186e+07	1.00674e+07	4.11e+06	15.7012	0.558011	0.63284	0.668692	0.315221	C11H17N	Benzene and substituted derivatives	OBDSVYOSYSKVMX-UHFFFAOYSA-N	CC(CC1=CC=CC=C1)N(C)C	---	20006	HMDB0041880	Benzenoids
POS8238	Colnelenic acid	8.971	293.211	[M+H]+	293.212	True	4.1306e+07	1.18883e+08	3.49895e+06	1.00375e+08	1.09489e+08	2.69929e+06	6.31878e+06	2.29191e+07	1.30316e+07	1.52431e+07	1.11291e+07	9.99639e+06	5.57453e+07	1.2775e+08	4.14416e+07	8.07479e+06	1.22806e+08	8.02754e+07	0.0532178	1.31063e+07	5.66594e+06	2.31311e+06	43.2305	6.27085e+07	5.35307e+07	2.18538e+07	85.3643	7.26823e+07	4.69883e+07	1.91829e+07	64.649	0.117928	1.15558	0.912803	1.27394	C18H28O3	Fatty Acyls	OYKAXBUWOIRLGF-VMBRNALUSA-N	CC\C=C/C\C=C/C=C/O\C=C\CCCCCCC(O)=O	C16320	6441679	HMDB0030996	Lipids and lipid-like molecules
POS246	Dimethylethanolamine	13.779	90.0919	[M+H]+	90.0919	True	9.6164e+07	7.62856e+07	9.4427e+07	7.88687e+07	8.12575e+07	9.62425e+07	5.32451e+07	3.08753e+07	2.55388e+07	3.70818e+07	3.71168e+07	2.5909e+07	4.75289e+07	9.82891e+07	1.1897e+08	6.88323e+07	7.95893e+07	9.67159e+07	7.707e-05	3.49611e+07	1.0304e+07	4.2066e+06	29.4728	8.72075e+07	9.3616e+06	3.82186e+06	10.7349	8.49875e+07	2.51498e+07	1.02673e+07	29.5923	0.000998645	1.57808	1.13714	4.11311	C4H11NO	Organonitrogen compounds	UEEJHVSXFDXPFK-UHFFFAOYSA-N	CN(C)CCO	C21521	7902	HMDB0032231	Organic nitrogen compounds
POS5280	Lauramine oxide	7.999	230.248	[M+H]+	230.248	True	4.16856e+07	4.46009e+07	1.21677e+08	3.36947e+07	5.91049e+07	9.9438e+07	2.84684e+08	6.5985e+07	6.13411e+07	6.36945e+07	6.74716e+08	1.98893e+08	7.18581e+07	2.93707e+07	2.8273e+07	5.17243e+07	3.54455e+07	2.72072e+08	0.163823	2.24886e+08	2.3857e+08	9.73957e+07	106.085	6.67002e+07	3.56521e+07	1.45549e+07	53.4513	8.14573e+07	9.48356e+07	3.87165e+07	116.424	0.265345	0.808756	0.705468	0.785625	C14H31NO	Long-chain alkyl amine oxides	SYELZBGXAIXKHU-UHFFFAOYSA-N	[O-][N+](C)(C)CCCCCCCCCCCC	---	15433	---	Organic nitrogen compounds
POS3290	4-Pyridoxate	4.748	184.06	[M+H]+	184.06	True	2.73246e+08	2.00154e+08	1.1433e+08	1.95393e+08	2.02442e+08	1.37998e+08	2.2151e+08	3.40174e+08	2.71955e+08	2.75816e+08	4.32369e+08	3.10143e+08	3.42444e+08	2.09984e+08	2.05932e+08	2.72772e+08	2.59548e+08	2.28642e+08	0.01189	3.08661e+08	7.25538e+07	2.962e+07	23.506	1.87261e+08	5.58607e+07	2.2805e+07	29.8305	2.5322e+08	5.11719e+07	2.08908e+07	20.2084	0.04031	0.652025	1.13599	1.92482	C8H9NO4	Pyridinecarboxylic acids	HXACOUQIXZGNBF-UHFFFAOYSA-N	CC1=NC=C(CO)C(C(O)=O)=C1O	C00847	---	HMDB0000017	Organoheterocyclic compounds
POS3926	Harmanine	5.696	199.086	[M+H-H2O]+	199.087	True	6.64001e+07	5.10299e+07	4.22769e+07	8.50243e+07	4.06718e+07	3.34274e+07	3.66872e+07	1.06914e+08	9.28529e+07	4.9902e+07	1.38813e+08	6.83258e+07	2.11127e+07	1.42994e+07	1.23114e+07	2.44072e+07	2.0212e+07	2.51836e+07	0.00208232	8.22492e+07	3.8043e+07	1.5531e+07	46.2534	5.31384e+07	1.92818e+07	7.87176e+06	36.286	1.95877e+07	5.25677e+06	2.14607e+06	26.837	0.0112504	1.6136	1.38934	2.68145	C12H10N2O	Organooxygen compounds	TYHZEKKOYBCAAL-UHFFFAOYSA-N	CC1=N(=O)C=CC2=C1NC1=C2C=CC=C1	---	---	HMDB0035197	Organic oxygen compounds
POS8235	12(13)Ep-9-KODE	9.663	293.21	[M+H-H2O]+	293.211	True	2.59118e+08	8.59288e+08	3.20907e+07	4.6984e+08	5.46078e+08	1.09223e+07	4.79404e+07	1.22075e+08	5.52357e+07	3.45938e+07	2.96341e+07	4.35564e+07	4.14852e+08	4.86894e+08	2.31333e+08	1.51985e+08	1.20852e+09	3.97126e+08	0.0574567	5.55059e+07	3.38768e+07	1.38302e+07	61.0328	3.62889e+08	3.27257e+08	1.33602e+08	90.1809	4.81784e+08	3.77175e+08	1.53981e+08	78.2872	0.123734	1.19824	0.891004	1.24066	C18H30O4	Long-chain fatty acids	RCMABBHQYMBYKV-BUHFOSPRSA-N	CCCCCC1C(O1)C=CC(=O)CCCCCCCC(=O)O	---	53394018	HMDB0013623	Lipids and lipid-like molecules
POS5403	Costunolide	7.327	233.153	[M+H]+	233.154	True	1.92041e+07	6.27977e+06	624479	3.59835e+07	2.01107e+07	2.93774e+06	895445	1.86243e+07	5.3958e+06	4.68394e+07	5.22836e+07	1.83539e+07	2.03598e+07	3.85429e+07	2.82555e+07	4.98575e+06	2.64739e+06	7.18436e+06	0.608812	2.37321e+07	2.12691e+07	8.68309e+06	89.6219	1.419e+07	1.34786e+07	5.5026e+06	94.9861	1.6996e+07	1.44828e+07	5.91258e+06	85.2133	0.667293	0.395878	0.611777	0.215517	C15H20O2	Sesquiterpene lactones	HRYLQFBHBWLLLL-AHNJNIBGSA-N	C/C/1=C\CC/C(=C/[C@@H]2[C@@H](CC1)C(=C)C(=O)O2)/C	C09382	5281437	HMDB0036688	Lipids and lipid-like molecules
POS2263	2-(hydroxymethyl)-5-methoxy-4H-pyran-4-one	5.625	157.049	[M+H]+	157.05	True	1.06448e+06	3.23878e+06	2.00611e+07	2.73044e+06	1.95867e+06	9.55676e+06	1.78447e+08	2.94542e+08	4.94205e+08	2.32068e+08	2.27505e+08	2.17105e+08	4.05384e+07	4.21098e+07	4.40811e+07	8.55464e+07	5.88508e+07	3.37052e+07	9.58181e-06	2.73979e+08	1.14192e+08	4.66189e+07	41.6793	6.43503e+06	7.32441e+06	2.99018e+06	113.821	5.08053e+07	1.89226e+07	7.72512e+06	37.2454	0.000325569	1.49245	1.20886	5.01855	C7H8O4	Pyranones and derivatives	RLWWKLWEBQOOAB-UHFFFAOYSA-N	O=C1C=C(OC=C1OC)CO	---	234556	---	Organoheterocyclic compounds
POS7339	Lauryldiethanolamine	7.955	274.274	[M+H]+	274.274	True	8.39841e+08	9.86792e+08	1.97733e+09	6.21377e+08	9.18497e+08	1.53543e+09	3.0863e+09	1.09516e+09	1.22269e+09	9.47534e+08	6.45677e+09	2.96934e+09	1.10966e+09	6.52766e+08	7.10936e+08	1.08993e+09	5.41258e+08	3.84103e+09	0.185943	2.62963e+09	2.10402e+09	8.58963e+08	80.012	1.14654e+09	5.07708e+08	2.07271e+08	44.2815	1.32426e+09	1.25501e+09	5.12355e+08	94.7705	0.291487	0.773251	0.709474	0.730619	C16H35NO2	Alkanolamines	NKFNBVMJTSYZDV-UHFFFAOYSA-N	CCCCCCCCCCCCN(CCO)CCO	---	352309	---	Organic nitrogen compounds
POS5554	N'-Formylkynurenine	4.936	237.086	[M+H]+	237.087	True	2.75035e+08	3.19557e+08	3.85275e+08	1.89549e+08	2.53748e+08	4.76448e+08	2.13327e+08	1.14256e+08	9.7595e+07	9.68629e+07	5.45352e+07	1.15483e+08	3.27049e+08	1.61533e+08	2.45702e+08	5.43947e+08	3.71407e+08	2.35859e+08	0.00505342	1.15343e+08	5.28321e+07	2.15686e+07	45.8043	3.16602e+08	1.02075e+08	4.16718e+07	32.2407	3.14249e+08	1.34431e+08	5.48812e+07	42.7784	0.021169	1.33274	1.04937	2.29641	C11H12N2O4	Ketones	BYHJHXPTQMMKCA-UHFFFAOYSA-N	NC(CC(=O)C1=CC=CC=C1NC=O)C(O)=O	C15605	---	HMDB0001200	Organic oxygen compounds
POS8319	13-OxoODE	11.602	295.226	[M+H]+	295.227	True	9.76403e+07	1.89381e+08	1.21388e+07	1.59283e+08	1.6596e+08	1.11854e+07	4.69503e+07	9.45611e+07	6.19709e+07	6.13429e+07	9.42932e+07	5.97532e+07	1.7063e+08	1.5241e+08	8.10456e+07	2.61099e+07	2.26622e+08	1.37362e+08	0.248078	6.98119e+07	1.98438e+07	8.10122e+06	28.4247	1.05932e+08	7.9065e+07	3.22782e+07	74.6378	1.32363e+08	7.02839e+07	2.86933e+07	53.0992	0.354166	0.894885	0.780422	0.605411	C18H30O3	Lineolic acids and derivatives	JHXAZBBVQSRKJR-BSZOFBHHSA-N	CCCCCC(=O)/C=C/C=C\CCCCCCCC(=O)O	C14765	---	HMDB0004668	Lipids and lipid-like molecules
POS9384	13-OxoODE	10.22	317.209	[M+Na]+	317.209	True	2.51469e+08	3.33635e+08	1.4092e+07	2.00594e+08	3.67449e+08	6.49876e+06	2.47682e+07	1.52987e+08	1.68548e+08	1.306e+08	1.8203e+08	1.11709e+08	4.4066e+08	4.30923e+08	2.21312e+08	2.60676e+07	8.69786e+08	1.08301e+08	0.180653	1.28441e+08	5.67725e+07	2.31773e+07	44.2014	1.95623e+08	1.55201e+08	6.33605e+07	79.3368	3.49508e+08	3.04912e+08	1.2448e+08	87.2402	0.285788	0.972794	0.926876	0.743155	C18H30O3	Lineolic acids and derivatives	JHXAZBBVQSRKJR-BSZOFBHHSA-N	CCCCCC(=O)/C=C\C=C\CCCCCCCC(=O)O	C14765	---	HMDB0004668	Lipids and lipid-like molecules
POS19035	Neomycin	11.431	637.304	[M+Na]+	637.302	True	2.10764e+07	1.69154e+07	2.42612e+07	1.27935e+07	1.97972e+07	1.52283e+07	5.81505e+07	6.37373e+06	1.2049e+07	8.88971e+06	5.5872e+07	4.18364e+07	1.75202e+07	1.24105e+07	8.47745e+06	8.99585e+06	7.24135e+06	5.28133e+07	0.385593	3.05286e+07	2.41922e+07	9.87644e+06	79.2446	1.83453e+07	4.17488e+06	1.70439e+06	22.7572	1.79098e+07	1.7498e+07	7.14351e+06	97.7005	0.475462	0.65107	0.624104	0.41387	C23H46N6O13	Aminosaccharides	PGBHMTALBVVCIT-UHFFFAOYSA-N	NCC1OC(OC2C(CO)OC(OC3C(O)C(N)CC(N)C3OC3OC(CN)C(O)C(O)C3N)C2O)C(N)C(O)C1O	C01737	---	HMDB0015129	Organic oxygen compounds
POS2938	Quinaldic acid	6.134	174.055	[M+H]+	174.055	True	7.13126e+07	8.43757e+07	4.22777e+07	7.97507e+07	9.55061e+07	5.33949e+07	5.1018e+07	9.42436e+07	9.66356e+07	1.40291e+08	9.61971e+07	1.3085e+08	1.20734e+08	7.35429e+07	7.82296e+07	9.94591e+07	8.73532e+07	1.07798e+08	0.104053	1.01539e+08	3.16831e+07	1.29346e+07	31.2028	7.11029e+07	1.99548e+07	8.14653e+06	28.0647	9.45195e+07	1.81365e+07	7.40421e+06	19.1881	0.191683	0.285941	1.06508	0.982747	C10H7NO2	Quinoline carboxylic acids	LOAUVZALPPNFOQ-UHFFFAOYSA-N	O=C(O)c1ccc2ccccc2n1	C06325	7124	HMDB0000842	Organoheterocyclic compounds
POS9795	Tris(2-chloroisopropyl)phosphate	8.954	327.007	[M+H]+	327.008	True	6.27857e+07	55500588	6.30563e+07	5.77085e+07	5.98319e+07	5.80141e+07	8.22996e+07	8.66187e+07	7.59153e+07	5.62362e+07	6.1265e+07	5.81468e+07	6.12807e+07	55663380	5.30435e+07	5.86062e+07	5.08727e+07	4.66878e+07	0.0162579	7.00803e+07	1.31807e+07	5.381e+06	18.808	5.94828e+07	2.99881e+06	1.22426e+06	5.04147	5.4359e+07	5.29872e+06	2.1632e+06	9.74765	0.0513601	1.36557	1.04504	1.78894	C9H18Cl3O4P	Trialkyl phosphates	KVMPUXDNESXNOH-UHFFFAOYSA-N	CC(CCl)OP(=O)(OC(C)CCl)OC(C)CCl	---	26176	---	Organic acids and derivatives
POS14991	FMN	5.576	457.112	[M+H]+	457.112	True	1.18492e+08	8.62775e+07	8.49768e+07	8.35804e+07	1.07893e+08	8.87024e+07	9.723e+07	9.19047e+07	5.38616e+07	5.97026e+07	6.4312e+07	6.10973e+07	9.61541e+07	8.10397e+07	8.60475e+07	1.28335e+08	9.80308e+07	1.10876e+08	0.0219499	7.13514e+07	1.83762e+07	7.50207e+06	25.7546	9.49871e+07	1.45927e+07	5.95743e+06	15.3628	1.00081e+08	1.72856e+07	7.05683e+06	17.2717	0.062849	1.29995	1.00186	1.65857	C17H21N4O9P	Flavin nucleotides	FVTCRASFADXXNN-SCRDCRAPSA-N	CC1=CC2=C(C=C1C)N(C3=NC(=O)NC(=O)C3=N2)C[C@@H]([C@@H]([C@@H](COP(=O)(O)O)O)O)O	C00061	643976	HMDB0001520	Nucleosides, nucleotides, and analogues
POS1908	Spermidine	0.689	146.165	[M+H]+	146.165	True	5.20257e+09	4.64343e+09	4.59278e+09	6.17042e+09	6.02109e+09	4.69854e+09	4.49475e+09	3.23214e+09	4.1398e+09	5.84446e+09	2.56911e+09	3.49292e+09	6.38045e+09	3.74402e+09	5.44192e+09	5.81858e+09	6.65373e+09	4.58605e+09	0.0475227	3.9622e+09	1.14472e+09	4.67331e+08	28.8911	5.22147e+09	7.13173e+08	2.91152e+08	13.6585	5.43746e+09	1.10512e+09	4.51162e+08	20.3242	0.107807	1.13294	0.801754	1.3231	C7H19N3	Secondary amines	ATHGHQPFGPMSJY-UHFFFAOYSA-N	NCCCCNCCCN	C00315	1102	HMDB0001257	Organic nitrogen compounds
POS818	2,3-Dihydroxypyridine	4.948	112.04	[M+H]+	112.039	True	7.33363e+08	6.98866e+08	3.01718e+08	6.11596e+08	7.60908e+08	3.51495e+08	1.2423e+09	4.02004e+09	3.7423e+09	1.10428e+09	2.66137e+09	1.95233e+09	8.33491e+08	5.22106e+08	5.1342e+08	6.0765e+08	4.91456e+08	6.98931e+08	0.000530893	2.45377e+09	1.24071e+09	5.06519e+08	50.5635	5.76324e+08	2.00474e+08	8.18433e+07	34.785	6.11176e+08	1.33386e+08	5.44548e+07	21.8246	0.00427229	1.469	1.08791	3.27499	C5H5NO2	Pyridinones	GGOZGYRTNQBSSA-UHFFFAOYSA-N	c1cc(c(nc1)O)O	---	28115	HMDB0245397	Organoheterocyclic compounds
POS1351	4-Methylproline	1.411	130.086	[M+H]+	130.087	True	2.0789e+09	1.63383e+09	1.52753e+09	1.50793e+09	1.53284e+09	1.44506e+09	1.38755e+09	1.35157e+09	1.69853e+09	1.57284e+09	1.35148e+09	1.7113e+09	1.51007e+09	1.97921e+09	1.76365e+09	1.94842e+09	1.94253e+09	1.4048e+09	0.184472	1.51221e+09	1.70414e+08	6.95712e+07	11.2692	1.62102e+09	2.32416e+08	9.48835e+07	14.3377	1.75811e+09	2.47183e+08	1.00912e+08	14.0596	0.290481	1.00827	0.845569	0.73407	C6H11NO2	Carboxylic acids and derivatives	KKJQZEWNZXRJFG-UHFFFAOYSA-N	CC1CNC(C1)C(O)=O	---	352051	HMDB0029435	Organic acids and derivatives
POS941	2-Pyrrolidinecarboxamide	0.718	115.087	[M+H]+	115.087	True	2.0218e+08	1.5759e+08	3.39862e+08	1.62028e+08	2.35665e+08	2.58921e+08	2.02306e+08	5.88183e+07	5.36854e+07	1.73121e+08	5.13664e+07	1.23991e+08	2.067e+08	1.27465e+08	167028083	3.42173e+08	2.47674e+08	1.80759e+08	0.0238544	1.10548e+08	6.6223e+07	2.70354e+07	59.9043	2.26041e+08	6.85296e+07	2.79771e+07	30.3173	2.11966e+08	7.5353e+07	3.07627e+07	35.5495	0.0664361	1.07871	0.945406	1.62243	C5H10N2O	Amino acids and derivatives	VLJNHYLEOZPXFW-UHFFFAOYSA-N	O=C(N)C1NCCC1	C19781	550774	HMDB0253910	Organic acids and derivatives
POS8241	13(S)-HODE methyl ester	10.974	293.247	[M+H-H2O]+	293.247	True	5.93174e+07	9.47497e+07	445.665	6.92898e+07	4.13485e+07	514833	1.16537e+08	3.47357e+08	1.72101e+08	1.46887e+08	6.86205e+07	1.81644e+08	7.81761e+07	1.60678e+08	1.4094e+08	2.67653e+07	7.0776e+07	2.40936e+08	0.0287694	1.72191e+08	9.51179e+07	3.88317e+07	55.2397	4.42034e+07	3.81666e+07	1.55814e+07	86.343	1.19712e+08	7.69195e+07	3.14023e+07	64.2539	0.0753226	0.554497	1.09935	1.54107	C19H34O3	Lineolic acids and derivatives	ZVMLLPSSQZSZOA-UHFFFAOYSA-N	CCCCCC(C=CC=CCCCCCCCC(=O)OC)O	---	31868	---	Lipids and lipid-like molecules
POS7808	Brevianamide F	6.561	284.139	[M+H]+	284.139	True	2.63505e+07	3.93845e+07	2.58537e+07	2.49807e+07	3.92399e+07	2.73746e+07	3.09943e+07	8.85922e+07	9.65732e+07	7.76619e+07	7.85061e+07	6.89863e+07	4.66075e+07	2.60577e+07	2.33104e+07	5.82087e+07	5.469e+07	4.38721e+07	0.000980618	7.35523e+07	2.2933e+07	9.36237e+06	31.1792	3.05307e+07	6.84619e+06	2.79495e+06	22.424	4.21244e+07	1.45042e+07	5.92131e+06	34.4318	0.00682258	1.19696	1.11553	3.0085	C16H17N3O2	Amino acids and derivatives	RYFZBPVMVYTEKZ-KBPBESRZSA-N	C1C[C@H]2C(=O)N[C@H](C(=O)N2C1)CC3=CNC4=CC=CC=C43	C20563	181567	---	Organic acids and derivatives
POS13537	Gelomulide N	8.856	415.211	[M-H2O+H]+	415.211	True	2.13647e+08	2.92402e+08	1.21977e+08	2.15485e+08	2.1786e+08	1.07412e+08	3.25846e+08	1.22617e+08	8.44168e+07	8.12865e+07	7.88399e+07	4.27699e+08	2.00827e+08	3.20351e+08	2.75184e+08	1.96898e+08	1.75893e+08	2.52082e+08	0.662309	1.86784e+08	1.51497e+08	6.18482e+07	81.1078	1.94797e+08	6.8965e+07	2.81549e+07	35.4035	2.36872e+08	5.52874e+07	2.2571e+07	23.3406	0.71036	0.47477	0.605268	0.178939	C24H32O7	Naphthofurans	YOELDOOOBJSHSZ-SRFZOMHBSA-N	CC(=O)O[C@H]1C[C@H](OC(C)=O)[C@]2(C)[C@H](CC[C@@]34O[C@@H]3C/5=C(C)/C(=O)O[C@@H]5C[C@@H]24)C1(C)C	---	24775138	---	Organoheterocyclic compounds
POS4321	N-Acetylphenylalanine	6.376	208.097	[M+H]+	208.097	True	4.94621e+07	5.31657e+07	9.93139e+07	41280581	6.67315e+07	5.80793e+07	1.50208e+08	6.87252e+07	9.28047e+07	9.43767e+07	6.86568e+07	8.49863e+07	7.11857e+07	5.29998e+07	6.64001e+07	6.79008e+07	6.67428e+07	4.23769e+07	0.0346512	9.32929e+07	3.00673e+07	1.22749e+07	32.229	6.13388e+07	2.04548e+07	8.35065e+06	33.3473	6.12677e+07	1.11705e+07	4.56035e+06	18.2324	0.0855637	1.12454	0.99026	1.46028	C11H13NO3	Amino acids and derivatives	CBQJSKKFNMDLON-UHFFFAOYSA-N	CC(O)=N[C@@H](Cc1ccccc1)C(=O)O	C03519	74839	HMDB0000512	Organic acids and derivatives
POS8561	Phytosphingosine	8.566	300.289	[M+H-H2O]+	300.29	True	5.35307e+06	1.12288e+07	4.59714e+07	5.1542e+06	1.25608e+07	3.21756e+07	1.98121e+07	1.27807e+06	998244	445.665	1.58699e+08	58367446	2.87789e+06	1.98228e+06	1.95659e+06	1.11294e+07	3.80131e+06	8.96191e+07	0.615912	3.98593e+07	6.23776e+07	2.54656e+07	156.495	1.87406e+07	1.66159e+07	6.78343e+06	88.6626	1.85611e+07	3.49824e+07	1.42815e+07	188.472	0.673627	0.464782	0.456398	0.210481	C18H39NO3	Alkanolamines	AERBNCYCJBRYDG-KSZLIROESA-N	CCCCCCCCCCCCCC[C@H]([C@H]([C@H](CO)N)O)O	C12144	---	HMDB0004610	Organic nitrogen compounds
POS6005	Aspartylleucine	5.026	247.128	[M+H]+	247.129	True	3.83557e+08	8.20899e+08	6.4568e+08	6.11239e+08	6.20029e+08	4.52712e+08	4.6368e+08	6.24431e+08	7.57557e+08	1.53283e+09	1055512087	1.3859e+09	6.71821e+08	9.11936e+08	7.85441e+08	9.97234e+08	6.84208e+08	2.22494e+08	0.122837	9.69986e+08	4.28481e+08	1.74926e+08	44.1739	5.89019e+08	1.5442e+08	6.30418e+07	26.2165	7.12189e+08	2.71562e+08	1.10865e+08	38.1306	0.214403	0.730987	0.931997	0.910672	C10H18N2O5	Peptides	ZVDPYSVOZFINEE-UHFFFAOYSA-N	CC(C)C[C@@H](C(=O)O)NC(=O)[C@H](CC(=O)O)N	---	6992367	HMDB0028757	Organic acids and derivatives
POS6631	6-amino-2-(2-amino-3-methylpentanamido)hexanoic acid	1.376	260.196	[M+H]+	260.197	True	2.65464e+08	4.64472e+08	3.94637e+08	3.41074e+08	3.28226e+08	3.59403e+08	1.63045e+08	2.94204e+08	3.98387e+08	7.29352e+08	3.93587e+08	7.51856e+08	391846132	8.95106e+08	9.38337e+08	4.75265e+08	4.43091e+08	2.75946e+08	0.263553	4.55072e+08	2.3726e+08	9.68611e+07	52.1368	3.58879e+08	6.69505e+07	2.73324e+07	18.6554	5.69932e+08	2.77364e+08	1.13233e+08	48.6661	0.368348	0.473523	1.05605	0.579131	C12H25N3O3	Peptides	UWBDLNOCIDGPQE-UHFFFAOYSA-N	CCC(C)C(C(=O)NC(CCCCN)C(=O)O)N	---	14299177	HMDB0028912	Organic acids and derivatives
POS401	Protoanemonin	0.538	97.0288	[M+H]+	97.0284	True	1.65234e+08	1.96783e+08	2.33104e+08	1.62363e+08	1.53814e+08	1.58341e+08	9.79012e+08	6.3426e+08	4.47908e+08	1.66974e+08	3.07652e+08	3.90924e+08	3.8286e+08	2.34162e+08	1.15777e+08	2.30043e+08	2.88537e+08	9.95158e+07	0.0179166	4.87788e+08	2.86041e+08	1.16776e+08	58.6405	1.78273e+08	3.08795e+07	1.26065e+07	17.3215	2.25149e+08	1.06529e+08	4.34902e+07	47.3148	0.0554542	1.08942	1.08123	1.74674	C5H4O2	Dihydrofurans	RNYZJZKPGHQTJR-UHFFFAOYSA-N	C=C1OC(=O)C=C1	C07090	66948	HMDB0060503	Organoheterocyclic compounds
POS7664	Aspartylphenylalanin	5.331	281.113	[M+H]+	281.113	True	1.7241e+08	2.62651e+08	1.97696e+08	1.84488e+08	2.26761e+08	1.87814e+08	2.00979e+08	3.64188e+08	1.87796e+08	3.81995e+08	6.06664e+08	4.55062e+08	2.51131e+08	2.36613e+08	1.80524e+08	3.2495e+08	2.64113e+08	2.6011e+08	0.0326319	3.66114e+08	1.58176e+08	6.45751e+07	43.2041	2.05303e+08	3.35505e+07	1.36969e+07	16.3419	2.52907e+08	4.66383e+07	1.904e+07	18.4409	0.0821981	0.907648	0.905321	1.48636	C13H16N2O5	Peptides	YZQCXOFQZKCETR-UHFFFAOYSA-N	O=C(O)CC(N)C(O)=NC(C(=O)O)CC=1C=CC=CC1	---	93078	HMDB0000706	Organic acids and derivatives
POS146	GABA	0.889	86.0605	[M+H-H2O]+	86.06	True	4.80552e+08	6.07969e+08	9.60676e+08	2.7807e+08	6.35075e+08	8.72749e+08	2.0965e+09	7.30807e+08	4.79932e+08	8.74547e+08	7.32952e+08	7.58833e+08	688737395	3.75711e+08	3.24581e+08	6.56386e+08	6.36116e+08	6.15198e+08	0.192947	9.45595e+08	5.78395e+08	2.36129e+08	61.1673	6.39182e+08	2.50786e+08	1.02383e+08	39.2355	5.49455e+08	1.57112e+08	6.41408e+07	28.5942	0.297695	0.918348	0.977823	0.714562	C4H9NO2	Amino acids and derivatives	BTCSSZJGUNDROE-UHFFFAOYSA-N	NCCCC(=O)O	C00334	119;6992099	HMDB0000112	Organic acids and derivatives
POS2042	5-Butyl-2-methylpyridine	12.207	150.128	[M+H]+	150.128	True	3.78707e+07	4.09367e+07	4.1709e+07	3.28697e+07	4.50013e+07	1.2208e+08	5.11363e+07	7.59194e+07	9.70637e+07	6.4308e+07	6.50907e+07	5.20679e+07	5.3679e+07	4.95285e+07	4.97518e+07	6.85659e+07	5.07166e+07	5.74423e+07	0.49846	6.75977e+07	1.71275e+07	6.99227e+06	25.3374	5.34113e+07	3.38887e+07	1.3835e+07	63.4485	5.49474e+07	7.31513e+06	2.98639e+06	13.313	0.568341	0.536561	0.596101	0.302369	C10H15N	Pyridines and derivatives	GSYSNSTWMPZEQK-UHFFFAOYSA-N	CCCCC1=CN=C(C)C=C1	---	69704	HMDB0246758	Organoheterocyclic compounds
POS16538	LPC(17:0)	11.114	510.355	[M+H]+	510.355	True	8.90984e+06	7.91472e+06	7.47671e+07	1.68849e+07	1.56198e+07	3.2209e+07	5.20123e+07	1.04811e+07	1.65149e+07	2.91562e+07	1.62223e+08	3.5829e+07	1.44375e+07	9.01142e+06	6.54329e+06	6.84351e+06	5.57018e+06	1.44685e+08	0.644544	5.1036e+07	5.64089e+07	2.30288e+07	110.528	2.60509e+07	2.54037e+07	1.0371e+07	97.5158	3.11817e+07	5.56959e+07	2.27377e+07	178.617	0.694509	0.392381	0.53998	0.190747	C25H52NO7P	Lysophosphatidylcholines	SRRQPVVYXBTRQK-YXKUJCFLSA-N	CCCCCCCCCCCCCCCCC(=O)OC[C@H](COP(=O)([O-])OCC[N+](C)(C)C)O	---	24779463	HMDB0012108	Lipids and lipid-like molecules
POS3564	2-Methyl-2-phenylsuccinimide	5.969	190.086	[M+H]+	190.086	True	1.23041e+08	3.67361e+07	2.37115e+07	1.86488e+08	3.83253e+07	1.67875e+07	1.6371e+08	2.55583e+09	3.01626e+09	2.59498e+08	849351285	4.0115e+08	3.66125e+07	1.9605e+08	1.30672e+08	2.75112e+07	31753078	3.97646e+07	0.023338	1.20763e+09	1.2535e+09	5.11738e+08	103.798	7.08481e+07	6.85016e+07	2.79657e+07	96.688	7.70605e+07	7.00964e+07	2.86167e+07	90.9628	0.0652356	1.16202	0.900546	1.63194	C11H11NO2	Pyrrolidines	UDESUGJZUFALAM-UHFFFAOYSA-N	CC1(CC(=O)NC1=O)C1=CC=CC=C1	---	92154	HMDB0245217	Organoheterocyclic compounds
POS10666	2-Butene-1,4-diol, 2-[2-[(1S,8aR)-1,4,4a,5,6,7,8,8a-octahydro-2-(hydroxymethyl)-5,5,8a-trimethyl-1-naphthalenyl]ethyl]-, (2Z)-	11.526	345.239	[M+Na]+	345.24	True	5.05182e+07	5.17737e+07	1.39406e+07	7.47485e+07	5.86249e+07	3.63636e+06	8.12948e+06	3.26438e+06	1.52286e+06	1.16571e+06	7.57807e+06	4.91468e+06	5.75078e+07	5.78294e+07	3.04385e+07	5.66855e+06	3.16444e+07	1.1258e+08	0.0221205	4.42919e+06	2.97648e+06	1.21514e+06	67.2013	4.2207e+07	2.74801e+07	1.12187e+07	65.1078	4.92781e+07	3.66487e+07	1.49618e+07	74.3712	0.0631012	1.25956	0.906348	1.65521	C20H34O3	Diterpenoids	QKFYQBBBSKOMPQ-BKOATVBFSA-N	OCC=C(CO)CCC1C(=CCC2C(C)(C)CCCC12C)CO	---	23815421	---	Lipids and lipid-like molecules
POS8649	Tryptophylproline	5.774	302.15	[M+H]+	302.15	True	2.89338e+08	3.46757e+08	3.65587e+08	3.36506e+08	3.08297e+08	3.48754e+08	1.40385e+08	1.70603e+08	1.84433e+08	2.95792e+08	2.48266e+08	2.79935e+08	3.32373e+08	6.73754e+08	6.84753e+08	3.4416e+08	3.32557e+08	2.54909e+08	0.0195653	2.19902e+08	6.35283e+07	2.59353e+07	28.8893	3.3254e+08	2.83794e+07	1.15859e+07	8.53414	4.37084e+08	1.90297e+08	7.76885e+07	43.5379	0.0580879	1.39934	1.091	1.70851	C16H19N3O3	Peptides	DXYQIGZZWYBXSD-UHFFFAOYSA-N	C1CC(N(C1)C(=O)C(CC2=CNC3=CC=CC=C32)N)C(=O)O	---	14409732	HMDB0029091	Organic acids and derivatives
POS2728	beta-carboline	5.72	169.076	[M+H]+	169.076	True	1.69915e+08	1.11349e+08	8.67459e+07	2.12489e+08	9.59588e+07	9.46477e+07	8.33278e+07	1.62446e+08	1.53305e+08	1.00812e+08	2.63007e+08	1.25245e+08	4.90906e+07	4.43104e+07	3.88603e+07	7.11636e+07	6.33475e+07	6.00317e+07	0.00969026	1.48024e+08	6.386e+07	2.60708e+07	43.1417	1.28518e+08	5.10136e+07	2.08262e+07	39.6938	5.44673e+07	1.23631e+07	5.04723e+06	22.6983	0.0343768	1.38775	1.48034	2.01366	C11H8N2	Beta carbolines	AIFRHYZBTHREPW-UHFFFAOYSA-N	N=1C=CC2=C(C1)NC=3C=CC=CC32	C20157	64961	HMDB0012897	Organoheterocyclic compounds
POS21724	PC(20:5/16:0)	11.147	780.549	[M+H]+	780.554	True	5.70013e+07	1.46535e+09	2.03833e+09	1.38156e+09	1.04245e+08	1.11072e+08	5.80202e+06	6.6658e+06	8.05442e+06	4.55873e+06	8.24519e+06	4.32001e+06	9.8818e+08	6.64272e+08	2.00317e+08	9.71237e+07	1.28221e+08	1.42038e+08	0.0501317	6.27436e+06	1.68475e+06	687798	26.8514	8.59594e+08	8.72217e+08	3.56081e+08	101.468	3.70025e+08	3.69438e+08	1.50822e+08	99.8412	0.112557	0.515194	1.0175	1.29989	C44H78NO8P	Glycerophospholipids	SUZYROYNFNQALJ-MHEIZRSESA-N	CCCCCCCCCCCCCCCC(=O)O[C@]([H])(COC(=O)CCC\C=C/C\C=C/C\C=C/C\C=C/C\C=C/CC)COP([O-])(=O)OCC[N+](C)(C)C	C00157	52923341	HMDB0008495	Lipids and lipid-like molecules
POS7570	Phenylalanylleucine	5.936	279.169	[M+H]+	279.17	True	7.29296e+08	2.11692e+09	1.58965e+09	1.59626e+09	1.48858e+09	7.65607e+08	1.11012e+09	2.39433e+09	3.05109e+09	4.28905e+09	3.16397e+09	4.59247e+09	1.56512e+09	2.12907e+09	2.0154e+09	1.93003e+09	1.62283e+09	1.1133e+09	0.00626162	3.10017e+09	1.27322e+09	5.19788e+08	41.0692	1.38105e+09	5.37856e+08	2.19579e+08	38.9454	1.72929e+09	3.74088e+08	1.52721e+08	21.6324	0.0245488	1.16822	1.11605	2.20331	C15H22N2O3	Peptides	RFCVXVPWSPOMFJ-STQMWFEESA-N	CC(C)C[C@@H](C(=O)O)NC(=O)[C@H](CC1=CC=CC=C1)N	---	76808	HMDB0253025	Organic acids and derivatives
POS636	Serine	1.107	106.05	[M+H]+	106.05	True	3.13219e+08	1.89897e+08	2.35152e+08	4.33952e+08	3.84094e+08	3.53596e+08	1.9111e+08	2.01584e+08	1.58514e+08	1.5687e+08	1.35544e+08	2.19257e+08	1.78387e+08	4.85789e+08	4.55475e+08	1.66776e+08	3.10324e+08	4.82811e+08	0.0266729	1.77146e+08	3.17949e+07	1.29802e+07	17.9484	3.18318e+08	9.20616e+07	3.7584e+07	28.9213	3.46594e+08	1.49485e+08	6.10271e+07	43.1298	0.0716746	1.24031	0.898328	1.57393	C3H7NO3	Amino acids and derivatives	MTCFGRXMJLQNBG-UHFFFAOYSA-N	C([C@@H](C(=O)O)N)O	C00065	---	HMDB0000187	Organic acids and derivatives
POS4215	Ser-Val	2.025	205.118	[M+H]+	205.118	True	3.86749e+08	8.82669e+08	9.20069e+08	6.01518e+08	6.04805e+08	8.84816e+08	4.18172e+08	4.74082e+08	7.00417e+08	1.18341e+09	9.39496e+08	9.56382e+08	6.27538e+08	1.35921e+09	1.56349e+09	6.27919e+08	5.38611e+08	3.05626e+08	0.839245	7.7866e+08	3.0004e+08	1.22491e+08	38.5329	7.13438e+08	2.15295e+08	8.78937e+07	30.1771	8.37066e+08	5.01891e+08	2.04896e+08	59.9584	0.86353	0.164694	0.563869	0.0761113	C8H16N2O4	Peptides	ILVGMCVCQBJPSH-WDSKDSINSA-N	CC(C)[C@@H](C(=O)O)NC(=O)[C@H](CO)N	---	7020159	HMDB0029052	Organic acids and derivatives
POS6858	Perlolyrine	6.294	265.096	[M+H]+	265.098	True	985228	7.04297e+06	5.68085e+07	2.13036e+06	8.26462e+06	3.11846e+07	8.55179e+07	1.96056e+07	22748463	6.22611e+07	1.52765e+07	5.15998e+07	9.96813e+06	4.19553e+06	7.82719e+06	1.37965e+07	1.18208e+07	4.77865e+06	0.0327184	4.28349e+07	2.82084e+07	1.1516e+07	65.8539	1.77361e+07	2.20713e+07	9.01055e+06	124.443	8.73114e+06	3.84045e+06	1.56786e+06	43.9857	0.0822802	1.28991	1.02214	1.48521	C16H12N2O2	Harmala alkaloids	KFUCYPGCMLPUMT-UHFFFAOYSA-N	OCC1=CC=C(O1)C1=NC=CC2=C1NC1=CC=CC=C21	C09231	160179	HMDB0030327	Alkaloids and derivatives
POS9427	L-Isoleucyl-L-tryptophan	6.017	318.181	[M+H]+	318.181	True	9.55614e+07	3.2647e+08	2.94193e+08	2.08006e+08	1.90492e+08	1.5337e+08	1.03693e+08	2.00025e+08	2.65368e+08	4.88282e+08	3.30912e+08	5.80488e+08	2.3029e+08	3.87914e+08	4.03075e+08	2.15503e+08	2.43598e+08	1.3021e+08	0.325901	3.28128e+08	1.78921e+08	7.30441e+07	54.5278	2.11349e+08	8.64066e+07	3.52753e+07	40.8834	2.68432e+08	1.06191e+08	4.33525e+07	39.5599	0.423367	0.428274	0.891063	0.486914	C17H23N3O3	Peptides	BVRPESWOSNFUCJ-LKTVYLICSA-N	CC[C@H](C)[C@@H](C(=O)N[C@@H](CC1=CNC2=CC=CC=C21)C(=O)O)N	---	7019085	HMDB0028918	Organic acids and derivatives
POS7453	PyroGlu-Phe	5.38	277.118	[M+H]+	277.118	True	6.89446e+07	1.30702e+08	1.514e+08	1.13351e+08	7.19945e+07	1.61164e+08	1.23074e+08	2.25158e+08	2.26152e+08	1.99051e+08	1.58861e+08	1.98321e+08	1.21823e+08	9.58932e+07	9.68437e+07	1.61347e+08	1.27602e+08	1.24444e+08	0.00472586	1.88436e+08	4.03193e+07	1.64603e+07	21.3968	1.16259e+08	3.91571e+07	1.59858e+07	33.6809	1.21325e+08	2.40718e+07	9.82726e+06	19.8407	0.0202973	1.32029	0.97064	2.32552	C14H16N2O4	Peptides	XCEZCXFVJLMPKG-QWRGUYRKSA-N	O=C(N[C@@](C(O)=O)([H])CC1=CC=CC=C1)[C@H]2NC(CC2)=O	---	7408331	---	Organic acids and derivatives
POS8665	Tetradecyldiethanolamine	8.529	302.305	[M+H]+	302.305	True	9.74286e+07	1.06426e+08	3.96809e+08	5.09806e+07	1.47319e+08	2.47853e+08	7.30965e+08	1.52783e+08	1.20364e+08	8.86731e+07	1.31213e+09	5.81857e+08	1.42987e+08	6.80788e+07	4.62986e+07	1.47777e+08	7.87905e+07	1.12204e+09	0.335316	4.97795e+08	4.80299e+08	1.96081e+08	96.4854	1.74469e+08	1.27571e+08	5.20806e+07	73.1194	2.67662e+08	4.20567e+08	1.71696e+08	157.126	0.433023	0.548031	0.705623	0.474545	C18H39NO2	Alkanolamines	CPHJEACXPATRSU-UHFFFAOYSA-N	CCCCCCCCCCCCCCN(CCO)CCO	---	12942137	---	Organic nitrogen compounds
POS7376	12-oxo-PDA	8.982	275.2	[M-H2O+H]+	275.2	True	4.76092e+07	1.27636e+08	755625	1.04687e+08	1.68315e+08	1.337e+06	1.27105e+06	1.97026e+07	1.06666e+07	7.79397e+06	8.92551e+06	1.09679e+07	6.70987e+07	1.1845e+08	2.19651e+07	2.83915e+06	1.08609e+08	6.88737e+07	0.0707349	9.88794e+06	5.96091e+06	2.43353e+06	60.2846	7.50566e+07	6.93516e+07	2.83127e+07	92.3991	6.46393e+07	4.58111e+07	1.87023e+07	70.8718	0.144205	0.927754	0.937648	1.15037	C18H28O3	Prostaglandins and related compounds	PMTMAFAPLCGXGK-JMTMCXQRSA-N	CC\C=C/C[C@@H]1[C@@H](CCCCCCCC(O)=O)\C=C/C1=O	C01226	5282268	HMDB0301804	Lipids and lipid-like molecules
POS11894	Epiequisetin	10.522	374.231	[M+H]+	374.233	True	1.21061e+10	1.78303e+10	6.17861e+10	1.32221e+10	2.26407e+10	3.54912e+10	8.23796e+10	2.80655e+10	1.59215e+10	1.52266e+10	1.36633e+11	5.91119e+10	1.63159e+10	9.24825e+09	7.67564e+09	2.37382e+10	2.07642e+10	7.95672e+10	0.240293	5.62229e+10	4.74467e+10	1.93701e+10	84.3904	2.71794e+10	1.89564e+10	7.73892e+09	69.7454	2.62182e+10	2.6877e+10	1.09725e+10	102.513	0.346939	0.785355	0.729768	0.619259	C22H31NO4	N-alkylpyrrolidines	QNQBPPQLRODXET-UHFFFAOYSA-N	CC=CC1C=CC2CC(CCC2C1(C)C(=C3C(=O)C(N(C3=O)C)CO)O)C	---	---	---	Organoheterocyclic compounds
POS5922	Isoleucylhydroxyproline	4.826	245.15	[M+H]+	245.15	True	1.74963e+09	1.46391e+09	3.43361e+09	1.05966e+09	2.07956e+09	2.7862e+09	1.26887e+09	1.88865e+08	4.61627e+08	8.62419e+08	2.82348e+08	6.48545e+08	2.76666e+09	6.86929e+08	2.42096e+09	2.50922e+09	2.07181e+09	7.41804e+08	0.00983106	6.18779e+08	4.0139e+08	1.63867e+08	64.8681	2.09543e+09	8.78562e+08	3.58671e+08	41.9275	1.86623e+09	9.19703e+08	3.75467e+08	49.2814	0.0347152	1.15964	0.977618	2.0074	C11H20N2O4	Carboxylic acids and derivatives	IFZSZULHIWFRSB-KZVJFYERSA-N	CC[C@H](C)[C@H](N)C(=O)N1C[C@H](O)C[C@H]1C(O)=O	---	25227053	HMDB0028908	Organic acids and derivatives
POS1459	Ornithine	0.719	133.097	[M+H]+	133.097	True	1.09273e+09	8.0779e+08	1.89726e+09	8.98328e+08	1.22871e+09	1.32776e+09	1.16085e+09	3.48492e+08	3.21844e+08	1.11449e+09	2.80819e+08	7.19548e+08	1.18358e+09	7.61751e+08	9.59955e+08	1.9144e+09	1.67287e+09	1.00191e+09	0.0461404	6.57673e+08	4.04001e+08	1.64933e+08	61.4289	1.20876e+09	3.89666e+08	1.5908e+08	32.2367	1.24908e+09	4.49157e+08	1.83368e+08	35.9591	0.105454	1.10852	0.911527	1.33592	C5H12N2O2	Amino acids and derivatives	AHLPHDHHMVZTML-BYPYZUCNSA-N	O=C(O)C(N)CCCN	C00077	---	HMDB0000214	Organic acids and derivatives
POS245	2-Amino-2-methyl-1-propanol	13.999	90.0918	[M+H]+	90.0913	True	1.50004e+08	7.24617e+07	1.39114e+08	6.88787e+07	9.57764e+07	1.88081e+08	6.26735e+07	4.97583e+07	4.16783e+07	7.01073e+07	3.32929e+07	8.61414e+07	1.26283e+08	5.2985e+07	1.416e+08	1.00231e+08	7.49694e+07	7.59775e+07	0.0275043	5.72753e+07	1.95038e+07	7.96237e+06	34.0527	1.19053e+08	4.76558e+07	1.94554e+07	40.0291	9.53408e+07	3.37791e+07	1.37903e+07	35.4299	0.0731375	0.817791	0.947596	1.5606	C4H11NO	Organonitrogen compounds	CBTVGIZVANVGBH-UHFFFAOYSA-N	CC(C)(N)CO	---	11807	HMDB0244974	Organic nitrogen compounds
POS27673	Tomatine	6.714	1034.55	[M+H]+	1034.55	True	445.665	445.665	313336	112399	89083.4	165187	216164	208577	445.665	247254	200931	445.665	108180	212044	276047	246033	5.87191e+06	113947	0.349392	145636	113560	46360.8	77.9755	113483	117274	47877	103.341	1.13803e+06	2.32013e+06	947190	203.873	0.4463	0.674612	0.844094	0.456687	C50H83NO21	Steroidal saponins	REJLGAUYTKNVJM-UHFFFAOYSA-N	OCC1OC(OC2C(OC(CO)C(O)C2OC3OCC(O)C(O)C3O)OC4C(O)C(O)C(OC5CCC6(C)C(CCC7C6CCC8(C)C7CC9OC%10(NCC(C)CC%10)C(C)C98)C5)OC4CO)C(O)C(O)C1O	C10827	---	HMDB0034103	Lipids and lipid-like molecules
POS6285	Ser-Phe	5.134	253.118	[M+H]+	253.118	True	5.58152e+08	1.32588e+09	1.1817e+09	7.52046e+08	9.98966e+08	9.58215e+08	7.6496e+08	1.05697e+09	1.25703e+09	1.78854e+09	1.26081e+09	1.82117e+09	1.07802e+09	1.47333e+09	1.47961e+09	1.05183e+09	1.13917e+09	7.57819e+08	0.1952	1.32491e+09	4.1359e+08	1.68847e+08	31.2164	9.62493e+08	2.79009e+08	1.13905e+08	28.9882	1.1633e+09	2.75995e+08	1.12675e+08	23.7253	0.300102	0.437819	0.948281	0.709521	C12H16N2O4	Peptides	PPQRSMGDOHLTBE-UWVGGRQHSA-N	C1=CC=C(C=C1)C[C@@H](C(=O)O)NC(=O)[C@H](CO)N	---	7009598	HMDB0029046	Organic acids and derivatives
POS13534	(1S,2R,4aR,8aR)-1-Acetoxy-7-isopropylidene-1,4a-dimethyl-6-oxodecahydro-2-naphthalenyl 2,3-dimethyl-2-oxiranecarboxylate	11.378	415.21	[M+Na]+	415.209	True	8.63774e+07	1.21458e+08	4.201e+07	9.70153e+07	7.10075e+07	4.80407e+07	2.27913e+08	7.8651e+07	6.50548e+07	6.74238e+07	5.83702e+07	2.81809e+08	1.19909e+08	1.83882e+08	1.0489e+08	9.85096e+07	7.60604e+07	7.67881e+07	0.382984	1.2987e+08	9.85232e+07	4.02219e+07	75.8628	7.76515e+07	3.02039e+07	1.23307e+07	38.8967	1.10007e+08	3.99246e+07	1.62992e+07	36.2929	0.475008	0.288149	0.738139	0.416819	C22H32O6	Sesquiterpenoids	APZBLWQCTHVAMR-XRZTVBGOSA-N	CC1OC1(C)C(=O)O[C@@H]2CC[C@]3(C)CC(=O)C(C[C@H]3[C@]2(C)OC(C)=O)=C(C)C	---	14414238	---	Lipids and lipid-like molecules
POS2780	Indole-3-acrylic acid	5.25	170.06	[M+H-H2O]+	170.06	True	1.62601e+08	2.42648e+08	2.23742e+08	1.83936e+08	2.08237e+08	2.5978e+08	2.04412e+08	1.03721e+08	1.24628e+08	1.69002e+08	1.1662e+08	1.42033e+08	2.04284e+08	2.29362e+08	2.27675e+08	2.68086e+08	2.31632e+08	1.84395e+08	0.0018571	1.43403e+08	3.74802e+07	1.53012e+07	26.1363	2.1349e+08	3.63009e+07	1.48198e+07	17.0035	2.24239e+08	2.82878e+07	1.15485e+07	12.615	0.0102881	1.50837	1.08504	2.73117	C11H9NO2	Indoles	PLVPPLCLBIEYEA-AATRIKPKSA-N	O=C(O)C=Cc1c[nH]c2ccccc12	C21283	5375048	HMDB0000734	Organoheterocyclic compounds
POS9556	5-Hydroxy-3-(hydroxymethyl)-6-isopropyl-2-oxo-3-cyclohexen-1-yl 3-methylpentanoate	8.698	321.166	[M+Na]+	321.167	True	169391817	2.06515e+08	5.21957e+07	2.48096e+08	1.07202e+08	5.45604e+07	3.85926e+07	4.71544e+08	3.5929e+08	9.81754e+07	1.7684e+08	7.22374e+07	1.41101e+08	1.76447e+08	1.48147e+08	2.74806e+08	2.94711e+08	1.18097e+08	0.626258	2.0278e+08	1.74553e+08	7.12608e+07	86.0799	1.3966e+08	8.13111e+07	3.31951e+07	58.2207	1.92218e+08	7.43283e+07	3.03444e+07	38.6687	0.679594	0.0671524	0.632247	0.203247	C16H26O5	Menthane monoterpenoids	BUOADWXGPJXKRM-UHFFFAOYSA-N	O=C(OC1C(=O)C(=CC(O)C1C(C)C)CO)CC(C)CC	---	45359639	---	Lipids and lipid-like molecules
POS8297	Phenylalanylglutamate	5.003	295.128	[M+H]+	295.129	True	1.17744e+08	2.33056e+08	2.48691e+08	2.54223e+08	1.74445e+08	2.35778e+08	5.40104e+07	1.65796e+08	1.86643e+08	1.84298e+08	2.05023e+08	3.07242e+08	1.76287e+08	3.71616e+08	3.17848e+08	1.8013e+08	2.26463e+08	1.04246e+08	0.621507	1.83835e+08	8.10755e+07	3.3099e+07	44.1022	2.10656e+08	5.37057e+07	2.19253e+07	25.4945	2.29432e+08	9.89636e+07	4.04017e+07	43.1342	0.676359	0.527445	0.608945	0.206554	C14H18N2O5	Peptides	JXWLMUIXUXLIJR-QWRGUYRKSA-N	C1=CC=C(C=C1)C[C@@H](C(=O)N[C@@H](CCC(=O)O)C(=O)O)N	---	151134	HMDB0028994	Organic acids and derivatives
POS1462	Dehydro-P-Cymene	6.988	133.101	[M+H]+	133.102	True	1.75053e+08	1.25114e+08	7.49617e+07	2.33916e+08	6.71999e+07	8.62385e+07	3.11893e+07	5.62432e+07	5.27125e+07	7.81576e+07	1.35316e+08	1.01396e+08	1.35725e+08	4.04159e+08	3.02105e+08	6.34704e+07	6.37821e+07	6.44636e+07	0.246211	7.58358e+07	3.77055e+07	1.53932e+07	49.7198	1.2708e+08	6.58623e+07	2.68882e+07	51.8272	1.72284e+08	1.4642e+08	5.97758e+07	84.9876	0.352817	0.906839	0.770149	0.608693	C10H12	Benzene and substituted derivatives	MMSLOZQEMPDGPI-UHFFFAOYSA-N	CC(=C)C1=CC=C(C)C=C1	---	62385	HMDB0029641	Benzenoids
POS12273	Succinoadenosine	5	384.114	[M+H]+	384.115	True	1.46803e+08	5.20037e+08	1.27388e+09	4.75148e+08	4.43404e+08	9.79e+08	1.35302e+08	3.36799e+07	3.42514e+07	7.77488e+07	9.43668e+07	8.95348e+07	2.01218e+08	2.46195e+08	2.32253e+08	4.04307e+08	3.69023e+08	6.30602e+07	0.0041816	7.74806e+07	3.88873e+07	1.58757e+07	50.1897	6.39712e+08	4.09924e+08	1.67351e+08	64.0794	2.52676e+08	1.22955e+08	5.01962e+07	48.6611	0.0184256	0.465575	1.34692	2.37866	C14H17N5O8	Purine nucleosides	VKGZCEJTCKHMRL-MDBUBQOGSA-N	O=C(O)CC(NC1=NC=NC2=C1N=CN2C3OC(CO)C(O)C3O)C(=O)O	---	165243	HMDB0000912	Nucleosides, nucleotides, and analogues
POS7073	Leu-His	1.393	269.16	[M+H]+	269.161	True	1.15571e+08	3.03287e+08	2.95673e+08	2.05904e+08	1.92253e+08	2.19854e+08	7.80613e+07	1.3682e+08	2.35864e+08	3.79808e+08	2.08207e+08	4.19634e+08	2.39487e+08	5.44892e+08	5.92849e+08	2.77342e+08	2.51705e+08	1.27523e+08	0.323631	2.43066e+08	1.33908e+08	5.46676e+07	55.0911	2.2209e+08	7.0016e+07	2.85839e+07	31.5259	3.38966e+08	1.85945e+08	7.59118e+07	54.8565	0.421493	0.626565	0.952299	0.48995	C12H20N4O3	Peptides	XWOBNBRUDDUEEY-UWVGGRQHSA-N	CC(C)C[C@@H](C(=O)N[C@@H](CC1=CN=CN1)C(=O)O)N	---	6992828	HMDB0028931	Organic acids and derivatives
POS4717	Thr-Pro	2.161	217.118	[M+H]+	217.118	True	9.40803e+08	1.85543e+09	5.55203e+08	1.193e+09	6.07618e+08	1.54302e+09	5.2881e+08	7.50467e+08	1.14207e+09	1.71841e+09	8.30121e+08	2.70868e+09	1.75069e+09	2.5425e+09	3.64504e+09	1.32732e+09	1.52624e+09	9.5886e+08	0.183799	1.27976e+09	8.12333e+08	3.31634e+08	63.4755	1.11584e+09	5.1743e+08	2.1124e+08	46.3711	1.95844e+09	9.8114e+08	4.00549e+08	50.098	0.289721	0.7457	1.0968	0.735656	C9H16N2O4	Peptides	QOLYAJSZHIJCTO-VQVTYTSYSA-N	C[C@H]([C@@H](C(=O)N1CCC[C@H]1C(=O)O)N)O	---	9834371	HMDB0029069	Organic acids and derivatives
POS1285	1-Piperideine-2-carboxylic acid	5.76	128.071	[M+H]+	128.071	True	2.45377e+08	2.81249e+08	1.90114e+08	2.14825e+08	2.7567e+08	1.42863e+08	1.11635e+08	1.20199e+08	125228275	1.33096e+08	8.46149e+07	8.40173e+07	2.16025e+08	1.94156e+08	2.43232e+08	8.64852e+07	2.24356e+08	2.70856e+08	0.0023543	1.09798e+08	2.09346e+07	8.54652e+06	19.0664	2.25016e+08	5.33173e+07	2.17667e+07	23.6949	2.05852e+08	6.39591e+07	2.61112e+07	31.0705	0.0121203	1.27485	1.09156	2.62814	C6H9NO2	Pyridines and derivatives	GEJXSVNGWOSZPC-UHFFFAOYSA-N	OC(=O)C1=NCCCC1	C04092	1194	HMDB0001084	Organoheterocyclic compounds
POS12772	2-Cyclohexen-1-one, 3-[3-(beta-D-glucopyranosyloxy)butyl]-2,4,4-trimethyl-	8.266	395.203	[M+Na]+	395.204	True	1.08459e+07	3.33172e+06	2.11572e+06	7.16469e+06	2.89373e+06	2.73271e+06	363876	2.42035e+07	3.35185e+07	7.93225e+06	4.78397e+07	8.33549e+06	6.91931e+06	9.41708e+06	1.49464e+06	6.54979e+06	4.90232e+06	3.98131e+06	0.0411284	2.03656e+07	1.81215e+07	7.39805e+06	88.9809	4.84742e+06	3.44675e+06	1.40713e+06	71.1048	5.54407e+06	2.72598e+06	1.11288e+06	49.1693	0.0970453	1.05361	0.853802	1.38586	C19H32O7	Fatty acyl glycosides	MRTYYJWDYPABSE-CAOIYLRSSA-N	O=C1C(=C(CCC(OC2OC(CO)C(O)C(O)C2O)C)C(C)(C)CC1)C	---	51136393	---	Lipids and lipid-like molecules
POS8031	Isoleucylarginine	3.274	288.207	[M+NH4]+	288.204	True	2.65644e+08	1.72177e+08	1.30699e+08	7.7233e+07	4.85233e+08	2.72232e+08	2.74687e+07	6.15179e+07	2.68864e+08	4.93995e+08	1.14923e+08	2.15283e+08	3.06041e+08	1.97675e+08	2.09512e+08	5.29231e+08	4.90608e+08	2.2594e+08	0.35528	1.97009e+08	1.71777e+08	7.01279e+07	87.1929	2.33869e+08	1.44672e+08	5.90621e+07	61.8602	3.26501e+08	1.47543e+08	6.0234e+07	45.189	0.452309	0.741509	0.762815	0.449429	C12H25N5O3	Carboxylic acids and derivatives	HYXQKVOADYPQEA-CIUDSAMLSA-N	CCC(C)C(N)C(=O)NC(CCCNC(N)=N)C(O)=O	---	9900561	HMDB0028901	Organic acids and derivatives
POS1001	Indole	5.25	118.065	[M+H]+	118.065	True	5.91346e+08	7.07244e+08	7.41527e+08	6.54985e+08	6.39889e+08	9.13005e+08	6.57701e+08	3.86253e+08	3.5671e+08	5.63296e+08	4.64131e+08	5.24902e+08	8.06982e+08	7.03922e+08	7.16592e+08	8.58583e+08	8.38375e+08	6.17959e+08	0.0014468	4.92166e+08	1.13035e+08	4.61465e+07	22.9669	7.07999e+08	1.13322e+08	4.62636e+07	16.006	7.57069e+08	9.29747e+07	3.79567e+07	12.2809	0.0086751	1.54279	1.14953	2.83959	C8H7N	Indoles	SIKJAQJRHWYJAI-UHFFFAOYSA-N	C=1C=CC=2NC=CC2C1	C00463	798	HMDB0000738	Organoheterocyclic compounds
POS149	Acetone cyanohydrin	1.082	86.0606	[M+Na]+	86.06	True	8.26768e+08	1.82266e+09	1.11282e+09	1.39881e+09	7.24655e+08	9.11995e+08	1.29964e+09	1.63287e+09	1.05118e+09	1.40795e+09	6.29631e+08	7.59789e+08	9.22939e+08	1.07194e+09	6.64e+08	1.25047e+09	1.09506e+09	1.52973e+09	0.973668	1.13018e+09	3.87956e+08	1.58382e+08	34.327	1.13295e+09	4.13776e+08	1.68923e+08	36.522	1.08902e+09	2.92863e+08	1.19561e+08	26.8923	0.98137	0.131933	0.233448	0.0115889	C4H7NO	Organooxygen compounds	MWFMGBPGAXYFAR-UHFFFAOYSA-N	CC(C)(O)C#N	C02659	6406	HMDB0060427	Organic oxygen compounds
POS1928	Glutamine	1.064	147.076	[M+H]+	147.076	True	3.44635e+09	3.5812e+09	1.66205e+09	3.42102e+09	3.83063e+09	2.32363e+09	1.50712e+09	1.37727e+09	2.19335e+09	2.43933e+09	1.99149e+09	2.02565e+09	2966628021	3.08377e+09	2.00262e+09	3.20095e+09	3.00388e+09	3.25412e+09	0.011243	1.92237e+09	4.06371e+08	1.659e+08	21.1391	3.04415e+09	8.53243e+08	3.48335e+08	28.029	2.91866e+09	4.62205e+08	1.88694e+08	15.8362	0.0385437	1.17647	1.03506	1.94912	C5H10N2O3	Amino acids and derivatives	ZDXPYRJPNDTMRX-VKHMYHEASA-N	O=C(O)C(N)CCC(=N)O	C00064	5961;6992086	HMDB0000641	Organic acids and derivatives
POS1779	5-Hydroxymaltol	14.023	143.034	[M+NH4]+	143.034	True	2.13698e+08	1.52451e+08	1.08715e+08	9.37216e+07	2.23368e+08	1.32869e+08	1.05312e+09	9.78688e+08	9.54184e+08	9.71436e+07	3.90663e+08	3.01806e+08	3.41955e+08	2.76923e+08	3.18643e+08	2.97078e+08	1.60941e+08	1.55202e+08	0.0107641	6.29267e+08	4.13433e+08	1.68783e+08	65.7007	1.54137e+08	5.3868e+07	2.19915e+07	34.9481	2.58457e+08	8.07439e+07	3.29636e+07	31.2408	0.0373203	1.05573	1.0656	1.96802	C6H6O4	Pyrans	SSSNQLHKSUJJTE-UHFFFAOYSA-N	CC1=C(O)C(=O)C(O)=CO1	---	70627	HMDB0032988	Organoheterocyclic compounds
POS1723	Methenamine	13.64	141.113	[M+H]+	141.113	True	3.10869e+08	2.65363e+08	2.34532e+08	2.93709e+08	2.73494e+08	3.2098e+08	3.88082e+08	3.8681e+08	3.35478e+08	2.67698e+08	2.85116e+08	2.64341e+08	3.10625e+08	2.66554e+08	2.6036e+08	2.61633e+08	3.70687e+08	2.34529e+08	0.309468	3.21254e+08	5.72349e+07	2.33661e+07	17.8161	2.83158e+08	3.18882e+07	1.30183e+07	11.2616	2.84064e+08	4.90601e+07	2.00287e+07	17.2708	0.408568	0.69306	0.69351	0.509385	C6H12N4	1,3,5-triazinanes	VKYKSIONXSXAKP-UHFFFAOYSA-N	C1N2CN3CN1CN(C2)C3	---	4101	HMDB0029598	Organoheterocyclic compounds
POS6677	8-Hydroxy-9,10-epoxystearic acid	10.69	261.22	[M-3H2O+H]+	261.222	True	1.42565e+07	1.98188e+07	1.38791e+06	3.17178e+07	2.23149e+07	3.51707e+06	5.99914e+06	6.40024e+06	3.52397e+07	1.51087e+07	2.37262e+08	2.74447e+08	2.48787e+07	2.8873e+07	2.22027e+07	9.08144e+06	1.75321e+07	4.1261e+07	0.145002	9.57428e+07	1.25029e+08	5.10429e+07	130.589	1.55022e+07	1.15965e+07	4.73427e+06	74.806	2.39715e+07	1.08636e+07	4.43503e+06	45.3186	0.243635	0.842508	0.731757	0.838626	C18H34O4	Lineolic acids and derivatives	GQEOLYBERRZZCE-UHFFFAOYSA-N	CCCCCCCCC1OC1C(O)CCCCCCC(O)=O	---	53851542	---	Lipids and lipid-like molecules
POS2162	6-Methoxy-pyridine-3-carboxylic acid	1.016	154.05	[M+H-H2O]+	154.05	True	1.54831e+08	1.01178e+08	7.07595e+07	1.72394e+08	1.55265e+08	1.55598e+08	2.98622e+08	5.23006e+08	6.22992e+08	3.7515e+08	3.97653e+08	2.94539e+08	1.2116e+08	5.93989e+07	1.65329e+08	1.1408e+08	1.50044e+08	1.32299e+08	1.56883e-05	4.1866e+08	1.30222e+08	5.3163e+07	31.1045	1.35004e+08	3.97425e+07	1.62248e+07	29.438	1.23719e+08	3.67003e+07	1.49828e+07	29.6644	0.000413576	1.67717	1.1913	4.80442	C7H7NO3	Pyridinecarboxylic acids	NVDJVEQITUWZDT-UHFFFAOYSA-N	COC1=CC=C(C=N1)C(O)=O	---	592499	HMDB0059749	Organoheterocyclic compounds
POS4164	R-Deprenyl N-Oxide	10.09	204.138	[M+H]+	204.138	True	1.21201e+08	1.04801e+08	8.89618e+07	1.15511e+08	1.0738e+08	1.33464e+08	1.58139e+08	1.69779e+08	1.44355e+08	1.12848e+08	1.19145e+08	1.20282e+08	1.22409e+08	1.06884e+08	1.27771e+08	1.15483e+08	1.05388e+08	7.21402e+07	0.0443517	1.37425e+08	2.34775e+07	9.58463e+06	17.0839	1.11886e+08	1.52416e+07	6.22237e+06	13.6224	1.08346e+08	1.97372e+07	8.05768e+06	18.2168	0.102438	1.14151	0.868418	1.35309	C13H17NO	Amphetamines and derivatives	IVFPCTFUZXEDKP-UHFFFAOYSA-N	CC(CC1=CC=CC=C1)[N+](C)([O-])CC#C	---	11447032	---	Benzenoids
POS9095	Desogestrel	13.055	311.236	[M+H-H2O]+	311.237	True	382103	660243	3.8224e+06	970768	1.87977e+06	365753	2.70111e+07	445.665	445.665	445.665	5.5682e+07	1.15031e+07	927904	445.665	445.665	1.95652e+06	841226	1.96289e+07	0.185287	1.56996e+07	2.2287e+07	9.09862e+06	141.959	1.34684e+06	1.33555e+06	545237	99.162	3.89257e+06	7.74308e+06	3.1611e+06	198.92	0.291024	0.729132	0.704526	0.732156	C22H30O	Steroids and steroid derivatives	RPLCPCMSCLEKRS-BPIQYHPVSA-N	[H][C@@]12CC[C@@](O)(C#C)[C@@]1(CC)CC(=C)[C@]1([H])[C@@]3([H])CCCC=C3CC[C@@]21[H]	C07629	40973	HMDB0014449	Lipids and lipid-like molecules
POS2739	L,L-Cyclo(prolylalanyl)	14.123	169.097	[M+CH3OH+H]+	169.097	True	8.38285e+07	1.18101e+08	1.49193e+08	1.69649e+08	9.10659e+07	1.60313e+08	7.63759e+07	2.30197e+08	2.79333e+08	1.95253e+08	1.48449e+08	2.14389e+08	153870896	1.71323e+08	6.44455e+07	7.39609e+07	2.68267e+08	8.50761e+07	0.223501	1.90666e+08	7.05023e+07	2.87824e+07	36.9768	1.28692e+08	3.6437e+07	1.48754e+07	28.3134	1.36157e+08	7.82605e+07	3.19497e+07	57.478	0.327017	0.775513	0.622207	0.650721	C8H12N2O2	Carboxylic acids and derivatives	WSLYCILIEOFQPK-UHFFFAOYSA-N	CC1NC(=O)C2CCCN2C1=O	---	6428987	HMDB0303321	Organic acids and derivatives
POS8660	Leu-Gly-Leu	5.946	302.207	[M+H]+	302.207	True	1.22511e+08	2.53929e+08	1.31334e+08	1.48965e+08	1.87845e+08	1.45518e+08	8.69316e+07	1.9222e+08	2.08376e+08	2.54759e+08	1.44727e+08	2.40916e+08	2.10768e+08	2.27562e+08	258887888	2.4517e+08	2.25419e+08	1.55524e+08	0.194127	1.87988e+08	6.28922e+07	2.56756e+07	33.4554	1.65017e+08	4.90015e+07	2.00048e+07	29.6948	2.20555e+08	3.59801e+07	1.46888e+07	16.3134	0.298912	0.558575	1.1831	0.711914	C14H27N3O4	Peptides	HYIFFZAQXPUEAU-QWRGUYRKSA-N	CC(C)C[C@@H](C(=O)NCC(=O)N[C@@H](CC(C)C)C(=O)O)N	---	88047	---	Organic acids and derivatives
POS45	Pyridine	11.064	80.0501	[M+H]+	80.0495	True	4.7924e+07	6.43411e+07	3.98853e+07	4.82022e+07	5.58231e+07	5.43643e+07	7.83638e+07	1.09451e+08	1.20141e+08	6.14204e+07	4.05078e+07	5.26098e+07	6.79053e+07	4.12498e+07	5.595e+07	6.22483e+07	5.35041e+07	4.48921e+07	0.0834137	7.70823e+07	3.18914e+07	1.30196e+07	41.3732	5.17567e+07	8.36609e+06	3.41544e+06	16.1643	5.42916e+07	1.0104e+07	4.12493e+06	18.6106	0.162264	0.928883	0.750952	1.07876	C5H5N	Pyridines and derivatives	JUJWROOIHBZHMG-UHFFFAOYSA-N	N=1C=CC=CC1	C00747	1049	HMDB0000926	Organoheterocyclic compounds
POS10100	dihydroalbocycline	8.972	333.202	[M+Na]+	333.204	True	6.86575e+07	1.45509e+08	396525	1.10292e+08	1.60422e+08	512615	6.43245e+06	6.17732e+07	2.88646e+07	3.47088e+07	3.91473e+07	1.64065e+07	1.07346e+08	1.65548e+08	6.94549e+07	3.74644e+06	1.65766e+08	8.63953e+07	0.116867	3.12221e+07	1.92246e+07	7.8484e+06	61.5735	8.0965e+07	6.99354e+07	2.8551e+07	86.3773	9.97094e+07	6.17381e+07	2.52045e+07	61.918	0.208749	1.05654	0.881138	0.932308	C18H30O4	Macrolides and analogues	XIHUXEHAQPSMTF-KBVZDLPWSA-N	O=C1OC(C)C(C)CCC=C(C)C(OC)C=CC(O)(C)CC1	C15753	138404421	---	Phenylpropanoids and polyketides
POS1834	trans-4-Aminocyclohexanecarboxylic acid	4.844	144.102	[M+H]+	144.102	True	3.40903e+08	4.09934e+08	3.76965e+08	3.3245e+08	3.83932e+08	4.36536e+08	2.61744e+08	2.09347e+08	1.60618e+08	1.06821e+08	2.47584e+08	1.71961e+08	3.45306e+08	3.03623e+08	2.42525e+08	4.86543e+08	4.35452e+08	3.33304e+08	0.000302112	1.93012e+08	5.81213e+07	2.37279e+07	30.1128	3.8012e+08	3.97658e+07	1.62343e+07	10.4614	3.57792e+08	8.89767e+07	3.63246e+07	24.8683	0.00288705	1.43486	1.12953	3.51983	C7H13NO2	Carboxylic acids and derivatives	DRNGLYHKYPNTEA-UHFFFAOYSA-N	NC1CCC(CC1)C(O)=O	---	171560;40482209	HMDB0246355	Organic acids and derivatives
POS1003	Benzeneacetonitrile	4.883	118.065	[M+H]+	118.066	True	1.0794e+09	1.0554e+09	1.3018e+09	9.20484e+08	1.01602e+09	1.50495e+09	8.21236e+08	3.81946e+08	3.92045e+08	5.85003e+08	4.54368e+08	5.89404e+08	1.12141e+09	1.12145e+09	1.13112e+09	1.20662e+09	1.14493e+09	8.48556e+08	2.79099e-05	5.37334e+08	1.65965e+08	6.77549e+07	30.8867	1.14634e+09	2.16109e+08	8.82261e+07	18.8521	1.09568e+09	1.25208e+08	5.11161e+07	11.4275	0.000575373	1.5589	1.18907	4.55424	C8H7N	Benzene and substituted derivatives	SUSQOBVLVYHIEX-UHFFFAOYSA-N	N#CCC1=CC=CC=C1	C16074	8794	HMDB0034171	Benzenoids
POS5881	Tiglylcarnitine	5.358	244.154	[M+Na]+	244.155	True	1.01329e+08	8.7878e+07	4.51114e+07	1.2961e+08	7.07749e+07	5.11202e+07	4.74896e+07	7.28037e+07	7.49627e+07	6.77116e+07	7.69187e+07	6.99327e+07	8.61954e+07	1.20724e+08	1.43033e+08	7.74892e+07	9.41096e+07	7.64744e+07	0.122513	6.83032e+07	1.07242e+07	4.37814e+06	15.7009	8.09705e+07	3.19651e+07	1.30497e+07	39.4774	9.96709e+07	2.67062e+07	1.09028e+07	26.7944	0.214237	1.08245	0.999945	0.911819	C12H21NO4	Fatty Acyls	WURBQCVBQNMUQT-OLKPEBQYSA-N	C\C=C(/C)C(=O)O[C@H](CC([O-])=O)C[N+](C)(C)C	---	91825636	HMDB0002366	Lipids and lipid-like molecules
POS4203	D-Sorbitol	0.851	205.068	[M+Na]+	205.068	True	8.06401e+09	6805211299	1.6236e+10	7.89174e+09	7.63947e+09	1.36792e+10	1.08708e+10	1.18568e+10	1.12434e+10	1.51171e+10	8.94923e+09	8.88227e+09	1.03383e+10	5.46145e+09	6.68961e+09	1.10609e+10	9.54956e+09	6.89265e+09	0.2737	1.11533e+10	2.2939e+09	9.36482e+08	20.5671	1.00526e+10	3.90842e+09	1.59561e+09	38.8797	8.33207e+09	2.27875e+09	9.30296e+08	27.3492	0.378379	0.894447	0.812136	0.562725	C6H14O6	Sugar alcohols	FBPFZTCFMRRESA-JGWLITMVSA-N	OCC(O)C(O)C(O)C(O)CO	C00794	5780	HMDB0000247	Organic oxygen compounds
POS4724	Valylvaline	4.796	217.155	[M+H]+	217.155	True	6.72395e+08	1.74621e+09	1.34294e+09	9.76776e+08	1.05944e+09	1.29939e+09	5.54227e+08	7.114e+08	8.24108e+08	1.32298e+09	1.22887e+09	1.71193e+09	1.14437e+09	2.4528e+09	2.13739e+09	1.08395e+09	1.23747e+09	6.95722e+08	0.407418	1.05892e+09	4.37183e+08	1.78479e+08	41.2859	1.18286e+09	3.67381e+08	1.49983e+08	31.0588	1.45862e+09	6.81054e+08	2.78039e+08	46.6917	0.493615	0.723094	0.800773	0.38996	C10H20N2O3	Peptides	KRNYOVHEKOBTEF-UHFFFAOYSA-N	CC(C)[C@@H](C(=O)N[C@@H](C(C)C)C(=O)O)N	---	107475	HMDB0029140	Organic acids and derivatives
POS5400	Leu-Thr	3.237	233.149	[M+H]+	233.15	True	2.81218e+08	9.35299e+08	7.30594e+08	6.7703e+08	5.87259e+08	5.29144e+08	3.00844e+08	6.20007e+08	8.0278e+08	1.29154e+09	6.32183e+08	1.84126e+09	5.30428e+08	1.23243e+09	1.71651e+09	6.29263e+08	5.12239e+08	3.33015e+08	0.54981	9.1477e+08	5.57949e+08	2.27782e+08	60.9933	6.23424e+08	2.18598e+08	8.92425e+07	35.0642	8.25647e+08	5.33992e+08	2.18001e+08	64.6756	0.617224	0.186132	0.7897	0.259787	C10H20N2O4	Peptides	LRKCBIUDWAXNEG-CSMHCCOUSA-N	C[C@H]([C@@H](C(=O)O)NC(=O)[C@H](CC(C)C)N)O	---	10353878	HMDB0028939	Organic acids and derivatives
POS368	3-Pyridinol	1.125	96.0448	[M+H]+	96.0444	True	1.01212e+08	1.00971e+08	5.72564e+07	8.58301e+07	8.35667e+07	6.45829e+07	1.15448e+08	4.70437e+08	7.70372e+08	5.10927e+08	3.31711e+08	5.26517e+08	9.26278e+07	5.63229e+07	6.33625e+07	1.28432e+08	4.89644e+07	6.77332e+07	0.000128771	4.54236e+08	2.18372e+08	8.91501e+07	48.0747	8.22365e+07	1.82285e+07	7.44177e+06	22.166	7.62405e+07	2.95683e+07	1.20712e+07	38.783	0.00151454	1.59074	1.1672	3.89018	C5H5NO	Hydroxypyridines	GRFNBEZIAWKNCO-UHFFFAOYSA-N	OC1=CN=CC=C1	---	7971	---	Organoheterocyclic compounds
POS1540	Methylmalonic acid	4.219	136.062	[M+NH4]+	136.06	True	1.29349e+08	5.28709e+08	7.20782e+08	2.50083e+08	2.30423e+08	4.56041e+08	6.91566e+07	2.81715e+07	2.63697e+07	1.7973e+08	4.64864e+07	2.29352e+08	1.38285e+08	6.54522e+08	4.74089e+08	3.39747e+08	2.71647e+08	2.69646e+08	0.0202885	9.65444e+07	8.6502e+07	3.53143e+07	89.5981	3.85898e+08	2.21765e+08	9.0535e+07	57.4672	3.57989e+08	1.81809e+08	7.42234e+07	50.7863	0.0593137	1.13448	0.868925	1.69275	C4H6O4	Dicarboxylic acids and derivatives	ZIYVHBGGAOATLY-UHFFFAOYSA-N	CC(C(=O)O)C(=O)O	C02170	487	HMDB0000202	Organic acids and derivatives
POS14805	Cediranib	5.846	451.216	[M+H]+	451.214	True	5.06931e+07	3.29353e+07	2.98031e+07	7.65584e+07	2.75573e+07	2.6821e+07	1.35432e+07	2.8608e+07	3.57668e+07	3.97988e+07	9.58811e+06	1.1495e+07	2.07193e+07	3.31398e+07	4.69612e+07	1.70635e+07	2.07773e+07	1.21904e+07	0.133883	2.31333e+07	1.3253e+07	5.41052e+06	57.2897	4.07281e+07	1.96472e+07	8.02095e+06	48.2401	2.51419e+07	1.2741e+07	5.20147e+06	50.6762	0.230977	0.0989347	1.1983	0.873273	C25H27FN4O3	Organooxygen compounds	XXJWYDDUDKYVKI-UHFFFAOYSA-N	COC1=CC2=C(C=C1OCCCN1CCCC1)N=CN=C2OC1=C(F)C2=C(NC(C)=C2)C=C1	---	9933475	HMDB0249749	Organic oxygen compounds
POS4118	Leucylalanine	4.653	203.139	[M+H]+	203.139	True	4.34914e+08	1.90369e+09	1.18762e+09	1.3281e+09	1.06129e+09	5.27787e+08	5.45128e+08	1.24961e+09	1.4828e+09	3.65206e+09	1.5903e+09	4.12698e+09	7.62361e+08	1.73587e+09	1.24315e+09	1.65993e+09	1.46295e+09	6.69195e+08	0.151809	2.10781e+09	1.43518e+09	5.85909e+08	68.0885	1.0739e+09	5.42735e+08	2.21571e+08	50.5387	1.25558e+09	4.52646e+08	1.84792e+08	36.0509	0.250395	0.823108	0.938868	0.818703	C9H18N2O3	Peptides	HSQGMTRYSIHDAC-BQBZGAKWSA-N	C[C@@H](C(=O)O)NC(=O)[C@H](CC(C)C)N	---	81721;6992295	HMDB0028922	Organic acids and derivatives
POS8322	2-Hydroxylinolenic acid	10.23	295.226	[M+H]+	295.227	True	9.86135e+08	1.33347e+09	1.27165e+08	1.50527e+09	1.41311e+09	6.1833e+07	3.07975e+08	7.75515e+08	5.97923e+08	5.69454e+08	7.67282e+08	4.89327e+08	1.31513e+09	1.47299e+09	7.01589e+08	2.23842e+08	2.11454e+09	1.15641e+09	0.21196	5.8458e+08	1.76537e+08	7.20709e+07	30.1989	9.04498e+08	6.51863e+08	2.66122e+08	72.0691	1.16408e+09	6.51094e+08	2.65808e+08	55.9319	0.314954	0.937178	0.814644	0.673746	C18H30O3	Fatty Acyls	JQXGCBKGIBTCHY-FVCZIJCZSA-N	CC\C=C/C\C=C/C\C=C\CCCCCCC(O)C(O)=O	---	131751135	HMDB0031103	Lipids and lipid-like molecules
POS13054	Moxifloxacin hydrochloride	6.272	402.181	[M+H]+	402.182	True	1.67778e+06	533832	1615677	7.09586e+06	4.45856e+06	2.28408e+06	528008	2.67878e+06	4.01505e+06	723912	1.74322e+06	947483	924226	1.03009e+06	311461	442642	5.91794e+07	560909	0.520333	1.77274e+06	1.355e+06	553178	76.4355	2.9443e+06	2.41429e+06	985629	81.9988	1.04081e+07	2.38945e+07	9.75491e+06	229.576	0.589325	0.58068	0.625678	0.283719	C21H25ClFN3O4	Quinoline carboxylic acids	IDIIJJHBXUESQI-DFIJPDEKSA-N	COc1c(N2C[C@@H]3CCCN[C@@H]3C2)c(F)cc4c(=O)c(cn(C5CC5)c14)C(=O)O	C08054	101526	HMDB0014363	Organoheterocyclic compounds
POS16752	LPC(18:3)	9.199	518.322	[M+H-H2O]+	518.325	True	6.77975e+08	4.96773e+08	1.41272e+08	5.73252e+08	3.99523e+08	2.20499e+08	2.79549e+08	7.10377e+08	4.32805e+08	5.85081e+08	1.61364e+09	2.33204e+09	4.51269e+08	7.89659e+08	1.12043e+09	281661324	2.1549e+08	8.18119e+08	0.187225	9.92249e+08	8.05894e+08	3.29005e+08	81.219	4.18216e+08	2.06796e+08	8.44239e+07	49.4471	6.12771e+08	3.53475e+08	1.44305e+08	57.6846	0.293007	0.629216	0.759979	0.727635	C26H48NO7P	Lysophosphatidylcholines	MRTUWVDDQVMUCR-ACHCNROVSA-N	CCCCC\C=C/C\C=C/C\C=C/CCCCC(=O)OC[C@](O)([H])COP([O-])(=O)OCC[N+](C)(C)C	---	52924045	HMDB0010387	Lipids and lipid-like molecules
POS23078	alpha-Chaconine	6.716	852.51	[M+H]+	852.51	True	7.3229e+07	2.65166e+08	1.5211e+08	9.00854e+07	9.94121e+07	1.20724e+08	1.41736e+08	4.37431e+08	3.28117e+08	1.51834e+08	3.75308e+08	2.32924e+08	2.53799e+08	1.86975e+08	1.62887e+08	2.91517e+08	2.60143e+08	2.20987e+08	0.0310599	2.77892e+08	1.21586e+08	4.96374e+07	43.7531	1.33454e+08	7.00355e+07	2.85919e+07	52.479	2.29385e+08	4.83604e+07	1.9743e+07	21.0827	0.0794158	0.416466	1.16115	1.5078	C45H73NO14	Steroidal saponins	TYNQWWGVEGFKRU-OHIAVPKISA-N	OCC9OC(OC6CC5=CCC4C(CCC3(C)(C4(CC2N1CC(C)CCC1C(C)C23)))C5(C)CC6)C(OC7OC(C)C(O)C(O)C7(O))C(O)C9(OC8OC(C)C(O)C(O)C8(O))	C10796	---	HMDB0039353	Lipids and lipid-like molecules
POS23388	Solanine	6.684	868.504	[M+H]+	868.505	True	3.4144e+07	1.16345e+08	7.33679e+07	3.26297e+07	4.18824e+07	6.41941e+07	6.40874e+07	1.60142e+08	1.34544e+08	6.95626e+07	1.34377e+08	8.75079e+07	1.12091e+08	8.0286e+07	7.20706e+07	1.36428e+08	1.12263e+08	1.09421e+08	0.0413032	1.0837e+08	3.98597e+07	1.62726e+07	36.781	6.04272e+07	3.19872e+07	1.30587e+07	52.9351	1.0376e+08	2.36481e+07	9.65431e+06	22.7912	0.0973076	0.0931334	1.30188	1.38402	C45H73NO15	Steroidal saponins	ZGVSETXHNHBTRK-UHFFFAOYSA-N	C[C@@H]1[C@H]2CC[C@H](C)CN2[C@H]2C[C@H]3[C@@H]4CC=C5C[C@H](CC[C@]5(C)[C@H]4CC[C@]3(C)[C@@H]12)O[C@@H]1O[C@H](CO)[C@H](O)[C@H](O[C@@H]2O[C@H](CO)[C@@H](O)[C@H](O)[C@H]2O)[C@H]1O[C@@H]1O[C@@H](C)[C@H](O)[C@@H](O)[C@H]1O	C10820	9549171	HMDB0034202	Phenylpropanoids and polyketides
POS2032	3-Methyladenine	1.373	150.077	[M+H]+	150.077	True	4.3654e+08	2.27319e+08	1.02223e+08	4.71986e+08	2.58871e+08	1.51188e+08	1.73341e+08	6.09936e+08	8.24249e+08	4.36651e+08	6.0076e+08	5.47401e+08	2.73853e+08	5.03399e+08	5.71853e+08	1.66679e+08	1.98611e+08	2.04684e+08	0.0598979	5.32056e+08	2.16415e+08	8.83509e+07	40.6751	2.74688e+08	1.50075e+08	6.1268e+07	54.6349	3.19847e+08	1.73629e+08	7.08838e+07	54.2851	0.127732	0.921599	0.917181	1.22259	C6H7N5	6-aminopurines	FSASIHFSFGAIJM-UHFFFAOYSA-N	CN1C=NC(N)=C2N=CN=C12	C00913	135398661	HMDB0011600	Organoheterocyclic compounds
POS1437	Isoleucine	2.458	132.102	[M+H]+	132.102	True	5.62245e+10	5.66887e+10	4.45722e+10	8.1806e+10	6.54241e+10	6.14969e+10	2.45971e+10	2.55025e+10	3.12279e+10	4.72069e+10	3.93207e+10	3.91556e+10	3.52956e+10	7.73674e+10	8.49406e+10	8.23101e+10	4.36659e+10	4.66543e+10	0.0122637	3.45018e+10	8.90067e+09	3.63368e+09	25.7977	6.10354e+10	1.2361e+10	5.04635e+09	20.2521	6.17057e+10	2.21773e+10	9.05384e+09	35.9404	0.0412114	1.26684	0.946387	1.91138	C6H13NO2	Amino acids and derivatives	AGPKZVBTJJNPAG-WHFBIAKZSA-N	CC[C@H](C)[C@H](N)C(=O)O	C00407	6306	HMDB0000172	Organic acids and derivatives
POS6871	Phenylalanylvaline	5.386	265.155	[M+H]+	265.155	True	9.08913e+07	2.21694e+08	2.89531e+08	1.84075e+08	1.36535e+08	1.80126e+08	1.20729e+08	2.14647e+08	2.81954e+08	3.58495e+08	2.834e+08	4.6263e+08	1.6847e+08	2.69028e+08	3.2094e+08	1.7781e+08	1.65502e+08	8.98201e+07	0.143811	2.86976e+08	1.17368e+08	4.79155e+07	40.8984	1.83809e+08	6.85487e+07	2.79849e+07	37.2935	1.98595e+08	8.2699e+07	3.37617e+07	41.642	0.242969	0.834347	0.830095	0.842208	C14H20N2O3	Peptides	IEHDJWSAXBGJIP-UHFFFAOYSA-N	CC(C)C(C(=O)O)NC(=O)C(CC1=CC=CC=C1)N	---	4096934	HMDB0029008	Organic acids and derivatives
POS10049	NAD	3.112	332.562	[M+2H]+	332.562	True	2.69427e+09	1.99991e+09	2025870114	2.5082e+09	2.3958e+09	2.3267e+09	2.06413e+09	1.13851e+09	6.30228e+08	1.33356e+09	5.87341e+08	1.06938e+09	1.24934e+09	9.10698e+08	1.76145e+09	3.08702e+09	4.94522e+08	2.07924e+09	0.0183936	1.13719e+09	5.40689e+08	2.20735e+08	47.546	2.32513e+09	2.72068e+08	1.11071e+08	11.7012	1.59704e+09	9.25968e+08	3.78025e+08	57.9801	0.0561433	0.530953	1.14022	1.73533	C21H27N7O14P2	(5'->5')-dinucleotides	BAWFJGJZGIEFAR-NNYOXOHSSA-N	C1=CC(=C[N+](=C1)[C@H]2[C@@H]([C@@H]([C@H](O2)COP(=O)([O-])OP(=O)(O)OC[C@@H]3[C@H]([C@H]([C@@H](O3)N4C=NC5=C(N=CN=C54)N)O)O)O)O)C(=O)N	C00003	5892;5288979;10897651;73415790	HMDB0000902	Nucleosides, nucleotides, and analogues
POS8401	Met-Phe	5.746	297.127	[M+H]+	297.127	True	4.48371e+07	1.28214e+08	7.12501e+07	8.27524e+07	9.91977e+07	3.61463e+07	8.24244e+07	1.93723e+08	2.75627e+08	3.50247e+08	2.52965e+08	3.82293e+08	1.03829e+08	9.42571e+07	9.81095e+07	1.5498e+08	1.09826e+08	9.35784e+07	0.000740364	2.56213e+08	1.08843e+08	4.44348e+07	42.4813	7.70662e+07	3.4308e+07	1.40062e+07	44.5176	1.09097e+08	2.33035e+07	9.51363e+06	21.3605	0.0055491	1.33413	1.16301	3.13055	C14H20N2O3S	Peptides	HGCNKOLVKRAVHD-RYUDHWBXSA-N	CSCC[C@@H](C(=O)N[C@@H](CC1=CC=CC=C1)C(=O)O)N	---	6992350	HMDB0028980	Organic acids and derivatives
POS8772	Methyl 3-(3,4-dihydroxy-5-phenyloxolan-2-yl)-3-hydroxypropanoate	7.59	305.099	[M+Na]+	305.1	True	1.80478e+07	9.76373e+06	6.56542e+06	1.81648e+07	1.01412e+07	7.55258e+06	1.72798e+07	5.88927e+07	3.81259e+07	4.30913e+07	6.05711e+07	4.31932e+07	2.58763e+07	1.29182e+07	1.61768e+07	1.16042e+07	1.18917e+07	1.34717e+07	0.000105532	4.35257e+07	1.57797e+07	6.44204e+06	36.2538	1.17059e+07	5.13481e+06	2.09628e+06	43.8651	1.53232e+07	5.4206e+06	2.21295e+06	35.3752	0.00130128	1.48312	1.14814	3.97661	C14H18O6	Glycosyl compounds	YCKKAXDZPAQYOF-UHFFFAOYSA-N	O=C(OC)CC(O)C1OC(C=2C=CC=CC2)C(O)C1O	---	45360157	---	Organic oxygen compounds
POS4104	Psicose	0.836	203.053	[M+Na]+	203.053	True	2.62359e+08	2.73775e+08	1.82531e+08	2.49396e+08	2.71766e+08	1.86867e+08	4.09792e+08	1.17611e+09	1.55069e+09	1.0624e+09	8.89698e+08	7.11121e+08	4.70563e+08	3.37392e+08	3.45001e+08	3.25652e+08	1.00736e+09	2.86878e+08	0.00123874	9.66637e+08	3.93817e+08	1.60775e+08	40.7409	2.37782e+08	4.20341e+07	1.71604e+07	17.6776	4.62141e+08	2.74214e+08	1.11948e+08	59.3356	0.00795813	1.12572	1.11387	2.90702	C6H12O6	Monosaccharides	BJHIKXHVCXFQLS-PUFIMZNGSA-N	C1C(C(C(C(O1)(CO)O)O)O)O	C06468	90008	HMDB0250793	Organic oxygen compounds
POS1228	3-Aminobenzene-1,2-diol	1.98	126.055	[M+H]+	126.055	True	1.44382e+08	7.32903e+08	2.01254e+08	2.42741e+08	4.44329e+08	3.27815e+08	2.02529e+08	5.45462e+08	4.28809e+08	8.21577e+08	7.28624e+08	5.28486e+08	4.48639e+08	4.49491e+08	3.88012e+08	4.20175e+08	3.78976e+08	4.77502e+08	0.202799	5.42581e+08	2.19653e+08	8.96731e+07	40.483	3.48904e+08	2.15363e+08	8.79217e+07	61.7257	4.27132e+08	3.84641e+07	1.57029e+07	9.0052	0.306467	0.569536	0.867652	0.692935	C6H7NO2	Phenols	MGBKJKDRMRAZKC-UHFFFAOYSA-N	NC1=C(O)C(O)=CC=C1	C02012	189460	HMDB0245816	Benzenoids
POS452	2-Furanmethanol	14.65	99.0444	[M+H]+	99.0446	True	2.20699e+08	1.77492e+08	3.73488e+08	2.34573e+08	2.82383e+08	7.31695e+08	9.47157e+08	6.13197e+08	3.82542e+08	8.08594e+08	1.28236e+09	3.46717e+08	2.50513e+08	2.78907e+08	4.38765e+08	8.7586e+08	1.80811e+08	2.01091e+08	0.0539158	7.30094e+08	3.57689e+08	1.46026e+08	48.9922	3.36722e+08	2.04723e+08	8.35779e+07	60.799	3.70991e+08	2.63634e+08	1.07628e+08	71.062	0.119129	1.00838	0.885008	1.26828	C5H6O2	Heteroaromatic compounds	XPFVYQJUAUNWIW-UHFFFAOYSA-N	OCC1=CC=CO1	C20441	7361	HMDB0013742	Organoheterocyclic compounds
POS13893	Acetyltributyl citrate	10.898	425.215	[M+Na]+	425.215	True	1.2978e+07	3.63388e+07	1.44039e+07	3.51461e+07	1.38195e+07	3.74659e+07	3.1432e+07	3.30579e+07	4.92379e+07	2.80193e+07	2.51076e+07	1.66485e+07	3.17552e+07	1.13702e+07	4.43847e+07	2.36908e+07	3.10286e+07	2.96536e+07	0.697492	3.05839e+07	1.0822e+07	4.41806e+06	35.3846	2.50254e+07	1.23993e+07	5.062e+06	49.547	2.86472e+07	1.08358e+07	4.42371e+06	37.8251	0.739573	0.153132	0.486316	0.156461	C20H34O8	Tetracarboxylic acids and derivatives	QZCLKYGREBVARF-UHFFFAOYSA-N	CCCCOC(=O)CC(CC(=O)OCCCC)(C(=O)OCCCC)OC(=O)C	---	6505	HMDB0034159	Organic acids and derivatives
POS4709	1,2,3,4-Tetrahydro-beta-carboline-3-carboxylic acid	5.588	217.097	[M+H]+	217.097	True	8.79518e+08	1.16775e+09	5.51451e+08	1.05625e+09	8.34898e+08	5.11101e+08	5.44652e+08	1.52787e+09	2.43282e+09	7.75071e+08	1.95882e+09	1.09264e+09	8.36804e+08	8.83851e+08	8.75982e+08	1.81579e+09	1.07573e+09	8.86617e+08	0.182911	1.38865e+09	7.22663e+08	2.95026e+08	52.0408	833494294	2.63421e+08	1.07541e+08	31.6044	1.06246e+09	3.78472e+08	1.54511e+08	35.6222	0.288619	0.540212	0.770406	0.737759	C12H12N2O2	Beta carbolines	FSNCEEGOMTYXKY-UHFFFAOYSA-N	C1C(NCC2=C1C3=CC=CC=C3N2)C(=O)O	---	98285;3288669	HMDB0035665	Organoheterocyclic compounds
POS6156	O-Desmethyl tramadol	8.329	250.177	[M+H]+	250.18	True	5.45477e+08	3.44801e+08	4.68795e+08	3.41997e+08	4.35443e+08	5.69294e+08	9.67456e+08	6.73244e+08	5.25213e+08	4.7364e+08	4.29441e+08	4.52356e+08	4.82927e+08	3.63534e+08	3.5287e+08	4.96159e+08	4.31753e+08	3.12102e+08	0.0945061	5.86892e+08	2.05819e+08	8.40252e+07	35.0693	4.50968e+08	9.65794e+07	3.94284e+07	21.416	4.06557e+08	7.50341e+07	3.06325e+07	18.456	0.178091	1.07031	1.0081	1.02454	C15H23NO2	Cyclohexylphenols	UWJUQVWARXYRCG-HIFRSBDPSA-N	CN(C)C[C@H]1CCCC[C@@]1(C2=CC(=CC=C2)O)O	---	---	HMDB0060997	Benzenoids
POS7568	Dibutyl phthalate	10.467	279.158	[M+H]+	279.159	True	7.16119e+08	5.39871e+08	3.39579e+08	6.43314e+08	5.65835e+08	5.3168e+08	5.55833e+08	7.90011e+08	7.04226e+08	5.90464e+08	4.04419e+08	4.60875e+08	5.98024e+08	5.22061e+08	5.58403e+08	4.76908e+08	5.20543e+08	2.66873e+08	0.459343	5.84305e+08	1.4501e+08	5.91999e+07	24.8175	5.56066e+08	1.27317e+08	5.1977e+07	22.896	4.90469e+08	1.16846e+08	4.77021e+07	23.8233	0.535317	0.652678	0.761384	0.337863	C16H22O4	Benzoic acid esters	DOIRQSBPFJWKBE-UHFFFAOYSA-N	CCCCOC(=O)c1ccccc1C(=O)OCCCC	C14214	3026	HMDB0033244	Benzenoids
POS13438	(7,8-dimethoxy-2,2,3-trimethyl-2,3-dihydro-1H-benzo[d]azepin-4-yl)(3,4-dimethoxyphenyl)methanone	8.814	412.209	[M+H]+	412.212	True	1.67635e+07	2.11548e+07	2.21295e+07	1.19262e+07	2.74937e+07	1.54952e+07	1.80769e+07	8.06438e+07	5.66542e+07	3.45711e+07	8.30596e+07	1.21236e+07	2.19157e+07	1.40569e+07	1.84024e+07	3.0766e+07	2.62187e+07	1.69877e+07	0.0312171	4.75216e+07	3.07609e+07	1.25581e+07	64.7304	1.91605e+07	5.54526e+06	2.26384e+06	28.9411	2.13912e+07	6.22227e+06	2.54023e+06	29.088	0.0796844	1.06986	0.85165	1.50561	C24H29NO5	Benzazepines	IINUIABWYMTUJM-UHFFFAOYSA-N	O=C(C1=CC=C(OC)C(OC)=C1)C2=CC=3C=C(OC)C(OC)=CC3CC(N2C)(C)C	---	51052354	---	Organoheterocyclic compounds
POS16066	15-formyl-16-hydroxy-1,2,14,17,17-pentamethyl-8-(prop-1-en-2-yl)pentacyclo[11.7.0.0??,???.0?,?.0???,???]icosane-5-carboxylic acid	12.052	493.329	[M+Na]+	493.329	True	1.64146e+06	8.29444e+06	8.32638e+07	916403	9.87044e+06	2.48672e+07	3.56606e+07	445.665	445.665	225870	8.41501e+06	1.55656e+06	3.83156e+06	445.665	524240	8.37844e+06	5.99604e+06	1.45363e+08	0.673663	7.64315e+06	1.41029e+07	5.75748e+06	184.517	2.14756e+07	3.14763e+07	1.28501e+07	146.567	2.7349e+07	5.79029e+07	2.36388e+07	211.719	0.71942	0.4603	0.694673	0.171557	C30H46O4	Triterpenoids	SLWJVQQNDGLXTK-UHFFFAOYSA-N	O=CC1C(O)C(C)(C)C2CCC3(C)C(CCC4C5C(C(=C)C)CCC5(C(=O)O)CCC43C)C12C	---	14137704	HMDB0036847	Lipids and lipid-like molecules
POS5208	Prolylhydroxyproline	1.268	229.118	[M+H]+	229.118	True	1.7047e+08	2.48577e+08	3.75666e+08	1.04638e+08	2.17547e+08	3.37279e+08	1.33329e+08	1.11612e+08	1.13689e+08	1.21319e+08	5.42104e+07	1.33723e+08	2.19425e+08	9.52469e+07	1.85309e+08	3.66065e+08	2.72158e+08	1.69128e+08	0.0313554	1.11314e+08	2.95074e+07	1.20464e+07	26.5084	2.42363e+08	1.01558e+08	4.14607e+07	41.9031	2.17888e+08	9.3149e+07	3.80279e+07	42.7508	0.0797738	1.01135	0.910021	1.50369	C10H16N2O4	Peptides	ONPXCLZMBSJLSP-CSMHCCOUSA-N	O=C(O)C1N(C(=O)C2NCCC2)CC(O)C1	---	3952518	HMDB0256781	Organic acids and derivatives
POS2551	6-Hydroxy-3,4-dihydro-2(1H)-quinolinone	5.929	164.07	[M+H]+	164.071	True	1.70867e+08	1.92277e+08	1.54632e+08	2.05847e+08	1.97369e+08	1.19742e+08	3.77356e+08	9.47126e+08	9.18572e+08	5.82187e+08	8.41056e+08	5.93567e+08	2.09222e+08	1.43166e+08	1.37587e+08	2.39559e+08	1.99049e+08	2.06923e+08	4.71936e-06	7.09977e+08	2.26915e+08	9.26375e+07	31.9608	1.73456e+08	3.23155e+07	1.31927e+07	18.6304	1.89251e+08	4.0326e+07	1.6463e+07	21.3082	0.000181238	1.65781	1.21126	5.32612	C9H9NO2	Quinolines and derivatives	HOSGXJWQVBHGLT-UHFFFAOYSA-N	OC1=CC=C2NC(=O)CCC2=C1	---	2774040	HMDB0246939	Organoheterocyclic compounds
POS18963	(S)-ethyl 4-(4-((7-acetamido-1,2,3-trimethoxy-9-oxo-5,6,7,9-tetrahydrobenzo[a]heptalen-10-yl)amino)butanoyl)piperazine-1-carboxylate	8.15	633.287	[M+Na]+	633.289	True	1.25497e+08	7.29458e+07	1.19443e+07	2.46715e+08	2.80518e+07	2.49222e+07	8.1046e+06	3.55615e+07	2.31469e+07	6.08033e+07	7.10884e+07	5.60342e+07	5.12438e+07	2.19113e+08	1.17781e+08	3.12725e+07	3.91901e+07	3.78861e+07	0.497171	4.24565e+07	2.42537e+07	9.90151e+06	57.1259	8.50127e+07	8.95842e+07	3.65726e+07	105.377	8.27478e+07	7.39931e+07	3.02076e+07	89.4201	0.568141	0.531773	0.661816	0.303495	C32H42N4O8	Gamma amino acids and derivatives	SJHHSDDZARIHAT-DEOSSOPVSA-N	O=C(OCC)N1CCN(C(=O)CCCNC2=CC=C3C4=C(OC)C(OC)=C(OC)C=C4CCC(NC(=O)C)C3=CC2=O)CC1	---	75492487	---	Organic acids and derivatives
POS8563	Sphingosine	8.739	300.289	[M+H]+	300.29	True	861196	3.66735e+06	3.22376e+07	1.66574e+06	3.93028e+06	1.97327e+07	2.28698e+07	1.357e+06	404702	445.665	1.46247e+08	4.58578e+07	1.35386e+06	367565	322104	1.1793e+07	2.53811e+06	4.80447e+07	0.375606	3.61227e+07	5.68981e+07	2.32286e+07	157.513	1.03491e+07	1.27939e+07	5.2231e+06	123.623	1.07366e+07	1.87842e+07	7.66864e+06	174.956	0.4692	0.638575	0.548826	0.425268	C18H37NO2	Alkanolamines	WWUZIQQURGPMPG-UHFFFAOYSA-N	CCCCCCCCCCCCC/C=C/[C@H]([C@H](CO)N)O	C00319	5280335	HMDB0000252	Organic nitrogen compounds
POS8688	Psilostachyin	7.241	303.119	[M+Na]+	303.12	True	4.6087e+06	6.53144e+06	2.38494e+06	2.25216e+06	8.83528e+06	6.14477e+06	2.02472e+07	4.20753e+06	4460977	5.94975e+06	9.11732e+06	6.26846e+07	7.24416e+06	9.10649e+07	4.66875e+06	4.78737e+06	1.94436e+06	2.65072e+06	0.571348	1.77779e+07	2.27996e+07	9.30792e+06	128.247	5.12621e+06	2.56171e+06	1.04582e+06	49.9728	1.87267e+07	3.54871e+07	1.44876e+07	189.5	0.637421	0.0258962	0.641466	0.243099	C15H20O5	Sesquiterpene lactones	IRPFOXRBPHCCTG-CZLFTNFUSA-N	C[C@H]1CC[C@@H]2[C@@H](OC(=O)C2=C)C(C)(O)[C@@]13CCC(=O)O3	---	12314731	HMDB0302335	Lipids and lipid-like molecules
POS821	2,4-Dihydroxypyridine	1.888	112.04	[M+H]+	112.039	True	2.89424e+08	1.18818e+08	7.86326e+07	1.25773e+08	1.23956e+08	314636970	9.31175e+08	2.11421e+09	2.82656e+09	1.82234e+09	2.07975e+09	1.72858e+09	1.38143e+08	8.33887e+07	1.10238e+08	2.22937e+08	1.65272e+08	3.83275e+08	4.67086e-07	1.9171e+09	6.17898e+08	2.52256e+08	32.2308	1.75207e+08	1.00063e+08	4.08505e+07	57.1113	1.83876e+08	1.08852e+08	4.44386e+07	59.1987	5.95145e-05	1.73565	1.24818	6.3306	C5H5NO2	Pyridines and derivatives	ZEZJPIDPVXJEME-UHFFFAOYSA-N	OC1=CC(=O)NC=C1	---	54696004	HMDB0245452	Organoheterocyclic compounds
POS10749	Corticosterone	11.449	347.219	[M+H]+	347.222	True	1.41969e+07	2.8063e+07	3.97701e+07	3.47706e+07	3.15911e+07	3.25256e+07	4.77701e+07	3.8119e+07	8.88731e+07	5.14309e+07	7.25846e+07	7.82433e+07	7.04259e+07	4.11521e+07	5.98107e+07	3.00584e+07	3.86587e+07	4.78961e+07	0.00722849	6.28368e+07	1.98914e+07	8.12062e+06	31.6556	3.01529e+07	8.72323e+06	3.56125e+06	28.93	4.80003e+07	1.48221e+07	6.05111e+06	30.8793	0.0272898	0.691301	1.18154	2.14095	C21H30O4	21-hydroxysteroids	OMFXVFTZEKFJBZ-HJTSIMOOSA-N	C[C@]12CCC(=O)C=C1CC[C@@H]3[C@@H]2[C@H](C[C@]4([C@H]3CC[C@@H]4C(=O)CO)C)O	C02140	5753	HMDB0001547	Lipids and lipid-like molecules
POS151	2-Pyrrolidone	14.084	86.0606	[M+H]+	86.0601	True	6.37893e+08	5.02819e+08	9.25591e+08	5.86522e+08	4.37693e+08	7.94361e+08	3.48028e+08	9.91171e+08	2.93333e+08	2.03776e+09	2.80266e+08	2.42857e+08	3.44574e+08	8.64771e+08	9.24035e+08	5.22724e+08	7.34814e+08	5.44832e+08	0.977229	6.98903e+08	7.13975e+08	2.91479e+08	102.157	6.4748e+08	1.8312e+08	7.47584e+07	28.282	6.55958e+08	2.23046e+08	9.1058e+07	34.003	0.983661	0.12867	0.221751	0.0100038	C4H7NO	Pyrrolidine-2-ones	HNJBEVLQSNELDL-UHFFFAOYSA-N	OC1=NCCC1	---	12025	HMDB0002039	Organoheterocyclic compounds
POS5965	2-(2-amino-3-methylpentanamido)-3-carbamoylpropanoic acid	1.876	246.145	[M+H]+	246.145	True	8.29461e+08	7.47746e+08	1.25263e+09	7.14295e+08	1.03864e+09	9.66002e+08	6.70278e+08	9.98263e+08	1.35186e+09	2.11898e+09	1.36167e+09	2.06487e+09	1.14907e+09	1.45575e+09	2.23573e+09	1.28027e+09	1.16696e+09	8.22638e+08	0.145703	1.42765e+09	5.74816e+08	2.34668e+08	40.2631	9.24795e+08	2.0341e+08	8.30417e+07	21.9951	1.35174e+09	4.80111e+08	1.96004e+08	35.5181	0.244539	0.153165	1.02792	0.83653	C10H19N3O4	Peptides	HZYHBDVRCBDJJV-UHFFFAOYSA-N	CCC(C)C(C(=O)NC(CC(=O)N)C(=O)O)N	---	4414300	HMDB0028902	Organic acids and derivatives
POS171	2-oxo-Butanal	0.563	87.0446	[M+H]+	87.044	True	9.18536e+07	1.30815e+08	1.59902e+08	2.03207e+08	1.19746e+08	1.9332e+08	1.49986e+08	1.11566e+08	1.40534e+08	9.42075e+07	1.29417e+08	1.53099e+08	1.55933e+08	9.54577e+07	1.14887e+08	1.28679e+08	1.80682e+08	8.53462e+07	0.489165	1.29801e+08	2.30868e+07	9.42515e+06	17.7862	1.49807e+08	4.35196e+07	1.77668e+07	29.0504	1.26831e+08	3.6327e+07	1.48304e+07	28.6421	0.56109	0.109917	0.702669	0.310545	C4H6O2	Organooxygen compounds	RWHQMRRVZJSKGX-UHFFFAOYSA-N	CCC(=O)C=O	---	145744	HMDB0252077	Organic oxygen compounds
POS10645	3-(2-(2H,3H-benzo[3,4-e]1,4-dioxin-6-yl)-2-oxoethyl)-3-hydroquinazolin-4-one	8.165	345.086	[M+Na]+	345.085	True	1.29021e+08	1.39135e+08	7.62383e+07	1.27198e+08	1.30521e+08	8.37801e+07	9.86932e+07	1.30258e+08	2.64872e+08	9.35043e+07	1.51548e+08	1.32498e+08	125318324	1.47309e+08	1.25725e+08	1.17199e+08	1.25542e+08	1.34799e+08	0.425567	1.45229e+08	6.25804e+07	2.55484e+07	43.0909	1.14316e+08	2.69931e+07	1.10199e+07	23.6128	1.29316e+08	1.04283e+07	4.25733e+06	8.06422	0.505981	0.331721	0.658453	0.371032	C18H14N2O4	Quinazolines	ILEYTZZTYFIPGV-UHFFFAOYSA-N	O=C(Cn1cnc2ccccc2c1=O)c1ccc2c(c1)OCCO2	---	2403995	---	Organoheterocyclic compounds
POS1937	Lysine	0.713	147.113	[M+H]+	147.113	True	1.6578e+09	1.75243e+09	9.87399e+08	1.45394e+09	1.99581e+09	1.2123e+09	9.89162e+08	9.12298e+08	7.89524e+08	1.00072e+09	7.26441e+08	1.04957e+09	1.72367e+09	1.7741e+09	1.93645e+09	1.78946e+09	2.12492e+09	1.59104e+09	4.89285e-05	9.11286e+08	1.28203e+08	5.23387e+07	14.0684	1.50995e+09	3.69188e+08	1.5072e+08	24.4504	1.82327e+09	1.8505e+08	7.55464e+07	10.1493	0.000748116	1.84567	1.32133	4.31044	C6H14N2O2	D-alpha-amino acids	KDXKERNSBIXSRK-UHFFFAOYSA-N	NCCCCC(N)C(=O)O	C00047	5962	HMDB0000182	Organic acids and derivatives
POS774	3,4-Diaminopyridine	0.768	110.072	[M+NH4]+	110.071	True	2.20914e+08	2.11449e+08	4.36469e+07	1.61866e+08	1.99066e+08	5.14186e+07	7.90829e+07	2.14859e+08	2.13742e+08	2.23881e+08	1.91364e+08	2.40674e+08	2.38401e+08	2.22762e+08	2.8582e+08	1.86247e+08	2.24599e+08	2.04942e+08	0.109811	1.93934e+08	5.84962e+07	2.3881e+07	30.163	1.4806e+08	8.04485e+07	3.2843e+07	54.335	2.27128e+08	3.39434e+07	1.38574e+07	14.9446	0.199145	0.476235	1.31059	0.959356	C5H7N3	Pyridines and derivatives	OYTKINVCDFNREN-UHFFFAOYSA-N	NC1=CNC=CC1=N	---	5918	HMDB0246022	Organoheterocyclic compounds
POS6927	Graveolide	7.722	266.172	[M+NH4]+	266.175	True	4.18064e+07	2.48944e+07	3.93038e+07	1.69163e+07	3.71675e+07	5.19099e+07	9.22534e+07	4.74503e+07	3.25859e+07	6.25367e+07	4.88348e+07	5.1644e+07	3.69949e+07	2.53344e+07	1.94643e+07	3.62353e+07	2.96012e+07	2.21475e+07	0.0123749	5.58842e+07	2.02415e+07	8.26355e+06	36.2204	3.53331e+07	1.25218e+07	5.11199e+06	35.4392	2.82962e+07	7.27985e+06	2.97199e+06	25.7273	0.0413712	1.39543	1.10411	1.90746	C15H20O3	Sesquiterpene lactones	DCKYPAZZUYXYTC-SCGWIAOYSA-N	O=C1OC2CC(C)C3CCC(=O)C3(C)CC2C1=C	---	11043090	---	Lipids and lipid-like molecules
POS1130	Salicylaldehyde	2.33	123.044	[M+H]+	123.044	True	1.50448e+09	4.38227e+09	3.74543e+09	3.64928e+09	4.44813e+09	3.88694e+09	1.01572e+09	4.93403e+08	2.00772e+09	3.14196e+09	1.49305e+09	2.48233e+09	4.04035e+09	3.93848e+09	3.78056e+09	4.71672e+09	5.30573e+09	4.36123e+09	0.000521502	1.77236e+09	9.7175e+08	3.96715e+08	54.8279	3.60276e+09	1.07966e+09	4.4077e+08	29.9677	4.35718e+09	5.72226e+08	2.3361e+08	13.1329	0.00424136	1.65806	1.19098	3.28274	C7H6O2	Aldehydes	SMQUZDBALVYZAC-UHFFFAOYSA-N	C1=CC=C(C(=C1)C=O)O	C06202	6998	HMDB0034170	Organic oxygen compounds
POS5469	Pterosin G	8.014	235.133	[M+H]+	235.133	True	4.98824e+07	8.70536e+07	6.27496e+06	7.4036e+07	5.91728e+07	9.67561e+06	991342	6.12438e+07	9.7102e+07	6.3957e+06	5.51665e+06	7.17779e+06	4.4553e+07	4.75234e+07	4.28298e+07	2.5231e+07	2.87054e+07	6.23021e+07	0.603656	2.97379e+07	3.99935e+07	1.63273e+07	134.487	4.76826e+07	3.32883e+07	1.35899e+07	69.8124	4.18575e+07	1.34738e+07	5.50064e+06	32.1896	0.662592	0.386281	0.698283	0.21921	C14H18O3	Indanones	LGXRGPOUGZXSEB-NSHDSACASA-N	CC1=CC2=C(C(=C1CCO)C)C(=O)[C@@H](C2)CO	---	169739	---	Benzenoids
POS10475	(E)-5-(1,2,4a,5-Tetramethyl-7-oxo-3,4,8,8a-tetrahydro-2H-naphthalen-1-yl)-3-methylpent-2-enoic acid	11.549	341.206	[M+Na]+	341.209	True	9.28933e+06	2.03672e+07	339263	1.60179e+07	1.73994e+07	445.665	8.24268e+06	7.76542e+07	8.27642e+07	6.4106e+07	2.68469e+06	5.35329e+06	4.34537e+07	2.92062e+07	2.67287e+07	4.48116e+06	3.40213e+07	5.54511e+06	0.147638	4.01342e+07	3.8546e+07	1.57363e+07	96.0428	1.05689e+07	8.8355e+06	3.60708e+06	83.5988	2.3906e+07	1.57158e+07	6.41596e+06	65.7401	0.245369	0.573392	0.798762	0.830801	C20H30O3	Colensane and clerodane diterpenoids	SLMFLTPPPXRYHP-JLHYYAGUSA-N	O=C(O)C=C(C)CCC1(C)C(C)CCC2(C(=CC(=O)CC21)C)C	---	13918478	---	Lipids and lipid-like molecules
POS13325	Eudesmin	8.644	409.162	[M+Na]+	409.162	True	1.68446e+07	1.8789e+07	1.17635e+07	1.8796e+07	2.32336e+07	1.29879e+07	5.056e+07	6.66499e+07	2.73433e+07	1.46507e+07	1.66435e+07	1.91409e+07	2.08286e+07	1.36169e+07	1.7068e+07	2.23034e+07	1.86139e+07	1.23728e+07	0.0885856	3.24981e+07	2.12954e+07	8.69379e+06	65.5281	1.70691e+07	4.21423e+06	1.72045e+06	24.6893	1.74673e+07	3.92274e+06	1.60145e+06	22.4576	0.17016	0.964384	0.830058	1.05264	C22H26O6	Furanoid lignans	PEUUVVGQIVMSAW-RZTYQLBFSA-N	O(C1=CC=C(C=C1OC)C2OCC3C(OCC23)C4=CC=C(OC)C(OC)=C4)C	C10561	73117	---	Lignans, neolignans and related compounds
POS6532	Myristamine Oxide	8.586	258.279	[M+H]+	258.279	True	2.96809e+06	7.46654e+06	5.53779e+07	3.29936e+06	1.43383e+07	3.51416e+07	1.02323e+08	1.27618e+07	1.1661e+07	8.66686e+06	1.98091e+08	6.67198e+07	8.5587e+06	6.17329e+06	2.04329e+06	1.08636e+07	1.33067e+06	1.1381e+08	0.248954	6.67038e+07	7.46177e+07	3.04625e+07	111.864	1.97653e+07	2.11597e+07	8.63842e+06	107.055	2.37966e+07	4.425e+07	1.8065e+07	185.951	0.354753	0.72587	0.699026	0.603881	C16H35NO	Long-chain alkyl amine oxides	ONHFWHCMZAJCFB-UHFFFAOYSA-N	CCCCCCCCCCCCCC[N+](C)(C)[O-]	---	18739	---	Organic nitrogen compounds
POS2363	1,5-Naphthalenediamine	5.25	159.092	[M+H]+	159.092	True	3.25663e+08	4.67317e+08	5.42568e+08	4.00846e+08	3.89633e+08	5.6451e+08	4.14662e+08	2.20479e+08	2.48128e+08	3.69236e+08	2.38538e+08	3.05249e+08	3.94067e+08	4.53833e+08	5.14056e+08	584082220	4.8247e+08	3.63797e+08	0.00694878	2.99382e+08	7.84323e+07	3.20198e+07	26.1981	4.48423e+08	9.32594e+07	3.8073e+07	20.7972	4.65384e+08	8.03611e+07	3.28073e+07	17.2677	0.0267624	1.36985	1.01417	2.15809	C10H10N2	Naphthalenes	KQSABULTKYLFEV-UHFFFAOYSA-N	NC1=CC=CC2=C(N)C=CC=C12	C19463	16720	HMDB0244231	Benzenoids
POS1129	4-Hydroxybenzaldehyde	2.479	123.044	[M+H]+	123.044	True	5.31297e+09	4.90645e+09	4.11567e+09	4.16674e+09	4.9825e+09	5.34541e+09	3.58948e+09	4.62951e+09	1.99787e+09	4.17906e+09	2.13448e+09	3.00247e+09	5.31989e+09	4.29736e+09	2.86371e+09	5.99705e+09	5.52322e+09	4.77045e+09	0.0179528	3.25548e+09	1.07283e+09	4.37979e+08	32.9545	4.80496e+09	5.43034e+08	2.21693e+08	11.3015	4.79528e+09	1.11614e+09	4.55664e+08	23.2759	0.0554542	1.18344	0.882275	1.74587	C7H6O2	Aldehydes	RGHHSNMVTDWUBI-UHFFFAOYSA-N	OC1=CC=C(C=O)C=C1	C00633	---	HMDB0011718	Organic oxygen compounds
POS7571	Leucylphenylalanine	5.824	279.169	[M+H]+	279.17	True	5.42743e+08	1.59322e+09	1.43803e+09	8.82605e+08	1.06286e+09	9.67394e+08	5.10177e+08	1.11554e+09	1.41385e+09	2.25144e+09	1.56381e+09	1.77541e+09	1.10729e+09	1.76357e+09	1.64639e+09	1.17022e+09	1.25761e+09	6.67236e+08	0.43604	1.43837e+09	5.92754e+08	2.41991e+08	41.21	1.08114e+09	3.82665e+08	1.56222e+08	35.3944	1.26872e+09	3.96279e+08	1.6178e+08	31.2345	0.514036	0.341267	0.844727	0.360474	C15H22N2O3	Peptides	KFKWRHQBZQICHA-UHFFFAOYSA-N	CC(C)C[C@@H](C(=O)N[C@@H](CC1=CC=CC=C1)C(=O)O)N	---	6992310	HMDB0013243	Organic acids and derivatives
POS7676	Valyltyrosine	4.971	281.149	[M+H]+	281.15	True	4.90939e+08	9.91319e+08	9.37503e+08	7.13738e+08	7.3205e+08	7.36422e+08	6.75178e+08	1.07228e+09	1.20474e+09	1.44096e+09	1.10913e+09	1.47587e+09	8.05815e+08	1.1732e+09	1.20912e+09	7.3619e+08	7.66784e+08	5.53865e+08	0.0385182	1.16303e+09	2.91887e+08	1.19162e+08	25.0972	7.66995e+08	1.79217e+08	7.3165e+07	23.3661	8.74163e+08	2.60557e+08	1.06372e+08	29.8065	0.0924557	0.91625	0.989261	1.41433	C14H20N2O4	Carboxylic acids and derivatives	VEYJKJORLPYVLO-RYUDHWBXSA-N	CC(C)[C@H](N)C(=O)N[C@@H](CC1=CC=C(O)C=C1)C(O)=O	---	7009554;7009555	HMDB0029139	Organic acids and derivatives
POS9096	Monopalmitolein	10.844	311.258	[M+H-H2O]+	311.257	True	2.33332e+06	3.20644e+06	3.84334e+06	2.3466e+06	2.8186e+06	990995	5.42139e+06	2.24716e+07	1.42547e+07	2.93963e+07	1.04836e+08	5.36499e+07	5.87736e+06	1.76603e+07	1.30293e+07	3.14624e+06	1.04644e+06	2.42599e+07	0.0301612	3.83383e+07	3.64736e+07	1.48903e+07	95.1363	2.58988e+06	967996	395183	37.376	1.08366e+07	9.06795e+06	3.70197e+06	83.679	0.0778182	0.967793	0.874781	1.52055	C19H36O4	Monoacylglycerols	KVYUBFKSKZWZSV-FPLPWBNLSA-N	CCCCCC/C=C\CCCCCCCC(=O)OCC(CO)O	---	9883914	---	Lipids and lipid-like molecules
POS16807	LPC(18:2)	9.776	520.34	[M+H]+	520.34	True	6.72781e+09	7.55349e+09	3.68587e+10	7.71365e+09	9.25729e+09	2.58053e+10	2.03561e+10	5.01386e+09	8.78042e+09	2.20945e+10	1.26312e+10	1.09963e+10	9.37843e+09	4.78494e+09	5.78533e+09	7.71067e+09	5.78249e+09	1.91172e+10	0.409504	1.33121e+10	6.66291e+09	2.72012e+09	50.0517	1.56527e+10	1.26645e+10	5.17028e+09	80.9095	8.75985e+09	5.33425e+09	2.1777e+09	60.8943	0.493795	0.504647	0.901182	0.387742	C26H50NO7P	Lysophosphatidylcholines	SPJFYYJXNPEZDW-FTJOPAKQSA-N	O=C(OCC(O)COP(=O)([O-])OCC[N+](C)(C)C)CCCCCCCC=CCC=CCCCCC	---	---	HMDB0010386	Lipids and lipid-like molecules
POS4719	N-Acetyl-L-arginine	1.476	217.129	[M+H]+	217.129	True	5.21456e+08	5.56809e+08	1.04411e+09	6.29503e+08	5.78347e+08	8.63813e+08	1.02961e+09	1.11457e+09	1.39315e+09	1.43103e+09	9.12649e+08	1.21153e+09	7.56813e+08	6.78926e+08	799751109	6.88042e+08	584726314	6.00417e+08	0.000212844	1.18209e+09	2.03858e+08	8.32247e+07	17.2455	6.99006e+08	2.08513e+08	8.51251e+07	29.83	6.84779e+08	8.43563e+07	3.44383e+07	12.3188	0.00220919	1.59306	1.10758	3.67194	C8H16N4O3	Amino acids and derivatives	SNEIUMQYRCDYCH-LURJTMIESA-N	CC(=N[C@@H](CCCNC(=N)N)C(=O)O)O	---	67427;1615663	HMDB0004620	Organic acids and derivatives
POS1861	3-Hydroxyadipic acid 3,6-lactone	1.16	145.049	[M+H]+	145.05	True	1.81362e+09	1.31131e+09	2.87012e+09	2.85432e+09	1.51601e+09	1.78998e+09	4.65474e+09	6.04425e+09	2.60602e+09	2.28284e+09	2.22475e+09	1.6677e+09	2.97255e+09	1.50453e+09	9.69988e+08	8.88771e+08	1.73013e+09	1.53325e+09	0.0637603	3.24672e+09	1.71383e+09	6.99666e+08	52.7865	2.02589e+09	6.73844e+08	2.75096e+08	33.2616	1.59987e+09	7.50622e+08	3.0644e+08	46.9177	0.133547	1.1772	0.940976	1.19545	C6H8O4	Lactones	BWEICTHJUIJQPH-UHFFFAOYSA-N	[H]OC(=O)CC1([H])CCC(=O)O1	---	194109	HMDB0029171	Organoheterocyclic compounds
POS20878	3-Hydroxy-5-(3-hydroxy-5-(3-hydroxy-5-(3,5-dihydroxydecanoyloxy)decanoyloxy)decanoyloxy)decanoic acid	10.178	745.508	[M-H2O+H]+	745.509	True	4.47243e+07	5.84569e+07	8.83768e+06	8.8592e+07	3.05337e+07	1.70336e+07	6.42559e+07	8.70661e+07	6.23998e+07	6.59603e+07	1.57276e+08	1.12545e+08	5.54641e+07	7.02379e+07	3.52497e+07	3.39591e+07	4.73839e+07	8.101e+07	0.0262362	9.15838e+07	3.74974e+07	1.53082e+07	40.9433	4.1363e+07	2.93297e+07	1.19738e+07	70.9081	5.38841e+07	1.89328e+07	7.72928e+06	35.1361	0.0708747	0.978585	0.8849	1.5811	C40H74O13	Tetracarboxylic acids and derivatives	PBYPZVMETKFGQR-UHFFFAOYSA-N	CCCCCC(O)CC(O)CC(=O)OC(CCCCC)CC(O)CC(=O)OC(CCCCC)CC(O)CC(=O)OC(CCCCC)CC(O)CC(O)=O	---	45782746	---	Organic acids and derivatives
POS5564	Phenylalanylalanine	4.997	237.123	[2M+H]+	237.123	True	1.51802e+08	3.61005e+08	4.14e+08	2.50968e+08	3.79542e+08	3.27373e+08	2.70821e+08	3.56693e+08	3.99631e+08	6.75743e+08	4.10165e+08	7.64318e+08	3.47874e+08	4.20867e+08	4.42512e+08	3.81687e+08	3.94243e+08	2.06196e+08	0.127468	4.79562e+08	1.94652e+08	7.94664e+07	40.5896	3.14115e+08	9.69177e+07	3.95665e+07	30.8542	3.65563e+08	8.45847e+07	3.45315e+07	23.1382	0.221475	0.745229	0.897436	0.894599	C12H16N2O3	Peptides	MIDZLCFIAINOQN-UHFFFAOYSA-N	CC(N=C(O)C(N)CC1=CC=CC=C1)C(O)=O	---	352040;44369147	HMDB0304787	Organic acids and derivatives
POS5402	2-(2-amino-3-methylpentanamido)-3-hydroxybutanoic acid	2.784	233.15	[M+H]+	233.15	True	2.16014e+08	9.92311e+08	7.4761e+08	5.9352e+08	1.45803e+08	6.14446e+08	1.93315e+08	4.4615e+08	4.02885e+08	2.805e+08	7.05049e+08	3.37825e+08	4.07678e+08	1.43419e+09	7.35992e+08	2.9778e+08	2.84834e+08	4.18918e+08	0.552826	3.94287e+08	1.76557e+08	7.2079e+07	44.7787	5.51617e+08	3.21136e+08	1.31103e+08	58.2172	5.96565e+08	4.4153e+08	1.80254e+08	74.012	0.619246	0.586486	0.446012	0.257412	C10H20N2O4	Peptides	DRCKHKZYDLJYFQ-UHFFFAOYSA-N	CCC(C)C(C(=O)NC(C(C)O)C(=O)O)N	---	18218220	HMDB0028917	Organic acids and derivatives
POS2786	Pyridoxine	1.58	170.081	[M+H]+	170.081	True	2.35168e+08	3.88939e+08	2.59967e+08	2.4388e+08	3.23466e+08	1.39898e+08	3.43251e+08	9.63798e+08	1.16565e+09	1.04406e+09	9.2561e+08	9.06574e+08	3.80485e+08	2.54497e+08	2.35626e+08	3.97414e+08	3.66558e+08	3.31751e+08	2.65695e-05	8.9149e+08	2.84825e+08	1.16279e+08	31.9493	2.6522e+08	8.46058e+07	3.45402e+07	31.9003	3.27722e+08	6.78366e+07	2.76942e+07	20.6995	0.000573974	1.54843	1.2057	4.57562	C8H11NO3	Pyridoxines	LXNHXLLTXMVWPM-UHFFFAOYSA-N	OC=1C(=NC=C(C1CO)CO)C	C00314	1054	HMDB0000239	Organoheterocyclic compounds
POS1901	gamma-Guanidinobutyric acid	1.413	146.092	[M+H]+	146.092	True	1.43272e+08	1.42301e+08	4.48834e+08	1.4171e+08	1.70678e+08	3.44039e+08	5.69038e+08	2.58504e+08	3.1342e+08	6.33686e+08	1.27889e+08	4.77782e+08	2.19068e+08	1.29828e+08	2.77408e+08	1.49826e+08	1.31986e+08	7.8156e+07	0.0348685	3.9672e+08	1.9531e+08	7.97349e+07	49.2312	2.31806e+08	1.32213e+08	5.39756e+07	57.036	1.64379e+08	7.1632e+07	2.92436e+07	43.5774	0.0857137	1.29624	0.966891	1.45757	C5H11N3O2	Amino acids and derivatives	TUHVEAJXIMEOSA-UHFFFAOYSA-N	N=C(N)NCCCC(=O)O	C01035	500;25200642	HMDB0003464	Organic acids and derivatives
POS15411	(6,6-Dimethylbicyclo[3.1.1]hept-2-yl)methyl 6-O-[(2R,3R,4R)-3,4-dihydroxy-4-(hydroxymethyl)tetrahydro-2-furanyl]-beta-D-glucopyranoside	8.949	471.224	[M+Na]+	471.22	True	3.79988e+07	5.73659e+07	4.66231e+07	4.14246e+07	3.80332e+07	3.07415e+07	1.86738e+07	2.38072e+07	2.59303e+07	2.18172e+07	2.12824e+07	1.5528e+07	5.07836e+07	5.37521e+07	3.53428e+07	7.82858e+07	7.09313e+07	6.435e+07	7.48428e-05	2.11732e+07	3.69081e+06	1.50676e+06	17.4315	4.20312e+07	9.12477e+06	3.72517e+06	21.7095	5.89076e+07	1.54763e+07	6.31817e+06	26.2722	0.000986505	1.83859	1.4338	4.12585	C21H36O10	Terpene glycosides	RSKTWDAINBIMPD-MCVCZSGFSA-N	CC1(C)C2CCC(CO[C@@H]3O[C@H](CO[C@@H]4OC[C@](O)(CO)[C@H]4O)[C@@H](O)[C@H](O)[C@H]3O)C1C2	---	60208841	---	Lipids and lipid-like molecules
POS20357	PE(16:0/18:2)	9.986	716.523	[M+H]+	716.522	True	2.23839e+07	1.29257e+07	3.32207e+06	5.07433e+07	1.28199e+08	4.67331e+07	2.84888e+07	3.58818e+07	1.76088e+07	1.52399e+07	6.63345e+06	3.20972e+06	4.03688e+06	1.65558e+06	1.61282e+07	2.56858e+07	3.74032e+07	1.03041e+07	0.189201	1.78438e+07	1.25328e+07	5.11648e+06	70.2362	4.40513e+07	4.52328e+07	1.84662e+07	102.682	1.5869e+07	1.36612e+07	5.57717e+06	86.0877	0.294486	0.0687016	1.03758	0.723075	C39H74NO8P	Phosphatidylethanolamines	HBZNVZIRJWODIB-NHCUFCNUSA-N	CCCCCCCCCCCCCCCC(=O)OC[C@@H](COP(=O)(O)OCCN)OC(=O)CCCCCCC/C=C/C/C=C/CCCCC	---	---	HMDB0008928	Lipids and lipid-like molecules
POS12034	5-[5-Hydroxy-3-(hydroxymethyl)pentyl]-8a-(hydroxymethyl)-5,6-dimethyl-3,4,4a,6,7,8-hexahydronaphthalene-1-carboxylic acid	10.083	377.229	[M+Na]+	377.23	True	1.20072e+07	1.36913e+07	445.665	1.98006e+07	1.40992e+07	445.665	723634	9.95392e+07	9.0474e+07	1.02423e+07	1.57624e+07	9.84165e+06	1.61146e+07	2.03077e+07	1.45818e+07	9.76558e+06	2.4749e+07	8.33307e+06	0.191366	3.77639e+07	4.46938e+07	1.82462e+07	118.351	9.9332e+06	8.12977e+06	3.31897e+06	81.8444	1.5642e+07	6.22908e+06	2.54301e+06	39.8229	0.295994	0.715332	0.715661	0.718135	C20H34O5	Colensane and clerodane diterpenoids	VOCJFEUCJDTXSA-UHFFFAOYSA-N	O=C(O)C1=CCCC2C1(CO)CCC(C)C2(C)CCC(CO)CCO	---	57509450	---	Lipids and lipid-like molecules
POS10045	Thr-Val-Leu	5.908	332.218	[M+H]+	332.218	True	5.51716e+07	1.49276e+08	6.97243e+07	1.01897e+08	9.60298e+07	5.79327e+07	6.90753e+07	1.72072e+08	1.87072e+08	2.03416e+08	1.15632e+08	1.66705e+08	1.20135e+08	1.19992e+08	1.42373e+08	1.5458e+08	1.02703e+08	1.03679e+08	0.032034	1.52329e+08	5.03811e+07	2.0568e+07	33.0739	8.83386e+07	3.55736e+07	1.45229e+07	40.2696	1.2391e+08	2.08334e+07	8.50522e+06	16.8133	0.0810926	0.597665	1.10328	1.49439	C15H29N3O5	Peptides	BKVICMPZWRNWOC-RHYQMDGZSA-N	C[C@H]([C@@H](C(=O)N[C@@H](C(C)C)C(=O)N[C@@H](CC(C)C)C(=O)O)N)O	---	49864481	---	Organic acids and derivatives
POS4211	D-tryptophan	5.566	205.097	[M+H]+	205.097	True	7.07795e+08	3.62135e+08	3.78089e+08	7.56478e+08	7.41055e+08	3.87367e+08	7.4688e+08	7.96478e+08	9.73562e+08	8.90359e+08	7.47124e+08	7.49422e+08	7.63607e+08	3.48842e+08	3.66591e+08	1.11402e+09	8.06203e+08	7.219e+08	0.130947	8.17304e+08	9.45306e+07	3.85919e+07	11.5661	5.55486e+08	1.9756e+08	8.06536e+07	35.5653	6.86861e+08	2.90054e+08	1.18414e+08	42.2289	0.226747	0.552442	0.837901	0.882905	C11H12N2O2	Amino acids and derivatives	QIVBCDIJIAJPQS-SECBINFHSA-N	C1=CC=C2C(=C1)C(=CN2)C[C@H](C(=O)O)N	C00525	---	HMDB0013609	Organoheterocyclic compounds
POS453	2-Furanmethanol	4.652	99.0444	[M+H-H2O]+	99.0446	True	6.63571e+08	8.02593e+08	6.39766e+08	6.78478e+08	3.7506e+08	8.16575e+08	2.99265e+09	1.18444e+09	9.78491e+08	6.49643e+08	5.6732e+08	6.01504e+08	6.63206e+08	7.03135e+08	4.03759e+08	4.4414e+08	1.2441e+08	5.11612e+08	0.121179	1.16234e+09	9.29061e+08	3.79287e+08	79.9301	6.62674e+08	1.59223e+08	6.50026e+07	24.0274	4.75044e+08	2.08686e+08	8.51956e+07	43.9298	0.212724	1.0281	0.971394	0.916572	C5H6O2	Heteroaromatic compounds	XPFVYQJUAUNWIW-UHFFFAOYSA-N	OCC1=CC=CO1	C20441	7361	HMDB0013742	Organoheterocyclic compounds
POS1606	6-Methyl-2-pyridinecarboxylic acid	4.593	138.055	[M+Na]+	138.055	True	5.57379e+08	4.80666e+08	2.0687e+08	8.98768e+08	4.03988e+08	346010382	1.23249e+08	1.99392e+08	2.24473e+08	2.06127e+08	1.05947e+08	1.44007e+08	1.98455e+08	1.04585e+09	4.41482e+08	3.09318e+08	3.25504e+08	3.42737e+08	0.055988	1.67199e+08	4.90985e+07	2.00444e+07	29.3653	4.8228e+08	2.36497e+08	9.65496e+07	49.0373	4.43891e+08	3.04944e+08	1.24493e+08	68.6981	0.122294	0.980058	0.895943	1.25191	C7H7NO2	Pyridines and derivatives	LTUUGSGSUZRPRV-UHFFFAOYSA-N	CC1=CC=CC(=N1)C(O)=O	---	70282	HMDB0247665	Organoheterocyclic compounds
POS2093	4-Aminophenylacetic acid	0.505	152.07	[M+H]+	152.071	True	2.32932e+08	1.00148e+08	2.08818e+08	2.04545e+08	9.14767e+07	7.44078e+07	3.53354e+08	2.96196e+08	1.96496e+08	2.11902e+08	2.16014e+08	2.19427e+08	1.0107e+08	1.35653e+08	2.01533e+08	2.07011e+08	1.96116e+08	9.72542e+07	0.0260361	2.48898e+08	6.19882e+07	2.53066e+07	24.9051	1.52055e+08	7.05853e+07	2.88163e+07	46.421	1.5644e+08	5.13146e+07	2.09491e+07	32.8015	0.070721	1.12148	0.923808	1.58442	C8H9NO2	Benzene and substituted derivatives	CSEWAUGPAQPMDC-UHFFFAOYSA-N	NC1=CC=C(CC(O)=O)C=C1	---	14533;139067909	HMDB0246358	Benzenoids
POS10552	Dictyoquinazol C	5.878	343.129	[M+Na]+	343.129	True	1.82389e+07	1.52295e+07	5.43603e+07	1.2918e+07	2.37023e+07	1.04233e+08	4.33718e+07	2.3343e+07	1.48651e+07	4.05108e+07	3.12292e+07	2.64811e+07	3.0353e+07	6.81939e+06	1.6342e+07	3.1035e+07	1.83997e+07	9.69091e+06	0.348122	2.99668e+07	1.07383e+07	4.38388e+06	35.8338	3.81137e+07	3.57686e+07	1.46025e+07	93.847	1.87733e+07	1.01575e+07	4.14678e+06	54.106	0.445422	0.47774	0.953694	0.458268	C18H18N2O5	Diazanaphthalenes	RFAIUXGESYTSKG-UHFFFAOYSA-N	COC1=CC2=C(C=C1)N(CN(C2=O)C1=CC=C(OC)C=C1CO)C=O	---	11099949	HMDB0040442	Organoheterocyclic compounds
POS8310	Tyrosylleucine	5.466	295.165	[M+H]+	295.165	True	1.79281e+08	4.64182e+08	5.13296e+08	3.14578e+08	2.99036e+08	2.87897e+08	2.14443e+08	3.91167e+08	5.0195e+08	8.67281e+08	5.66979e+08	8.98723e+08	3.57327e+08	6.05128e+08	7.99107e+08	3.93814e+08	3.32654e+08	2.19527e+08	0.197478	5.73424e+08	2.68107e+08	1.09454e+08	46.7555	3.43045e+08	1.23505e+08	5.04206e+07	36.0024	4.51259e+08	2.11927e+08	8.65187e+07	46.9634	0.301944	0.517131	0.890744	0.70448	C15H22N2O4	Peptides	AUEJLPRZGVVDNU-STQMWFEESA-N	CC(C)C[C@@H](C(=O)O)NC(=O)[C@H](CC1=CC=C(C=C1)O)N	---	87071	HMDB0029109	Organic acids and derivatives
POS9092	12(13)Ep-9-KODE	9.66	311.221	[M+H]+	311.222	True	1.55738e+08	2.60225e+08	6.44545e+06	2.46267e+08	2.04977e+08	5.81784e+06	1.53656e+07	6.66905e+07	3.22354e+07	2.34023e+07	7.60082e+06	8.56992e+06	2.08126e+08	2.17214e+08	1.45787e+08	6.06954e+07	2.93256e+08	2.25221e+08	0.00858274	2.56441e+07	2.21631e+07	9.04804e+06	86.4258	1.46578e+08	1.14716e+08	4.68325e+07	78.2624	1.91717e+08	7.9534e+07	3.24696e+07	41.4852	0.0313947	1.44234	1.05025	2.06637	C18H30O4	Long-chain fatty acids	RCMABBHQYMBYKV-BUHFOSPRSA-N	CCCCCC1C(/C=C/C(CCCCCCCC(O)=O)=O)O1	---	5283007	HMDB0013623	Lipids and lipid-like molecules
POS1550	2,3-Dihydro-1H-pyrrolizine-5-carboxaldehyde	6.854	136.076	[M+H]+	136.076	True	1.69046e+07	1.58903e+07	2.9272e+07	2.07367e+07	1.15995e+07	2.85516e+07	4.69961e+07	2.49621e+07	1.41536e+07	14455869	1.64449e+07	4.04668e+07	2.71299e+07	1.93227e+07	1.69731e+07	2.08146e+07	5.51926e+07	1.39476e+07	0.698678	2.62466e+07	1.4253e+07	5.81877e+06	54.3043	2.04925e+07	7.14462e+06	2.91678e+06	34.8647	2.55634e+07	1.51694e+07	6.19289e+06	59.3404	0.740318	0.0618744	0.766879	0.155723	C8H9NO	Pyrrolizines	XDRGCZAFSAFSLR-UHFFFAOYSA-N	O=CC1=CC=C2CCCN12	---	6428138	HMDB0040008	Organoheterocyclic compounds
POS8868	2-Phenylethyl beta-D-glucopyranoside	7.673	307.115	[M+Na]+	307.115	True	2.2548e+07	5.00656e+07	1.58311e+07	2.74874e+07	3.47152e+07	1.42068e+07	981311	8.41352e+06	1.25687e+07	843961	804174	401545	2.22707e+07	2.06303e+07	2.65688e+07	2.65677e+07	2.02163e+07	3.43485e+07	0.000574625	4.00221e+06	5.1988e+06	2.1224e+06	129.898	2.74757e+07	1.34064e+07	5.47313e+06	48.7936	2.51004e+07	5.32316e+06	2.17317e+06	21.2075	0.00455234	1.43026	1.12881	3.24062	C14H20O6	Glycosyl compounds	MLRIJUWUQTVDQE-RKQHYHRCSA-N	OCC1OC(OCCC=2C=CC=CC2)C(O)C(O)C1O	---	11289099	HMDB0029819	Organic oxygen compounds
POS14218	N-[(1E)-2-(3,4,5-trimethoxyphenyl)-1-azavinyl][1-(4-methylphenyl)-5-oxopyrroli din-3-yl]carboxamide	11.797	434.17	[M+Na]+	434.169	True	8.61385e+06	2.28282e+07	4.90897e+07	1.38937e+07	1.78425e+07	2.23899e+07	5.0396e+07	1.7812e+07	1.27042e+07	1.85621e+07	3.94257e+07	1.76638e+07	1.24693e+07	1.20444e+07	7.3725e+06	2.29819e+07	1.69909e+07	3.65965e+07	0.594162	2.6094e+07	1.51261e+07	6.17521e+06	57.9679	2.2443e+07	1.41117e+07	5.76108e+06	62.878	1.80759e+07	1.04941e+07	4.28421e+06	58.0559	0.655937	0.558499	0.777762	0.226095	C22H25N3O5	Phenylpyrrolidines	GOQPLGTZRMHNIE-FSJBWODESA-N	COc1cc(C=NN=C(O)C2CC(=O)N(c3ccc(C)cc3)C2)cc(OC)c1OC	---	9593760	---	Organoheterocyclic compounds
POS11114	MG(18:2/0:0/0:0)	11.071	355.283	[M+H]+	355.284	True	1.36028e+08	1.68594e+08	5.97915e+08	2.01805e+08	3.1207e+08	260977126	5.32196e+08	8.68776e+07	7.96268e+08	1.32838e+08	2.67927e+09	4.10035e+09	2.11579e+08	1.85432e+08	1.10109e+08	1.58389e+08	1.14573e+08	2.23876e+09	0.19856	1.38797e+09	1.63555e+09	6.6771e+08	117.838	2.79565e+08	1.68353e+08	6.87297e+07	60.2195	5.03141e+08	8.51193e+08	3.47498e+08	169.176	0.302846	0.733032	0.634175	0.702109	C21H38O4	Glycerolipids	WECGLUPZRHILCT-GSNKCQISSA-N	CCCCC/C=C\C/C=C\CCCCCCCC(=O)OCC(CO)O	C01885	6436630	HMDB0011568	Lipids and lipid-like molecules
POS10136	Trp-Glu	5.158	334.139	[M+H]+	334.14	True	4.19228e+07	5.60598e+07	8.78232e+07	4.47984e+07	6.52294e+07	8.32603e+07	2.17515e+07	4.2753e+07	2.85024e+07	4.9082e+07	3.90441e+07	5.70361e+07	6.98084e+07	1.04508e+08	9.61382e+07	5.22194e+07	5.78144e+07	4.16033e+07	0.041633	3.96948e+07	1.30065e+07	5.30988e+06	32.7662	6.31823e+07	1.92622e+07	7.86375e+06	30.4867	7.03487e+07	2.50773e+07	1.02378e+07	35.6472	0.0977833	1.21438	0.851029	1.38056	C16H19N3O5	Peptides	PWIQCLSQVQBOQV-AAEUAGOBSA-N	C1=CC=C2C(=C1)C(=CN2)C[C@@H](C(=O)N[C@@H](CCC(=O)O)C(=O)O)N	---	7009663	HMDB0029082	Organic acids and derivatives
POS3636	N-Acetylmethionine	5.488	192.069	[M+H]+	192.069	True	6.77161e+07	5.64678e+07	119394465	5.05174e+07	6.1641e+07	6.47902e+07	1.04597e+08	8.57299e+07	1.04319e+08	1.18439e+08	9.23876e+07	1.2693e+08	8.51335e+07	6.4499e+07	8.12024e+07	6.85414e+07	5.05435e+07	6.79451e+07	0.00558126	1.054e+08	1.54378e+07	6.30244e+06	14.6468	7.00878e+07	2.49186e+07	1.0173e+07	35.5534	6.96442e+07	1.2401e+07	5.06269e+06	17.8062	0.0227282	1.35093	0.977176	2.25327	C7H13NO3S	Amino acids and derivatives	XUYPXLNMDZIRQH-LURJTMIESA-N	O=C(O)C(N=C(O)C)CCSC	C02712	---	HMDB0011745	Organic acids and derivatives
POS1557	3-(2-Methylpropyl)pyridine	13.611	136.112	[M+H]+	136.113	True	9.7296e+08	9.97158e+08	9.45803e+08	8.10558e+08	8.8236e+08	1.32791e+09	1.18111e+09	1.20418e+09	8.81825e+08	8.33937e+08	9.24678e+08	7.85826e+08	1.08998e+09	7.75954e+08	8.47754e+08	8.33541e+08	9.62201e+08	7.53393e+08	0.46864	9.68594e+08	1.79812e+08	7.34078e+07	18.5642	9.89458e+08	1.79031e+08	7.30892e+07	18.0939	8.77138e+08	1.27165e+08	5.19148e+07	14.4977	0.544322	0.503138	0.835325	0.32916	C9H13N	Pyridines and derivatives	DEGXTCKEZCCZOP-UHFFFAOYSA-N	CC(C)CC1=CN=CC=C1	---	61715	HMDB0037287	Organoheterocyclic compounds
POS6286	Tyr-Ala	3.993	253.118	[M+H]+	253.118	True	6.56464e+07	2.88504e+08	3.67733e+08	1.29676e+08	1.47275e+08	2.55274e+08	1.53694e+08	2.14405e+08	3.19583e+08	3.89716e+08	3.29947e+08	5.82068e+08	1.77984e+08	4.99593e+08	2.98532e+08	3.2322e+08	3.52973e+08	1.16222e+08	0.29402	3.31569e+08	1.49429e+08	6.1004e+07	45.0672	2.09018e+08	1.13412e+08	4.63001e+07	54.2592	2.94754e+08	1.35412e+08	5.52817e+07	45.9406	0.395665	0.255719	0.800494	0.531624	C12H16N2O4	Peptides	NLKUJNGEGZDXGO-XVKPBYJWSA-N	C[C@@H](C(=O)O)NC(=O)[C@H](CC1=CC=C(C=C1)O)N	---	5496455	HMDB0029098	Organic acids and derivatives
POS3728	Butyl 4-aminobenzoate	0.538	194.117	[M+CH3OH+H]+	194.118	True	3.35943e+07	3.50534e+07	3.99631e+07	5.45716e+07	3.72409e+07	1.84637e+07	4.26336e+07	3.15483e+07	7.48322e+07	6.50877e+07	9.27371e+07	8.3723e+07	4.2592e+07	3.47459e+07	7.30644e+07	5.99355e+07	6.05067e+07	1.95784e+07	0.060098	6.50937e+07	2.38151e+07	9.72247e+06	36.5859	3.64811e+07	1.16187e+07	4.7433e+06	31.8484	4.84038e+07	1.96918e+07	8.03912e+06	40.6822	0.12788	0.690857	0.918407	1.22114	C11H15NO2	Benzene and substituted derivatives	IUWVALYLNVXWKX-UHFFFAOYSA-N	CCCCOC(=O)C1=CC=C(N)C=C1	C07875	2482	HMDB0249473	Benzenoids
POS6580	Stearidonic acid	8.122	259.205	[M+H-H2O]+	259.205	True	2.05312e+06	603197	445.665	931930	1.28473e+06	445.665	4.33752e+07	7.83249e+07	1.01524e+08	9.28381e+07	4.79961e+07	6.57367e+07	1.49051e+06	4.55561e+06	3.79732e+07	445.665	388925	928991	2.16185e-06	7.16325e+07	2.35792e+07	9.62616e+06	32.9168	812311	792348	323475	97.5424	7.55628e+06	1.49891e+07	6.11928e+06	198.366	0.000110182	1.61791	1.23206	5.66518	C18H28O2	Lineolic acids and derivatives	JIWBIWFOSCKQMA-LTKCOYKYSA-N	CC/C=C\C/C=C\C/C=C\C/C=C\CCCCC(=O)O	C16300	5312508	HMDB0006547	Lipids and lipid-like molecules
POS1034	Benzofuran	2.482	119.049	[M+H]+	119.05	True	3.27425e+09	2.92547e+09	2.27683e+09	2.59323e+09	3.16886e+09	3.00259e+09	6.31005e+08	2.65335e+09	1.32906e+09	2.85553e+09	1.04117e+09	1.83457e+09	3.29318e+09	1.01262e+09	9.82688e+08	3.96043e+09	3.42885e+09	2.97256e+09	0.11438	1.72412e+09	8.91421e+08	3.63921e+08	51.7031	2.87354e+09	3.74637e+08	1.52945e+08	13.0375	2.60839e+09	1.2878e+09	5.25742e+08	49.3715	0.205508	0.766445	0.742179	0.94165	C8H6O	Benzofurans	IANQTJSKSUMEQM-UHFFFAOYSA-N	O1C=CC2=C1C=CC=C2	C14512	9223	HMDB0032929	Organoheterocyclic compounds
POS8301	gamma-Glutamylphenylalanine	5.464	295.129	[M+H]+	295.129	True	3.98539e+08	4.29619e+08	4.47071e+08	3.4053e+08	4.84814e+08	4.49722e+08	3.79218e+08	2.22099e+08	4.83005e+08	3.9369e+08	2.03805e+08	2.95137e+08	4.53466e+08	3.0304e+08	3.14926e+08	6.13725e+08	5.29132e+08	4.92296e+08	0.11314	3.29492e+08	1.08325e+08	4.42233e+07	32.8762	4.25049e+08	5.00654e+07	2.04391e+07	11.7787	4.51097e+08	1.22233e+08	4.99012e+07	27.0967	0.203519	1.02834	0.777767	0.946384	C14H18N2O5	Peptides	XHHOHZPNYFQJKL-QWRGUYRKSA-N	O=C(O)[C@H](CC1=CC=CC=C1)NC(CC[C@H](N)C(O)=O)=O	---	111299	HMDB0000594	Organic acids and derivatives
POS6665	Leucylglutamate	3.473	261.144	[M+H]+	261.144	True	2.42142e+08	4.36209e+08	4.66992e+08	3.20965e+08	4.55278e+08	6.06266e+08	8.66239e+06	1.1258e+07	2.95198e+08	2.32866e+08	2.98485e+07	5.4944e+08	3.68958e+08	2.22449e+08	1.00305e+09	3.24312e+08	1.69367e+08	1.13203e+08	0.236021	1.87879e+08	2.15664e+08	8.80445e+07	114.789	4.21309e+08	1.26366e+08	5.15886e+07	29.9937	3.6689e+08	3.25806e+08	1.3301e+08	88.8022	0.342387	0.675323	0.709012	0.62705	C11H20N2O5	Peptides	NFNVDJGXRFEYTK-UHFFFAOYSA-N	CC(C)C[C@@H](C(=O)N[C@@H](CCC(=O)O)C(=O)O)N	---	7009630	HMDB0028928	Organic acids and derivatives
POS2134	cis-Dihydrocarvone	0.53	153.127	[M+H]+	153.127	True	2.19493e+08	1.94687e+08	1.35e+08	1.10368e+08	1.30633e+08	1.61726e+08	2.77489e+08	2.75945e+08	2.18158e+08	8.89161e+07	2.13079e+08	1.62567e+08	1.03351e+08	5.97325e+07	1.76745e+08	1.79624e+08	2.01762e+08	9.78445e+07	0.141016	2.06026e+08	7.18275e+07	2.93235e+07	34.8634	1.58651e+08	4.16785e+07	1.70152e+07	26.2705	1.3651e+08	5.69646e+07	2.32557e+07	41.7293	0.239571	0.953501	0.759293	0.850731	C10H16O	Prenol lipids	AZOCECCLWFDTAP-BDAKNGLRSA-N	C[C@@H]1CC[C@@H](CC1=O)C(C)=C	C11412	443181	HMDB0303216	Lipids and lipid-like molecules
POS4207	Ketopinic Acid	8.073	205.085	[M+Na]+	205.084	True	1.0166e+08	1.41087e+08	3.71305e+07	1.49075e+08	1.46537e+08	4.9926e+07	1.3188e+07	1.13088e+08	1.75208e+08	1.82134e+07	9.38879e+06	1.67101e+07	7.49066e+07	9.86638e+07	1.41962e+08	5.45327e+07	5.0625e+07	6.68263e+07	0.346576	5.76329e+07	6.9901e+07	2.8537e+07	121.287	1.04236e+08	5.02339e+07	2.05079e+07	48.1925	8.12527e+07	3.43195e+07	1.40109e+07	42.238	0.444359	0.426998	0.864025	0.460201	C10H14O3	Bicyclic monoterpenoids	WDODWBQJVMBHCO-LDWIPMOCSA-N	CC1(C)C2CCC1(C(=O)O)C(=O)C2	---	739183	---	Lipids and lipid-like molecules
POS2747	Jasmine lactone	6.986	169.122	[M+H]+	169.122	True	2.13607e+08	1.58555e+08	1.09257e+08	3.03281e+08	1.10228e+08	1.07371e+08	3.12348e+07	6.47995e+07	6.77997e+07	7.75267e+07	1.67648e+08	1.18552e+08	1.75845e+08	4.705e+08	3.78695e+08	8.86455e+07	8.77312e+07	9.85796e+07	0.158588	8.79268e+07	4.80739e+07	1.96261e+07	54.6749	1.6705e+08	7.86498e+07	3.21087e+07	47.0816	2.16666e+08	1.66919e+08	6.81444e+07	77.0397	0.259029	1.01572	0.811775	0.79973	C10H16O2	Delta valerolactones	XPPALVZZCMPTIV-ARJAWSKDSA-N	CC/C=C\CC1CCCC(=O)O1	---	5352626	---	Organoheterocyclic compounds
POS3780	Dodecatrienoic acid	10.023	195.137	[M+H]+	195.138	True	6.16288e+07	1.60557e+08	445.665	7.85792e+07	1.85899e+08	445.665	887654	1.41859e+07	1.04553e+07	4.04251e+06	582797	1.32253e+06	4.40239e+07	4.99136e+07	1.18592e+07	445.665	1.88789e+08	9.4559e+07	0.106106	5.24611e+06	5.73831e+06	2.34266e+06	109.382	8.11108e+07	7.85315e+07	3.20604e+07	96.8201	6.48575e+07	6.91574e+07	2.82334e+07	106.63	0.194294	0.8385	0.87918	0.974261	C12H18O2	Fatty Acyls	QFQUMHBUJBZOBZ-UHFFFAOYSA-N	CCCCCC=CC=CC=CC(O)=O	---	54225634	HMDB0302622	Lipids and lipid-like molecules
POS2060	Pyridoxamine	5.376	151.087	[M+H-H2O]+	151.087	True	6.53728e+07	6.30081e+07	2.93943e+07	8.93761e+07	5.57836e+07	6.75771e+07	2.35931e+07	2.0277e+08	2.44022e+08	3.51033e+07	1.30504e+08	5.38659e+07	6.16519e+07	7.74087e+07	5.91847e+07	4.72781e+07	3.66892e+07	5.69392e+07	0.163182	1.14976e+08	9.28081e+07	3.78888e+07	80.7193	6.1752e+07	1.94646e+07	7.94639e+06	31.5206	5.65253e+07	1.37741e+07	5.62324e+06	24.368	0.264867	0.891122	0.776274	0.787328	C8H12N2O2	Pyridoxamine 5'-phosphates	NHZMQXZHNVQTQA-UHFFFAOYSA-N	Cc1ncc(CO)c(CN)c1O	C00534	1052	HMDB0001431	Organoheterocyclic compounds
POS19390	Neomycin	11.431	659.285	[M-H+2Na]+	659.283	True	6.50887e+06	9.50646e+06	1.50597e+07	7.06473e+06	4.05896e+06	5.78774e+06	2.86742e+07	6.52525e+06	8.00622e+06	3.33282e+06	2.53564e+07	2.09686e+07	1.14091e+07	5.20507e+06	4.53286e+06	2.92694e+06	7.18115e+06	2.08471e+07	0.208096	1.54773e+07	1.08199e+07	4.41722e+06	69.9086	7.99774e+06	3.88928e+06	1.58779e+06	48.6298	8.6837e+06	6.63482e+06	2.70865e+06	76.4055	0.31194	0.766769	0.762215	0.681736	C23H46N6O13	Aminosaccharides	PGBHMTALBVVCIT-UHFFFAOYSA-N	NCC1OC(OC2C(CO)OC(OC3C(O)C(N)CC(N)C3OC3OC(CN)C(O)C(O)C3N)C2O)C(N)C(O)C1O	C01737	---	HMDB0015129	Organic oxygen compounds
POS2425	Tryptamine	8.74	161.107	[M+H]+	161.107	True	7.98181e+07	6.8186e+07	9.9675e+07	6.58628e+07	6.02816e+07	7.23848e+07	1.14048e+08	5.27308e+07	5.10693e+07	7.84874e+07	1.60088e+08	1.12687e+08	7.19204e+07	7.84677e+07	6.59634e+07	9.49669e+07	9.56913e+07	1.3953e+08	0.46885	9.48519e+07	4.21931e+07	1.72253e+07	44.4831	7.43681e+07	1.40219e+07	5.7244e+06	18.8547	9.109e+07	2.66113e+07	1.0864e+07	29.2143	0.544322	0.112713	0.806681	0.328966	C10H12N2	Tryptamines and derivatives	APJYDQYYACXCRM-UHFFFAOYSA-N	NCCc1c[nH]c2ccccc12	C00398	1150	HMDB0000303	Organoheterocyclic compounds
POS7798	Guanosine	4.753	284.098	[M+H]+	284.099	True	1.17855e+09	1.63567e+09	1.57897e+09	1.14012e+09	1.28181e+09	1.39324e+09	5.73335e+08	6.1686e+08	4.5204e+08	566887103	7.10471e+08	7.84216e+08	1.23661e+09	1.79383e+09	1.14049e+09	9.48634e+08	1.13495e+09	1.0233e+09	7.26931e-05	6.17301e+08	1.16899e+08	4.7724e+07	18.9372	1.36806e+09	2.05934e+08	8.40723e+07	15.053	1.21297e+09	3.01708e+08	1.23172e+08	24.8736	0.000983608	1.39253	1.19431	4.13851	C10H13N5O5	Purine nucleosides	NYHBQMYGNKIUIF-BUDDTFTENA-N	N=C1N=C(O)C=2N=CN(C2N1)C3OC(CO)C(O)C3O	C00387	135398635	HMDB0000133	Nucleosides, nucleotides, and analogues
POS15621	4-[5-[[4-[5-[Acetyl(hydroxy)amino]pentylamino]-4-oxobutanoyl]-hydroxyamino]pentylamino]-4-oxobutanoic acid	9.469	478.292	[M+NH4]+	478.287	True	2.08004e+09	1.7379e+09	8.92799e+09	1.68531e+09	2.2713e+09	3.52355e+09	8.45303e+09	1.34467e+09	9.53141e+08	2.30223e+09	7.17805e+09	8.61394e+09	1.74841e+09	1.42672e+09	1.59866e+09	1.98825e+09	1.63302e+09	8.1968e+09	0.511949	4.80751e+09	3.64752e+09	1.48909e+09	75.8713	3.37102e+09	2.80314e+09	1.14438e+09	83.1541	2.76531e+09	2.66736e+09	1.08894e+09	96.4578	0.58112	0.627844	0.652505	0.290774	C20H36N4O8	N-acyl amines	VJQANBSDAGCDJE-UHFFFAOYSA-N	CC(=O)N(O)CCCCCNC(=O)CCC(=O)N(O)CCCCCNC(=O)CCC(O)=O	---	57509383	---	Lipids and lipid-like molecules
POS11210	Monoolein	11.6	357.299	[M+H]+	357.3	True	3.19263e+06	1.05812e+07	4.14894e+07	3.61927e+06	1.73809e+07	8.83812e+06	2.63704e+07	4.07413e+06	6.19482e+06	2.62554e+06	2.62689e+08	1.14246e+08	4.92987e+06	8.54899e+06	6.76163e+06	2.66974e+07	1.14228e+07	1.5485e+08	0.404139	6.93667e+07	1.0387e+08	4.24047e+07	149.74	1.41836e+07	1.43512e+07	5.85886e+06	101.182	3.55351e+07	5.89718e+07	2.40751e+07	165.954	0.49159	0.437352	0.579127	0.393469	C21H40O4	Monoacylglycerols	RZRNAYUHWVFMIP-QJRAZLAKSA-N	CCCCCCCCC=CCCCCCCCC(=O)OCC(O)CO	---	5283468	HMDB0011567	Lipids and lipid-like molecules
POS1036	Benzofuran	2.346	119.049	[M+H-H2O]+	119.05	True	2.42709e+09	2.94213e+09	2.72323e+09	2.23086e+09	1.43798e+09	1002210289	2.10218e+09	2.64543e+09	5.78224e+08	1.55336e+09	8.75994e+08	1.49192e+09	2.51777e+09	2.47054e+09	2.3563e+09	2.73403e+09	3.2915e+09	2.6535e+09	0.0286515	1.54119e+09	7.62419e+08	3.11256e+08	49.4697	2.12725e+09	7.56395e+08	3.08797e+08	35.5574	2.67061e+09	3.32264e+08	1.35646e+08	12.4415	0.0751425	1.33909	1.0696	1.54285	C8H6O	Benzofurans	IANQTJSKSUMEQM-UHFFFAOYSA-N	O1C=CC2=C1C=CC=C2	C14512	9223	HMDB0032929	Organoheterocyclic compounds
POS4996	4-Hydroxybenzoylcholine	4.694	224.128	[M]+	224.128	True	1.9325e+08	1.45125e+08	1.59204e+08	1.58907e+08	2.08977e+08	2.22589e+08	2.77417e+08	2.17497e+08	1.54948e+08	9.2215e+07	2.01258e+08	1.3232e+08	1.6892e+08	1.77756e+08	1.63014e+08	1.13936e+08	1.32938e+08	1.33098e+08	0.381424	1.79276e+08	6.62601e+07	2.70506e+07	36.9599	1.81342e+08	3.13431e+07	1.27958e+07	17.284	1.48277e+08	2.51289e+07	1.02588e+07	16.9473	0.47453	0.598246	0.894264	0.418592	C12H18NO3	Benzoic acid esters	BAPAICNRGIBFJT-UHFFFAOYSA-O	C[N+](C)(C)CCOC(=O)C1=CC=C(C=C1)O	---	151252	HMDB0029559	Benzenoids
POS14322	2-methoxy-6-[(triphenylmethoxy)methyl]-2H-3,4,5,6-tetrahydropyran-3,4,5-triol	11.376	437.193	[M+H]+	437.196	True	6.41844e+07	105480372	4.27355e+07	8.27063e+07	5.84093e+07	3.27046e+07	2.22679e+08	9.79547e+07	8.50207e+07	8.5949e+07	5.527e+07	2.71376e+08	1.35028e+08	1.54023e+08	1.02213e+08	8.65875e+07	8.04628e+07	1.0231e+08	0.109927	1.36375e+08	8.82133e+07	3.60129e+07	64.6844	6.43701e+07	2.65804e+07	1.08514e+07	41.2931	1.10104e+08	2.86522e+07	1.16972e+07	26.0229	0.199145	0.407895	0.990582	0.958897	C26H28O6	Triphenyl compounds	WYAMNJUPQNEGOI-UHFFFAOYSA-N	COC1OC(COC(c2ccccc2)(c2ccccc2)c2ccccc2)C(O)C(O)C1O	---	242528	---	Benzenoids
POS5753	epsilon-Maleimido-lysine	3.287	242.113	[M+CH3OH+H]+	242.114	True	1.03709e+07	3.03672e+07	2.48527e+07	5.51176e+07	1.29977e+08	2.36599e+07	2.85706e+08	2.60194e+08	1.57945e+08	8.88187e+08	1.18948e+08	2.4883e+08	9.69305e+07	9.61107e+07	1.62597e+08	1.82163e+08	1.34889e+08	1.67233e+08	0.0308273	3.26635e+08	2.82515e+08	1.15336e+08	86.4926	4.57242e+07	4.38063e+07	1.78838e+07	95.8053	1.39987e+08	3.69793e+07	1.50967e+07	26.4162	0.0789529	0.905217	0.928849	1.51107	C10H15N3O4	Carboxylic acids and derivatives	GOGZVKPHOSZKMA-UHFFFAOYSA-N	NC(CCCC(N)C(O)=O)N1C(=O)C=CC1=O	---	156963367	HMDB0251891	Organic acids and derivatives
POS10004	Hydroxyprogesterone	11.229	331.224	[M+H]+	331.227	True	7.09437e+07	9.8792e+07	1.64764e+06	9.52044e+07	4.38563e+07	524327	6.4896e+07	3.7384e+08	1.38086e+08	2.06379e+08	3.02609e+08	2.16683e+08	8.96112e+07	2.15204e+08	1.16086e+08	1.93246e+07	6.9408e+07	3.80707e+08	0.0417803	2.17082e+08	1.10818e+08	4.52414e+07	51.049	5.18281e+07	4.39687e+07	1.79501e+07	84.8356	1.4839e+08	1.31019e+08	5.34883e+07	88.2936	0.0978286	0.542156	1.04206	1.37903	C21H30O3	Gluco/mineralocorticoids, progestogins and derivatives	DBPWSSGDRRHUNT-CEGNMAFCSA-N	CC(=O)C1(O)CCC2C3CCC4=CC(=O)CCC4(C)C3CCC12C	C01176	---	HMDB0000374	Lipids and lipid-like molecules
POS12908	Solanidine	6.692	398.342	[M+H]+	398.342	True	4.04236e+07	1.25839e+08	7.69185e+07	5.13276e+07	4.77195e+07	9.14088e+07	6.34048e+07	1.8513e+08	1.73314e+08	1.06532e+08	1.75536e+08	1.25456e+08	1.37498e+08	1.11695e+08	9.4295e+07	1.7403e+08	1.70093e+08	1.41331e+08	0.0123924	1.38229e+08	4.81434e+07	1.96545e+07	34.8288	7.22728e+07	3.25976e+07	1.33079e+07	45.1036	1.38157e+08	3.1437e+07	1.28341e+07	22.7545	0.0413712	0.00495293	1.49768	1.90684	C27H43NO	Solanidines and derivatives	JVKYZPBMZPJNAJ-XGNLVQFCSA-N	OC6CC5=CCC4C(CCC3(C)(C4(CC2N1CC(C)CCC1C(C)C23)))C5(C)CC6	C06543	---	HMDB0003236	Lipids and lipid-like molecules
POS442	Phosphoric acid	1.832	98.9845	[M+H]+	98.9842	True	2.26399e+08	2.31703e+08	1.11427e+08	79502398	1.40614e+08	8.64583e+07	4.82598e+08	9.01025e+08	5.38793e+08	1.48951e+08	6.27027e+08	3.58287e+08	2.52107e+08	1.81312e+08	1.57657e+08	1.04125e+08	1.17977e+08	1.45659e+08	0.0013242	5.09447e+08	2.53593e+08	1.03529e+08	49.7782	1.46018e+08	6.7824e+07	2.7689e+07	46.4492	1.59806e+08	5.29844e+07	2.16308e+07	33.1554	0.00823048	1.38317	1.03925	2.87805	H3O4P	Non-metal phosphates	NBIIXXVUZAFLBC-UHFFFAOYSA-N	OP(=O)(O)O	C00009	1004;22486802	HMDB0001429	Homogeneous non-metal compounds
POS5355	2-(3-carboxypropanoylamino)hexanoic acid	6.075	232.118	[M+H]+	232.118	True	4.21828e+07	4.52109e+07	3.01781e+07	5.97762e+07	3.3505e+07	3.33794e+07	6.87595e+07	8.14698e+07	7.40672e+07	4.54584e+07	8.73664e+07	4.90846e+07	4.3324e+07	4.57115e+07	3.35199e+07	4.16064e+07	2.62552e+07	5.19892e+07	0.00281605	6.7701e+07	1.70837e+07	6.97438e+06	25.234	4.07054e+07	1.09774e+07	4.4815e+06	26.9679	4.0401e+07	9.16447e+06	3.74138e+06	22.6838	0.0135401	1.38433	1.03495	2.55036	C10H17NO5	Amino acids and derivatives	HVHVSXVMYPKOKL-UHFFFAOYSA-N	CCCCC(N=C(O)CCC(=O)O)C(=O)O	---	3596795	---	Organic acids and derivatives
POS2840	Leucylglycine	5.455	171.113	[M+H-H2O]+	171.113	True	1.64657e+08	1.19773e+08	1.30375e+08	1.58713e+08	1.85514e+08	7.30078e+07	1.06669e+08	1.86069e+08	2.48068e+08	2.22555e+08	1.89929e+08	1.89429e+08	1.5834e+08	7.47656e+07	1.49743e+08	1.61511e+08	1.92389e+08	1.43555e+08	0.108507	1.90453e+08	4.77293e+07	1.94854e+07	25.0609	1.38673e+08	4.0022e+07	1.63389e+07	28.8607	1.46717e+08	3.90794e+07	1.59541e+07	26.6359	0.197274	0.866433	0.825458	0.964542	C8H16N2O3	Peptides	LESXFEZIFXFIQR-UHFFFAOYSA-N	CC(C)C[C@@H](C(=O)NCC(=O)O)N	C02155	97364	HMDB0028929	Organic acids and derivatives
POS8872	6-methyl-2-[4-benzylpiperazinyl]-3-hydropyrimidin-4-one	7.782	307.15	[M+Na]+	307.153	True	4.42756e+07	5.80371e+07	5.6366e+07	6.94665e+07	3.00302e+07	4.70821e+07	2.05045e+07	1.2038e+08	6.95366e+07	4.50521e+07	4.8086e+07	3.22423e+07	4.34749e+07	6.08975e+07	5.00128e+07	1.44992e+08	1.02043e+08	4.24436e+07	0.450401	5.59669e+07	3.55945e+07	1.45314e+07	63.5992	5.08762e+07	1.35612e+07	5.53635e+06	26.6553	7.39773e+07	4.12333e+07	1.68334e+07	55.7377	0.526903	0.51107	0.845891	0.346401	C16H20N4O	N-arylpiperazines	AQSRLOWDIDQDBF-UHFFFAOYSA-N	Cc1cc(O)nc(N2CCN(Cc3ccccc3)CC2)n1	---	135414578	---	Organoheterocyclic compounds
POS8421	Avenoleic acid	11.517	297.242	[M+Na]+	297.243	True	4.83782e+06	5.34216e+06	1.37188e+06	768021	2.09066e+06	525647	3.03248e+06	1.34901e+07	2.41049e+07	1.94567e+07	4.87442e+07	2.89703e+07	4.82001e+06	1.23549e+07	1.55811e+07	1.46047e+06	380504	884840	0.00540187	2.29664e+07	1.55005e+07	6.32803e+06	67.4917	2.48936e+06	2.09192e+06	854023	84.0343	5.91365e+06	6.50971e+06	2.65758e+06	110.079	0.0220841	1.17362	1.02794	2.26746	C18H32O3	Fatty Acyls	MZQXAWAWDWCIKG-OHPMOLHNSA-N	CCCC(O)C\C=C/C\C=C/CCCCCCCC(O)=O	---	75536015	HMDB0029978	Lipids and lipid-like molecules
POS8400	Phe-Met	5.578	297.126	[M+H]+	297.127	True	1.99826e+07	4.26137e+07	4.59966e+07	3.78156e+07	3.72412e+07	2.79674e+07	3.15995e+07	8.75323e+07	8.6179e+07	1.22894e+08	6.58927e+07	1.29985e+08	4.20263e+07	3.91636e+07	5.69816e+07	5.49978e+07	3.51464e+07	2.79143e+07	0.00246933	8.73472e+07	3.64722e+07	1.48897e+07	41.7554	3.52695e+07	9.65803e+06	3.94287e+06	27.3835	4.2705e+07	1.13475e+07	4.63262e+06	26.572	0.0123791	1.30611	1.08866	2.60742	C14H20N2O3S	Peptides	PYOHODCEOHCZBM-RYUDHWBXSA-N	CSCC[C@@H](C(=O)O)NC(=O)[C@H](CC1=CC=CC=C1)N	---	7010506	HMDB0029001	Organic acids and derivatives
POS3534	Leucylglycine	4.515	189.123	[M+H]+	189.123	True	1.06474e+08	8.99697e+08	5.94153e+08	5.95305e+08	4.97202e+08	9.38794e+08	5.28116e+07	7.92582e+07	1.86988e+08	7.30323e+08	1.9137e+08	3.745e+08	4.19875e+08	2.34883e+09	2.70427e+09	1.24249e+09	7.29643e+08	3.35447e+08	0.0356364	2.69209e+08	2.52761e+08	1.03189e+08	93.8904	6.05271e+08	3.02861e+08	1.23643e+08	50.0373	1.29676e+09	1.0105e+09	4.12536e+08	77.9252	0.0867645	1.29039	1.15681	1.44811	C8H16N2O3	Peptides	LESXFEZIFXFIQR-UHFFFAOYSA-N	CC(C)C[C@@H](C(=O)NCC(=O)O)N	C02155	97364	HMDB0028929	Organic acids and derivatives
POS3398	GalNAc	4.66	186.076	[M+H-2H2O]+	186.076	True	2.0051e+08	2.43979e+08	1.90237e+08	3.69337e+08	4.20942e+08	2.34345e+08	8.90056e+07	1.03782e+08	1.19227e+08	1.65552e+08	7.52401e+07	1.72473e+08	2.97185e+08	3.52438e+08	3.5867e+08	1.01846e+08	2.54947e+08	4.1299e+07	0.0378836	1.2088e+08	4.01285e+07	1.63824e+07	33.197	2.76558e+08	9.54281e+07	3.89584e+07	34.5056	2.34398e+08	1.33116e+08	5.43442e+07	56.7905	0.0912189	0.902182	1.02475	1.42155	C8H15NO6	Aminosaccharides	OVRNDRQMDRJTHS-CBQIKETKSA-N	OC(=NC1C(O)OC(CO)C(O)C1O)C	C01074	35717	HMDB0000212	Organic oxygen compounds
NEG9559	N-(4-acetylphenyl)[2-(2-thienylsulfonyl)(3-1,2,3,4-tetrahydroisoquinolyl)]carb oxamide	0.912	439.079	[2M-H]-	439.079	TRUE	9.75681e+08	1.12717e+09	8.71235e+08	1.01388e+09	1.08192e+09	1.30638e+09	1.29975e+09	1.72541e+09	1.68501e+09	8.95016e+08	1.50613e+09	1.36082e+09	9.64411e+08	9.01979e+08	9.95738e+08	1.05372e+09	8.33131e+08	8.39234e+08	0.00264384	1.41202e+09	3.04667e+08	1.2438e+08	21.5767	1.06271e+09	1.48675e+08	6.06963e+07	13.9901	9.31369e+08	8.85528e+07	3.61515e+07	9.50782	0.0128516	1.52994	1.09353	2.57776	C22H20N2O4S2	Ketones	AUGIVSDYNQWPBK-UHFFFAOYSA-N	CC(=O)c1ccc(NC(=O)C2Cc3ccccc3CN2S(=O)(=O)c2cccs2)cc1	---	3152176	---	Organic oxygen compounds
NEG6722	Griseofulvic Acid	5.417	337.049	[M-H]-	337.048	TRUE	7.32088e+07	6.59895e+07	2.04497e+07	9.89284e+07	5.16369e+07	3.56599e+07	4.16252e+07	1.07055e+08	1.20328e+08	1.19271e+08	8.6553e+07	1.02088e+08	1.17146e+08	1.50374e+08	1.11806e+08	5.07498e+07	7.09193e+07	1.08139e+08	0.0549428	9.61534e+07	2.94564e+07	1.20255e+07	30.6348	5.76455e+07	2.79968e+07	1.14297e+07	48.5672	1.01522e+08	3.54811e+07	1.44851e+07	34.949	0.120874	0.116034	1.32091	1.26009	C16H15ClO6	Benzofurans	KUTVEHNZHKAAAO-UHFFFAOYSA-N	O=C1C=C(O)C2(OC=3C(Cl)=C(OC)C=C(OC)C3C2=O)C(C)C1	---	5126442	---	Organoheterocyclic compounds
NEG14141	Chetomin	2.378	709.104	[2M-H]-	709.104	TRUE	1.65255e+07	2.14347e+07	1.50504e+07	1.54334e+07	2.40179e+07	1.20307e+07	1.72771e+07	2.82776e+07	1.73493e+07	1.66138e+07	1.4035e+07	1.26864e+07	9.32432e+06	1.14176e+07	2.06101e+07	2.62292e+07	1.9473e+07	1.51845e+07	0.977871	1.77065e+07	5.51246e+06	2.25045e+06	31.1324	1.74154e+07	4.45101e+06	1.81712e+06	25.5578	1.70398e+07	6.28797e+06	2.56705e+06	36.9016	0.983661	0.0837373	0.174849	0.00971848	C31H30N6O6S4	Pyrroloindoles	ZRZWBWPDBOVIGQ-UHFFFAOYSA-N	O=C1N(C)C2(SSC1(N(C2=O)C)CO)CC3=CN(C=4C=CC=CC43)C56C=7C=CC=CC7NC6N8C(=O)C9(SSC8(C(=O)N9C)C5)CO	---	45359197	---	Organoheterocyclic compounds
NEG4463	Zoledronic acid	6.064	270.989	[M-H]-	270.989	TRUE	2.72944e+07	1.56632e+07	8.39984e+06	2.06431e+07	2.78235e+07	1.00476e+07	2.34369e+07	5.40664e+07	7.43685e+07	6.61347e+07	6.44624e+07	6.10858e+07	1.66289e+07	1.37691e+07	1.39988e+07	1.76398e+07	1.92225e+07	2.17093e+07	2.3455e-05	5.72591e+07	1.78447e+07	7.28509e+06	31.1649	1.83119e+07	8.36842e+06	3.41639e+06	45.6993	1.71614e+07	3.06442e+06	1.25105e+06	17.8565	0.000535263	1.66585	1.23311	4.62977	C5H10N2O7P2	Bisphosphonates	XRASPMIURGNCCH-UHFFFAOYSA-N	O=P(O)(O)C(O)(CN1C=NC=C1)P(=O)(O)O	---	68740	HMDB0014543	Organic acids and derivatives
NEG14948	PC(P-20:0-20:4)	10.386	780.591	[M-H]-	780.591	TRUE	2.21055e+07	3.80866e+06	2.10272e+06	746568	127546	445.665	5.27482e+06	1.49022e+06	7.54781e+06	1.71893e+06	2.17294e+06	980169	2.69491e+06	1.59296e+06	2.82491e+06	2.26676e+06	1.66296e+06	321275	0.632182	3.19748e+06	2.61945e+06	1.06939e+06	81.9224	4.81523e+06	8.59108e+06	3.50729e+06	178.415	1.89396e+06	923523	377027	48.7614	0.684521	0.177171	0.626716	0.199158	C45H84NO7P	1-alkyl,2-acylglycerophosphoethanolamines	BLFJXWVGBRMOTJ-CDNBUOKMSA-N	CCCCCCCCCCCCCCCCCCCCOCC(COP(O)(=O)OCCN)OC(=O)CC\C=C/C\C=C/C\C=C/C\C=C/CCCCCC	---	---	---	Lipids and lipid-like molecules
NEG10696	4-[[4-hydroxy-2-(2-methylpropyl)-1-oxo-3,3a-dihydro-2H-imidazo[1,2-a]indol-4-yl]methyl]-1-methyl-2,4-dihydro-1H-pyrazino[2,1-b]quinazoline-3,6-dione	5.086	486.215	[M-H]-	486.215	TRUE	2.32221e+07	1.9487e+07	3.49852e+07	2.54559e+07	2.42002e+07	5.89043e+07	2.40539e+07	7.67554e+06	1.25252e+07	1.62072e+07	7.01294e+06	2.15699e+07	3.0442e+07	2.0213e+07	3.784e+07	3.41377e+07	4.75967e+07	1.13069e+07	0.0566705	1.48408e+07	7.07116e+06	2.88679e+06	47.6468	3.10425e+07	1.45913e+07	5.95689e+06	47.0045	3.0256e+07	1.29093e+07	5.2702e+06	42.6669	0.123081	1.02469	0.826025	1.24664	C27H29N5O4	Quinazolines	XQIGVMVJGPFNDE-UHFFFAOYSA-N	O=C1C=2C=CC=CC2N=C3N1C(C(O)=NC3C)CC4(O)C=5C=CC=CC5N6C(=O)C(NC64)CC(C)C	---	24094077	---	Organoheterocyclic compounds
NEG10627	Dihydrogedunin	5.388	483.239	[M-H]-	483.239	TRUE	1.43209e+09	1.76163e+09	1.23628e+09	1.32e+09	1.7242e+09	1.29622e+09	7.35435e+08	9.57184e+08	7.14515e+08	4.64839e+08	8.27278e+08	5.184e+08	1.67072e+09	1.84188e+09	1.49331e+09	1.9974e+09	1.72105e+09	1.86093e+09	3.93801e-07	7.02942e+08	1.85492e+08	7.57269e+07	26.388	1.46174e+09	2.27165e+08	9.27399e+07	15.5408	1.76422e+09	1.75358e+08	7.15897e+07	9.93972	5.95145e-05	1.96982	1.38906	6.40472	C28H36O7	Limonoids	ROWFSYNHZPRCKO-UHFFFAOYSA-N	O=C(OC1CC2C(C(=O)CCC2(C)C3CCC4(C)C(OC(=O)C5OC54C13C)C6=COC=C6)(C)C)C	---	542117	---	Lipids and lipid-like molecules
NEG6932	Santin	6.131	343.109	[M-H]-	343.11	TRUE	2.48326e+08	4.33255e+08	4.6001e+08	2.82882e+08	4.51927e+08	6.89353e+08	1.43101e+09	8.76326e+08	1.38686e+09	1.99036e+09	7.34124e+08	1.20706e+09	5.53121e+08	3.19054e+08	4.70525e+08	6.05829e+08	6.59486e+08	4.64004e+08	0.000181022	1.27096e+09	4.4824e+08	1.82993e+08	35.2679	4.27625e+08	1.57017e+08	6.41018e+07	36.7183	5.12003e+08	1.21243e+08	4.94971e+07	23.6801	0.00199258	1.4906	1.14199	3.74227	C18H16O7	6-O-methylated flavonoids	DWZAJFZEYZIHPO-UHFFFAOYSA-N	O=C1C(OC)=C(OC2=CC(O)=C(OC)C(O)=C12)C=3C=CC(OC)=CC3	C10180	5281695	---	Phenylpropanoids and polyketides
NEG8920	CHEMBL1616521	6.52	413.187	[M-H]-	413.187	TRUE	221100	449480	245436	445.665	290488	463033	191473	325351	661115	582708	246082	236063	445.665	445.665	445.665	445.665	6.2988e+07	445.665	0.412875	373799	198528	81048.6	53.1109	278330	170372	69553.9	61.2119	1.04984e+07	2.57146e+07	1.04979e+07	244.939	0.495126	0.631169	0.768623	0.384181	C26H26N2O3	Morphinans	ZFMVWAWSKLAVOE-UHFFFAOYSA-N	OC1=CC=C2C3=C1OC4C=5NC=6C=CC=CC6C5CC7(O)C(N(CC(=C)C)CCC347)C2	---	---	---	Alkaloids and derivatives
NEG9546	N-(2,6-dimethylphenyl)-2-{2-oxo-4-[N-benzylcarbamoyl]hydroquinolyl}acetamide	4.857	438.183	[M-H2O-H]-	438.182	TRUE	7.21691e+07	8.61208e+07	6.40241e+07	5.40135e+07	1.10806e+08	6.78217e+07	3.37444e+07	3.80173e+07	3.02717e+07	3.30292e+07	4.88485e+07	2.89691e+07	1.22725e+08	9.30538e+07	7.20814e+07	1.89139e+08	1.38473e+08	1.08603e+08	0.000225717	3.548e+07	7.26213e+06	2.96475e+06	20.4682	7.58259e+07	2.01103e+07	8.20998e+06	26.5216	1.20679e+08	4.06897e+07	1.66115e+07	33.7173	0.00228557	1.78465	1.47908	3.64644	C27H25N3O3	Quinoline carboxamides	VINOAFPEWPTSHR-UHFFFAOYSA-N	Cc1cccc(C)c1N=C(O)Cn1c(=O)cc(C(O)=NCc2ccccc2)c2ccccc21	---	25238704	---	Organoheterocyclic compounds
NEG5345	Fallacinal	7.478	297.04	[M-H2O-H]-	297.04	TRUE	9.41074e+07	1.91605e+08	4.24e+07	1.43874e+08	1.33753e+08	4.86993e+07	3.20093e+06	1.00074e+08	1.51156e+08	1.32175e+07	1.46463e+07	1.18274e+07	1.22551e+08	1.32245e+08	1.3542e+08	8.87191e+07	5.07105e+07	1.70545e+08	0.0944333	4.90203e+07	6.16186e+07	2.51557e+07	125.7	1.09073e+08	5.82169e+07	2.37669e+07	53.3741	1.16698e+08	4.16247e+07	1.69932e+07	35.6687	0.178091	1.04667	0.848153	1.02487	C16H10O6	Anthraquinones	MCPKJGRRWINKOH-UHFFFAOYSA-N	O=CC=1C=C(O)C=2C(=O)C=3C(O)=CC(OC)=CC3C(=O)C2C1	---	15559229	---	Benzenoids
NEG5500	Hematoxylin	5.277	301.101	[M-H]-	301.1	TRUE	1.8413e+08	2.00029e+08	1.09568e+08	2.62466e+08	1.58024e+08	2.25183e+08	1.356e+08	3.61699e+08	4.495e+08	2.66189e+08	2.44534e+08	2.21774e+08	1.6973e+08	1.56784e+08	1.17733e+08	172256661	1.9851e+08	1.91166e+08	0.04045	2.79883e+08	1.1054e+08	4.51277e+07	39.4951	1.899e+08	5.31338e+07	2.16918e+07	27.9799	1.67697e+08	2.87772e+07	1.17483e+07	17.1603	0.095919	1.22251	0.934758	1.39308	C16H14O6	1-benzopyrans	WZUVPPKBWHMQCE-CJNGLKHVSA-N	OC1=CC=C2C(OCC3(O)CC4=CC(O)=C(O)C=C4C23)=C1O	C09931	10603	HMDB0242211	Organoheterocyclic compounds
NEG9261	[8,8-Dimethyl-10-(3-methylbut-2-enoyloxy)-2-oxo-9,10-dihydropyrano[2,3-f]chromen-9-yl] 3-methylbutanoate	5.806	427.176	[M-H]-	427.176	TRUE	2.92984e+07	5.65561e+07	1.82637e+07	3.14576e+07	6.84914e+07	30782102	2.67609e+07	3.49593e+07	3.5399e+07	3.66923e+07	2.1163e+07	1.67905e+07	3.65819e+07	5.00501e+07	2.52103e+07	4.70582e+07	2.84973e+07	3.58607e+07	0.371186	2.86275e+07	8.37023e+06	3.41713e+06	29.2384	3.91416e+07	1.91122e+07	7.80251e+06	48.8283	3.72097e+07	9.83845e+06	4.01653e+06	26.4405	0.465963	0.592836	0.643061	0.430409	C24H28O7	Angular pyranocoumarins	MYXNOIIPXWBFFR-UHFFFAOYSA-N	O=C1OC2=C(C=C1)C=CC=3OC(C)(C)C(OC(=O)CC(C)C)C(OC(=O)C=C(C)C)C32	---	51136480	---	Phenylpropanoids and polyketides
NEG8758	(2E)-1-[1-(4-methoxyphenyl)(1,2,3,4-tetrahydrobeta-carbolin-2-yl)]-3-phenylpro p-2-en-1-one	5.857	407.177	[M-H]-	407.177	TRUE	3.48926e+07	6.79905e+07	3.99453e+06	4.80857e+07	5.29617e+07	5.18417e+06	530869	1.67002e+07	3.0147e+07	330957	689819	795848	3.78378e+07	4.22226e+07	3.40944e+07	3.12483e+07	2.97849e+07	6.44977e+07	0.0183967	8.19912e+06	1.2537e+07	5.11823e+06	152.907	3.55182e+07	2.61953e+07	1.06942e+07	73.7516	3.99476e+07	1.28495e+07	5.24579e+06	32.1659	0.0561433	1.30274	0.966592	1.73526	C27H24N2O2	Harmala alkaloids	DVTCVHHMJPHVPH-LFIBNONCSA-N	COc1ccc(C2c3[nH]c4ccccc4c3CCN2C(=O)C=Cc2ccccc2)cc1	---	15887791	---	Alkaloids and derivatives
NEG5221	Pentalenolactone O	6.988	293.103	[M-H2O-H]-	293.103	TRUE	6.43626e+07	5.59834e+07	1.14983e+06	1.27366e+08	3.15104e+07	3.83684e+06	421882	7.97647e+07	2.67538e+08	2.14497e+06	6.75276e+06	6.11327e+06	2.53022e+07	1.89639e+08	1.40898e+08	7.38344e+06	1.18377e+07	3.64334e+07	0.899733	6.04559e+07	1.05922e+08	4.32424e+07	175.205	4.73682e+07	4.70007e+07	1.9188e+07	99.2241	6.85824e+07	7.71445e+07	3.14941e+07	112.484	0.917128	0.120357	0.54034	0.0458862	C15H18O6	Terpene lactones	FWDDYLWFBHUEKH-QXGHTHNXSA-N	O=C(O)C1=CC2C(C(=CC23C1COC(=O)C3(O)CO)C)C	---	10357087	---	Lipids and lipid-like molecules
NEG8269	cis-Piceid	5.042	389.152	[M-H]-	389.152	TRUE	5.65633e+07	5.2065e+07	3.03849e+07	5.21316e+07	4.46598e+07	4.24435e+07	5.97266e+07	7.595e+07	6.46484e+07	6.0535e+07	4.9577e+07	5.64247e+07	3.72294e+07	4.14442e+07	4.62031e+07	3.6564e+07	4.63006e+07	3.77331e+07	0.00137029	6.11436e+07	8.83115e+06	3.6053e+06	14.4433	4.63747e+07	9.41699e+06	3.84447e+06	20.3063	4.09124e+07	4.46962e+06	1.82472e+06	10.9249	0.00837703	1.59211	1.1971	2.86319	C20H22O8	Stilbene glycosides	HSTZMXCBWJGKHG-BUFXCDORSA-N	OC1=CC=C(C=C1)C=CC=2C=C(O)C=C(OC3OC(CO)C(O)C(O)C3O)C2	---	5470020	HMDB0031422	Phenylpropanoids and polyketides
NEG2392	Camalexin	1.423	199.034	[M-H2O-H]-	199.034	TRUE	1.30599e+08	7.56411e+07	5.17303e+07	1.39895e+08	5.35674e+07	6.67668e+07	1.15581e+07	3.30471e+07	2.01546e+07	2.0659e+07	1.10889e+07	3.14598e+07	1.28841e+08	1.68606e+08	2.02531e+08	2.76989e+07	6.1684e+07	4.52614e+07	0.0187725	2.13279e+07	9.40324e+06	3.83886e+06	44.0889	8.63666e+07	3.8978e+07	1.59127e+07	45.1309	1.0577e+08	7.14747e+07	2.91794e+07	67.5754	0.0565023	1.34013	0.960726	1.72648	C11H8N2S	Indoles	IYODIJVWGPRBGQ-UHFFFAOYSA-N	C1=CC=C2C(=C1)C(=CN2)C3=NC=CS3	C21721	636970	HMDB0038631	Organoheterocyclic compounds
NEG4687	4'-Hydroxymethohexital	5.655	277.119	[M-H]-	277.119	TRUE	1.16918e+07	1.58964e+07	1.23799e+07	1.8154e+07	1.78571e+07	2.06984e+07	1.1705e+07	5.47387e+06	5.0857e+06	1.38566e+07	1.39358e+07	2.2946e+07	1.69332e+07	1.62341e+07	3.57037e+07	1.49324e+07	1.58559e+07	7.23689e+06	0.377498	1.21672e+07	6.59284e+06	2.69151e+06	54.1854	1.61129e+07	3.51463e+06	1.43484e+06	21.8125	1.7816e+07	9.45861e+06	3.86146e+06	53.0904	0.470411	0.744691	0.635337	0.423086	C14H18N2O4	Diazines	MTMBJMKMFXBBIP-UHFFFAOYSA-N	CC(O)C#CC(C)C1(CC=C)C(=O)NC(=O)N(C)C1=O	---	133547	HMDB0246635	Organoheterocyclic compounds
NEG8883	N-(3-fluoro-4-methylphenyl)-2-[4-(N-methylcarbamoyl)-2-oxohydroquinolyl]acetam ide	4.867	412.131	[M-H2O-H]-	412.131	TRUE	2.22761e+07	1.51938e+07	9.85906e+06	2.31841e+07	1.52949e+07	3.04245e+07	1.65085e+07	4.22963e+07	5.71545e+07	2.53956e+07	3.89389e+07	2.40224e+07	5.80942e+06	1.73192e+07	1.53749e+07	1.25891e+07	1.82515e+07	1.36606e+07	0.00858057	3.40527e+07	1.48921e+07	6.07968e+06	43.7326	1.93721e+07	7.34439e+06	2.99834e+06	37.9122	1.38341e+07	4.47235e+06	1.82583e+06	32.3283	0.0313947	1.42638	1.05713	2.06648	C20H18FN3O3	Quinoline carboxamides	NHIJPYLRSMZHBE-UHFFFAOYSA-N	CN=C(O)c1cc(=O)n(CC(O)=Nc2ccc(C)c(F)c2)c2ccccc12	---	25300804	---	Organoheterocyclic compounds
NEG9422	N-{2-[2-methyl-5-(phenylmethoxy)indol-3-yl]ethyl}(1-methylpyrazol-5-yl)carboxa mide	5.547	433.188	[M-H]-	433.188	TRUE	1.6401e+07	2.56413e+07	9.36848e+06	1.43083e+07	2.26045e+07	1.19284e+07	9.49782e+06	6.75539e+06	6.03767e+06	1.1718e+07	4.06221e+06	6.67538e+06	2.7302e+07	2.33517e+07	2.72438e+07	2.39847e+07	2.41213e+07	1.88466e+07	3.23678e-05	7.45775e+06	2.71896e+06	1.11001e+06	36.4582	1.67087e+07	6.27914e+06	2.56345e+06	37.5801	2.41417e+07	3.10798e+06	1.26883e+06	12.8739	0.00061863	1.88899	1.42506	4.48989	C23H24N4O2	3-alkylindoles	VVHKAOSBXNEURJ-UHFFFAOYSA-N	Cc1[nH]c2ccc(OCc3ccccc3)cc2c1CCNC(=O)c1ccnn1C	---	619612	---	Organoheterocyclic compounds
NEG8199	6-amino-4-(7-methoxy(2H-benzo[3,4-d]1,3-dioxolan-5-yl))-3-phenyl-4H-pyrano[2,3 -c]pyrazole-5-carbonitrile	8.362	387.11	[M-H]-	387.11	TRUE	3.52787e+07	6.38531e+07	2.04141e+07	2.39413e+07	3.05557e+07	3.24988e+07	9.40862e+06	3.86651e+07	2.71483e+07	2.47972e+07	2.07884e+07	1.20231e+07	1.21425e+07	3.03932e+07	2.93731e+07	2.05662e+07	2.35414e+07	2.1444e+07	0.151378	2.21384e+07	1.0691e+07	4.36459e+06	48.2916	3.44236e+07	1.54379e+07	6.30248e+06	44.8467	2.291e+07	6.65958e+06	2.71876e+06	29.0684	0.250224	0.10432	1.25706	0.819937	C21H16N4O4	Phenylpyrazoles	MNMPWITYZHFOAG-UHFFFAOYSA-N	COc1cc(C2C(C#N)=C(N)Oc3n[nH]c(-c4ccccc4)c32)cc2c1OCO2	---	3820150	---	Organoheterocyclic compounds
NEG2760	4-Chlorohippuric acid	0.93	212.012	[M-H]-	212.012	TRUE	1.11903e+08	2.78994e+07	983708	1.20753e+08	1.71829e+07	7.51949e+06	9.06873e+06	5.04499e+07	8.2591e+07	2.34825e+07	4.48505e+07	8.59209e+07	3.16999e+07	1.16559e+08	1.25822e+08	7.89125e+06	6.43311e+06	1.8857e+07	0.992023	4.93939e+07	3.08401e+07	1.25904e+07	62.4369	4.77068e+07	5.39981e+07	2.20446e+07	113.187	5.12104e+07	5.50388e+07	2.24695e+07	107.476	0.993973	0.051738	0.551383	0.00347842	C9H8ClNO3	Benzamides	COYZIYOEXGRBHQ-UHFFFAOYSA-N	O=C(O)CNC(=O)c1ccc(Cl)cc1	---	26009	---	Benzenoids
NEG13522	1,2,3,4,5,6,7,8,9,10-decahydrobenzo[a][12]annulen-12-yl-N-[6-(1,2,3,4,5,6,7,8, 9,10-decahydrobenzo[a][12]annulen-12-ylcarbonylamino)hexyl]carboxamide	8.154	661.298	[M-H]-	661.298	TRUE	5.23318e+07	2.56393e+07	3.45131e+06	9.2884e+07	9.5129e+06	9.34515e+06	1.04489e+07	2.4657e+07	3.46458e+07	3.14751e+07	3.87245e+07	3.08756e+07	2.49091e+07	8.92214e+07	4.86294e+07	9.88114e+06	1.10526e+07	2.06924e+07	0.936777	2.84712e+07	9.97408e+06	4.0719e+06	35.0322	3.21941e+07	3.46249e+07	1.41355e+07	107.55	3.40644e+07	3.0435e+07	1.2425e+07	89.3455	0.949823	0.188496	0.563023	0.0283637	C32H44N2O10	Alkyl aryl ethers	SYUYSYDIIRQOOG-UHFFFAOYSA-N	OC(=NCCCCCCN=C(O)c1ccc2c(c1)OCCOCCOCCO2)c1ccc2c(c1)OCCOCCOCCO2	---	4040857	---	Organic oxygen compounds
NEG5525	Norflurazon	5.264	302.031	[M-H]-	302.031	TRUE	4.51274e+06	9.62703e+06	3.65916e+06	4.97484e+06	8.52267e+06	5.63212e+06	2.22145e+07	5.44109e+07	6.17943e+07	7.47322e+07	5.91054e+07	6.3974e+07	1.83997e+07	1.09658e+07	4.48818e+06	1.86273e+07	1.72081e+07	1.79966e+07	1.96557e-06	5.60385e+07	1.78979e+07	7.30678e+06	31.9385	6.15476e+06	2.37711e+06	970451	38.6223	1.46143e+07	5.73501e+06	2.34131e+06	39.2425	0.000103633	1.55084	1.25173	5.70651	C12H9ClF3N3O	Trifluoromethylbenzenes	NVGOPFQZYCNLDU-UHFFFAOYSA-N	CNC1=C(Cl)C(=O)N(N=C1)C1=CC=CC(=C1)C(F)(F)F	C18874	33775	---	Benzenoids
NEG5094	1-acetyl-4-[(4-chlorophenyl)methoxy]-3-methoxybenzene	2.832	289.064	[M-H]-	289.064	TRUE	5.8839e+08	7.40426e+08	4.66115e+08	7.84294e+08	5.79947e+08	6.41037e+08	3.71914e+08	3.35989e+08	3.01532e+08	4.73271e+08	3.96277e+08	4.37251e+08	5.0842e+08	1.03827e+09	1.00469e+09	5.39718e+08	8.30241e+08	633688401	0.00261079	3.86039e+08	6.3534e+07	2.59377e+07	16.4579	6.33368e+08	1.15887e+08	4.73107e+07	18.2969	7.59172e+08	2.32383e+08	9.487e+07	30.6101	0.0128357	1.58817	1.15366	2.58323	C16H15ClO3	Ketones	PKCZFUBMPFFRFE-UHFFFAOYSA-N	COc1cc(C(C)=O)ccc1OCc1ccc(Cl)cc1	---	5200298	---	Organic oxygen compounds
NEG8329	S-(2-Carboxypropyl)glutathione	7.438	392.112	[M-H]-	392.112	TRUE	1.6754e+08	1.60738e+08	1.78188e+07	2.08993e+08	1.25413e+08	2.79624e+07	6.61776e+06	1.11669e+08	1.37364e+08	3.73722e+07	2.91841e+07	3.8082e+07	1.26896e+08	1.86069e+08	1.9844e+08	9.7553e+07	9.65754e+07	1.45726e+08	0.0816809	6.00481e+07	5.18584e+07	2.11711e+07	86.3615	1.18078e+08	7.84329e+07	3.20201e+07	66.4247	1.41876e+08	4.33784e+07	1.77091e+07	30.5747	0.159706	1.14164	0.946047	1.08788	C14H23N3O8S	Sulfur & glutamate containing peptides	JQWABENXVMJJMW-UHFFFAOYNA-N	O=C(O)CNC(=O)C(NC(=O)CCC(N)C(=O)O)CSCC(C(=O)O)C	---	---	---	---
NEG10159	2-[2-oxo-4-(piperidylcarbonyl)hydroquinolyl]-N-(2-phenylethyl)acetamide	5	462.204	[M-H]-	462.203	TRUE	5.09075e+07	3.80698e+07	6.83018e+07	2.79652e+07	4.67894e+07	7.73395e+07	3.72785e+07	1.63401e+07	1.50673e+07	1.52304e+07	6.44771e+06	1.20105e+07	6.33344e+07	4.01177e+07	6.41242e+07	63557408	5.09787e+07	2.888e+07	0.00126801	1.70624e+07	1.05332e+07	4.30017e+06	61.7334	5.15622e+07	1.84757e+07	7.54266e+06	35.8318	5.18321e+07	1.47352e+07	6.01564e+06	28.4288	0.00804477	1.45995	1.10759	2.89688	C25H27N3O3	Quinoline carboxamides	BSGRKLXPSPFTER-UHFFFAOYSA-N	O=C(c1cc(=O)n(CC(O)=NCCc2ccccc2)c2ccccc12)N1CCCCC1	---	17251130	---	Organoheterocyclic compounds
NEG2393	Camalexin	1.001	199.034	[M-H]-	199.034	TRUE	2.46899e+08	1.32339e+08	1.13273e+08	2.5416e+08	1.09798e+08	1.03126e+08	4.16784e+07	7.22468e+07	4.30764e+07	4.29918e+07	3.80077e+07	6.1568e+07	2.6923e+08	2.92512e+08	3.4237e+08	7.9881e+07	1.04914e+08	6.24725e+07	0.022896	4.99282e+07	1.37027e+07	5.59411e+06	27.4448	1.59933e+08	7.08816e+07	2.89373e+07	44.3197	1.91897e+08	1.22972e+08	5.0203e+07	64.0823	0.0645904	1.31209	0.935876	1.64024	C11H8N2S	Indoles	IYODIJVWGPRBGQ-UHFFFAOYSA-N	C1=CC=C2C(=C1)C(=CN2)C3=NC=CS3	C21721	636970	HMDB0038631	Organoheterocyclic compounds
NEG6688	FT-thioether; C10H18F3NO4S2	3.211	336.056	[M-H]-	336.056	TRUE	677943	560865	569550	1.26043e+06	820304	823903	292498	17961937	7.56834e+06	2.26708e+08	3.30019e+06	2.88423e+06	2.15816e+06	956870	963399	469395	1.4587e+06	1.11663e+06	0.298867	4.31191e+07	9.01554e+07	3.68058e+07	209.084	785498	259578	105972	33.0463	1.18719e+06	572686	233798	48.2386	0.400147	0.764935	0.634304	0.524522	C10H18F3NO4S2	PFSA	DLTHJDKHDLWLAE-UHFFFAOYSA-N	O=C(NC(C)(C)CS(=O)(=O)O)CCSCCC(F)(F)F	---	138395000	---	---
NEG2985	2,3,4,6-tetrahydroxy-5-oxo-5h-benzo[7]annulene-8-carboxylic acid	4.926	219.047	[M-H2O-H]-	219.048	TRUE	6.82578e+07	9.89247e+07	3.12145e+07	1.09242e+08	3.77568e+07	4.66791e+07	1.92062e+07	1.40461e+08	2.02296e+08	4.39005e+07	8.41228e+07	6.37613e+07	5.65645e+07	4.09793e+07	4.71063e+07	3.94543e+07	4.65316e+07	35432978	0.196374	9.22912e+07	6.78012e+07	2.76797e+07	73.4645	6.53459e+07	3.26726e+07	1.33385e+07	49.9994	4.43448e+07	7.43493e+06	3.0353e+06	16.7662	0.300858	0.940343	0.908289	0.706916	C12H8O7	Tropolones	PJSKCCANFAFYHW-UHFFFAOYSA-N	O=C(O)C1=CC(=O)C(O)=C2C(O)=C(O)C(O)=CC2=C1	---	269315;137628491	---	Hydrocarbon derivatives
NEG9110	Kioukasin E	9.046	421.151	[M-H]-	421.151	TRUE	1.0755e+07	1.40007e+07	4.97745e+06	1.15175e+07	7.2244e+06	6.97664e+06	1.69096e+07	1.35658e+07	1.6788e+07	9.92997e+06	1.34337e+07	3.73016e+07	1.31704e+07	1.60891e+07	1.65329e+07	9.93164e+06	8.13293e+06	9.07518e+06	0.0829575	1.79881e+07	9.80661e+06	4.00353e+06	54.5171	9.24194e+06	3.39119e+06	1.38445e+06	36.6935	1.21554e+07	3.64088e+06	1.48638e+06	29.9529	0.161582	0.754344	0.838289	1.08114	C19H22N2O9	Pyrimidine nucleosides	DOVSRUBRIYLZCI-BASLNEPJSA-N	O=C(OC1C(O)C(OC1N2C=CC(O)=NC2=O)CO)C=3C(OC)=CC(OC)=CC3C	---	23624918	---	Nucleosides, nucleotides, and analogues
NEG8645	Ascochlorin	5.48	403.168	[M-H]-	403.168	TRUE	5.66627e+07	4.46402e+07	5.52002e+07	4.70861e+07	6.42359e+07	5.22972e+07	7.79927e+07	8.29146e+07	1.06802e+08	7.55954e+07	4.77029e+07	6.54689e+07	3.46075e+07	3.375e+07	3.86689e+07	3.66621e+07	4.54248e+07	4.16808e+07	0.000336289	7.60795e+07	1.95566e+07	7.98397e+06	25.7055	5.33537e+07	7.0584e+06	2.88158e+06	13.2294	3.84657e+07	4.45386e+06	1.81828e+06	11.5788	0.00314555	1.74257	1.30024	3.47329	C23H29ClO4	Aldehydes	SETVRSKZJJWOPA-FLDGXQSCSA-N	O=CC1=C(O)C(=C(O)C(Cl)=C1C)CC=C(C=CC2(C)C(C(=O)CCC2C)C)C	---	11258227	---	Organic oxygen compounds
NEG9817	N-(3,5-dimethoxyphenyl)-2-[2-oxo-4-(piperidylcarbonyl)hydroquinolyl]acetamide	5.515	448.188	[M-H]-	448.188	TRUE	4.22743e+07	4.31206e+07	2.00411e+07	6.06682e+07	4.20569e+07	2.80453e+07	1.9876e+07	4.38867e+07	4.20234e+07	2.67578e+07	2.80903e+07	2.46412e+07	4.41984e+07	5.09188e+07	4.18279e+07	6.42015e+07	6.03822e+07	5.94587e+07	0.0108059	3.08792e+07	9.77889e+06	3.99222e+06	31.6682	3.93677e+07	1.4037e+07	5.73058e+06	35.6561	5.34979e+07	9.23919e+06	3.77188e+06	17.2702	0.0373805	1.43756	1.31423	1.96634	C25H27N3O5	Quinoline carboxamides	LVURFSPFXZXXLB-UHFFFAOYSA-N	COc1cc(N=C(O)Cn2c(=O)cc(C(=O)N3CCCCC3)c3ccccc32)cc(OC)c1	---	17251094	---	Organoheterocyclic compounds
NEG9760	N-(2H,3H-benzo[3,4-e]1,4-dioxin-6-yl)-2-[2-oxo-4-(piperidylcarbonyl)hydroquino lyl]acetamide	4.757	446.172	[M-H]-	446.172	TRUE	4.16133e+07	2.80088e+07	2.09513e+07	4.72519e+07	3.25688e+07	2.79722e+07	3.94339e+07	3.49282e+07	3.20215e+07	4.45361e+07	2.67759e+07	2.95123e+07	2.44124e+07	1.92375e+07	2.30857e+07	3.32543e+07	3.71753e+07	1.86016e+07	0.178907	3.45346e+07	6.57152e+06	2.68281e+06	19.0288	3.30611e+07	9.72452e+06	3.97002e+06	29.4138	2.59611e+07	7.60242e+06	3.10368e+06	29.2839	0.283765	0.938939	1.02177	0.747372	C25H25N3O5	Quinoline carboxamides	UZWWSNLZJSVJAR-UHFFFAOYSA-N	O=C(c1cc(=O)n(CC(O)=Nc2ccc3c(c2)OCCO3)c2ccccc12)N1CCCCC1	---	17251155	---	Organoheterocyclic compounds
NEG5744	Indoxyl glucuronide	4.517	308.077	[M-H]-	308.078	TRUE	1.18362e+06	8.74663e+06	6.53693e+06	2.75773e+06	2.424e+06	3.06173e+06	6.19679e+07	5.70314e+07	4.25702e+07	4.71641e+07	3.25109e+07	7.88538e+07	2.97309e+07	2.78752e+07	1.11871e+07	2.2091e+07	2.51054e+07	6.04797e+07	6.01852e-05	5.33497e+07	1.62911e+07	6.65082e+06	30.5365	4.11844e+06	2.88866e+06	1.17929e+06	70.1396	2.94116e+07	1.65648e+07	6.76253e+06	56.3205	0.000868144	0.926761	1.46768	4.22051	C14H15NO7	Sugar acids and derivatives	KUYNOZVWCFXSNE-BYNIDDHOSA-N	O=C(O)C1OC(OC2=CNC=3C=CC=CC23)C(O)C(O)C1O	---	2733785	HMDB0010319	Organic oxygen compounds
NEG7296	Myricanone	12.597	355.154	[M-H]-	355.155	TRUE	7.57872e+06	1.02988e+07	2.5062e+07	1.47459e+07	1.31329e+07	1.93847e+07	2.65787e+07	3.04839e+07	4.06325e+06	3.76392e+06	4.33552e+07	5.78318e+07	1.23617e+07	6.18189e+06	5.09886e+06	7.14509e+06	6.95188e+06	1.75745e+07	0.0761842	2.76795e+07	2.1418e+07	8.74385e+06	77.3785	1.50338e+07	6.34333e+06	2.58965e+06	42.1937	9.21898e+06	4.80272e+06	1.9607e+06	52.096	0.15128	1.15789	0.825425	1.11813	C21H24O5	Flavonoids	ZTSNTUQTNQSIDC-UHFFFAOYSA-N	COC1=C(O)C2=CC(=C1OC)C1=C(O)C=CC(CCC(=O)CCCC2)=C1	---	161748	HMDB0030798	Phenylpropanoids and polyketides
[truncated: 868 more rows]
[truncated: 2 more columns]
