# Supplementary material for: Metabolomics Combined with Physiology and Transcriptomics Reveal the Response of Samsoniella hepiali to Key Metabolic Pathways and Its Degradation Mechanism during Subculture
Source: Antioxidants (Basel). 2024 Jun 27;13(7):780. doi: 10.3390/antiox13070780 (PMC11274122; doi:10.3390/antiox13070780)
Supplement: Supplementary file 1 [file antioxidants-13-00780-s001.zip › Supplementary Files/Table S10.xlsx]

## Sheet: Sheet1
Table S10. The common KEGG enrichment pathway of DAMs and DEGs in F1 vs F11 comparison group
ID	Pathway Name	MetaboRatio	BgRatio	KEGGID	Count	KEGGID(LOG2FC)	RichFactor	PathwayID	Up_gene	Down_gene
ko02010	ABC transporters	22/117	138/6080	C00387/C01157/C00188/C00140/C00079/C00148/C00065/C00407/C00025/C00881/C00212/C00299/C00047/C00526/C00009/C00041/C00064/C00559/C00392/C00077/C00315/C00093	22	C00387(-1.148)/C01157(-1.283)/C00188(-0.832)/C00140(-1.757)/C00079(-1.222)/C00148(-0.769)/C00065(-0.904)/C00407(-0.823)/C00025(-0.928)/C00881(1.577)/C00212(-0.433)/C00299(-0.882)/C00047(-0.729)/C00526(-2.454)/C00009(1.803)/C00041(-1.042)/C00064(-0.663)/C00559(-1.177)/C00392(-0.866)/C00077(-0.878)/C00315(-0.398)/C00093(0.597)	8.28	ko02010	TRINITY_DN4096_c0_g1,TRINITY_DN2006_c0_g1,TRINITY_DN10962_c0_g1,TRINITY_DN10962_c0_g2,TRINITY_DN14232_c0_g1,TRINITY_DN4469_c0_g1,TRINITY_DN12509_c0_g1	TRINITY_DN300_c0_g1,TRINITY_DN1048_c0_g1,TRINITY_DN884_c0_g1
ko00970	Aminoacyl-tRNA biosynthesis	12/117	52/6080	C00188/C00079/C00148/C00065/C00073/C00082/C00407/C00025/C00047/C00078/C00041/C00064	12	C00188(-0.832)/C00079(-1.222)/C00148(-0.769)/C00065(-0.904)/C00073(-0.879)/C00082(-0.625)/C00407(-0.823)/C00025(-0.928)/C00047(-0.729)/C00078(-0.673)/C00041(-1.042)/C00064(-0.663)	11.99	ko00970	TRINITY_DN2792_c0_g3,TRINITY_DN1777_c0_g2,TRINITY_DN3613_c1_g1,TRINITY_DN2479_c0_g1,TRINITY_DN836_c1_g2,TRINITY_DN1055_c3_g1,TRINITY_DN745_c1_g1,TRINITY_DN1168_c0_g2,TRINITY_DN24041_c1_g1	TRINITY_DN396_c1_g3,TRINITY_DN1060_c1_g1,TRINITY_DN4244_c0_g1
ko00250	Alanine, aspartate and glutamate metabolism	9/117	28/6080	C03794/C00158/C00025/C00041/C01042/C00064/C00042/C00026/C00334	9	C03794(-3.271)/C00158(1.914)/C00025(-0.928)/C00041(-1.042)/C01042(1.826)/C00064(-0.663)/C00042(-1.396)/C00026(0.569)/C00334(1.013)	16.7	ko00250	TRINITY_DN8284_c0_g1,TRINITY_DN19881_c0_g1,TRINITY_DN3952_c0_g1,TRINITY_DN5314_c0_g3,TRINITY_DN21018_c0_g1,TRINITY_DN15204_c0_g1,TRINITY_DN4332_c0_g1,TRINITY_DN6166_c0_g1,TRINITY_DN3552_c0_g1,TRINITY_DN20901_c0_g1,TRINITY_DN9610_c0_g1,TRINITY_DN2715_c0_g1,TRINITY_DN15928_c0_g1	TRINITY_DN1656_c0_g1,TRINITY_DN131_c0_g1,TRINITY_DN243_c0_g1,TRINITY_DN2573_c0_g1,TRINITY_DN131_c0_g3,TRINITY_DN561_c1_g2,TRINITY_DN3605_c1_g1
ko00230	Purine metabolism	13/117	95/6080	C00387/C00242/C03794/C00362/C00385/C00262/C00147/C00366/C00144/C00212/C00064/C00008/C00559	13	C00387(-1.148)/C00242(-1.126)/C03794(-3.271)/C00362(-1.687)/C00385(-4.169)/C00262(-3.992)/C00147(-0.499)/C00366(-5.249)/C00144(-1.189)/C00212(-0.433)/C00064(-0.663)/C00008(1.042)/C00559(-1.177)	7.11	ko00230	TRINITY_DN10382_c0_g1,TRINITY_DN14360_c1_g1,TRINITY_DN6309_c0_g1,TRINITY_DN1946_c0_g1,TRINITY_DN371_c4_g1,TRINITY_DN9277_c0_g2,TRINITY_DN16280_c0_g1,TRINITY_DN2458_c0_g1,TRINITY_DN3937_c0_g1,TRINITY_DN19905_c0_g1,TRINITY_DN9877_c2_g1,TRINITY_DN2474_c2_g1	TRINITY_DN1560_c4_g1,TRINITY_DN314_c2_g1,TRINITY_DN318_c0_g1,TRINITY_DN538_c0_g2,TRINITY_DN24125_c0_g1,TRINITY_DN3004_c1_g1,TRINITY_DN310_c4_g1
ko00310	Lysine degradation	8/117	50/6080	C04092/C02727/C00047/C00956/C00489/C00164/C00042/C00026	8	C04092(-1.035)/C02727(-0.648)/C00047(-0.729)/C00956(-1.081)/C00489(1.035)/C00164(1.298)/C00042(-1.396)/C00026(0.569)	8.31	ko00310	TRINITY_DN23182_c0_g1,TRINITY_DN25234_c0_g1,TRINITY_DN10065_c0_g1,TRINITY_DN6595_c0_g2,TRINITY_DN3802_c0_g1,TRINITY_DN21269_c0_g1,TRINITY_DN24235_c0_g1,TRINITY_DN7600_c0_g2,TRINITY_DN5351_c0_g1,TRINITY_DN22955_c0_g1,TRINITY_DN6810_c0_g1,TRINITY_DN11997_c0_g1,TRINITY_DN3314_c1_g1,TRINITY_DN18206_c0_g1,TRINITY_DN69_c0_g2	TRINITY_DN100_c0_g1
ko00190	Oxidative phosphorylation	5/117	16/6080	C00003/C00009/C00008/C00042/C00061	5	C00003(-1.032)/C00009(1.803)/C00008(1.042)/C00042(-1.396)/C00061(-0.413)	16.24	ko00190	TRINITY_DN19304_c0_g1,TRINITY_DN23571_c0_g1,TRINITY_DN23438_c0_g1,TRINITY_DN24680_c0_g1,TRINITY_DN6318_c0_g1,TRINITY_DN21862_c0_g1,TRINITY_DN25320_c0_g1,TRINITY_DN7263_c0_g2,TRINITY_DN23229_c0_g1,TRINITY_DN25246_c0_g1,TRINITY_DN24989_c0_g1,TRINITY_DN21794_c1_g2,TRINITY_DN23209_c0_g1,TRINITY_DN21006_c0_g1,TRINITY_DN22200_c0_g1,TRINITY_DN25285_c0_g1,TRINITY_DN22060_c0_g1,TRINITY_DN18131_c0_g1,TRINI…	TRINITY_DN726_c4_g1,TRINITY_DN21889_c0_g1,TRINITY_DN386_c1_g1,TRINITY_DN1180_c0_g1,TRINITY_DN609_c0_g1,TRINITY_DN1268_c0_g1,TRINITY_DN529_c0_g1,TRINITY_DN1490_c0_g1,TRINITY_DN928_c0_g1,TRINITY_DN2622_c1_g1,TRINITY_DN1115_c0_g1,TRINITY_DN194_c1_g2,TRINITY_DN287_c2_g1,TRINITY_DN7_c4_g2,TRINITY_DN1103_c0_g2,TRINITY_DN963_c0_g1,TRINITY_DN752_c0_g1,TRINITY_DN342_c0_g1,TRINITY_DN3298_c1_g3,TRINITY_DN10…
ko00410	beta-Alanine metabolism	6/117	32/6080	C00106/C03722/C02642/C00864/C00334/C00315	6	C00106(-0.766)/C03722(1.948)/C02642(0.915)/C00864(-1.738)/C00334(1.013)/C00315(-0.398)	9.74	ko00410	TRINITY_DN1520_c0_g1,TRINITY_DN4812_c0_g1,TRINITY_DN15620_c0_g1,TRINITY_DN3314_c1_g1,TRINITY_DN19881_c0_g1,TRINITY_DN3952_c0_g1,TRINITY_DN3802_c0_g1,TRINITY_DN20023_c0_g1,TRINITY_DN24235_c0_g1,TRINITY_DN10065_c0_g1,TRINITY_DN25234_c0_g1,TRINITY_DN544_c0_g2,TRINITY_DN23182_c0_g1,TRINITY_DN21969_c0_g1	TRINITY_DN131_c0_g1,TRINITY_DN230_c9_g1,TRINITY_DN82_c0_g1,TRINITY_DN131_c0_g3,TRINITY_DN1769_c0_g1
ko00240	Pyrimidine metabolism	8/117	65/6080	C00106/C00881/C01168/C00299/C00526/C02170/C00064/C02642	8	C00106(-0.766)/C00881(1.577)/C01168(-0.841)/C00299(-0.882)/C00526(-2.454)/C02170(-1.999)/C00064(-0.663)/C02642(0.915)	6.4	ko00240	TRINITY_DN2474_c2_g1,TRINITY_DN115_c0_g1,TRINITY_DN21969_c0_g1,TRINITY_DN8455_c0_g1,TRINITY_DN1946_c0_g1,TRINITY_DN14360_c1_g1,TRINITY_DN1177_c0_g1,TRINITY_DN60_c12_g1,TRINITY_DN8284_c0_g1	TRINITY_DN39_c0_g3,TRINITY_DN442_c0_g3,TRINITY_DN430_c0_g1
ko00400	Phenylalanine, tyrosine and tryptophan biosynthesis	6/117	34/6080	C00079/C00082/C00078/C00463/C00493/C00108	6	C00079(-1.222)/C00082(-0.625)/C00078(-0.673)/C00463(-0.525)/C00493(2.089)/C00108(2.741)	9.17	ko00400	TRINITY_DN21018_c0_g1,TRINITY_DN15204_c0_g1,TRINITY_DN3394_c1_g1,TRINITY_DN15150_c0_g1	TRINITY_DN1656_c0_g1,TRINITY_DN6026_c0_g1
ko00760	Nicotinate and nicotinamide metabolism	7/117	55/6080	C00003/C00253/C03722/C01020/C01004/C00042/C00334	7	C00003(-1.032)/C00253(1.876)/C03722(1.948)/C01020(2.286)/C01004(0.929)/C00042(-1.396)/C00334(1.013)	6.61	ko00760	TRINITY_DN6150_c0_g1,TRINITY_DN8272_c0_g2,TRINITY_DN1946_c0_g1,TRINITY_DN3203_c1_g1	TRINITY_DN39_c0_g3
ko00330	Arginine and proline metabolism	7/117	72/6080	C01157/C00148/C00025/C00791/C00077/C00334/C00315	7	C01157(-1.283)/C00148(-0.769)/C00025(-0.928)/C00791(0.896)/C00077(-0.878)/C00334(1.013)/C00315(-0.398)	5.05	ko00330	TRINITY_DN3802_c0_g1,TRINITY_DN4240_c0_g2,TRINITY_DN2082_c0_g1,TRINITY_DN1735_c0_g1,TRINITY_DN443_c1_g1,TRINITY_DN815_c0_g1,TRINITY_DN25234_c0_g1,TRINITY_DN3314_c1_g1,TRINITY_DN15204_c0_g1,TRINITY_DN10065_c0_g1,TRINITY_DN21018_c0_g1,TRINITY_DN18121_c0_g1,TRINITY_DN23163_c0_g1,TRINITY_DN15928_c0_g1,TRINITY_DN2328_c0_g1,TRINITY_DN6296_c0_g1,TRINITY_DN15672_c0_g1,TRINITY_DN23182_c0_g1	TRINITY_DN581_c1_g2,TRINITY_DN15836_c0_g1,TRINITY_DN685_c0_g2,TRINITY_DN3069_c0_g1,TRINITY_DN452_c1_g2,TRINITY_DN1769_c0_g1,TRINITY_DN1047_c0_g1,TRINITY_DN1656_c0_g1,TRINITY_DN2157_c1_g2
ko00480	Glutathione metabolism	5/117	38/6080	C00025/C00127/C01879/C00077/C00315	5	C00025(-0.928)/C00127(0.449)/C01879(-0.653)/C00077(-0.878)/C00315(-0.398)	6.84	ko00480	TRINITY_DN4240_c0_g2,TRINITY_DN12607_c0_g1,TRINITY_DN3054_c0_g1,TRINITY_DN10027_c0_g1,TRINITY_DN21823_c0_g1,TRINITY_DN24295_c0_g1,TRINITY_DN7748_c0_g1,TRINITY_DN19536_c0_g1,TRINITY_DN23653_c0_g1,TRINITY_DN2274_c0_g2,TRINITY_DN2013_c0_g2,TRINITY_DN2159_c2_g1,TRINITY_DN2474_c2_g1	TRINITY_DN1626_c0_g1,TRINITY_DN2274_c0_g1,TRINITY_DN668_c0_g1,TRINITY_DN581_c1_g2,TRINITY_DN509_c1_g1,TRINITY_DN888_c0_g1
ko00220	Arginine biosynthesis	4/117	23/6080	C00025/C00064/C00026/C00077	4	C00025(-0.928)/C00064(-0.663)/C00026(0.569)/C00077(-0.878)	9.04	ko00220	TRINITY_DN5314_c0_g3,TRINITY_DN3889_c7_g1,TRINITY_DN6296_c0_g1,TRINITY_DN21018_c0_g1,TRINITY_DN7173_c0_g1,TRINITY_DN1823_c1_g1,TRINITY_DN3307_c0_g1,TRINITY_DN6166_c0_g1,TRINITY_DN15204_c0_g1,TRINITY_DN3552_c0_g1,TRINITY_DN9610_c0_g1,TRINITY_DN20901_c0_g1,TRINITY_DN2715_c0_g1	TRINITY_DN1656_c0_g1,TRINITY_DN5_c0_g3,TRINITY_DN452_c1_g2,TRINITY_DN243_c0_g1,TRINITY_DN561_c1_g2,TRINITY_DN3605_c1_g1
ko00630	Glyoxylate and dicarboxylate metabolism	6/117	62/6080	C00065/C00158/C00025/C00064/C00042/C00026	6	C00065(-0.904)/C00158(1.914)/C00025(-0.928)/C00064(-0.663)/C00042(-1.396)/C00026(0.569)	5.03	ko00630	TRINITY_DN5554_c0_g1,TRINITY_DN20158_c0_g1,TRINITY_DN25288_c0_g1,TRINITY_DN13242_c0_g1,TRINITY_DN6166_c0_g1,TRINITY_DN9864_c0_g4,TRINITY_DN21945_c0_g1,TRINITY_DN69_c0_g2,TRINITY_DN19599_c0_g1,TRINITY_DN21269_c0_g1,TRINITY_DN20832_c0_g1,TRINITY_DN7600_c0_g2	TRINITY_DN2846_c0_g1,TRINITY_DN1596_c0_g1,TRINITY_DN7_c0_g1,TRINITY_DN3503_c0_g1,TRINITY_DN243_c0_g1,TRINITY_DN1004_c1_g4
ko00592	alpha-Linolenic acid metabolism	5/117	44/6080	C16308/C16300/C00157/C01226/C16320	5	C16308(3.356)/C16300(6.462)/C00157(-7.098)/C01226(-2.924)/C16320(-2.258)	5.91	ko00592	TRINITY_DN3208_c0_g1,TRINITY_DN24143_c0_g1,TRINITY_DN1520_c0_g1,TRINITY_DN4812_c0_g1	TRINITY_DN4092_c0_g1,TRINITY_DN1798_c0_g2
ko00460	Cyanoamino acid metabolism	5/117	45/6080	C00079/C16074/C00065/C00082/C00407	5	C00079(-1.222)/C16074(-1.093)/C00065(-0.904)/C00082(-0.625)/C00407(-0.823)	5.77	ko00460	TRINITY_DN2133_c0_g1	TRINITY_DN668_c0_g1,TRINITY_DN36_c1_g1,TRINITY_DN509_c1_g1,TRINITY_DN1626_c0_g1
ko00650	Butanoate metabolism	5/117	47/6080	C00025/C00164/C00042/C00026/C00334	5	C00025(-0.928)/C00164(1.298)/C00042(-1.396)/C00026(0.569)/C00334(1.013)	5.53	ko00650	TRINITY_DN8206_c0_g1,TRINITY_DN23238_c0_g1,TRINITY_DN11997_c0_g1,TRINITY_DN69_c0_g2,TRINITY_DN19881_c0_g1,TRINITY_DN3952_c0_g1,TRINITY_DN21269_c0_g1,TRINITY_DN3959_c1_g1,TRINITY_DN24235_c0_g1,TRINITY_DN22955_c0_g1	TRINITY_DN131_c0_g3,TRINITY_DN167_c0_g1,TRINITY_DN2189_c0_g1,TRINITY_DN131_c0_g1
ko00380	Tryptophan metabolism	6/117	83/6080	C05660/C03722/C00078/C00463/C00328/C00108	6	C05660(2.125)/C03722(1.948)/C00078(-0.673)/C00463(-0.525)/C00328(-1.147)/C00108(2.741)	3.76	ko00380	TRINITY_DN10065_c0_g1,TRINITY_DN18121_c0_g1,TRINITY_DN23163_c0_g1,TRINITY_DN2082_c0_g1,TRINITY_DN25234_c0_g1,TRINITY_DN23182_c0_g1,TRINITY_DN5554_c0_g1,TRINITY_DN443_c1_g1,TRINITY_DN69_c0_g2,TRINITY_DN3314_c1_g1,TRINITY_DN2605_c0_g1,TRINITY_DN1380_c0_g2,TRINITY_DN11997_c0_g1,TRINITY_DN2328_c0_g1,TRINITY_DN6810_c0_g1,TRINITY_DN22955_c0_g1,TRINITY_DN1146_c2_g1,TRINITY_DN15767_c0_g1,TRINITY_DN8748_c…	-
ko00020	Citrate cycle (TCA cycle)	3/117	20/6080	C00158/C00042/C00026	3	C00158(1.914)/C00042(-1.396)/C00026(0.569)	7.79	ko00020	TRINITY_DN20158_c0_g1,TRINITY_DN9864_c0_g4,TRINITY_DN13242_c0_g1,TRINITY_DN21006_c0_g1,TRINITY_DN10955_c0_g1,TRINITY_DN9350_c0_g1,TRINITY_DN25246_c0_g1,TRINITY_DN6595_c0_g2,TRINITY_DN20754_c0_g1,TRINITY_DN15360_c0_g1,TRINITY_DN7600_c0_g2,TRINITY_DN23571_c0_g1,TRINITY_DN21945_c0_g1,TRINITY_DN21823_c0_g1,TRINITY_DN20046_c0_g1	TRINITY_DN2300_c0_g1,TRINITY_DN888_c0_g1,TRINITY_DN1613_c0_g1,TRINITY_DN782_c0_g3,TRINITY_DN7_c0_g1,TRINITY_DN6981_c0_g1,TRINITY_DN1004_c1_g4,TRINITY_DN529_c0_g1,TRINITY_DN22_c0_g1,TRINITY_DN1365_c0_g1,TRINITY_DN2690_c0_g1,TRINITY_DN396_c0_g2
ko00270	Cysteine and methionine metabolism	5/117	64/6080	C21016/C00065/C00073/C00021/C00041	5	C21016(1.662)/C00065(-0.904)/C00073(-0.879)/C00021(-4.070)/C00041(-1.042)	4.06	ko00270	TRINITY_DN3448_c0_g2,TRINITY_DN3776_c0_g1,TRINITY_DN20858_c0_g1,TRINITY_DN10027_c0_g1,TRINITY_DN12607_c0_g1,TRINITY_DN1435_c0_g1,TRINITY_DN4336_c0_g1,TRINITY_DN21018_c0_g1,TRINITY_DN11116_c0_g1,TRINITY_DN13242_c0_g1,TRINITY_DN12108_c0_g2,TRINITY_DN15204_c0_g1,TRINITY_DN20158_c0_g1,TRINITY_DN19906_c0_g1,TRINITY_DN20967_c0_g1,TRINITY_DN15150_c0_g1,TRINITY_DN5177_c0_g1	TRINITY_DN92_c0_g1,TRINITY_DN1656_c0_g1,TRINITY_DN1437_c0_g3,TRINITY_DN1314_c0_g1,TRINITY_DN2862_c0_g1,TRINITY_DN581_c1_g2,TRINITY_DN2157_c1_g2,TRINITY_DN3311_c0_g1,TRINITY_DN159_c1_g2,TRINITY_DN140_c0_g2
ko00430	Taurine and hypotaurine metabolism	3/117	23/6080	C00025/C00041/C00026	3	C00025(-0.928)/C00041(-1.042)/C00026(0.569)	6.78	ko00430	TRINITY_DN5177_c0_g1,TRINITY_DN3952_c0_g1	TRINITY_DN561_c1_g2,TRINITY_DN1626_c0_g1,TRINITY_DN509_c1_g1,TRINITY_DN668_c0_g1
ko00750	Vitamin B6 metabolism	3/117	29/6080	C00314/C00847/C00064	3	C00314(1.749)/C00847(0.689)/C00064(-0.663)	5.38	ko00750	-	TRINITY_DN42_c4_g2,TRINITY_DN42_c3_g1
ko00770	Pantothenate and CoA biosynthesis	3/117	30/6080	C00106/C02642/C00864	3	C00106(-0.766)/C02642(0.915)/C00864(-1.738)	5.2	ko00770	TRINITY_DN2859_c0_g4,TRINITY_DN10065_c0_g1,TRINITY_DN21969_c0_g1,TRINITY_DN23182_c0_g1,TRINITY_DN25304_c0_g1,TRINITY_DN3314_c1_g1,TRINITY_DN3802_c0_g1	TRINITY_DN1999_c0_g1,TRINITY_DN159_c1_g2,TRINITY_DN3610_c0_g1,TRINITY_DN2189_c0_g1
ko00564	Glycerophospholipid metabolism	4/117	56/6080	C00065/C00157/C01233/C00093	4	C00065(-0.904)/C00157(-7.098)/C01233(-0.307)/C00093(0.597)	3.71	ko00564	TRINITY_DN11164_c0_g2,TRINITY_DN5130_c0_g1,TRINITY_DN3402_c0_g1,TRINITY_DN4158_c0_g1,TRINITY_DN25800_c0_g1,TRINITY_DN11331_c0_g1,TRINITY_DN2026_c0_g1,TRINITY_DN24047_c0_g1,TRINITY_DN13176_c0_g2,TRINITY_DN20326_c0_g1,TRINITY_DN11702_c0_g1,TRINITY_DN13176_c0_g1,TRINITY_DN4670_c0_g1	TRINITY_DN884_c1_g3,TRINITY_DN736_c0_g1,TRINITY_DN1207_c2_g1,TRINITY_DN1230_c0_g1,TRINITY_DN712_c0_g1,TRINITY_DN227_c6_g1,TRINITY_DN4092_c0_g1,TRINITY_DN413_c0_g1,TRINITY_DN4468_c0_g1,TRINITY_DN164_c1_g1,TRINITY_DN1793_c0_g1,TRINITY_DN391_c0_g1
ko00920	Sulfur metabolism	3/117	33/6080	C00065/C00042/C11143	3	C00065(-0.904)/C00042(-1.396)/C11143(0.574)	4.72	ko00920	TRINITY_DN4336_c0_g1,TRINITY_DN1876_c1_g2,TRINITY_DN20883_c0_g1,TRINITY_DN20708_c0_g1	TRINITY_DN2233_c0_g1,TRINITY_DN318_c0_g1,TRINITY_DN1560_c4_g1
ko00300	Lysine biosynthesis	3/117	35/6080	C00047/C00956/C00026	3	C00047(-0.729)/C00956(-1.081)/C00026(0.569)	4.45	ko00300	-	TRINITY_DN564_c0_g1
ko04111	Cell cycle - yeast	1/117	2/6080	C00009	1	C00009(1.803)	25.98	ko04111	TRINITY_DN2954_c1_g2,TRINITY_DN2438_c0_g1,TRINITY_DN21984_c0_g1,TRINITY_DN9617_c0_g1,TRINITY_DN2954_c1_g6,TRINITY_DN13_c0_g1,TRINITY_DN20742_c0_g1,TRINITY_DN2226_c1_g1,TRINITY_DN231_c2_g1,TRINITY_DN12572_c0_g2,TRINITY_DN3559_c0_g1,TRINITY_DN24180_c0_g1,TRINITY_DN2719_c0_g1,TRINITY_DN24076_c0_g1,TRINITY_DN1367_c0_g1,TRINITY_DN2683_c0_g1,TRINITY_DN25223_c1_g1,TRINITY_DN1955_c3_g1,TRINITY_DN2307_c1_…	TRINITY_DN998_c3_g2,TRINITY_DN231_c0_g1,TRINITY_DN527_c0_g2
ko00640	Propanoate metabolism	3/117	40/6080	C02170/C04225/C00042	3	C02170(-1.999)/C04225(1.666)/C00042(-1.396)	3.9	ko00640	TRINITY_DN19906_c0_g1,TRINITY_DN1520_c0_g1,TRINITY_DN20046_c0_g1,TRINITY_DN4812_c0_g1,TRINITY_DN3341_c0_g1,TRINITY_DN15620_c0_g1,TRINITY_DN7600_c0_g2,TRINITY_DN15360_c0_g1,TRINITY_DN20754_c0_g1,TRINITY_DN19881_c0_g1,TRINITY_DN20023_c0_g1,TRINITY_DN24235_c0_g1	TRINITY_DN131_c0_g3,TRINITY_DN193_c2_g4,TRINITY_DN2300_c0_g1,TRINITY_DN1365_c0_g1,TRINITY_DN230_c9_g1,TRINITY_DN131_c0_g1,TRINITY_DN1243_c0_g1
ko00280	Valine, leucine and isoleucine degradation	3/117	42/6080	C00407/C02170/C00164	3	C00407(-0.823)/C02170(-1.999)/C00164(1.298)	3.71	ko00280	TRINITY_DN25234_c0_g1,TRINITY_DN10065_c0_g1,TRINITY_DN8206_c0_g1,TRINITY_DN13104_c0_g1,TRINITY_DN23238_c0_g1,TRINITY_DN23182_c0_g1,TRINITY_DN3208_c0_g1,TRINITY_DN15620_c0_g1,TRINITY_DN11997_c0_g1,TRINITY_DN21868_c0_g1,TRINITY_DN3314_c1_g1,TRINITY_DN4464_c0_g1,TRINITY_DN24143_c0_g1,TRINITY_DN69_c0_g2,TRINITY_DN8980_c0_g3,TRINITY_DN3802_c0_g1,TRINITY_DN24085_c0_g1,TRINITY_DN19881_c0_g1,TRINITY_DN24…	TRINITY_DN159_c1_g2,TRINITY_DN131_c0_g3,TRINITY_DN167_c0_g1,TRINITY_DN1798_c0_g2,TRINITY_DN1243_c0_g1,TRINITY_DN131_c0_g1
ko00910	Nitrogen metabolism	2/117	19/6080	C00025/C00064	2	C00025(-0.928)/C00064(-0.663)	5.47	ko00910	TRINITY_DN4332_c0_g1,TRINITY_DN6166_c0_g1,TRINITY_DN5314_c0_g3	TRINITY_DN3842_c0_g1,TRINITY_DN561_c1_g2,TRINITY_DN1633_c0_g1,TRINITY_DN3605_c1_g1,TRINITY_DN243_c0_g1
ko00740	Riboflavin metabolism	2/117	20/6080	C00474/C00061	2	C00474(-0.802)/C00061(-0.413)	5.2	ko00740	TRINITY_DN2357_c0_g1	TRINITY_DN193_c5_g3,TRINITY_DN307_c1_g2
ko00340	Histidine metabolism	3/117	47/6080	C00025/C05570/C00026	3	C00025(-0.928)/C05570(0.799)/C00026(0.569)	3.32	ko00340	TRINITY_DN3314_c1_g1,TRINITY_DN3802_c0_g1,TRINITY_DN815_c0_g1,TRINITY_DN25234_c0_g1,TRINITY_DN10065_c0_g1,TRINITY_DN4018_c0_g1,TRINITY_DN18121_c0_g1,TRINITY_DN23182_c0_g1	TRINITY_DN860_c5_g1
ko00350	Tyrosine metabolism	4/117	78/6080	C00082/C00164/C02465/C00042	4	C00082(-0.625)/C00164(1.298)/C02465(-11.645)/C00042(-1.396)	2.66	ko00350	TRINITY_DN24390_c0_g1,TRINITY_DN17254_c0_g1,TRINITY_DN19783_c0_g1,TRINITY_DN18121_c0_g1,TRINITY_DN23343_c0_g1,TRINITY_DN15150_c0_g1,TRINITY_DN15204_c0_g1,TRINITY_DN5375_c0_g1,TRINITY_DN544_c0_g2,TRINITY_DN20381_c0_g1,TRINITY_DN5680_c0_g1,TRINITY_DN21018_c0_g1,TRINITY_DN815_c0_g1,TRINITY_DN49_c9_g1,TRINITY_DN264_c3_g1	TRINITY_DN3924_c1_g1,TRINITY_DN82_c0_g1,TRINITY_DN79_c1_g1,TRINITY_DN1656_c0_g1
ko00260	Glycine, serine and threonine metabolism	3/117	48/6080	C00188/C00065/C00078	3	C00188(-0.832)/C00065(-0.904)/C00078(-0.673)	3.25	ko00260	TRINITY_DN20967_c0_g1,TRINITY_DN25288_c0_g1,TRINITY_DN5005_c0_g1,TRINITY_DN11116_c0_g1,TRINITY_DN18121_c0_g1,TRINITY_DN544_c0_g2,TRINITY_DN7600_c0_g2,TRINITY_DN5191_c0_g1,TRINITY_DN20832_c0_g1,TRINITY_DN6869_c0_g1,TRINITY_DN25234_c0_g1,TRINITY_DN815_c0_g1	TRINITY_DN456_c0_g1,TRINITY_DN92_c0_g1,TRINITY_DN3311_c0_g1,TRINITY_DN2862_c0_g1,TRINITY_DN3503_c0_g1,TRINITY_DN1314_c0_g1,TRINITY_DN736_c0_g1,TRINITY_DN6026_c0_g1,TRINITY_DN82_c0_g1
ko00232	Caffeine metabolism	2/117	22/6080	C07480/C00385	2	C07480(1.010)/C00385(-4.169)	4.72	ko00232	TRINITY_DN6309_c0_g1,TRINITY_DN9877_c2_g1	-
ko00290	Valine, leucine and isoleucine biosynthesis	2/117	23/6080	C00188/C00407	2	C00188(-0.832)/C00407(-0.823)	4.52	ko00290	-	TRINITY_DN1314_c0_g1,TRINITY_DN17_c0_g1,TRINITY_DN2862_c0_g1,TRINITY_DN2189_c0_g1,TRINITY_DN3610_c0_g1,TRINITY_DN159_c1_g2
ko00053	Ascorbate and aldarate metabolism	3/117	57/6080	C00878/C04037/C00026	3	C00878(0.716)/C04037(4.866)/C00026(0.569)	2.74	ko00053	TRINITY_DN19356_c0_g1,TRINITY_DN25234_c0_g1,TRINITY_DN21886_c0_g1,TRINITY_DN10065_c0_g1,TRINITY_DN4570_c0_g1,TRINITY_DN23182_c0_g1,TRINITY_DN3314_c1_g1,TRINITY_DN3802_c0_g1	TRINITY_DN1549_c0_g2,TRINITY_DN12529_c0_g1
ko00360	Phenylalanine metabolism	3/117	59/6080	C00079/C00082/C00042	3	C00079(-1.222)/C00082(-0.625)/C00042(-1.396)	2.64	ko00360	TRINITY_DN3959_c1_g1,TRINITY_DN1735_c0_g1,TRINITY_DN815_c0_g1,TRINITY_DN2328_c0_g1,TRINITY_DN11988_c0_g1,TRINITY_DN1380_c0_g2,TRINITY_DN21018_c0_g1,TRINITY_DN15204_c0_g1,TRINITY_DN5375_c0_g1,TRINITY_DN443_c1_g1,TRINITY_DN544_c0_g2,TRINITY_DN2082_c0_g1,TRINITY_DN15150_c0_g1,TRINITY_DN23343_c0_g1,TRINITY_DN18121_c0_g1,TRINITY_DN23163_c0_g1	TRINITY_DN82_c0_g1,TRINITY_DN1656_c0_g1
ko00730	Thiamine metabolism	2/117	31/6080	C00003/C00082	2	C00003(-1.032)/C00082(-0.625)	3.35	ko00730	TRINITY_DN10382_c0_g1,TRINITY_DN2357_c0_g1	TRINITY_DN193_c5_g3,TRINITY_DN538_c0_g2,TRINITY_DN523_c0_g2
ko00332	Carbapenem biosynthesis	2/117	32/6080	C00148/C00025	2	C00148(-0.769)/C00025(-0.928)	3.25	ko00332	-	TRINITY_DN1047_c0_g1
ko00660	C5-Branched dibasic acid metabolism	2/117	34/6080	C00025/C00026	2	C00025(-0.928)/C00026(0.569)	3.06	ko00660	-	TRINITY_DN2189_c0_g1
ko00030	Pentose phosphate pathway	2/117	35/6080	C04442/C00257	2	C04442(9.059)/C00257(0.724)	2.97	ko00030	TRINITY_DN9277_c0_g2,TRINITY_DN15796_c0_g1,TRINITY_DN2337_c0_g2,TRINITY_DN15_c1_g1,TRINITY_DN1911_c1_g1,TRINITY_DN23372_c0_g1	TRINITY_DN20021_c0_g1,TRINITY_DN239_c0_g2
ko00520	Amino sugar and nucleotide sugar metabolism	4/117	116/6080	C00140/C04037/C00446/C00275	4	C00140(-1.757)/C04037(4.866)/C00446(0.858)/C00275(1.324)	1.79	ko00520	TRINITY_DN22308_c0_g1,TRINITY_DN5353_c0_g1,TRINITY_DN1917_c0_g2,TRINITY_DN23559_c0_g1,TRINITY_DN11158_c0_g1,TRINITY_DN4051_c2_g1,TRINITY_DN2476_c0_g1,TRINITY_DN21886_c0_g1,TRINITY_DN205_c0_g2,TRINITY_DN4570_c0_g1,TRINITY_DN2678_c1_g1,TRINITY_DN9277_c0_g2	TRINITY_DN4358_c0_g2,TRINITY_DN3569_c0_g1,TRINITY_DN581_c0_g1,TRINITY_DN836_c2_g2,TRINITY_DN1310_c0_g1,TRINITY_DN2156_c0_g1,TRINITY_DN3865_c0_g1,TRINITY_DN237_c7_g1,TRINITY_DN1018_c0_g1,TRINITY_DN2573_c0_g1,TRINITY_DN1022_c0_g1
ko04122	Sulfur relay system	1/117	11/6080	C00041	1	C00041(-1.042)	4.72	ko04122	TRINITY_DN2305_c0_g2,TRINITY_DN24359_c0_g1	-
ko00052	Galactose metabolism	2/117	46/6080	C00446/C01697	2	C00446(0.858)/C01697(-0.722)	2.26	ko00052	TRINITY_DN6453_c1_g1,TRINITY_DN9277_c0_g2,TRINITY_DN5353_c0_g1,TRINITY_DN1911_c1_g1,TRINITY_DN2123_c0_g2,TRINITY_DN869_c0_g1,TRINITY_DN1917_c0_g2,TRINITY_DN3214_c0_g1,TRINITY_DN6261_c0_g2	TRINITY_DN848_c0_g1,TRINITY_DN237_c7_g1,TRINITY_DN4458_c0_g5
ko00051	Fructose and mannose metabolism	2/117	54/6080	C00275/C00392	2	C00275(1.324)/C00392(-0.866)	1.92	ko00051	TRINITY_DN15796_c0_g1,TRINITY_DN2476_c0_g1,TRINITY_DN23372_c0_g1,TRINITY_DN377_c0_g2,TRINITY_DN15_c1_g3,TRINITY_DN1911_c1_g1,TRINITY_DN7999_c0_g1,TRINITY_DN19934_c0_g1,TRINITY_DN15_c1_g1	TRINITY_DN237_c7_g1,TRINITY_DN521_c0_g2,TRINITY_DN961_c2_g1,TRINITY_DN4444_c0_g1,TRINITY_DN1489_c1_g2,TRINITY_DN2895_c1_g1,TRINITY_DN239_c0_g2
ko00040	Pentose and glucuronate interconversions	2/117	58/6080	C00474/C00026	2	C00474(-0.802)/C00026(0.569)	1.79	ko00040	TRINITY_DN2948_c1_g1,TRINITY_DN2337_c0_g2,TRINITY_DN5353_c0_g1,TRINITY_DN8878_c0_g1,TRINITY_DN393_c1_g3,TRINITY_DN21886_c0_g1,TRINITY_DN12482_c0_g1,TRINITY_DN4570_c0_g1,TRINITY_DN8878_c0_g2	TRINITY_DN2094_c0_g1,TRINITY_DN12529_c0_g1
ko00565	Ether lipid metabolism	1/117	25/6080	C01233	1	C01233(-0.307)	2.08	ko00565	TRINITY_DN11331_c0_g1,TRINITY_DN2026_c0_g1,TRINITY_DN3402_c0_g1,TRINITY_DN2921_c0_g2	TRINITY_DN164_c1_g1,TRINITY_DN2198_c2_g1,TRINITY_DN836_c5_g1,TRINITY_DN712_c0_g1,TRINITY_DN4092_c0_g1
ko00600	Sphingolipid metabolism	1/117	25/6080	C00065	1	C00065(-0.904)	2.08	ko00600	TRINITY_DN1255_c1_g1,TRINITY_DN1495_c0_g1,TRINITY_DN960_c1_g1,TRINITY_DN498_c1_g1,TRINITY_DN3214_c0_g1,TRINITY_DN11994_c0_g1,TRINITY_DN2685_c0_g2	TRINITY_DN71_c0_g1,TRINITY_DN848_c0_g1,TRINITY_DN2739_c2_g3,TRINITY_DN292_c0_g1,TRINITY_DN99_c0_g2
ko00073	Cutin, suberine and wax biosynthesis	1/117	27/6080	C19418	1	C19418(1.609)	1.92	ko00073	TRINITY_DN4509_c0_g2	-
ko00450	Selenocompound metabolism	1/117	27/6080	C00041	1	C00041(-1.042)	1.92	ko00450	TRINITY_DN20967_c0_g1,TRINITY_DN2479_c0_g1	TRINITY_DN92_c0_g1
ko00591	Linoleic acid metabolism	1/117	28/6080	C00157	1	C00157(-7.098)	1.86	ko00591	TRINITY_DN25212_c0_g1	TRINITY_DN4092_c0_g1
ko00780	Biotin metabolism	1/117	28/6080	C00047	1	C00047(-0.729)	1.86	ko00780	TRINITY_DN2694_c1_g1	-
ko00620	Pyruvate metabolism	1/117	32/6080	C00042	1	C00042(-1.396)	1.62	ko00620	TRINITY_DN3314_c1_g1,TRINITY_DN69_c0_g2,TRINITY_DN21269_c0_g1,TRINITY_DN20832_c0_g1,TRINITY_DN49_c9_g1,TRINITY_DN3802_c0_g1,TRINITY_DN264_c3_g1,TRINITY_DN7600_c0_g2,TRINITY_DN22120_c0_g1,TRINITY_DN24390_c0_g1,TRINITY_DN25234_c0_g1,TRINITY_DN12574_c0_g1,TRINITY_DN9350_c0_g1,TRINITY_DN10955_c0_g1,TRINITY_DN10065_c0_g1,TRINITY_DN2918_c0_g1,TRINITY_DN19906_c0_g1,TRINITY_DN20158_c0_g1,TRINITY_DN23182_…	TRINITY_DN17_c0_g1,TRINITY_DN396_c0_g2,TRINITY_DN640_c0_g1,TRINITY_DN937_c1_g1,TRINITY_DN6981_c0_g1,TRINITY_DN564_c0_g1,TRINITY_DN2846_c0_g1,TRINITY_DN357_c8_g2,TRINITY_DN58_c3_g1,TRINITY_DN12529_c0_g1
ko00680	Methane metabolism	2/117	88/6080	C00065/C00082	2	C00065(-0.904)/C00082(-0.625)	1.18	ko00680	TRINITY_DN15_c1_g3,TRINITY_DN1911_c1_g1,TRINITY_DN23372_c0_g1,TRINITY_DN264_c3_g1,TRINITY_DN24390_c0_g1,TRINITY_DN17143_c0_g1,TRINITY_DN20381_c0_g1,TRINITY_DN15796_c0_g1,TRINITY_DN25354_c0_g1	TRINITY_DN239_c0_g2,TRINITY_DN456_c0_g1
ko00561	Glycerolipid metabolism	1/117	38/6080	C00093	1	C00093(0.597)	1.37	ko00561	TRINITY_DN11164_c0_g2,TRINITY_DN3214_c0_g1,TRINITY_DN23182_c0_g1,TRINITY_DN15_c1_g3,TRINITY_DN13176_c0_g2,TRINITY_DN10065_c0_g1,TRINITY_DN24420_c0_g1,TRINITY_DN3314_c1_g1,TRINITY_DN13176_c0_g1,TRINITY_DN25234_c0_g1,TRINITY_DN25800_c0_g1,TRINITY_DN5331_c0_g1,TRINITY_DN3802_c0_g1	TRINITY_DN884_c1_g3,TRINITY_DN413_c0_g1,TRINITY_DN1207_c2_g1,TRINITY_DN12529_c0_g1,TRINITY_DN848_c0_g1,TRINITY_DN109_c2_g1,TRINITY_DN2752_c0_g1,TRINITY_DN227_c6_g1
ko00562	Inositol phosphate metabolism	1/117	47/6080	C06153	1	C06153(0.939)	1.11	ko00562	TRINITY_DN15620_c0_g1,TRINITY_DN19934_c0_g1,TRINITY_DN377_c0_g2,TRINITY_DN4086_c0_g1	TRINITY_DN712_c0_g1,TRINITY_DN497_c0_g1,TRINITY_DN140_c0_g1,TRINITY_DN535_c2_g1
ko00071	Fatty acid degradation	1/117	50/6080	C00489	1	C00489(1.035)	1.04	ko00071	TRINITY_DN24143_c0_g1,TRINITY_DN69_c0_g2,TRINITY_DN4812_c0_g1,TRINITY_DN1520_c0_g1,TRINITY_DN11997_c0_g1,TRINITY_DN3314_c1_g1,TRINITY_DN18952_c0_g1,TRINITY_DN6810_c0_g1,TRINITY_DN22955_c0_g1,TRINITY_DN264_c3_g1,TRINITY_DN3802_c0_g1,TRINITY_DN49_c9_g1,TRINITY_DN3439_c0_g1,TRINITY_DN24235_c0_g1,TRINITY_DN24049_c0_g1,TRINITY_DN21269_c0_g1,TRINITY_DN4889_c0_g1,TRINITY_DN10065_c0_g1,TRINITY_DN13104_c0…	TRINITY_DN1798_c0_g2
ko00130	Ubiquinone and other terpenoid-quinone biosynthesis	1/117	71/6080	C00082	1	C00082(-0.625)	0.73	ko00130	TRINITY_DN15150_c0_g1,TRINITY_DN462_c0_g3,TRINITY_DN5375_c0_g1	TRINITY_DN2103_c0_g1,TRINITY_DN25454_c0_g1,TRINITY_DN55_c0_g1
ko00590	Arachidonic acid metabolism	1/117	75/6080	C00157	1	C00157(-7.098)	0.69	ko00590	TRINITY_DN23653_c0_g1,TRINITY_DN2013_c0_g2,TRINITY_DN24295_c0_g1,TRINITY_DN11023_c0_g1	TRINITY_DN4092_c0_g1
ko00906	Carotenoid biosynthesis	1/117	123/6080	C06082	1	C06082(-1.004)	0.42	ko00906	TRINITY_DN5106_c0_g1	-
