# Supplementary material for: Metabolomics Combined with Physiology and Transcriptomics Reveal the Response of Samsoniella hepiali to Key Metabolic Pathways and Its Degradation Mechanism during Subculture
Source: Antioxidants (Basel). 2024 Jun 27;13(7):780. doi: 10.3390/antiox13070780 (PMC11274122; doi:10.3390/antiox13070780)
Supplement: Supplementary file 1 [file antioxidants-13-00780-s001.zip › Supplementary Files/Table S11.xlsx]

## Sheet: Sheet1
Table S11 The primers used for qRT-PCR.
Primer name	Sequence (5'to3')
TRINITY_DN2474_c2_g1-F	ATAGTTCCTAACGCCTTGA
TRINITY_DN2474_c2_g1-R	GCTGGATGCTTGAATGAA
TRINITY_DN1560_c4_g1-F	TTATTCAGCGGAGAGTAG
TRINITY_DN1560_c4_g1-R	TGTAGATATACCTAATAGAAGAG
TRINITY_DN318_c0_g1-F	GTTTCCTGCTACATTTGA
TRINITY_DN318_c0_g1-R	CTATCACCTTCCGTTCTA
TRINITY_DN3004_c1_g1-F	TCGTCGCTAATCTTGTAG
TRINITY_DN3004_c1_g1-R	GCTCATTAAGTGAACCTATAC
TRINITY_DN300_c0_g1-F	AATGACATACGACGACTT
TRINITY_DN300_c0_g1-R	TGTAGGTGACGATGAATT
TRINITY_DN1656_c0_g1-F	AAGAAGAACACGACAGAA
TRINITY_DN1656_c0_g1-R	AAGTACATTTGCTACCATAAG
TRINITY_DN243_c0_g1-F	AACGCCAATTATCCAGAT
TRINITY_DN243_c0_g1-R	CGAGCCAGAAGAATACTT
TRINITY_DN2573_c0_g1-F	GCGTAGTGGTATGGTATC
TRINITY_DN2573_c0_g1-R	AGACTCCTCCTCATTCAA
TRINITY_DN131_c0_g3-F	CCAATGCTTGCCAATCTT
TRINITY_DN131_c0_g3-R	CTTCACTCTTATTCCTTCCTAAC
TRINITY_DN3605_c1_g1-F	TTGTAGTTGCCGAGAATC
TRINITY_DN3605_c1_g1-R	ATGAAGCCGAATAAGAGAC
TRINITY_DN69_c0_g2-F	GGCAGTAGTAATGAATTATGGAT
TRINITY_DN69_c0_g2-R	GGTAGGAGAGGCTGAGAG
TRINITY_DN1798_c0_g2-F	CATTTGTATGCGGCTCAT
TRINITY_DN1798_c0_g2-R	AAGGATGTGTATGTAGATGGA
TRINITY_DN538_c0_g2-F2	CTTCTTCGCAACCTGAGAGC
TRINITY_DN538_c0_g2-R2	CCAAGATCAAGGAGCGCTTC
TRINITY_DN49_c9_g1-F2	TAGAACAGTGCAGAGCGTCA
TRINITY_DN49_c9_g1-R2	GAGTTGAGAGCATGGCGAAG
TRINITY_DN561_c1_g2-F3	TATCCTTGTTCTTGCGCTGC
TRINITY_DN561_c1_g2-R3	GTATCAACGTCCGCAACCTC
actin-F	TGTAGAGGGACGAGAGGGAA
actin-R	GGTAACTGGTAGCACTGGGT
