# Supplementary material for: Metabolomics Combined with Physiology and Transcriptomics Reveal the Response of Samsoniella hepiali to Key Metabolic Pathways and Its Degradation Mechanism during Subculture
Source: Antioxidants (Basel). 2024 Jun 27;13(7):780. doi: 10.3390/antiox13070780 (PMC11274122; doi:10.3390/antiox13070780)
Supplement: Supplementary file 1 [file antioxidants-13-00780-s001.zip › Supplementary Files/Table S2.xlsx]

## Sheet: Sheet1
Table S2. DAMs of F1 vs F8
Alignment ID	Metabolite name	Rt(min)	Expreiment Mz	Adduct type	Reference m/z	m/z matched	F1-1	F1-2	F1-3	F1-4	F1-5	F1-6	F8-1	F8-2	F8-3	F8-4	F8-5	F8-6	P.value	FC	Log2FC	Mean.F1	SD.F1	SE.F1	CV.F1	Mean.F8	SD.F8	SE.F8	CV.F8	FDR	OPLSDA.VIP	PLSDA.VIP	NLP	FORMULA	ONTOLOGY	INCHIKEY	SMILES	KEGGID	CID	HMDBID	Superclass	Class	Significant
NEG1871	Myoinositol	0.89	179.053	[M-H]-	179.056	TRUE	4.36977e+09	4.95532e+09	5.19856e+09	4.8093e+09	4.49823e+09	5.24548e+09	2.83262e+09	1.72492e+09	2.13296e+09	2.43017e+09	1.84814e+09	1.73713e+09	3.644e-07	2.28843	1.19436	4.84611e+09	3.59143e+08	1.46619e+08	7.41095	2.11766e+09	4.42889e+08	1.80809e+08	20.9141	0.000185601	1.7419	1.70804	6.43842	C6H12O6	Organooxygen compounds	CDAISMWEOUEBRE-GPIVLXJGSA-N	O[C@H]1[C@H](O)[C@@H](O)[C@H](O)[C@@H](O)[C@@H]1O	C06153	---	HMDB0006088	Organic oxygen compounds	Organooxygen compounds	UP
NEG7120	Fluorene-9-Bisphenol	4.807	349.12	[M-H]-	349.123	TRUE	1.80865e+07	2.05286e+07	3.06789e+07	1.34133e+07	1.83604e+07	1.68361e+07	4.58014e+07	5.11798e+07	4.95005e+07	5.09913e+07	5.39789e+07	4.49296e+07	8.7074e-07	0.397811	-1.32984	1.96506e+07	5.8878e+06	2.40368e+06	29.9624	4.93969e+07	3.45285e+06	1.40962e+06	6.99001	0.000332623	1.72942	1.70192	6.06011	C25H18O2	Fluorenes	YWFPGFJLYRKYJZ-UHFFFAOYSA-N	OC1=CC=C(C=C1)C1(C2=C(C=CC=C2)C2=C1C=CC=C2)C1=CC=C(O)C=C1	---	76716	---	Benzenoids	Fluorenes	DOWN
POS1937	Lysine	0.713	147.113	[M+H]+	147.113	True	9.89162e+08	9.12298e+08	7.89524e+08	1.00072e+09	7.26441e+08	1.04957e+09	1.72367e+09	1.7741e+09	1.93645e+09	1.78946e+09	2.12492e+09	1.59104e+09	1.70602e-06	0.499808	-1.00055	9.11286e+08	1.28203e+08	5.23387e+07	14.0684	1.82327e+09	1.8505e+08	7.55464e+07	10.1493	0.000381647	1.72228	1.68465	5.76802	C6H14N2O2	D-alpha-amino acids	KDXKERNSBIXSRK-UHFFFAOYSA-N	NCCCCC(N)C(=O)O	C00047	5962	HMDB0000182	Organic acids and derivatives	Carboxylic acids and derivatives	DOWN
POS10924	Retinol Acetate	7.034	351.227	[M+H]+	351.229	True	445.665	1.98885e+06	4.25797e+06	445.665	445.665	347289	4.59265e+07	4.37721e+07	5.88477e+07	6.9523e+07	5.38045e+07	7.07566e+07	3.33586e-07	0.0192495	-5.69904	1.09924e+06	1.72954e+06	706080	157.339	5.71051e+07	1.1465e+07	4.68055e+06	20.077	0.000185601	1.72186	1.7178	6.47679	C22H32O2	Retinoids	QGNJRVVDBSJHIZ-QHLGVNSISA-N	O=C(OCC=C(C=CC=C(C=CC1=C(C)CCCC1(C)C)C)C)C	C13081	638034	HMDB0035185	Lipids and lipid-like molecules	Prenol lipids	DOWN
POS10771	dGMP	1.706	348.069	[M+H]+	348.07	True	7.17937e+08	6.65075e+08	6.92209e+08	5.04718e+08	5.526e+08	5.88723e+08	1905531055	2.09867e+09	2.09445e+09	1.8056e+09	1.45537e+09	2.05801e+09	2.98997e-07	0.325923	-1.6174	6.2021e+08	8.44373e+07	3.44714e+07	13.6143	1.90294e+09	2.4853e+08	1.01462e+08	13.0603	0.000185601	1.71485	1.71422	6.52433	C10H14N5O7P	Purine deoxyribonucleoside monophosphates	LTFMZDNNPPEQNG-KVQBGUIXSA-N	O=P(O)(O)OCC1OC(N2C=NC=3C(O)=NC(=N)NC32)CC1O	C00362	135398597	HMDB0001044	Nucleosides, nucleotides, and analogues	Purine nucleotides	DOWN
NEG4552	N,N'-Diallyltartramide	5.336	273.106	[M-H]-	273.109	TRUE	6.1997e+07	4.36592e+07	4.29876e+07	5.00906e+07	3.53986e+07	4.66613e+07	8.23539e+07	8.94602e+07	7.94136e+07	8.43704e+07	9.61719e+07	9.25091e+07	3.89869e-06	0.535582	-0.900821	4.67991e+07	8.90153e+06	3.63403e+06	19.0207	8.73798e+07	6.41427e+06	2.61862e+06	7.34068	0.000541563	1.71414	1.66933	5.40908	C10H16N2O4	N-acyl amines	ZRKLEAHGBNDKHM-UHFFFAOYSA-N	C=CCN=C(O)C(O)C(O)C(O)=NCC=C	---	98486	---	Lipids and lipid-like molecules	Fatty Acyls	DOWN
NEG10627	Dihydrogedunin	5.388	483.239	[M-H]-	483.239	TRUE	7.35435e+08	9.57184e+08	7.14515e+08	4.64839e+08	8.27278e+08	5.184e+08	1.67072e+09	1.84188e+09	1.49331e+09	1.9974e+09	1.72105e+09	1.86093e+09	1.34454e-06	0.398444	-1.32755	7.02942e+08	1.85492e+08	7.57269e+07	26.388	1.76422e+09	1.75358e+08	7.15897e+07	9.93972	0.000381647	1.70836	1.70118	5.87143	C28H36O7	Limonoids	ROWFSYNHZPRCKO-UHFFFAOYSA-N	O=C(OC1CC2C(C(=O)CCC2(C)C3CCC4(C)C(OC(=O)C5OC54C13C)C6=COC=C6)(C)C)C	---	542117	---	Lipids and lipid-like molecules	Prenol lipids	DOWN
NEG10734	(1S,3S,12S,14R,27S)-12-Hydroxy-1,3-dimethyl-2,5,15,23,25-pentaazaheptacyclo[12.10.2.1~2,5~.0~6,11~.0~12,27~.0~15,24~.0~17,22~]heptacosa-6,8,10,17,19,21,23-heptaene-4,16,26-trione (Fumiquinazoline C)	0.902	488.155	[M-H]-	488.158	TRUE	2.61277e+08	2.17137e+08	2.77181e+08	2.93197e+08	2.47174e+08	2.66129e+08	4.19039e+08	6.01204e+08	5.01866e+08	5.64919e+08	4.84895e+08	5.22701e+08	3.79555e-06	0.504777	-0.986283	2.60349e+08	2.622e+07	1.07043e+07	10.0711	5.15771e+08	6.3665e+07	2.59911e+07	12.3437	0.000541563	1.70315	1.6709	5.42073	C24H21N5O4	Quinazolines	YYLAARMDRFESOL-CVAYNVNESA-N	O=C1C=2C=CC=CC2N=C3N1C4C(O)=NC3(N5C(C(=O)N6C=7C=CC=CC7C(O)(C4)C65)C)C	---	9980845	---	Organoheterocyclic compounds	Diazanaphthalenes	DOWN
NEG9422	N-{2-[2-methyl-5-(phenylmethoxy)indol-3-yl]ethyl}(1-methylpyrazol-5-yl)carboxa mide	5.547	433.188	[M-H]-	433.188	TRUE	9.49782e+06	6.75539e+06	6.03767e+06	1.1718e+07	4.06221e+06	6.67538e+06	2.7302e+07	2.33517e+07	2.72438e+07	2.39847e+07	2.41213e+07	1.88466e+07	1.74838e-06	0.308916	-1.69471	7.45775e+06	2.71896e+06	1.11001e+06	36.4582	2.41417e+07	3.10798e+06	1.26883e+06	12.8739	0.000381647	1.69339	1.6843	5.75736	C23H24N4O2	3-alkylindoles	VVHKAOSBXNEURJ-UHFFFAOYSA-N	Cc1[nH]c2ccc(OCc3ccccc3)cc2c1CCNC(=O)c1ccnn1C	---	619612	---	Organoheterocyclic compounds	Indoles and derivatives	DOWN
POS8288	Angolensin	5.145	295.092	[M+H]+	295.094	True	1.4682e+08	1.17201e+08	1.19212e+08	1.23555e+08	1.23217e+08	8.24367e+07	4.94112e+07	3.56189e+07	3.18241e+07	3.11267e+07	3.20856e+07	4.61062e+07	4.46034e-06	3.14999	1.65535	1.1874e+08	2.07473e+07	8.47004e+06	17.4728	3.76954e+07	8.01753e+06	3.27314e+06	21.2692	0.00056795	1.69088	1.67111	5.35063	C16H16O4	Alpha-methyldeoxybenzoin flavonoids	CCOJFDRSZSSKOG-UHFFFAOYSA-N	O=C(C1=CC=C(O)C=C1O)C(C2=CC=C(OC)C=C2)C	---	821428	---	Phenylpropanoids and polyketides	Alpha-methyldeoxybenzoin flavonoids	UP
NEG7020	2-hydroxy-dAMP	1.678	346.052	[M-H]-	346.055	TRUE	1.01727e+08	1.31166e+08	1.88121e+08	1.34674e+08	6.98679e+07	1.38068e+08	4.34422e+08	5.59396e+08	3.66647e+08	3.5202e+08	3.73844e+08	4.78379e+08	9.42322e-06	0.297743	-1.74786	1.27271e+08	3.95902e+07	1.61627e+07	31.1071	4.27451e+08	8.03898e+07	3.2819e+07	18.8068	0.000837158	1.68563	1.65387	5.0258	C10H14N5O7P	Purine nucleotides	GEQDRKVFKBSPSW-KVQBGUIXSA-N	[H][C@]1(O)C[C@@]([H])(O[C@]1([H])COP(O)(O)=O)N1C=NC2=C(N)N=C(O)N=C12	C19970	6323381	HMDB0059594	Nucleosides, nucleotides, and analogues	Purine nucleotides	DOWN
POS2407	2-Ethyl-3-hydroxy-2,4,4-trimethyloxazolidine	1.378	160.133	[M+H]+	160.133	True	3.42867e+08	3.10916e+08	2.74402e+08	3.62718e+08	2.64048e+08	2.97319e+08	4.24025e+08	4.69845e+08	4.90898e+08	4.94735e+08	5.1175e+08	4.48982e+08	1.16114e-05	0.652154	-0.616716	3.08712e+08	3.84446e+07	1.56949e+07	12.4532	4.73372e+08	3.24926e+07	1.32651e+07	6.86407	0.000932882	1.68524	1.64529	4.93512	C8H17NO2	Azolidines	WZZOSBRJFGEGCU-UHFFFAOYSA-N	CCC1(C)OCC(C)(C)N1O	---	125626	HMDB0245114	Organoheterocyclic compounds	Azolidines	DOWN
POS120	Tetrahydropyridine	0.706	84.0814	[M+H]+	84.0808	True	4.59717e+08	3.17198e+08	3.21757e+08	3.60675e+08	3.57345e+08	4.92501e+08	7.46915e+08	6.78544e+08	7.99004e+08	7.37972e+08	8.04151e+08	6.6183e+08	3.53124e-06	0.521449	-0.939401	3.84866e+08	7.36102e+07	3.00512e+07	19.1262	7.38069e+08	5.91841e+07	2.41618e+07	8.01877	0.000541563	1.68455	1.67125	5.45207	C5H9N	Pyridines and derivatives	VSWICNJIUPRZIK-UHFFFAOYSA-N	C1CNC=CC1	---	10176084	HMDB0244121	Organoheterocyclic compounds	Pyridines and derivatives	DOWN
NEG559	Threonine	0.835	118.048	[M-H]-	118.051	TRUE	8.77718e+08	7.50586e+08	5.79752e+08	1.01357e+09	6.149e+08	7.63455e+08	1.77797e+09	1.58319e+09	1.40286e+09	1.66766e+09	1.66059e+09	1.3573e+09	6.2938e-06	0.486792	-1.03862	7.66664e+08	1.62193e+08	6.62151e+07	21.1557	1.57493e+09	1.63831e+08	6.68836e+07	10.4024	0.000739763	1.67572	1.65947	5.20109	C4H9NO3	Amino acids and derivatives	AYFVYJQAPQTCCC-GBXIJSLDSA-N	O=C(O)C(N)C(O)C	C00188	---	HMDB0000167	Organic acids and derivatives	Carboxylic acids and derivatives	DOWN
POS1358	D-Pipecolic acid	0.711	130.086	[M+H]+	130.087	True	5.73858e+08	4.20351e+08	3.55267e+08	4.68836e+08	3.45972e+08	5.03383e+08	7.91338e+08	7.71167e+08	9.07841e+08	8.18801e+08	8.49516e+08	7.41823e+08	7.01469e-06	0.546598	-0.871447	4.44611e+08	8.837e+07	3.60769e+07	19.8758	8.13414e+08	5.94073e+07	2.42529e+07	7.30345	0.000765604	1.67499	1.65767	5.15399	C6H11NO2	Carboxylic acids and derivatives	HXEACLLIILLPRG-RXMQYKEDSA-N	OC(=O)[C@H]1CCCCN1	---	736316;6931662	HMDB0005960	Organic acids and derivatives	Carboxylic acids and derivatives	DOWN
POS5261	Methyl 3,4,5-trihydroxycyclohexene-1-carboxylate	6.403	230.102	[M+H]+	230.102	True	1.84738e+08	1.63745e+08	1.48015e+08	1.82422e+08	1.34613e+08	1.35892e+08	5.70285e+07	5.8236e+07	6.91854e+07	7.02059e+07	8.33147e+07	5.98488e+07	3.34064e-06	2.38657	1.25494	1.58237e+08	2.22684e+07	9.09104e+06	14.0728	6.63032e+07	1.00567e+07	4.10564e+06	15.1678	0.000541563	1.67296	1.68931	5.47617	C8H12O5	Cyclic alcohols and derivatives	LSNUUAUXWJZSFD-UHFFFAOYSA-N	O=C(OC)C1=CC(O)C(O)C(O)C1	---	430652	---	Organic oxygen compounds	Organooxygen compounds	UP
NEG5778	Glutamyltyrosine	4.964	309.105	[M-H]-	309.109	TRUE	3.65507e+07	2.31117e+07	2.56949e+07	3.47704e+07	2.05737e+07	3.07919e+07	9.03581e+07	6.51281e+07	5.82143e+07	7.44563e+07	8.46347e+07	7.7846e+07	7.84828e-06	0.380557	-1.39382	2.85822e+07	6.4664e+06	2.6399e+06	22.6239	7.51063e+07	1.19686e+07	4.88617e+06	15.9356	0.000799478	1.67269	1.65753	5.10523	C14H18N2O6	Peptides	VVLXCWVSSLFQDS-UHFFFAOYSA-N	O=C(O)C(N=C(O)CCC(N)C(=O)O)CC1=CC=C(O)C=C1	---	---	HMDB0028831	Organic acids and derivatives	Carboxylic acids and derivatives	DOWN
NEG2642	Kynurenine	6.059	207.074	[M-H]-	207.078	TRUE	4.68813e+07	8.43537e+07	9.05578e+07	7.08077e+07	6.14419e+07	6.73432e+07	1.36031e+08	1.38948e+08	1.08642e+08	1.39228e+08	1.51808e+08	1.52301e+08	2.33024e-05	0.509562	-0.972671	7.02309e+07	1.57719e+07	6.43883e+06	22.4571	1.37826e+08	1.58947e+07	6.48899e+06	11.5324	0.00119669	1.6713	1.6435	4.6326	C10H12N2O3	Ketones	YGPSJZOEDVAXAB-QMMMGPOBSA-N	O=C(O)C(N)CC(=O)C=1C=CC=CC1N	C00328	161166	HMDB0000684	Organic oxygen compounds	Organooxygen compounds	DOWN
POS21685	(7S,9E,11S,12R,13S,14S,15S,16R,17S,18S,19E,21Z)-2,15,17-trihydroxy-11-methoxy-3,7,12,14,16,18,22-heptamethyl-6,23,27,29-tetraoxo-26-(piperidin-1-yl)-8,30-dioxa-24-azatetracyclo[23.3.1.1^{4,7}.0^{5,28}]triaconta-1,3,5(28),9,19,21,25-heptaen-13-yl aceta...	5.238	779.376	[2M+H]+	779.375	True	2.86337e+07	2.98169e+07	2.47364e+07	1.68616e+07	3.19652e+07	2.46262e+07	6.5223e+07	7.19436e+07	6.24724e+07	1.00444e+08	7.40302e+07	7.70951e+07	8.83541e-06	0.347156	-1.52634	2.61067e+07	5.36684e+06	2.191e+06	20.5574	7.52014e+07	1.35231e+07	5.52078e+06	17.9825	0.000837158	1.66406	1.66219	5.05377	C42H54N2O12	Macrolactams	AFAZEQKSVKDGFX-FXLBWVNPSA-N	O=C(OC1C(C)C(OC)C=COC2(OC3=C(C2=O)C=4C(=O)C(=C(NC(=O)C(=CC=CC(C)C(O)C(C)C(O)C1C)C)C(=O)C4C(O)=C3C)N5CCCCC5)C)C	---	16403629	---	Phenylpropanoids and polyketides	Macrolactams	DOWN
POS771	Carbapenem	2.805	110.06	[M+Na]+	110.06	True	1.78081e+09	3.48937e+09	3.61754e+09	2.36175e+09	2.86579e+09	2.8626e+09	5.63256e+08	2.36424e+08	3.28444e+08	7.67068e+08	6.42616e+08	1.37546e+08	1.22105e-05	6.34602	2.66585	2.82964e+09	6.89547e+08	2.81506e+08	24.3687	4.45892e+08	2.48345e+08	1.01387e+08	55.6963	0.000932882	1.65732	1.64367	4.91327	C6H7NO	Lactams	YZBQHRLRFGPBSL-UHFFFAOYSA-N	O=C1CC2CC=CN12	---	13293130	HMDB0249611	Organoheterocyclic compounds	Lactams	UP
NEG4020	2-Keto-3-deoxy-6-phosphogluconic acid	6.91	257.009	[M-H]-	257.006	TRUE	2.84218e+07	7.98007e+07	7.09256e+07	9.19665e+07	7.19347e+07	7.05157e+07	604407	445.665	210072	521235	383937	226234	1.42747e-05	212.485	7.73121	6.89275e+07	2.14723e+07	8.76601e+06	31.1519	324388	222866	90984.7	68.7035	0.00100093	1.65239	1.63942	4.84543	C6H11O9P	Keto acids and derivatives	OVPRPPOVAXRCED-WVZVXSGGSA-N	O[C@H](COP(O)(O)=O)[C@@H](O)CC(=O)C(O)=O	C04442	3080745	HMDB0001376	Organic acids and derivatives	Keto acids and derivatives	UP
NEG10761	Hexacyclinic acid	5.632	489.214	[M-H]-	489.213	TRUE	3.10404e+06	1.13138e+07	1.2557e+07	5.72913e+06	8.38197e+06	7.45188e+06	1.85267e+07	2.36337e+07	3.05654e+07	2.97195e+07	2.48951e+07	2.46223e+07	2.02564e-05	0.319406	-1.64654	8.08964e+06	3.50065e+06	1.42913e+06	43.2733	2.53271e+07	4.39385e+06	1.79378e+06	17.3484	0.00119442	1.65149	1.64076	4.69344	C26H34O9	Prostaglandins and related compounds	OTGHTIDLDTWPFJ-ROQUJFDLSA-N	O=C(O)C1=CC2C(OC(=O)C)C(C)C(O)C2C3C1CC4C3C5C(=O)OC6CCC4(OC5(O)C6C)C	---	10624918	---	Lipids and lipid-like molecules	Fatty Acyls	DOWN
NEG8392	N-(3-fluoro-4-methylphenyl)-2-[2-oxo-4-(N-propylcarbamoyl)hydroquinolyl]acetam ide	8.345	394.16	[M-H]-	394.157	TRUE	445.665	7.37885e+06	8.22137e+06	1.34473e+06	607972	1.58298e+06	1.89355e+07	1.30275e+07	1.39489e+07	1.80483e+07	1.84242e+07	2.10375e+07	2.86314e-05	0.185032	-2.43416	3.18939e+06	3.6246e+06	1.47974e+06	113.646	1.7237e+07	3.09605e+06	1.26396e+06	17.9617	0.00132572	1.64359	1.64463	4.54316	C22H22FN3O3	Quinoline carboxamides	JVKTZAMIEMORSZ-UHFFFAOYSA-N	CCCN=C(O)c1cc(=O)n(CC(O)=Nc2ccc(C)c(F)c2)c2ccccc12	---	25238680	---	Organoheterocyclic compounds	Quinolines and derivatives	DOWN
NEG7554	10-Hydroxycamptothecin	4.868	363.1	[M-H2O-H]-	363.099	TRUE	1.99525e+07	8.58982e+06	8.74591e+06	2.51326e+07	1.34773e+07	1.30739e+07	4.04688e+07	40457596	3.19729e+07	5.14404e+07	5.51972e+07	5.05362e+07	5.05519e-05	0.329437	-1.60193	1.48287e+07	6.53075e+06	2.66617e+06	44.0414	4.50122e+07	8.79751e+06	3.59157e+06	19.5447	0.00188398	1.63814	1.60221	4.29626	C20H16N2O5	Camptothecins	HAWSQZCWOQZXHI-FQEVSTJZSA-N	O=C1OCC=2C(=O)N3C(=CC2C1(O)CC)C=4N=C5C=CC(O)=CC5=CC4C3	C17939	97226	HMDB0244271	Alkaloids and derivatives	Camptothecins	DOWN
NEG8719	3-benzothiazol-2-yl-7-hydroxy-8-[(4-methylpiperazinyl)methyl]chromen-2-one	5.391	406.121	[M-H]-	406.123	TRUE	3.20556e+07	3.74663e+07	4.23005e+07	4.411e+07	2.82017e+07	3.56863e+07	1.85843e+07	1.66338e+07	1.48082e+07	1.6284e+07	1.81416e+07	1.70594e+07	1.44114e-05	2.16548	1.11469	3.66367e+07	6.02753e+06	2.46073e+06	16.4522	1.69185e+07	1.35851e+06	554609	8.02971	0.00100093	1.63658	1.64287	4.8413	C22H21N3O3S	7-hydroxycoumarins	ZEXHOJSTSDCKLT-UHFFFAOYSA-N	CN1CCN(Cc2c(O)ccc3cc(-c4nc5ccccc5s4)c(=O)oc23)CC1	---	135456370	---	Phenylpropanoids and polyketides	Coumarins and derivatives	UP
POS2619	Phenylalanine	4.878	166.086	[M+H]+	166.086	True	3.62822e+10	1.48508e+10	1.61888e+10	2.78391e+10	1.90225e+10	2.73784e+10	5.58609e+10	5.44711e+10	5.78518e+10	5.80903e+10	5.7077e+10	4.26252e+10	2.3426e-05	0.43427	-1.20334	2.35936e+10	8.31278e+09	3.39368e+09	35.2331	5.43294e+10	5.88991e+09	2.40455e+09	10.8411	0.00119669	1.63649	1.62708	4.6303	C9H11NO2	Amino acids and derivatives	COLNVLDHVKWLRT-UHFFFAOYSA-N	N[C@@H](CC1=CC=CC=C1)C(O)=O	C00079	6140	HMDB0000159	Organic acids and derivatives	Carboxylic acids and derivatives	DOWN
NEG9894	N-(4-fluorophenyl)-2-[2-oxo-4-(piperidylcarbonyl)hydroquinolyl]acetamide	4.971	452.161	[M-H]-	452.163	TRUE	1.08448e+08	1.05794e+08	9.86724e+07	9.70638e+07	6.80119e+07	7.35256e+07	3.91439e+07	3.69027e+07	4.34305e+07	4.24057e+07	3.74547e+07	3.38592e+07	2.12799e-05	2.36502	1.24186	9.19193e+07	1.70157e+07	6.94665e+06	18.5116	3.88661e+07	3.58765e+06	1.46465e+06	9.23079	0.00119669	1.63457	1.63904	4.67203	C23H22FN3O3	Quinoline carboxamides	KTARKVZSUAEWRU-UHFFFAOYSA-N	O=C(Cn1c(=O)cc(C(=O)N2CCCCC2)c2ccccc21)Nc1ccc(F)cc1	---	17251083	---	Organoheterocyclic compounds	Quinolines and derivatives	UP
POS4149	GlcNAc	4.622	204.086	[M+H-H2O]+	204.087	True	7.25279e+07	1.79643e+08	1.16405e+08	2.56726e+08	1.50848e+08	1.81336e+08	5.21007e+08	8.66927e+08	8.27783e+08	4.29429e+08	7.1863e+08	5.62922e+08	7.23971e-05	0.24384	-2.03599	1.59581e+08	6.29788e+07	2.5711e+07	39.465	6.5445e+08	1.76708e+08	7.21408e+07	27.001	0.00216908	1.63448	1.58824	4.14028	C8H15NO6	Aminosaccharides	OVRNDRQMDRJTHS-RTRLPJTCSA-N	CC(O)=N[C@H]1C(O)O[C@H](CO)[C@@H](O)[C@@H]1O	C00140	439174	HMDB0000215	Organic oxygen compounds	Organooxygen compounds	DOWN
NEG7048	Camptothecin	5.192	347.104	[M-H2O-H]-	347.104	TRUE	4.27995e+08	6.2326e+08	6.03406e+08	6.91494e+08	4.08873e+08	4.77006e+08	1.43663e+08	1.14827e+08	7.33196e+07	1.20805e+08	1.30377e+08	2.40981e+08	1.80668e-05	3.9225	1.97177	5.38673e+08	1.16275e+08	4.74693e+07	21.5856	1.37329e+08	5.60515e+07	2.28829e+07	40.8155	0.00115025	1.63231	1.63387	4.74312	C20H16N2O4	Camptothecins	VSJKWCGYPAHWDS-UHFFFAOYSA-N	O=C1OCC=2C(=O)N3C(=CC2C1(O)CC)C=4N=C5C=CC=CC5=CC4C3	C01897	24360	HMDB0245602	Alkaloids and derivatives	Camptothecins	UP
NEG1495	1-Butanol, 3,3,4,4,4-pentafluoro-	0.908	163.022	[M-H]-	163.019	TRUE	2.17312e+09	2.8148e+09	2.82369e+09	1.59724e+09	2.79663e+09	2.43025e+09	1.50096e+09	8.46647e+08	9.19212e+08	9.61207e+08	6.30759e+08	8.19642e+08	7.79767e-05	2.57743	1.36593	2.43929e+09	4.8917e+08	1.99703e+08	20.0538	9.46404e+08	2.94666e+08	1.20297e+08	31.1353	0.00221615	1.63108	1.58702	4.10803	C4H5F5O	PFSA	JPMHUDBOKDBBLG-UHFFFAOYSA-N	FC(F)(F)C(F)(F)CCO	---	108644	---	---	---	UP
NEG8335	E-64	5.907	392.167	[M-H2O-H]-	392.171	TRUE	1.29574e+07	1.22288e+08	2.0375e+08	1.23138e+07	1.01345e+07	2.11769e+07	6.29688e+08	5.7232e+08	7.80838e+08	4.6488e+08	4.30061e+08	8.4463e+08	2.43604e-05	0.102788	-3.28225	6.377e+07	8.11656e+07	3.31357e+07	127.279	6.20403e+08	1.66633e+08	6.80276e+07	26.8588	0.00120073	1.63054	1.63682	4.61332	C15H27N5O5	Oxirane carboxylic acids	LTLYEAJONXGNFG-UHFFFAOYSA-N	CC(C)CC(N=C(O)C1OC1C(=O)O)C(O)=NCCCCNC(=N)N	C01341	123985;164575936	HMDB0251665	Organic acids and derivatives	Carboxylic acids and derivatives	DOWN
POS21211	PC(16:0/18:1)	9.539	760.584	[M+H]+	760.585	True	7.66708e+07	4.71314e+07	5.61844e+07	5.54935e+07	4.03905e+07	6.81206e+07	8.82086e+06	2.53779e+07	1.38501e+07	8.40045e+06	7.68288e+06	9.54464e+06	2.34952e-05	4.66892	2.22309	5.73319e+07	1.33127e+07	5.43491e+06	23.2205	1.22795e+07	6.77722e+06	2.76679e+06	55.1914	0.00119669	1.63053	1.65397	4.62902	C42H82NO8P	Phosphatidylcholines	WTJKGGKOPKCXLL-VYOBOKEXSA-N	CCCCCCCCCCCCCCCC(=O)OC[C@H](COP(=O)([O-])OCC[N+](C)(C)C)OC(=O)CCCCCCC/C=C\CCCCCCCC	---	5497103	HMDB0007972	Lipids and lipid-like molecules	Glycerophospholipids	UP
NEG7455	Indole-3-acetyl-L-tryptophan	5.372	360.137	[M-H]-	360.135	TRUE	6.76224e+07	6.97086e+07	6.26251e+07	6.95271e+07	4.56293e+07	5.15066e+07	9.86329e+07	9.43841e+07	1.21472e+08	1.33735e+08	1.3579e+08	1.3979e+08	6.31608e-05	0.506517	-0.981317	6.11032e+07	1.02114e+07	4.1688e+06	16.7118	1.20634e+08	1.97083e+07	8.04589e+06	16.3373	0.00206495	1.63048	1.59701	4.19955	C21H19N3O3	N-acyl-alpha amino acids	FOSPCYZZRVNHJS-UHFFFAOYNA-N	OC(CC1=CNC2=CC=CC=C12)=NC(CC1=CNC2=CC=CC=C12)C(O)=O	---	---	---	---	---	DOWN
NEG3211	Ergothioneine	6.403	228.084	[M-H]-	228.081	TRUE	4.09458e+08	3.13377e+08	3.68565e+08	3.98926e+08	2.41427e+08	3.45912e+08	1.79329e+08	1.29582e+08	1.24534e+08	1.71865e+08	1.56569e+08	1.43238e+08	2.77344e-05	2.29547	1.19879	3.46277e+08	6.2188e+07	2.53881e+07	17.959	1.50853e+08	2.23077e+07	9.10709e+06	14.7878	0.00132432	1.62991	1.6357	4.55698	C9H15N3O2S	Amino acids and derivatives	SSISHJJTAXXQAX-ZETCQYMHSA-N	O=C(O)C(CC1=CN=C([S-])N1)[N+](C)(C)C	C05570	5351619	HMDB0003045	Organic acids and derivatives	Carboxylic acids and derivatives	UP
NEG337	Serine	0.806	104.032	[M-H]-	104.035	TRUE	7.84564e+08	5.69395e+08	3.03738e+08	8.59146e+08	3.91606e+08	6.06082e+08	1.1892e+09	1.32268e+09	1.09994e+09	1.15802e+09	1.28662e+09	1.16166e+09	6.63537e-05	0.486903	-1.03829	5.85755e+08	2.15488e+08	8.79726e+07	36.7881	1.20302e+09	8.4688e+07	3.45738e+07	7.03961	0.00206915	1.62829	1.59376	4.17814	C3H7NO3	Amino acids and derivatives	MTCFGRXMJLQNBG-UHFFFAOYSA-N	C([C@@H](C(=O)O)N)O	C00065	---	HMDB0000187	Organic acids and derivatives	Carboxylic acids and derivatives	DOWN
NEG8388	N-[2-(3,4-dimethylphenoxy)ethyl](3,4,5-trimethoxyphenyl)carboxamide	7.304	394.145	[M-H]-	394.143	TRUE	519350	4.93455e+06	6.20625e+06	947649	910023	1.54757e+06	1.55835e+07	2.07969e+07	1.51923e+07	1.12302e+07	1.71398e+07	2.68997e+07	8.84223e-05	0.141006	-2.82618	2.5109e+06	2.42613e+06	990463	96.624	1.78071e+07	5.42396e+06	2.21432e+06	30.4596	0.00237034	1.62541	1.59094	4.05344	C20H25NO5	Benzamides	LVLZQWAKRNUKIL-UHFFFAOYSA-N	COc1cc(C(O)=NCCOc2ccc(C)c(C)c2)cc(OC)c1OC	---	2225960	---	Benzenoids	Benzene and substituted derivatives	DOWN
POS8100	Ophthalmic acid	2.109	290.134	[M+H]+	290.135	True	1.0598e+09	7.30177e+08	5.84646e+08	1.01111e+09	7.70044e+08	9.47541e+08	2.62417e+08	4.12929e+08	3.3149e+08	1.20232e+08	1.16337e+08	2.23725e+08	4.81781e-05	3.47844	1.79844	8.50553e+08	1.84742e+08	7.54207e+07	21.7203	2.44522e+08	1.17095e+08	4.7804e+07	47.8876	0.00188398	1.62456	1.63272	4.31715	C11H19N3O6	Peptides	JCMUOFQHZLPHQP-BQBZGAKWSA-N	CC[C@H](NC(=O)CC[C@H](N)C(O)=O)C(=O)NCC(O)=O	C21016	---	HMDB0005765	Organic acids and derivatives	Carboxylic acids and derivatives	UP
POS8868	2-Phenylethyl beta-D-glucopyranoside	7.673	307.115	[M+Na]+	307.115	True	981311	8.41352e+06	1.25687e+07	843961	804174	401545	2.22707e+07	2.06303e+07	2.65688e+07	2.65677e+07	2.02163e+07	3.43485e+07	3.96833e-05	0.159448	-2.64884	4.00221e+06	5.1988e+06	2.1224e+06	129.898	2.51004e+07	5.32316e+06	2.17317e+06	21.2075	0.00168434	1.62419	1.63105	4.40139	C14H20O6	Glycosyl compounds	MLRIJUWUQTVDQE-RKQHYHRCSA-N	OCC1OC(OCCC=2C=CC=CC2)C(O)C(O)C1O	---	11289099	HMDB0029819	Organic oxygen compounds	Organooxygen compounds	DOWN
NEG1423	N-Acetylthreonine	2.105	160.058	[M-H]-	160.062	TRUE	3.25026e+08	3.81856e+08	4.49747e+08	4.04137e+08	3.41058e+08	3.64596e+08	2.58917e+08	2.51705e+08	2.08249e+08	2.09743e+08	1.9977e+08	2.42249e+08	3.47886e-05	1.65356	0.725573	3.77737e+08	4.51572e+07	1.84353e+07	11.9547	2.28439e+08	2.54561e+07	1.03924e+07	11.1435	0.0015331	1.62401	1.61344	4.45856	C6H11NO4	Amino acids and derivatives	PEDXUVCGOLSNLQ-WUJLRWPWSA-N	O=C(O)C(N=C(O)C)C(O)C	---	152204	HMDB0062557	Organic acids and derivatives	Carboxylic acids and derivatives	UP
POS10853	Boldine	7.306	350.105	[M+H]+	350.105	True	2.01692e+06	2.78716e+07	3.49704e+07	1.44847e+07	8.34505e+06	9.43064e+06	5.34848e+07	4.91777e+07	5.26189e+07	5.52835e+07	5.96919e+07	7.61773e+07	7.90896e-05	0.28034	-1.83475	1.61866e+07	1.26506e+07	5.16457e+06	78.1547	5.7739e+07	9.66875e+06	3.94725e+06	16.7456	0.00221615	1.62031	1.60927	4.10188	C19H21NO4	Aporphines	LZJRNLRASBVRRX-UHFFFAOYSA-N	OC1=CC2=C(C=C1OC)C3=C(OC)C(O)=CC4=C3C(N(C)CC4)C2	C09365	---	HMDB0039085	Alkaloids and derivatives	Aporphines	DOWN
NEG3180	Traumatic acid	7.796	227.125	[M-H]-	227.129	TRUE	2.50107e+08	1.17681e+08	1.31099e+08	2.19699e+08	2.07021e+08	2.05693e+08	4.16877e+07	4.02971e+07	8.27655e+07	1.81297e+07	2.3194e+07	3.20347e+07	8.11684e-05	4.75119	2.24829	1.8855e+08	5.23786e+07	2.13835e+07	27.7797	3.96848e+07	2.30453e+07	9.40821e+06	58.0709	0.00221615	1.61954	1.60944	4.09061	C12H20O4	Medium-chain fatty acids	MAZWDMBCPDUFDJ-VQHVLOKHSA-N	C(CCCCC(=O)O)CCC/C=C/C(=O)O	C16308	5283028	HMDB0000933	Lipids and lipid-like molecules	Fatty Acyls	UP
POS273	p-Cresol	4.881	91.0546	[M+H-H2O]+	91.0537	True	4.73913e+08	2.40721e+08	2.25344e+08	3.4272e+08	2.66622e+08	3.61851e+08	6.65822e+08	6.64326e+08	7.28244e+08	7.21665e+08	6.61137e+08	5.24711e+08	3.51168e-05	0.4819	-1.05319	3.18528e+08	9.38487e+07	3.83136e+07	29.4632	6.60984e+08	7.3227e+07	2.98948e+07	11.0785	0.0015331	1.61854	1.6148	4.45449	C7H8O	Para cresols	IWDCLRJOBJJRNH-UHFFFAOYSA-N	CC1=CC=C(C=C1)O	C01468	2879	HMDB0001858	Benzenoids	Phenols	DOWN
NEG5469	Abscisic acid	0.84	300.126	[M-H]-	300.124	TRUE	3.94089e+08	2.43398e+08	2.07974e+08	5.0146e+08	2.0521e+08	3.35405e+08	6.45545e+08	6.1912e+08	6.70969e+08	7.90646e+08	7.14633e+08	6.40991e+08	5.52145e-05	0.462415	-1.11274	3.14589e+08	1.18383e+08	4.83298e+07	37.6311	6.80317e+08	6.31476e+07	2.57799e+07	9.28209	0.00194213	1.61727	1.59814	4.25795	C17H19NO4	Abscisic acids and derivatives	JLIDBLDQVAYHNE-WEYXYWBQSA-N	CC1=CC(=O)CC(C1(C=CC(=CC(=O)O)C)O)(C)C	C06082	---	HMDB0036093	Lipids and lipid-like molecules	Prenol lipids	DOWN
NEG9820	NCGC00381183-01_C26H31N3O4_	5.766	448.225	[M-H]-	448.224	TRUE	3.43044e+06	796128	1.46459e+06	3.36316e+06	323166	1.61433e+06	1.4606e+07	1.52044e+07	1.08817e+07	1.08195e+07	1.19815e+07	2.28809e+07	6.8989e-05	0.127258	-2.97417	1.83197e+06	1.29857e+06	530140	70.884	1.43957e+07	4.5533e+06	1.85888e+06	31.6297	0.0021083	1.61425	1.59576	4.16122	C26H31N3O4	2,2-dimethyl-1-benzopyrans	MTVNXTIKSNTFEN-UHFFFAOYSA-N	O=C1N2CCCC2C(O)=NC1CC3(C(O)=NC4=CC=5OC(C=CC5C=C43)(C)C)C(C=C)(C)C	---	102571588	---	Organoheterocyclic compounds	Benzopyrans	DOWN
POS821	2,4-Dihydroxypyridine	1.888	112.04	[M+H]+	112.039	True	9.31175e+08	2.11421e+09	2.82656e+09	1.82234e+09	2.07975e+09	1.72858e+09	1.38143e+08	8.33887e+07	1.10238e+08	2.22937e+08	1.65272e+08	3.83275e+08	4.93912e-05	10.4261	3.38213	1.9171e+09	6.17898e+08	2.52256e+08	32.2308	1.83876e+08	1.08852e+08	4.44386e+07	59.1987	0.00188398	1.613	1.60391	4.30635	C5H5NO2	Pyridines and derivatives	ZEZJPIDPVXJEME-UHFFFAOYSA-N	OC1=CC(=O)NC=C1	---	54696004	HMDB0245452	Organoheterocyclic compounds	Pyridines and derivatives	UP
NEG7123	3-methyl-5-(phenylmethoxy)indol-2-yl morpholin-4-yl ketone	4.853	349.157	[M-H]-	349.156	TRUE	3.42085e+07	3.46158e+07	4.02616e+07	3.78371e+07	2.61324e+07	3.71295e+07	8.27909e+07	7.38616e+07	1.14433e+08	9.00373e+07	8.9934e+07	6.23218e+07	4.98896e-05	0.409415	-1.28836	3.50308e+07	4.89226e+06	1.99726e+06	13.9656	8.55632e+07	1.76487e+07	7.20506e+06	20.6265	0.00188398	1.61022	1.60181	4.30199	C21H22N2O3	Indolecarboxamides and derivatives	QDPVAKMAFHOZNR-UHFFFAOYSA-N	Cc1c(C(=O)N2CCOCC2)[nH]c2ccc(OCc3ccccc3)cc12	---	651145	---	Organoheterocyclic compounds	Indoles and derivatives	DOWN
POS12812	Butanoic acid, 2-methyl-, (10Z)-6-formyl-2,3,3a,4,5,8,9,11a-octahydro-5-hydroxy-10-(hydroxymethyl)-3-methylene-2-oxocyclodeca[b]furan-4-yl ester	6.426	396.201	[M+H]+	396.202	True	472885	415017	1.48042e+06	445.665	445.665	52631.6	9.99139e+06	2.63495e+07	1.82146e+07	2.15926e+07	1.40121e+07	1.08333e+07	9.54587e-05	0.0239802	-5.38201	403641	567931	231857	140.702	1.68323e+07	6.41697e+06	2.61972e+06	38.1231	0.00245441	1.60808	1.57759	4.02018	C20H26O7	Sesquiterpene lactones	KZJNKSIORXDWKH-JJAWPXQTSA-N	O=CC1=CCCC(=CC2OC(=O)C(=C)C2C(OC(=O)C(C)CC)C1O)CO	---	135121881	---	Lipids and lipid-like molecules	Prenol lipids	DOWN
POS1072	Isoindoline	4.878	120.081	[M+NH4]+	120.081	True	3.94547e+10	1.58788e+10	1.71503e+10	2.88016e+10	2.0637e+10	2.86576e+10	5.7481e+10	5.79769e+10	5.94064e+10	6.27131e+10	5.82494e+10	4.22927e+10	5.45486e-05	0.445346	-1.167	2.50967e+10	8.95055e+09	3.65405e+09	35.6643	5.63532e+10	7.14105e+09	2.91532e+09	12.6719	0.00194213	1.6073	1.60043	4.26322	C8H9N	Isoindoles and derivatives	GWVMLCQWXVFZCN-UHFFFAOYSA-N	C1NCC2=CC=CC=C12	---	422478	HMDB0253648	Organoheterocyclic compounds	Isoindoles and derivatives	DOWN
POS1997	Tropic acid	4.878	149.059	[M+H-H2O]+	149.06	True	3.70943e+08	1.61273e+08	1.62909e+08	2.51695e+08	1.873e+08	2.52996e+08	5.26959e+08	5.12566e+08	5.32224e+08	5.49895e+08	5.27196e+08	3.82523e+08	5.59252e-05	0.457588	-1.12788	2.31186e+08	7.98799e+07	3.26108e+07	34.5522	5.05227e+08	6.13009e+07	2.5026e+07	12.1333	0.00194213	1.60643	1.59956	4.25239	C9H10O3	Beta hydroxy acids and derivatives	JACRWUWPXAESPB-UHFFFAOYSA-N	C1=CC=C(C=C1)C(CO)C(=O)O	C01456	10726	HMDB0062590	Organic acids and derivatives	Hydroxy acids and derivatives	DOWN
POS1003	Benzeneacetonitrile	4.883	118.065	[M+H]+	118.066	True	8.21236e+08	3.81946e+08	3.92045e+08	5.85003e+08	4.54368e+08	5.89404e+08	1.12141e+09	1.12145e+09	1.13112e+09	1.20662e+09	1.14493e+09	8.48556e+08	6.24426e-05	0.490411	-1.02794	5.37334e+08	1.65965e+08	6.77549e+07	30.8867	1.09568e+09	1.25208e+08	5.11161e+07	11.4275	0.00206495	1.60392	1.59576	4.20452	C8H7N	Benzene and substituted derivatives	SUSQOBVLVYHIEX-UHFFFAOYSA-N	N#CCC1=CC=CC=C1	C16074	8794	HMDB0034171	Benzenoids	Benzene and substituted derivatives	DOWN
POS1548	Octopamine	2.336	136.076	[M+H-H2O]+	136.076	True	2.34203e+09	1.15047e+09	4.50152e+09	6.35467e+09	1.6145e+09	5.60586e+09	9.23165e+09	8.62315e+09	8.50748e+09	9.94657e+09	1.13132e+10	9.70424e+09	0.000126644	0.37625	-1.41023	3.59484e+09	2.18857e+09	8.93479e+08	60.8808	9.55438e+09	1.03315e+09	4.21783e+08	10.8134	0.00280452	1.60377	1.56683	3.89742	C8H11NO2	1-hydroxy-2-unsubstituted benzenoids	QHGUCRYDKWKLMG-QMMMGPOBSA-N	NC[C@H](O)c1ccc(O)cc1	C04227	---	HMDB0004825	Benzenoids	Phenols	DOWN
NEG1032	2,3-Methylenesuccinic acid	4.97	141.016	[M-H]-	141.019	TRUE	8.55476e+07	1.89964e+08	2.17006e+08	196842058	2.09636e+08	1.6861e+08	5.72521e+07	5.96582e+07	2.8476e+07	5.08314e+07	2.62648e+07	6.72031e+07	0.00010109	3.6854	1.88182	1.77934e+08	4.82827e+07	1.97113e+07	27.1351	4.82809e+07	1.70377e+07	6.95563e+06	35.2888	0.00245441	1.59623	1.57824	3.99529	C6H6O4	Fatty Acyls	PQGVRLYVSSROJJ-UHFFFAOYSA-N	OC(=O)C(=C)C(=C)C(O)=O	---	284624	HMDB0059762	Lipids and lipid-like molecules	Fatty Acyls	UP
POS6145	Masitinib	5.743	250.118	[M+H]+	250.117	True	2.15646e+08	6.95938e+08	8.41875e+08	6.11672e+08	6.44674e+08	5.64121e+08	6.72331e+07	2.32166e+07	2.8474e+07	7.2588e+07	5.73386e+07	4.52906e+07	8.12203e-05	12.1504	3.60293	5.95654e+08	2.09161e+08	8.53897e+07	35.1145	4.90235e+07	2.02891e+07	8.28297e+06	41.3864	0.00221615	1.59601	1.58587	4.09034	C28H30N6OS	Aromatic anilides	WJEOLQLKVOPQFV-UHFFFAOYSA-N	O=C(NC1=CC=C(C(=C1)NC2=NC(=CS2)C=3C=NC=CC3)C)C4=CC=C(C=C4)CN5CCN(C)CC5	---	10074640	HMDB0254344	Benzenoids	Benzene and substituted derivatives	UP
POS11543	Aloxistatin	6.397	365.207	[M+H]+	365.205	True	445.665	4.03322e+06	5.84311e+06	358470	1.10015e+06	539646	2.54627e+07	5.04238e+07	3.04106e+07	1.20917e+07	3.35571e+07	4.00534e+07	0.00024313	0.0618495	-4.0151	1.97917e+06	2.38898e+06	975296	120.706	3.19999e+07	1.30255e+07	5.31765e+06	40.705	0.00398103	1.59422	1.53725	3.61416	C17H30N2O5	Amino acids and derivatives	SRVFFFJZQVENJC-IHRRRGAJSA-N	CCOC(=O)C1OC1C(O)=NC(CC(C)C)C(O)=NCCC(C)C	---	73438905	HMDB0248182	Organic acids and derivatives	Carboxylic acids and derivatives	DOWN
NEG2692	2-Ethyl-1-hexanol sulfate	8.137	209.081	[M-H]-	209.085	TRUE	1.69469e+07	4.1661e+07	5.26768e+07	4.28248e+07	3.9201e+07	3.63148e+07	9.67426e+06	7.35222e+06	7.24222e+06	6.96819e+06	5.26199e+06	9.51254e+06	9.18265e-05	4.99061	2.31922	3.82709e+07	1.18251e+07	4.82757e+06	30.8984	7.66857e+06	1.67255e+06	682814	21.8104	0.00241915	1.59293	1.58057	4.03703	C8H18O4S	Organic sulfuric acids and derivatives	MHGOKSLTIUHUBF-UHFFFAOYSA-N	CCCCC(CC)COS(O)(=O)=O	---	31364	HMDB0033373	Organic acids and derivatives	Organic sulfuric acids and derivatives	UP
POS15411	(6,6-Dimethylbicyclo[3.1.1]hept-2-yl)methyl 6-O-[(2R,3R,4R)-3,4-dihydroxy-4-(hydroxymethyl)tetrahydro-2-furanyl]-beta-D-glucopyranoside	8.949	471.224	[M+Na]+	471.22	True	1.86738e+07	2.38072e+07	2.59303e+07	2.18172e+07	2.12824e+07	1.5528e+07	5.07836e+07	5.37521e+07	3.53428e+07	7.82858e+07	7.09313e+07	6.435e+07	0.00017075	0.35943	-1.47622	2.11732e+07	3.69081e+06	1.50676e+06	17.4315	5.89076e+07	1.54763e+07	6.31817e+06	26.2722	0.00341397	1.59176	1.56658	3.76764	C21H36O10	Terpene glycosides	RSKTWDAINBIMPD-MCVCZSGFSA-N	CC1(C)C2CCC(CO[C@@H]3O[C@H](CO[C@@H]4OC[C@](O)(CO)[C@H]4O)[C@@H](O)[C@H](O)[C@H]3O)C1C2	---	60208841	---	Lipids and lipid-like molecules	Prenol lipids	DOWN
NEG9525	(2E)-3-(4-methoxyphenyl)-1-[1-(4-methoxyphenyl)(1,2,3,4-tetrahydrobeta-carboli n-2-yl)]prop-2-en-1-one	7.234	437.186	[M-H]-	437.187	TRUE	452325	2.31661e+06	7.42649e+06	635787	275714	227381	9.31059e+06	1.74297e+07	9.34137e+06	8.41295e+06	1.39192e+07	1.5811e+07	0.000310121	0.152702	-2.71121	1.88905e+06	2.82294e+06	1.15246e+06	149.437	1.23708e+07	3.84791e+06	1.5709e+06	31.1048	0.00442864	1.59103	1.53015	3.50847	C28H26N2O3	Harmala alkaloids	BSMGAYAONYKFSM-CXUHLZMHSA-N	COc1ccc(C=CC(=O)N2CCc3c([nH]c4ccccc34)C2c2ccc(OC)cc2)cc1	---	17112386	---	Alkaloids and derivatives	Harmala alkaloids	DOWN
POS13058	(2S)-1-[(2S)-2-[(5-methoxy-1-methylindole-2-carbonyl)amino]-3-methylbutanoyl]pyrrolidine-2-carboxylic acid	6.789	402.202	[M+H]+	402.202	True	445.665	8.12809e+06	1.1838e+07	843851	1.89176e+06	2.60611e+06	3.66507e+07	2.15537e+07	2.44718e+07	4.267e+07	3.67135e+07	5.28804e+07	0.000102905	0.117746	-3.08625	4.21805e+06	4.70183e+06	1.91951e+06	111.469	3.58233e+07	1.15912e+07	4.73208e+06	32.3565	0.00245686	1.58967	1.60301	3.98756	C21H27N3O5	Peptides	KGGMUKPCMBFYJH-WMZOPIPTSA-N	O=C(NC(C(=O)N1CCCC1C(=O)O)C(C)C)c2cc3cc(OC)ccc3n2C	---	11871014	---	Organic acids and derivatives	Carboxylic acids and derivatives	DOWN
NEG454	Proline	0.943	114.053	[M-H]-	114.056	TRUE	1.02197e+09	3.73445e+08	3.19272e+08	1.20051e+09	4.60714e+08	7.31433e+08	2.34235e+09	2.15781e+09	1.67444e+09	3.46955e+09	3.36588e+09	2.46528e+09	0.000160108	0.265413	-1.91369	6.84558e+08	3.64029e+08	1.48614e+08	53.1772	2.57922e+09	7.03822e+08	2.87334e+08	27.2882	0.00335131	1.58917	1.55674	3.79559	C5H9NO2	Amino acids and derivatives	ONIBWKKTOPOVIA-BYPYZUCNSA-N	O=C(O)C1NCCC1	C00148	145742;6971047	HMDB0000162	Organic acids and derivatives	Carboxylic acids and derivatives	DOWN
POS12734	[3,4-Dihydroxy-4-(7-methoxy-2-oxochromen-8-yl)-2-methylidenebutyl] 3-methylbutanoate	5.909	394.186	[M+H]+	394.186	True	1.83839e+07	1.64108e+08	2.5325e+08	1.70713e+07	1.21444e+07	2.41187e+07	5.67791e+08	4.47372e+08	5.42951e+08	4.70459e+08	3.92094e+08	8.11643e+08	9.96341e-05	0.151309	-2.72443	8.15127e+07	1.02528e+08	4.18568e+07	125.781	5.38718e+08	1.48225e+08	6.05126e+07	27.5144	0.00245441	1.58466	1.60027	4.00159	C20H24O7	Coumarins and derivatives	RPWASDJXFDDBFQ-UHFFFAOYSA-N	O=C1OC2=C(C=C1)C=CC(OC)=C2C(O)C(O)C(=C)COC(=O)CC(C)C	---	45360166	---	Phenylpropanoids and polyketides	Coumarins and derivatives	DOWN
NEG8591	2-{2-benzimidazol-2-yl-1-[(4-methylphenyl)methyl]ethyl}benzimidazole	8.97	401.156	[M-H]-	401.154	TRUE	445.665	1.43294e+07	2.86889e+07	445.665	185869	14660.4	1.19447e+08	1.01373e+08	1.33586e+08	5.80536e+07	6.16726e+07	1.31495e+08	7.8583e-05	0.0713634	-3.80867	7.20328e+06	1.19758e+07	4.88908e+06	166.254	1.00938e+08	3.38327e+07	1.38122e+07	33.5183	0.00221615	1.58404	1.59535	4.10467	C24H22N4	Benzimidazoles	GAODIMGJPXDDHA-UHFFFAOYSA-N	Cc1ccc(CC(Cc2nc3ccccc3[nH]2)c2nc3ccccc3[nH]2)cc1	---	3095741	---	Organoheterocyclic compounds	Benzimidazoles	DOWN
NEG2851	6-Aminopenicillanic acid	0.976	215.053	[M-H2O-H]-	215.05	TRUE	4.31971e+07	1.39331e+08	1.54715e+08	1.09664e+08	1.13108e+08	1.24861e+08	2.50789e+07	1.05776e+07	1.04399e+07	2.31488e+07	1.29535e+07	1.86675e+07	0.000116782	6.78994	2.7634	1.14146e+08	3.86001e+07	1.57584e+07	33.8164	1.6811e+07	6.42337e+06	2.62233e+06	38.2093	0.00274527	1.58403	1.57179	3.93262	C8H12N2O3S	Peptides	NGHVIOIJCVXTGV-ALEPSDHESA-N	O=C(O)C1N2C(=O)C(N)C2SC1(C)C	C02954	11082;7057887	HMDB0060618	Organic acids and derivatives	Carboxylic acids and derivatives	UP
NEG6867	4-Fluoro-N-[2-(2-Methyl-1H-Indol-3-Yl)Ethyl]Benzamide	5.286	341.132	[M-H]-	341.131	TRUE	2.5615e+08	3.32328e+08	3.45058e+08	3.37881e+08	2.04366e+08	2.75661e+08	1.48256e+08	1.07527e+08	1.04244e+08	1.28705e+08	1.60313e+08	1.33414e+08	6.43452e-05	2.23838	1.16246	2.91907e+08	5.61757e+07	2.29336e+07	19.2444	1.3041e+08	2.20585e+07	9.00535e+06	16.9147	0.00206495	1.58307	1.5947	4.19148	C18H17FN2O	3-alkylindoles	QIEJNWZVUOGSJT-UHFFFAOYSA-N	Cc1[nH]c2ccccc2c1CCNC(=O)c1ccc(F)cc1	---	729211	---	Organoheterocyclic compounds	Indoles and derivatives	UP
NEG6871	C-Curarine III	2.048	341.142	[M-H]-	341.143	TRUE	4.69545e+07	5.39383e+07	5.95934e+07	4.39198e+07	3.29475e+07	5.38951e+07	3.34189e+07	1.63332e+07	2.02287e+07	22685481	1.45517e+07	1.98286e+07	0.000174273	2.29246	1.1969	4.85414e+07	9.45498e+06	3.85998e+06	19.4782	2.11744e+07	6.66654e+06	2.7216e+06	31.484	0.00341397	1.58176	1.55254	3.75877	C20H23N2O+	Strychnos alkaloids	ZEMNDQUOMWGCAZ-MZFNONIYSA-O	CC=C1C[N+]2(C)CCC34C(=Nc5ccccc53)C(=CO)C1CC42	---	5881166	---	Alkaloids and derivatives	Strychnos alkaloids	UP
NEG5855	2-(6-fluoroindol-3-yl)-N-(4-methoxyphenyl)-2-oxoacetamide	5.168	311.085	[M-H]-	311.084	TRUE	7.73213e+08	7.21135e+08	7.61019e+08	1.00099e+09	5.36427e+08	7.91049e+08	4.18423e+08	2.92675e+08	3.78119e+08	3.61776e+08	3.92145e+08	3.87175e+08	0.000100639	2.05524	1.03931	7.63972e+08	1.48739e+08	6.07224e+07	19.4692	3.71719e+08	4.29536e+07	1.75357e+07	11.5554	0.00245441	1.58159	1.58994	3.99723	C17H13FN2O3	Indoles	LJHJFWIXYMUJEG-UHFFFAOYSA-N	COc1ccc(N=C(O)C(=O)c2c[nH]c3cc(F)ccc23)cc1	---	16762233	---	Organoheterocyclic compounds	Indoles and derivatives	UP
POS9069	Cyclopenol	5.993	311.102	[M+H]+	311.103	True	4.39323e+07	1.14459e+08	1.30406e+08	9.45645e+07	1.14011e+08	9.5075e+07	2.59888e+07	1.44305e+07	1.31383e+07	3.03252e+07	2.91918e+07	2.14023e+07	0.000125147	4.40557	2.13933	9.87411e+07	3.00591e+07	1.22716e+07	30.4423	2.24128e+07	7.37706e+06	3.01167e+06	32.9145	0.00280452	1.5802	1.57036	3.90258	C17H14N2O4	1,4-benzodiazepines	BDDNYDPRCCDQQJ-UHFFFAOYSA-N	O=C1C=2C=CC=CC2N=C(O)C3(OC3C=4C=CC=C(O)C4)N1C	---	16681741	---	Organoheterocyclic compounds	Benzodiazepines	UP
POS1013	3-Amino-2,2-dimethylpropanoic acid	1.298	118.086	[M+H]+	118.086	True	1.27637e+10	1.25442e+10	1.02288e+10	1.31139e+10	1.26185e+10	1.49311e+10	1.81082e+10	2.00129e+10	2.17463e+10	1.74406e+10	1.7326e+10	1.73964e+10	0.000101196	0.680174	-0.556024	1.27e+10	1.50275e+09	6.13496e+08	11.8327	1.86717e+10	1.81784e+09	7.42128e+08	9.73576	0.00245441	1.57963	1.5756	3.99484	C5H11NO2	Carboxylic acids and derivatives	DGNHGRLDBKAPEH-UHFFFAOYSA-N	CC(C)(CN)C(O)=O	---	95739;36689718	HMDB0245805	Organic acids and derivatives	Carboxylic acids and derivatives	DOWN
POS12075	1-(3',4'-dihydroxy-5'-methoxyphenyl)-7-(3'',4''-dihydroxyphenyl)heptan-3-one	6.079	378.191	[M+H]+	378.191	True	1.27065e+08	1.06005e+09	1.68083e+09	1.05557e+08	1.27382e+08	1.46499e+08	3.6346e+09	3.09772e+09	2.74349e+09	3.0886e+09	2.86046e+09	5.4726e+09	0.000152546	0.155396	-2.68598	5.41231e+08	6.71757e+08	2.74244e+08	124.117	3.48291e+09	1.02175e+09	4.17129e+08	29.3362	0.00328295	1.57802	1.5847	3.8166	C20H24O6	Linear diarylheptanoids	VROIYIJLFIRSJU-UHFFFAOYSA-N	O=C(CCC1=CC(O)=C(O)C(OC)=C1)CCCCC2=CC=C(O)C(O)=C2	---	100642075	---	Phenylpropanoids and polyketides	Diarylheptanoids	DOWN
POS5708	Diethyl diallylmalonate	7.744	241.141	[M+Na]+	241.143	True	6.63373e+07	1.21168e+08	6.34972e+07	1.10808e+08	1.25763e+08	1.16211e+08	1.18832e+07	5.00226e+07	3.67763e+07	9.18655e+06	3.50127e+06	1.96238e+06	0.000167482	5.32756	2.41348	1.00631e+08	2.81235e+07	1.14814e+07	27.9472	1.88887e+07	1.97776e+07	8.07417e+06	104.706	0.00341397	1.57693	1.55892	3.77603	C13H20O4	Fatty acid esters	LYUUVYQGUMRKOV-UHFFFAOYSA-N	CCOC(=O)C(C(=O)OCC)(CC=C)CC=C	---	76664	---	Lipids and lipid-like molecules	Fatty Acyls	UP
POS1130	Salicylaldehyde	2.33	123.044	[M+H]+	123.044	True	1.01572e+09	4.93403e+08	2.00772e+09	3.14196e+09	1.49305e+09	2.48233e+09	4.04035e+09	3.93848e+09	3.78056e+09	4.71672e+09	5.30573e+09	4.36123e+09	0.000223174	0.406769	-1.29772	1.77236e+09	9.7175e+08	3.96715e+08	54.8279	4.35718e+09	5.72226e+08	2.3361e+08	13.1329	0.00391965	1.57651	1.54232	3.65136	C7H6O2	Aldehydes	SMQUZDBALVYZAC-UHFFFAOYSA-N	C1=CC=C(C(=C1)C=O)O	C06202	6998	HMDB0034170	Organic oxygen compounds	Organooxygen compounds	DOWN
POS13321	Acetylated camptothecin	7.135	409.142	[M+H]+	409.139	True	1.3597e+06	3.43682e+06	3.27824e+06	2.04486e+06	500930	1.05264e+06	4.87641e+06	7.01498e+06	6.93443e+06	6.20207e+06	4.09062e+06	6.48877e+06	0.000178419	0.327831	-1.60897	1.94553e+06	1.2031e+06	491164	61.8392	5.93455e+06	1.18874e+06	485302	20.0309	0.00344414	1.57421	1.55798	3.74856	C22H20N2O6	Carbolines	ZXQLECPLGKEUQV-UHFFFAOYSA-N	O=C(O)C(O)(C=2C=C3C=1N=C4C=CC=CC4(=CC=1CN3(C(=O)C=2COC(=O)C)))CC	---	---	---	---	---	DOWN
NEG9503	Chartarlactam I	5.251	436.189	[M-H2O-H]-	436.19	TRUE	2.36042e+07	2.50157e+07	2.1538e+07	3.01519e+07	1.46756e+07	1.90284e+07	6.09942e+07	3.97547e+07	3.92477e+07	4.03055e+07	5.75966e+07	4.87156e+07	0.000208612	0.467576	-1.09673	2.23356e+07	5.29409e+06	2.1613e+06	23.7024	4.7769e+07	9.64293e+06	3.93671e+06	20.1866	0.00384047	1.57161	1.5476	3.68066	C23H31NO5	Isoindolones	RUBLIKRGQGISNL-QVCQCSCRSA-N	OC1=NCC=2C=3OC4(CC3C(O)=CC12)C(C)CCC5C(C)(C)C(O)C(O)CC54C	---	10069635	---	Organoheterocyclic compounds	Isoindoles and derivatives	DOWN
NEG1546	Arabinonic acid	0.871	165.037	[M-H]-	165.04	TRUE	4.47001e+09	5.44938e+09	5.14749e+09	3.47038e+09	5.12542e+09	4.90974e+09	3.90839e+09	2.36391e+09	2.88687e+09	2.68092e+09	2.10613e+09	2.23787e+09	0.000392885	1.76546	0.820047	4.76207e+09	7.11131e+08	2.90318e+08	14.9332	2.69735e+09	6.5949e+08	2.69236e+08	24.4496	0.0051438	1.56981	1.51326	3.40573	C5H10O6	Organooxygen compounds	QXKAIJAYHKCRRA-JJYYJPOSSA-N	OC[C@@H](O)[C@@H](O)[C@H](O)C(O)=O	C00878	122045	HMDB0000539	Organic oxygen compounds	Organooxygen compounds	UP
NEG2276	Gluconic acid	0.872	195.047	[M-H]-	195.051	TRUE	2.00798e+09	1.49886e+09	1.29396e+09	1.14586e+09	1.30605e+09	1.45007e+09	8.34571e+08	7.40517e+08	8.81159e+08	5.84062e+08	5.5936e+08	5.83847e+08	0.000240686	2.08026	1.05676	1.45046e+09	3.00434e+08	1.22652e+08	20.713	6.97252e+08	1.40881e+08	5.75144e+07	20.2052	0.00398103	1.56882	1.55841	3.61855	C6H12O7	Medium-chain hydroxy acids and derivatives	RGHNJXZEOKUKBD-IBOZAKBINA-N	O=C(O)[C@H](O)[C@@H](O)[C@H](O)[C@H](O)CO	C00257	604	HMDB0000625	Organic oxygen compounds	Organooxygen compounds	UP
NEG7357	Lactobionic acid	0.865	357.146	[2M-H]-	357.145	TRUE	1.76157e+07	1.73993e+07	2.1066e+07	36634190	1.88856e+07	3.11498e+07	4.27598e+07	5.56561e+07	5.6634e+07	4.81872e+07	5.56247e+07	3.68679e+07	0.000290415	0.482706	-1.05078	2.37918e+07	8.11881e+06	3.31449e+06	34.1245	4.92883e+07	8.15792e+06	3.33046e+06	16.5515	0.00436045	1.56739	1.52943	3.53698	C12H22O12	Fatty acyl glycosides	JYTUSYBCFIZPBE-AMTLMPIISA-N	O=C(O)C(O)C(O)C(OC1OC(CO)C(O)C(O)C1O)C(O)CO	---	7314	HMDB0253945	Lipids and lipid-like molecules	Fatty Acyls	DOWN
NEG4996	2-[(2,5-dimethyl(3-furyl))carbonylamino]-3-phenylpropanoic acid	0.834	286.11	[M-H]-	286.108	TRUE	2.14971e+08	1.04107e+08	7.1598e+07	2.73642e+08	9.00488e+07	1.55389e+08	3.19805e+08	3.1704e+08	3.24258e+08	3.8212e+08	3.85835e+08	3.44401e+08	0.000234501	0.438762	-1.18849	1.51626e+08	7.92074e+07	3.23363e+07	52.2387	3.45577e+08	3.12748e+07	1.27679e+07	9.05004	0.00398103	1.567	1.5399	3.62985	C16H17NO4	Amino acids and derivatives	QUAPVNIKMOMEAG-UHFFFAOYSA-N	Cc1cc(C(O)=NC(Cc2ccccc2)C(=O)O)c(C)o1	---	2896685	---	Organic acids and derivatives	Carboxylic acids and derivatives	DOWN
NEG8332	N-(4-fluorophenyl)-2-[2-oxo-4-(pyrrolidinylcarbonyl)hydroquinolyl]acetamide	5.419	392.141	[M-H]-	392.142	TRUE	1.252e+08	1.45588e+08	1.57874e+08	1.17414e+08	9.43756e+07	1.00886e+08	6.40537e+07	5.2337e+07	4.87533e+07	6.72067e+07	6.21801e+07	6.2912e+07	0.000120588	2.07401	1.05242	1.23556e+08	2.4775e+07	1.01143e+07	20.0515	5.95738e+07	7.29e+06	2.97613e+06	12.2369	0.00275012	1.56661	1.56825	3.9187	C22H20FN3O3	Quinoline carboxamides	DYHBCIUQRGLWPX-UHFFFAOYSA-N	O=C(Cn1c(=O)cc(C(=O)N2CCCC2)c2ccccc21)Nc1ccc(F)cc1	---	17251164	---	Organoheterocyclic compounds	Quinolines and derivatives	UP
POS6147	1-Deoxy-1-morpholino-D-fructose	4.646	250.128	[M+Na]+	250.129	True	3.37969e+07	4.75884e+07	4.39439e+07	3.29174e+07	1.10274e+07	1.90353e+07	2.49012e+08	4.15914e+08	4.89246e+08	2.59191e+08	2.30984e+08	2.00968e+08	0.000180321	0.102047	-3.29269	3.13849e+07	1.41095e+07	5.76017e+06	44.9563	3.07552e+08	1.16399e+08	4.75197e+07	37.8469	0.00344414	1.56463	1.55047	3.74395	C10H19NO6	Oxazinanes	JPANQHVKLYKLEB-UHFFFAOYSA-N	OCC(O)C(O)C(O)C(=O)CN1CCOCC1	---	220877	HMDB0243858	Organoheterocyclic compounds	Oxazinanes	DOWN
POS6142	1-[benzyloxycarbonyl]pyrrolidine-2-carboxylic acid	5.589	250.107	[M+H]+	250.107	True	6.50695e+07	1.55005e+08	2.10897e+08	1.19682e+08	1.68597e+08	1.42535e+08	2.38808e+07	2.48991e+07	1.62831e+07	3.37152e+07	2.94829e+07	3.1219e+07	0.000173109	5.40372	2.43395	1.43631e+08	4.9039e+07	2.00201e+07	34.1424	2.658e+07	6.27688e+06	2.56252e+06	23.615	0.00341397	1.56438	1.55635	3.76168	C13H15NO4	Amino acids and derivatives	JXGVXCZADZNAMJ-UHFFFAOYSA-N	O=C(O)C1CCCN1C(=O)OCc1ccccc1	---	232388	---	Organic acids and derivatives	Carboxylic acids and derivatives	UP
POS10909	Posaconazole	4.827	351.176	[M+H]+	351.173	True	3.03135e+08	3.86464e+08	3.92199e+08	2.68601e+08	2.98328e+08	2.77379e+08	6.00623e+08	4.98229e+08	4.92953e+08	4.13804e+08	5.37798e+08	5.08423e+08	0.000223015	0.631131	-0.663989	3.21017e+08	5.44727e+07	2.22384e+07	16.9688	5.08638e+08	6.10894e+07	2.49396e+07	12.0104	0.00391965	1.56418	1.55534	3.65167	C37H42F2N8O4	Phenylpiperazines	RAGOYPUPXAKGKH-XAKZXMRKSA-N	O=C1N(N=CN1C2=CC=C(C=C2)N3CCN(C4=CC=C(OCC5COC(C6=CC=C(F)C=C6F)(CN7N=CN=C7)C5)C=C4)CC3)C(CC)C(O)C	---	468595	HMDB0015392	Organoheterocyclic compounds	Diazinanes	DOWN
POS12149	Acanthospermolide	6.609	380.206	[M+CH3OH+H]+	380.207	True	1.50474e+06	1.21855e+07	1.18529e+07	1.4417e+06	2.27006e+06	780912	4.81389e+07	1.77713e+08	9.66698e+07	1.16934e+08	1.09808e+08	6.03934e+07	0.000473882	0.0492666	-4.34325	5.00596e+06	5.45389e+06	2.22654e+06	108.948	1.0161e+08	4.62085e+07	1.88645e+07	45.4765	0.00583918	1.55673	1.50156	3.32433	C20H26O6	Sesquiterpene lactones	SKCDPGIEMVQDCR-QZSWEDNISA-N	O=CC1=CCCC(=CC2OC(=O)C(=C)C2C(OC(=O)C(C)C)C1OC)C	---	93959096	---	Lipids and lipid-like molecules	Prenol lipids	DOWN
NEG397	Citraconic anhydride	5.314	111.006	[M-H]-	111.009	TRUE	8.05947e+07	4.34264e+07	7.89678e+07	8.80944e+07	8.12037e+07	1.08468e+08	2.15196e+08	2.61223e+08	1.7143e+08	1.57319e+08	1.68741e+08	1.53022e+08	0.000230263	0.426605	-1.22903	8.01258e+07	2.10539e+07	8.59522e+06	26.2761	1.87822e+08	4.22167e+07	1.72349e+07	22.477	0.00398103	1.55669	1.53901	3.63778	C5H4O3	Dihydrofurans	AYKYXWQEBUNJCN-UHFFFAOYSA-N	CC1=CC(=O)OC1=O	---	12012	HMDB0250302	Organoheterocyclic compounds	Dihydrofurans	DOWN
POS4114	makaluvamine C	6.081	203.106	[M+NH4]+	203.105	True	1.13832e+06	1.93132e+07	2.25634e+07	1.13183e+06	2.26094e+06	2.11869e+06	6.04678e+07	4.88836e+07	4.53373e+07	5.4546e+07	4.13821e+07	9.2693e+07	0.000202012	0.141349	-2.82267	8.08773e+06	1.00181e+07	4.08989e+06	123.868	5.72183e+07	1.86417e+07	7.61044e+06	32.58	0.00376433	1.55629	1.5749	3.69462	C11H12N3O	Pyrrolo[4,3,2-de]quinolines	QTFWETYHWQLXMW-UHFFFAOYSA-O	O=C1C(N)=CC=2C3=C1NC=C3CC[N+]2C	---	135469298	---	Organoheterocyclic compounds	Quinolines and derivatives	DOWN
NEG9702	8-{[2-(3-bromophenyl)-5-methyl(1,3-oxazol-4-yl)]methylthio}-2,9-dimethylhydrop urin-6-one	1.728	444.016	[M-H]-	444.014	TRUE	3.57116e+07	2.16768e+07	1.58627e+07	7.59559e+06	1.08646e+07	1.24222e+07	7.32303e+07	5.22767e+07	5.81278e+07	4.58284e+07	4.28026e+07	7.09649e+07	0.00013387	0.303392	-1.72074	1.73556e+07	1.01939e+07	4.16162e+06	58.7353	5.72051e+07	1.27133e+07	5.19018e+06	22.224	0.00292219	1.55454	1.56884	3.87332	C18H16BrN5O2S	Phenyl-1,3-oxazoles	LKWNDDFUDMDWAC-UHFFFAOYSA-N	Cc1nc(O)c2nc(SCc3nc(-c4cccc(Br)c4)oc3C)n(C)c2n1	---	135953014	---	Organoheterocyclic compounds	Azoles	DOWN
NEG8311	5-({[2-(5-methoxy-2-methylindol-3-yl)ethyl]amino}sulfonyl)-6-methyl-1,3-dihydr opyrimidine-2,4-dione	6.466	391.111	[M-H]-	391.108	TRUE	4.30661e+06	3.15452e+07	4.90548e+07	1.76229e+07	8.61309e+06	1.33041e+07	8.21706e+07	6.99045e+07	7.10684e+07	5.77731e+07	5.2562e+07	8.67101e+07	0.000212257	0.296169	-1.75551	2.07411e+07	1.67368e+07	6.83278e+06	80.6939	7.00314e+07	1.32821e+07	5.4224e+06	18.9659	0.00386106	1.55422	1.56834	3.67314	C17H20N4O5S	3-alkylindoles	UAIWBWUCFKDRPU-UHFFFAOYSA-N	COc1ccc2[nH]c(C)c(CCNS(=O)(=O)c3c(C)nc(O)nc3O)c2c1	---	1272721	---	Organoheterocyclic compounds	Indoles and derivatives	DOWN
POS9463	Fluvoxamine	0.896	319.16	[M+CH3OH+H]+	319.163	True	5.18914e+08	9.7581e+08	1.02015e+09	6.28382e+08	6.90479e+08	6.46749e+08	3.31644e+08	1.7431e+08	2.84335e+08	3.14287e+08	2.60481e+08	2.34786e+08	0.000236577	2.80058	1.48572	7.46748e+08	2.03128e+08	8.29267e+07	27.2017	2.66641e+08	5.72477e+07	2.33713e+07	21.47	0.00398103	1.55341	1.54063	3.62603	C15H21F3N2O2	Trifluoromethylbenzenes	CJOFXWAVKWHTFT-UHFFFAOYSA-N	COCCCCC(C1=CC=C(C=C1)C(F)(F)F)=NOCCN	C07571	---	HMDB0014322	Benzenoids	Benzene and substituted derivatives	UP
POS2772	Glyphosate	0.823	170.021	[M+H]+	170.021	True	2.21026e+08	1.08563e+08	8.55246e+07	1.10829e+08	7.97819e+07	1.13988e+08	2.23102e+08	2.26545e+08	2.69162e+08	2.34484e+08	2.57351e+08	2.38594e+08	0.000278554	0.496615	-1.0098	1.19952e+08	5.15042e+07	2.10265e+07	42.9373	2.4154e+08	1.80899e+07	7.38518e+06	7.48942	0.0042993	1.55322	1.53425	3.55509	C3H8NO5P	Amino acids and derivatives	XDDAORKBJWWYJS-UHFFFAOYSA-N	O=C(O)CNCP(=O)(O)O	C01705	3496	HMDB0252891	Organic acids and derivatives	Carboxylic acids and derivatives	DOWN
POS2551	6-Hydroxy-3,4-dihydro-2(1H)-quinolinone	5.929	164.07	[M+H]+	164.071	True	3.77356e+08	9.47126e+08	9.18572e+08	5.82187e+08	8.41056e+08	5.93567e+08	2.09222e+08	1.43166e+08	1.37587e+08	2.39559e+08	1.99049e+08	2.06923e+08	0.000249478	3.75151	1.90747	7.09977e+08	2.26915e+08	9.26375e+07	31.9608	1.89251e+08	4.0326e+07	1.6463e+07	21.3082	0.00401266	1.55105	1.54191	3.60297	C9H9NO2	Quinolines and derivatives	HOSGXJWQVBHGLT-UHFFFAOYSA-N	OC1=CC=C2NC(=O)CCC2=C1	---	2774040	HMDB0246939	Organoheterocyclic compounds	Quinolines and derivatives	UP
POS7811	Dendrobine	4.763	284.16	[M+CH3OH+H]2+	284.162	True	3.62468e+08	4.00744e+08	4.25625e+08	3.23698e+08	3.34744e+08	3.30034e+08	2.61949e+08	2.65959e+08	2.77856e+08	2.51228e+08	2.62995e+08	2.44772e+08	0.0001845	1.39147	0.476607	3.62885e+08	4.18963e+07	1.71041e+07	11.5453	2.60793e+08	1.15945e+07	4.73343e+06	4.44586	0.00348044	1.55042	1.55019	3.734	C16H23NO2	Indoles and derivatives	YCWDWJWRRMHVMZ-JSYFJIKASA-N	O=C1OC23C4N(C)CC5CCC(C13C2C(C)C)C45C	C09943	355017	---	---	---	UP
POS15839	Dimerum acid	5.387	485.26	[M+2H]2+	485.261	True	1.36927e+09	2.30474e+09	1.84972e+09	1.04518e+09	2.15824e+09	1.16586e+09	3.09327e+09	3.30431e+09	2.57361e+09	4.25254e+09	3.41697e+09	3.68318e+09	0.000262145	0.486768	-1.03869	1.64883e+09	5.3026e+08	2.16478e+08	32.1597	3.38731e+09	5.64359e+08	2.30399e+08	16.661	0.00408731	1.55003	1.5639	3.58146	C22H36N4O8	Cyclic carboximidic acids	MKDKGLNKTMDNHY-UHFFFAOYSA-N	O=C(C=C(C)CCO)N(O)CCCC1NC(=O)C(NC1=O)CCCN(O)C(=O)C=C(C)CCO	---	193620	HMDB0251372	Organic acids and derivatives	Carboximidic acids and derivatives	DOWN
POS4719	N-Acetyl-L-arginine	1.476	217.129	[M+H]+	217.129	True	1.02961e+09	1.11457e+09	1.39315e+09	1.43103e+09	9.12649e+08	1.21153e+09	7.56813e+08	6.78926e+08	799751109	6.88042e+08	584726314	6.00417e+08	0.000254028	1.72624	0.78763	1.18209e+09	2.03858e+08	8.32247e+07	17.2455	6.84779e+08	8.43563e+07	3.44383e+07	12.3188	0.00402792	1.54985	1.53982	3.59512	C8H16N4O3	Amino acids and derivatives	SNEIUMQYRCDYCH-LURJTMIESA-N	CC(=N[C@@H](CCCNC(=N)N)C(=O)O)O	---	67427;1615663	HMDB0004620	Organic acids and derivatives	Carboxylic acids and derivatives	UP
POS6580	Stearidonic acid	8.122	259.205	[M+H-H2O]+	259.205	True	4.33752e+07	7.83249e+07	1.01524e+08	9.28381e+07	4.79961e+07	6.57367e+07	1.49051e+06	4.55561e+06	3.79732e+07	445.665	388925	928991	0.000222222	9.47987	3.24487	7.16325e+07	2.35792e+07	9.62616e+06	32.9168	7.55628e+06	1.49891e+07	6.11928e+06	198.366	0.00391965	1.54778	1.54338	3.65321	C18H28O2	Lineolic acids and derivatives	JIWBIWFOSCKQMA-LTKCOYKYSA-N	CC/C=C\C/C=C\C/C=C\C/C=C\CCCCC(=O)O	C16300	5312508	HMDB0006547	Lipids and lipid-like molecules	Fatty Acyls	UP
NEG10639	4-(4-{3-methyl-7-[(4-nitrophenyl)methyl]-2,6-dioxo(1,3,7-trihydropurin-8-yl)}p iperazinyl)-4-oxobutanoic acid	7.48	484.158	[2M-H]-	484.159	TRUE	5.37417e+06	641010	1.5634e+06	9.14623e+06	799270	4.21842e+06	6.32347e+07	1.89973e+07	3.62939e+07	5.85321e+07	4.72156e+07	6.93608e+07	0.000171684	0.0740461	-3.75543	3.62375e+06	3.31768e+06	1.35444e+06	91.5537	4.89391e+07	1.88299e+07	7.68727e+06	38.4762	0.00341397	1.5432	1.57164	3.76527	C21H23N7O7	N-arylpiperazines	LERMHBXFXPARSD-UHFFFAOYSA-N	Cn1c(=O)nc(O)c2c1nc(N1CCN(C(=O)CCC(=O)O)CC1)n2Cc1ccc([N+](=O)[O-])cc1	---	2857845	---	Organoheterocyclic compounds	Diazinanes	DOWN
NEG4517	5-Hydroxymethylcytidine	7.211	272.089	[M-H]-	272.089	TRUE	6.79149e+07	1.85343e+08	2.28606e+08	1.91868e+08	1.93231e+08	2.02187e+08	5.43307e+07	3.2293e+07	2.95382e+07	5.3841e+07	6.77527e+07	4.82272e+07	0.000255699	3.73851	1.90246	1.78192e+08	5.61118e+07	2.29076e+07	31.4896	4.76638e+07	1.45003e+07	5.91971e+06	30.422	0.00402792	1.54256	1.53603	3.59227	C10H15N3O6		NFEXJLMYXXIWPI-JXOAFFINSA-N	N=C1N=C(O)N(C=C1CO)C2OC(CO)C(O)C2O	---	14367004	---	Nucleosides, nucleotides, and analogues	Pyrimidine nucleosides	UP
NEG4113	Leucylglutamate	5.312	259.127	[M-H]-	259.129	TRUE	1.39313e+08	1.16364e+08	1.14455e+08	1.60208e+08	1.13738e+08	1.1638e+08	1.76097e+08	1.64701e+08	1.8893e+08	1.86927e+08	1.75045e+08	1.64303e+08	0.000244906	0.720129	-0.473673	1.26743e+08	1.90427e+07	7.77415e+06	15.0247	1.76e+08	1.05069e+07	4.28941e+06	5.9698	0.00398103	1.54164	1.5365	3.611	C11H20N2O5	Peptides	NFNVDJGXRFEYTK-UHFFFAOYSA-N	CC(C)CC(N)C(=O)NC(CCC(O)=O)C(O)=O	---	5259589;5259590	HMDB0028928	Organic acids and derivatives	Carboxylic acids and derivatives	DOWN
POS10283	(2R,3R,4S,5S,6R)-2-[3-(2-hydroxyethyl)-4-(hydroxymethyl)hex-5-enoxy]-6-(hydroxymethyl)oxane-3,4,5-triol	0.864	337.184	[M+Na]+	337.186	True	8.41148e+07	8.924e+07	9.15631e+07	2.25231e+08	1.54537e+08	1.69945e+08	3.44477e+08	2.91941e+08	2.28341e+08	4.32286e+08	3.89316e+08	3.3212e+08	0.000319171	0.403586	-1.30905	1.35772e+08	5.71155e+07	2.33173e+07	42.0673	3.36413e+08	7.17372e+07	2.92866e+07	21.3241	0.00443358	1.53945	1.53046	3.49598	C15H28O8	Fatty acyl glycosides	LXZLWLTYJBHIOS-GUOHCIKTSA-N	OCCC(CCOC1OC(CO)C(O)C(O)C1O)C(C=C)CO	---	45360302	---	Lipids and lipid-like molecules	Fatty Acyls	DOWN
NEG11404	Primeverin	7.073	521.153	[M-H]-	521.151	TRUE	445.665	1.94273e+06	1.7555e+06	1.18226e+06	130616	402257	3.74946e+06	8.2677e+06	5.43227e+06	4.56057e+06	4.01545e+06	9.00676e+06	0.000519297	0.154538	-2.69397	902301	842342	343885	93.3548	5.8387e+06	2.25498e+06	920590	38.6212	0.00592153	1.53914	1.50329	3.28458	C20H28O13	Glycosyl compounds	DZRVGBRAMLSZDQ-HSMQXHTESA-N	O=C(OC)C1=CC=C(OC)C=C1OC2OC(COC3OCC(O)C(O)C3O)C(O)C(O)C2O	---	3038513	---	Organic oxygen compounds	Organooxygen compounds	DOWN
NEG4463	Zoledronic acid	6.064	270.989	[M-H]-	270.989	TRUE	2.34369e+07	5.40664e+07	7.43685e+07	6.61347e+07	6.44624e+07	6.10858e+07	1.66289e+07	1.37691e+07	1.39988e+07	1.76398e+07	1.92225e+07	2.17093e+07	0.000291077	3.33651	1.73834	5.72591e+07	1.78447e+07	7.28509e+06	31.1649	1.71614e+07	3.06442e+06	1.25105e+06	17.8565	0.00436045	1.53886	1.52966	3.53599	C5H10N2O7P2	Bisphosphonates	XRASPMIURGNCCH-UHFFFAOYSA-N	O=P(O)(O)C(O)(CN1C=NC=C1)P(=O)(O)O	---	68740	HMDB0014543	Organic acids and derivatives	Organic phosphonic acids and derivatives	UP
NEG5525	Norflurazon	5.264	302.031	[M-H]-	302.031	TRUE	2.22145e+07	5.44109e+07	6.17943e+07	7.47322e+07	5.91054e+07	6.3974e+07	1.83997e+07	1.09658e+07	4.48818e+06	1.86273e+07	1.72081e+07	1.79966e+07	0.000301893	3.8345	1.93904	5.60385e+07	1.78979e+07	7.30678e+06	31.9385	1.46143e+07	5.73501e+06	2.34131e+06	39.2425	0.00442864	1.53829	1.52613	3.52015	C12H9ClF3N3O	Trifluoromethylbenzenes	NVGOPFQZYCNLDU-UHFFFAOYSA-N	CNC1=C(Cl)C(=O)N(N=C1)C1=CC=CC(=C1)C(F)(F)F	C18874	33775	---	Benzenoids	Benzene and substituted derivatives	UP
NEG5905	Feruloyltyramine	0.844	312.126	[M-H]-	312.124	TRUE	1.37164e+08	6.10674e+07	5.37587e+07	1.6901e+08	3.41237e+07	8.95256e+07	2.29088e+08	1.91301e+08	2.2168e+08	3.25595e+08	2.98857e+08	2.2118e+08	0.000396915	0.366102	-1.44968	9.0775e+07	5.24145e+07	2.13981e+07	57.7412	2.4795e+08	5.21381e+07	2.12853e+07	21.0277	0.0051438	1.53647	1.51139	3.4013	C18H19NO4	Methoxyphenols	NPNNKDMSXVRADT-WEVVVXLNSA-N	OC(=NCCC1=CC=C(O)C=C1)C=CC2=CC=C(O)C(OC)=C2	C02717	5280537	HMDB0029365	Benzenoids	Phenols	DOWN
NEG3687	Perfluoro-3,5-dioxahexanoic acid	5.456	244.972	[M-H2O-H]-	244.969	TRUE	1.36334e+08	2.42158e+08	3.12101e+08	403428451	2.45098e+08	4.38798e+08	6.35466e+07	3.93673e+07	3.82468e+07	5.32574e+07	4.69747e+07	5.38873e+07	0.000316715	6.02112	2.59003	2.9632e+08	1.12405e+08	4.5889e+07	37.9336	4.92134e+07	9.65259e+06	3.94065e+06	19.6138	0.00443358	1.53569	1.52541	3.49933	C4HF7O4	Alpha-halocarboxylic acids	GCSHTDCBGCURHU-UHFFFAOYSA-N	O=C(O)C(F)(F)OC(F)(F)OC(F)(F)F	---	138394354	---	Organic acids and derivatives	Carboxylic acids and derivatives	UP
POS1135	3-Aminopicolinaldehyde	1.802	123.055	[M+NH4]+	123.055	True	3.18684e+09	9.76668e+08	4.33375e+08	2.03485e+09	2.91979e+08	1.15049e+09	4.52239e+09	4.59833e+09	4.91894e+09	3.29769e+09	4.09967e+09	3.31859e+09	0.0003595	0.326156	-1.61637	1.3457e+09	1.09377e+09	4.4653e+08	81.2791	4.12594e+09	6.85226e+08	2.79742e+08	16.6078	0.00486121	1.53496	1.52486	3.4443	C6H6N2O	Pyridines and derivatives	QNJCRBZVUFRESB-UHFFFAOYSA-N	NC1=C(C=O)N=CC=C1	---	12204009	HMDB0245820	Organoheterocyclic compounds	Pyridines and derivatives	DOWN
POS7471	4,8,12,15-Octadecatetraenoic acid	8.112	277.215	[M+H]+	277.217	True	5.72111e+08	9.47498e+08	1.36375e+09	1.15647e+09	6.80459e+08	8.38547e+08	7.8929e+07	1.01005e+08	5.35505e+08	9.24355e+06	6.10379e+07	6.95141e+07	0.000294288	6.49978	2.70039	9.26472e+08	2.961e+08	1.20882e+08	31.9599	1.42539e+08	1.94903e+08	7.95689e+07	136.737	0.00436575	1.53489	1.52885	3.53123	C18H28O2	Fatty Acyls	SIVLURJESSFFDP-FLVFHSTKSA-N	CC\C=C/C\C=C/CC\C=C\CC\C=C\CCC(O)=O	---	131751278	HMDB0032672	Lipids and lipid-like molecules	Fatty Acyls	UP
NEG7764	2-{[(2,5-dimethylphenyl)sulfonyl]amino}-3-indol-3-ylpropanoic acid	4.821	371.105	[M-H]-	371.107	TRUE	5.46852e+07	7.17406e+07	6.67713e+07	1.07823e+08	6.68698e+07	5.5172e+07	2.9393e+07	2.98292e+07	2.62068e+07	2.07903e+07	2.24952e+07	3.0794e+07	0.000306232	2.65229	1.40724	7.05104e+07	1.9528e+07	7.97226e+06	27.6952	2.65847e+07	4.16112e+06	1.69877e+06	15.6523	0.00442864	1.53451	1.52836	3.51395	C19H20N2O4S	Indolyl carboxylic acids and derivatives	PQDKVOGGOLWGRX-UHFFFAOYSA-N	Cc1ccc(C)c(S(=O)(=O)NC(Cc2c[nH]c3ccccc23)C(=O)O)c1	---	2954147	---	Organoheterocyclic compounds	Indoles and derivatives	UP
POS4212	Tryptophan	5.25	205.097	[M+H]+	205.097	True	7.58826e+09	4.54204e+09	4.46426e+09	7.11224e+09	4.90496e+09	5.94071e+09	8.64153e+09	1.03283e+10	1.00348e+10	1.0861e+10	1.02458e+10	7.58595e+09	0.000428208	0.598856	-0.73972	5.75875e+09	1.34886e+09	5.50672e+08	23.4229	9.61625e+09	1.241e+09	5.06634e+08	12.9052	0.00543267	1.53306	1.51483	3.36835	C11H12N2O2	Amino acids and derivatives	QIVBCDIJIAJPQS-VIFPVBQESA-N	O=C(O)C(N)CC1=CNC=2C=CC=CC21	C00078	---	HMDB0000929	Organoheterocyclic compounds	Indoles and derivatives	DOWN
NEG6388	Tiapride	0.846	327.137	[M-H]-	327.138	TRUE	6.62086e+08	3.48338e+08	3.70534e+08	8.6395e+08	3.17129e+08	492936207	1.08406e+09	1.05592e+09	8.30829e+08	1.53237e+09	1.37346e+09	1.26438e+09	0.000501052	0.427807	-1.22497	5.09162e+08	2.15166e+08	8.78413e+07	42.2589	1.19017e+09	2.50842e+08	1.02406e+08	21.0762	0.00592153	1.53126	1.49865	3.30012	C15H24N2O4S	Benzenesulfonyl compounds	JTVPZMFULRWINT-UHFFFAOYSA-N	CCN(CC)CCNC(=O)C1=C(C=CC(=C1)S(=O)(=O)C)OC	---	5467	HMDB0042039	Benzenoids	Benzene and substituted derivatives	DOWN
NEG12190	(2E)-1-{4-[(2E)-3-(3,4,5-trimethoxyphenyl)prop-2-enoyl]phenyl}-3-(3,4,5-trimet hoxyphenyl)prop-2-en-1-one	5.439	563.195	[2M-H]-	563.192	TRUE	6.94028e+06	1.5814e+07	1.46649e+07	7.38107e+06	6.90132e+06	4.52012e+06	2.69622e+07	2.49771e+07	1.26344e+07	2.84531e+07	3.22036e+07	3.06398e+07	0.000698645	0.360695	-1.47115	9.37028e+06	4.66982e+06	1.90645e+06	49.8365	2.59784e+07	7.02337e+06	2.86728e+06	27.0354	0.00716462	1.52814	1.50129	3.15574	C30H30O8	Retrochalcones	JGABKNAYCZRLJE-FNCQTZNRSA-N	COc1cc(C=CC(=O)c2ccc(C(=O)C=Cc3cc(OC)c(OC)c(OC)c3)cc2)cc(OC)c1OC	---	17386880	---	Phenylpropanoids and polyketides	Linear 1,3-diarylpropanoids	DOWN
NEG6383	7-amino-5-(3-fluorophenyl)-1,3-dimethyl-2,4-dioxo-1,3-dihydro-5H-pyrano[2,3-d] pyrimidine-6-carbonitrile	2.973	327.089	[M-H]-	327.09	TRUE	1.83264e+07	1.66108e+07	4.34424e+07	3.60001e+07	5.22203e+07	3.00783e+07	5.46841e+07	9.14547e+07	1.15856e+08	68290300	9.90233e+07	8.2447e+07	0.000577281	0.384321	-1.37962	3.27797e+07	1.39974e+07	5.7144e+06	42.7013	8.52926e+07	2.18846e+07	8.93436e+06	25.6583	0.00634594	1.52791	1.49112	3.23861	C16H13FN4O3	Pyranopyrimidines	NYPLNLPOGVPRIC-UHFFFAOYSA-N	Cn1c2c(c(=O)n(C)c1=O)C(c1cccc(F)c1)C(C#N)=C(N)O2	---	2828696	---	Organoheterocyclic compounds	Pyranopyrimidines	DOWN
POS3530	N6-Acetyl-L-lysine	1.452	189.123	[M+H]+	189.123	True	7.46278e+08	6.56194e+08	6.21572e+08	1.09047e+09	7.36254e+08	1.14327e+09	1.89218e+09	1.63231e+09	1.99643e+09	1.49645e+09	1.50661e+09	1.27088e+09	0.000239366	0.509863	-0.971819	8.32339e+08	2.26007e+08	9.22668e+07	27.1532	1.63248e+09	2.70185e+08	1.10303e+08	16.5507	0.00398103	1.52716	1.53718	3.62094	C8H16N2O3	Amino acids and derivatives	DTERQYGMUDWYAZ-UHFFFAOYSA-N	O=C(O)C(N)CCCCN=C(O)C	C02727	92832	HMDB0000206	Organic acids and derivatives	Carboxylic acids and derivatives	DOWN
NEG4821	N-(4-fluorophenyl)(2-iminochromen-3-yl)carboxamide	2.179	281.074	[M-H]-	281.073	TRUE	5.0284e+07	6.18003e+07	8.79346e+07	7.07499e+07	3.77368e+07	7.50262e+07	2.8501e+07	2.28486e+07	2.91362e+07	1.55948e+07	1.88888e+07	2.08513e+07	0.000309799	2.82381	1.49764	6.3922e+07	1.80149e+07	7.35456e+06	28.1827	2.26368e+07	5.35727e+06	2.18709e+06	23.6662	0.00442864	1.5271	1.52808	3.50892	C16H11FN2O2	Aromatic anilides	NDOCGWLMDSQAFR-UHFFFAOYSA-N	N=c1oc2ccccc2cc1C(=O)Nc1ccc(F)cc1	---	4270012	---	Benzenoids	Benzene and substituted derivatives	UP
POS2162	6-Methoxy-pyridine-3-carboxylic acid	1.016	154.05	[M+H-H2O]+	154.05	True	2.98622e+08	5.23006e+08	6.22992e+08	3.7515e+08	3.97653e+08	2.94539e+08	1.2116e+08	5.93989e+07	1.65329e+08	1.1408e+08	1.50044e+08	1.32299e+08	0.000328311	3.38397	1.75872	4.1866e+08	1.30222e+08	5.3163e+07	31.1045	1.23719e+08	3.67003e+07	1.49828e+07	29.6644	0.00451945	1.52668	1.52311	3.48371	C7H7NO3	Pyridinecarboxylic acids	NVDJVEQITUWZDT-UHFFFAOYSA-N	COC1=CC=C(C=N1)C(O)=O	---	592499	HMDB0059749	Organoheterocyclic compounds	Pyridines and derivatives	UP
POS2408	delta-Valerobetaine	0.955	160.133	[M+H]+	160.133	True	1.6487e+08	1.23012e+08	1.28174e+08	1.46782e+08	1.40421e+08	1.43698e+08	1.82896e+08	1.82621e+08	238751904	2.2513e+08	2.43813e+08	1.84303e+08	0.000477186	0.673515	-0.570218	1.41159e+08	1.4824e+07	6.05189e+06	10.5016	2.09586e+08	2.94702e+07	1.20312e+07	14.0612	0.00583918	1.52599	1.50256	3.32131	C8H17NO2	Straight chain fatty acids	CDLVFVFTRQPQFU-UHFFFAOYSA-N	C[N+](C)(C)CCCCC(=O)[O-]	---	14274897	HMDB0240732	Lipids and lipid-like molecules	Fatty Acyls	DOWN
NEG10466	Arthrobactin	8.508	475.239	[M-H]-	475.241	TRUE	4.60646e+06	5.08278e+06	7.06816e+06	7.02566e+06	3.52585e+06	3.2245e+06	1.3292e+07	1.22427e+07	6.99243e+06	1.24267e+07	1.12104e+07	1.59037e+07	0.000509059	0.423676	-1.23897	5.0889e+06	1.66255e+06	678734	32.6702	1.20113e+07	2.92737e+06	1.19509e+06	24.3718	0.00592153	1.52555	1.51598	3.29323	C20H36N4O9	Fatty Acyls	BPEXJHGGARTCIR-UHFFFAOYSA-N	O=C(O)C(O)(CC(O)=NCCCCCN(O)C(=O)C)CC(O)=NCCCCCN(O)C(=O)C	---	193781	---	Lipids and lipid-like molecules	Fatty Acyls	DOWN
NEG2984	2,3,4,6-tetrahydroxy-5-oxo-5h-benzo[7]annulene-8-carboxylic acid	5.317	219.047	[M-H]-	219.048	TRUE	1.3966e+08	1.15531e+08	1.31762e+08	1.7698e+08	1.07045e+08	2.14841e+08	8.54017e+08	1.40334e+09	1.10951e+09	544905784	6.62162e+08	5.76224e+08	0.000470586	0.171998	-2.53953	1.47636e+08	4.09183e+07	1.67048e+07	27.7156	8.5836e+08	3.39543e+08	1.38618e+08	39.5572	0.00583918	1.52477	1.50246	3.32736	C12H8O7	Tropolones	PJSKCCANFAFYHW-UHFFFAOYSA-N	O=C(O)C1=CC(=O)C(O)=C2C(O)=C(O)C(O)=CC2=C1	---	269315;137628491	---	Hydrocarbon derivatives	Tropones	DOWN
NEG5226	Ethyl (S)-3-hydroxybutyrate glucoside	5.515	293.121	[M-H]-	293.124	TRUE	6.5541e+07	2.11263e+08	1.92149e+08	9.68695e+07	1.77635e+08	1.38346e+08	2.48546e+07	2.99252e+07	2.53957e+07	2.1815e+07	2.2163e+07	2.76401e+07	0.000397231	5.80923	2.53835	1.46967e+08	5.71492e+07	2.33311e+07	38.8857	2.52989e+07	3.13248e+06	1.27883e+06	12.3818	0.0051438	1.5246	1.51638	3.40096	C12H22O8	Fatty Acyls	HEBPYQNXDMDRKR-UHFFFAOYSA-N	CCOC(=O)CC(C)OC1OC(CO)C(O)C(O)C1O	---	76463850	HMDB0031693	Lipids and lipid-like molecules	Fatty Acyls	UP
POS7614	Khellactone	6.176	280.117	[M+H]+	280.118	True	1.15665e+08	3.52563e+08	3.93458e+08	3.19856e+08	3.22609e+08	2.67341e+08	8.52881e+07	6.41074e+07	4.64157e+07	9.48765e+07	101191745	8.83725e+07	0.000347515	3.68867	1.8831	2.95249e+08	9.7276e+07	3.97127e+07	32.9471	8.0042e+07	2.07313e+07	8.46352e+06	25.9005	0.0047411	1.52423	1.52295	3.45903	C14H14O5	Angular pyranocoumarins	HKXQUNNSKMWIKJ-UHFFFAOYSA-N	O=C1OC2=C(C=C1)C=CC=3OC(C)(C)C(O)C(O)C32	---	253856	HMDB0243535	Phenylpropanoids and polyketides	Coumarins and derivatives	UP
POS4860	Precocene II	6.078	221.117	[M+H]+	221.117	True	694803	4.30694e+07	6.4287e+07	2.49586e+06	4.44932e+06	4.59378e+06	1.67652e+08	1.38474e+08	1.20369e+08	1.29031e+08	1.04346e+08	2.61856e+08	0.000409093	0.129746	-2.94624	1.99317e+07	2.70251e+07	1.10329e+07	135.588	1.53621e+08	5.70605e+07	2.32949e+07	37.1436	0.00525289	1.52108	1.53891	3.38818	C13H16O3	2,2-dimethyl-1-benzopyrans	PTIDGSWTMLSGAH-UHFFFAOYSA-N	O(C1=CC=2OC(C=CC2C=C1OC)(C)C)C	C09018	12565	HMDB0256742	Organoheterocyclic compounds	Benzopyrans	DOWN
NEG2646	Jasmine ketolactone	6.249	207.099	[M-H]-	207.102	TRUE	445.665	1.07532e+07	12037189	529046	336758	540759	3.6593e+07	5.49615e+07	5.99222e+07	1.93248e+07	2.4923e+07	5.50296e+07	0.000477682	0.0964986	-3.37335	4.0329e+06	5.72059e+06	2.33542e+06	141.848	4.17923e+07	1.72844e+07	7.05631e+06	41.3577	0.00583918	1.52062	1.50506	3.32086	C12H16O3	Oxocins	DINQMNROFIPFOH-UPHRSURJSA-N	O=C1CCC2CC(=O)OCC\C=C/CC12	---	21134279	HMDB0030150	Organoheterocyclic compounds	Oxocins	DOWN
NEG10679	6-Hydroxyangolensic acid methyl ester	5.84	485.22	[M-H]-	485.218	TRUE	4.09119e+07	4.52553e+07	4.14075e+07	5.91726e+07	2.2271e+07	3.70188e+07	6.45586e+07	6.35219e+07	7.87999e+07	6.89692e+07	7.62896e+07	6.02223e+07	0.000698089	0.596654	-0.745034	4.10062e+07	1.19595e+07	4.88245e+06	29.1652	6.87269e+07	7.42313e+06	3.03048e+06	10.8009	0.00716462	1.52044	1.47972	3.15609	C27H34O8	Limonoids	GOYZKWCPWBKPIG-PIBNMVDFSA-N	O=C1OC(C2=COC=C2)C3(C)CCC4C(=C)C3(OC5CC(=O)C(C)(C)C(C(O)C(=O)OC)C54C)C1	---	23983734	---	Lipids and lipid-like molecules	Prenol lipids	DOWN
POS9640	Angoletin	5.062	323.123	[M+H]+	323.125	True	2.18777e+08	1.71334e+08	1.75273e+08	1.41832e+08	1.4664e+08	1.25114e+08	8.77749e+07	7.88057e+07	6.81772e+07	7.69292e+07	9.20852e+07	1.09532e+08	0.000367038	1.90719	0.931452	1.63162e+08	3.31121e+07	1.3518e+07	20.294	8.55507e+07	1.44528e+07	5.90035e+06	16.8939	0.00487682	1.51771	1.52208	3.43529	C18H20O4	2'-Hydroxy-dihydrochalcones	HBRYKWADRULLHU-UHFFFAOYSA-N	O=C(C=1C(O)=C(C(O)=C(C1OC)C)C)CCC=2C=CC=CC2	---	131162	---	Phenylpropanoids and polyketides	Linear 1,3-diarylpropanoids	UP
POS17547	methyl 2-{2-[2-(2-ethoxyphenyl)-6-hydroxy-3-azabicyclo[4.4.0]dec-3-yl]acetylam ino}-4,5,6,7-tetrahydrobenzo[b]thiophene-3-carboxylate	4.765	549.241	[M+Na]+	549.239	True	1.40545e+08	9.73515e+07	9.8419e+07	7.93675e+07	7.09322e+07	8.48527e+07	1.66599e+08	1.41353e+08	1.51393e+08	1.45542e+08	1.58841e+08	1.38685e+08	0.000507693	0.633266	-0.659116	9.52447e+07	2.45675e+07	1.00297e+07	25.7941	1.50402e+08	1.07456e+07	4.38688e+06	7.14458	0.00592153	1.51422	1.49786	3.2944	C29H38N2O5S	Phenylpiperidines	HBAJJGLXFFHEFI-UHFFFAOYSA-N	CCOc1ccccc1C1C2CCCCC2(O)CCN1CC(O)=Nc1sc2c(c1C(=O)OC)CCCC2	---	4887929	---	Organoheterocyclic compounds	Piperidines	DOWN
NEG11418	1-(4-Hydroxy-3-methoxyphenyl)-3-(hydroxymethyl)-7-hydroxy-6-methoxy-1,2,3,4-tetrahydronaphthalene-2-ylmethyl beta-D-glucopyranoside	6.842	521.271	[M-H]-	521.27	TRUE	1.61203e+06	2.20053e+06	1.02014e+06	581279	1.04088e+06	752817	4.86195e+06	7.04452e+06	6.05489e+06	1.20846e+07	8.616e+06	4.17189e+06	0.00060134	0.168271	-2.57114	1.20128e+06	601877	245715	50.103	7.13898e+06	2.89183e+06	1.18059e+06	40.5077	0.00651665	1.51381	1.49	3.22088	C26H34O11	Lignan glycosides	AHYOMNWKYGMYMB-CIEFDVMPSA-N	OC1=CC=C(C=C1OC)C2C3=CC(O)=C(OC)C=C3CC(CO)C2COC4OC(CO)C(O)C(O)C4O	---	23843970	---	Lignans, neolignans and related compounds	Lignan glycosides	DOWN
NEG3599	3-Deazauridine	2.087	242.064	[M-H]-	242.067	TRUE	9.63416e+07	1.38095e+08	1.53084e+08	8.27914e+07	1.04434e+08	1.00598e+08	6.58424e+07	5.58101e+07	5.35628e+07	5.19505e+07	4.37217e+07	5.94022e+07	0.000517589	2.0447	1.03189	1.12557e+08	2.70279e+07	1.10341e+07	24.0126	5.50483e+07	7.43161e+06	3.03394e+06	13.5002	0.00592153	1.51268	1.49944	3.28601	C10H13NO6	Glycosyl compounds	CBOKZNLSFMZJJA-UHFFFAOYSA-N	O=c1cc(O)ccn1C1OC(CO)C(O)C1O	---	---	HMDB0243807	Organic oxygen compounds	Organooxygen compounds	UP
POS13240	Ilicicolin C	5.056	407.201	[M+Na]+	407.198	True	2.22956e+08	2.78366e+08	2.67054e+08	2.11554e+08	1.61541e+08	1.98271e+08	1.22522e+08	1.12629e+08	9.42817e+07	1.40352e+08	1.3048e+08	1.28067e+08	0.000317015	1.83947	0.879287	2.2329e+08	4.36473e+07	1.7819e+07	19.5474	1.21389e+08	1.61224e+07	6.58194e+06	13.2816	0.00443358	1.51246	1.52374	3.49892	C23H31ClO4	Aldehydes	IJEHYEVNWOYGMS-WGUBEYSISA-N	O=CC1=C(O)C(=C(O)C(Cl)=C1C)CC=C(C)CCC2(C)C(C(=O)CCC2C)C	---	24094116	---	Organic oxygen compounds	Organooxygen compounds	UP
POS12105	Coniferyl ferulate	6.311	379.113	[M+H]+	379.115	True	4.58387e+07	4.72776e+07	5.86809e+07	6.52958e+07	3.34745e+07	4.85479e+07	2.61137e+07	14392796	1.61237e+07	2.63664e+07	2.79271e+07	2.63245e+07	0.000363827	2.17937	1.12391	4.98526e+07	1.10374e+07	4.50599e+06	22.14	2.28747e+07	5.96036e+06	2.43331e+06	26.0565	0.00487656	1.51224	1.51951	3.4391	C20H20O6	Coumaric acids and derivatives	PGLIMMMHQDNVRS-UHFFFAOYSA-N	O=C(OCC=CC1=CC=C(O)C(OC)=C1)C=CC2=CC=C(O)C(OC)=C2	C17855	---	HMDB0250437	Phenylpropanoids and polyketides	Cinnamic acids and derivatives	UP
POS1576	Hypoxanthine	2.007	137.046	[M+H]+	137.046	True	4.07096e+07	8.74314e+06	1.32178e+07	4.51961e+07	5.97455e+07	6.77139e+07	2.10326e+08	4.10001e+08	6.27118e+08	5.25946e+08	4.4786e+08	1.78853e+08	0.000555078	0.0980483	-3.35036	3.9221e+07	2.39837e+07	9.7913e+06	61.1501	4.00017e+08	1.75908e+08	7.1814e+07	43.975	0.00614608	1.51066	1.4927	3.25565	C5H4N4O	Purinones	FDGQSTZJBFJUBT-UHFFFAOYSA-N	OC1=NC=NC=2NC=NC12	C00262	135398638	HMDB0000157	Organoheterocyclic compounds	Imidazopyrimidines	DOWN
POS3482	Indole-3-Lactic Acid	5.25	188.07	[M+H-H2O]+	188.07	True	1.31541e+10	7.74861e+09	7.77924e+09	1.2205e+10	8.46727e+09	1.01556e+10	1.4754e+10	1.65158e+10	1.59456e+10	1.87133e+10	1.72347e+10	1.30068e+10	0.000630975	0.618797	-0.692461	9.91831e+09	2.33e+09	9.51219e+08	23.4919	1.60284e+10	1.98306e+09	8.09582e+08	12.3722	0.00674217	1.50778	1.49121	3.19999	C11H11NO3	Indolyl carboxylic acids and derivatives	XGILAAMKEQUXLS-UHFFFAOYSA-N	C1=CC=C2C(=C1)C(=CN2)CC(C(=O)O)O	C02043	92904	HMDB0000671	Organoheterocyclic compounds	Indoles and derivatives	DOWN
NEG5883	FA 18:2+2O	8.578	311.219	[M-H]-	311.222	TRUE	1.99663e+08	3.83309e+08	500973962	5.81579e+08	7.11807e+08	5.80696e+08	1.60768e+08	3.59613e+07	2.48345e+08	6.0609e+07	1.19738e+07	1.70401e+08	0.00100396	4.29909	2.10403	4.93005e+08	1.79753e+08	7.33838e+07	36.4607	1.14676e+08	9.24815e+07	3.77554e+07	80.6457	0.00891889	1.50641	1.45668	2.99828	C18H32O4	Oxidized fatty acids	JGUNZIWGNMQSBM-UHFFFAOYNA-N	O=C(O)CCCCCCCC(OO)C=CC=CCCCCC	---	---	---	---	---	UP
POS11758	2-Butanone, 4-[3-(beta-D-glucopyranosyloxy)-4-hydroxy-2,6,6-trimethyl-1-cyclohexen-1-yl]-	4.722	371.203	[M+NH4]+	371.206	True	2.24276e+08	2.05066e+08	1.91738e+08	1.62757e+08	1.51774e+08	1.17978e+08	3.56315e+08	2.82153e+08	2.11169e+08	3.7817e+08	3.73387e+08	3.56974e+08	0.000715601	0.538048	-0.894193	1.75598e+08	3.8861e+07	1.58649e+07	22.1307	3.26361e+08	6.62623e+07	2.70515e+07	20.3034	0.00722211	1.50511	1.48974	3.14533	C19H32O8	Terpene glycosides	JVIDANAJZDBKRL-FJUMDGKUSA-N	O=C(C)CCC1=C(C)C(OC2OC(CO)C(O)C(O)C2O)C(O)CC1(C)C	---	51136431	---	Lipids and lipid-like molecules	Prenol lipids	DOWN
NEG9546	N-(2,6-dimethylphenyl)-2-{2-oxo-4-[N-benzylcarbamoyl]hydroquinolyl}acetamide	4.857	438.183	[M-H2O-H]-	438.182	TRUE	3.37444e+07	3.80173e+07	3.02717e+07	3.30292e+07	4.88485e+07	2.89691e+07	1.22725e+08	9.30538e+07	7.20814e+07	1.89139e+08	1.38473e+08	1.08603e+08	0.00049988	0.294003	-1.7661	3.548e+07	7.26213e+06	2.96475e+06	20.4682	1.20679e+08	4.06897e+07	1.66115e+07	33.7173	0.00592153	1.50451	1.51445	3.30113	C27H25N3O3	Quinoline carboxamides	VINOAFPEWPTSHR-UHFFFAOYSA-N	Cc1cccc(C)c1N=C(O)Cn1c(=O)cc(C(O)=NCc2ccccc2)c2ccccc21	---	25238704	---	Organoheterocyclic compounds	Quinolines and derivatives	DOWN
POS6878	Koninginin E	8.166	265.179	[M+H]+	265.179	True	1.6154e+07	2.61996e+07	3.9507e+07	4.00283e+07	2.31317e+07	3.32961e+07	5.04532e+07	5.08116e+07	5.91417e+07	4.93578e+07	5.11374e+07	4.39982e+07	0.00069379	0.584836	-0.773895	2.97194e+07	9.53592e+06	3.89302e+06	32.0865	5.08167e+07	4.86131e+06	1.98462e+06	9.56636	0.00716462	1.50298	1.48283	3.15877	C16H26O4	Benzopyrans	INHVGPIPHZJQOP-ZNMIVQPWSA-N	O=C1C2=C(OC(CC2)C(O)CCCCCC)C(O)CC1	---	11426065	---	Organoheterocyclic compounds	Benzopyrans	DOWN
NEG12140	PFSM-ammonio	1.698	560.058	[M-H]-	560.06	TRUE	3.65232e+06	4.25399e+06	4.56874e+06	3.98791e+06	4.48742e+06	3.26689e+06	2.27651e+07	2.98184e+07	2.48324e+07	1.84864e+07	8.26374e+06	3.38601e+07	0.000430205	0.175454	-2.51083	4.03621e+06	505207	206250	12.5169	2.30044e+07	9.00416e+06	3.67593e+06	39.1411	0.00543267	1.50253	1.51657	3.36632	C13H26F5N2O10S3	PFSA	NJFRZAVEQXEECB-UHFFFAOYSA-O	O=S(=O)(O)CC(O)CN(CCC[N+](C)(C)CC(O)CS(=O)(=O)O)S(=O)(=O)C(F)(F)C(F)(F)F	---	139596239	---	---	---	DOWN
POS10557	Fluorocurarine chloride	4.743	343.16	[M+H]+	343.157	True	7.40075e+08	1.1883e+09	1.06439e+09	7.83531e+08	1.11444e+09	7.29399e+08	5.26694e+08	4.80561e+08	3.08897e+08	4.66224e+08	5.31258e+08	547165338	0.000546921	1.96453	0.974187	9.36689e+08	2.07988e+08	8.49109e+07	22.2046	4.768e+08	8.80044e+07	3.59276e+07	18.4573	0.00614482	1.50163	1.5002	3.26208	C20H23ClN2O	Strychnos alkaloids	CSLYOMBKQNZAED-CQLNDTFASA-N	[Cl-].O=CC1=C2Nc3ccccc3C24CC[N+]5(C)CC(=CC)C1CC45	---	---	---	Alkaloids and derivatives	Strychnos alkaloids	UP
POS5113	Ncgc00380138-01!	5.728	227.139	[M+CH3OH+H]+	227.139	True	7.74647e+09	1.89412e+10	1.96097e+10	1.34204e+10	1.80007e+10	1.39507e+10	6.89315e+09	3.94554e+09	3.61409e+09	7.74072e+09	6.31944e+09	6.5641e+09	0.00071721	2.61337	1.38591	1.52782e+10	4.50627e+09	1.83968e+09	29.4947	5.84618e+09	1.67448e+09	6.83605e+08	28.6424	0.00722211	1.49608	1.4897	3.14435	C11H15NO3	Oxazolidinones	UZQNZIRCZJBHKR-UHFFFAOYSA-N	O=C1OC2C(O)C(C3=CCCN1C32)CC	---	45359432	---	Organoheterocyclic compounds	Azolidines	UP
POS3636	N-Acetylmethionine	5.488	192.069	[M+H]+	192.069	True	1.04597e+08	8.57299e+07	1.04319e+08	1.18439e+08	9.23876e+07	1.2693e+08	8.51335e+07	6.4499e+07	8.12024e+07	6.85414e+07	5.05435e+07	6.79451e+07	0.00128793	1.51341	0.597807	1.054e+08	1.54378e+07	6.30244e+06	14.6468	6.96442e+07	1.2401e+07	5.06269e+06	17.8062	0.0100157	1.49417	1.44877	2.89011	C7H13NO3S	Amino acids and derivatives	XUYPXLNMDZIRQH-LURJTMIESA-N	O=C(O)C(N=C(O)C)CCSC	C02712	---	HMDB0011745	Organic acids and derivatives	Carboxylic acids and derivatives	UP
POS13607	[3-Methyl-1-[3-methyl-1-[3-methyl-1-[3-methyl-1-oxo-1-(1,3,4,5,6-pentahydroxyhexan-2-yloxy)pentan-2-yl]oxy-1-oxopentan-2-yl]oxy-1-oxopentan-2-yl]oxy-1-oxopentan-2-yl] 2-acetyloxy-3-methylpentanoate	4.96	417.198	[2M+H]+	417.196	True	1.32177e+08	8.36455e+07	7.74843e+07	1.02077e+08	7.83403e+07	9.8183e+07	1.51607e+08	1.50776e+08	1.32827e+08	1.22332e+08	1.45243e+08	1.40774e+08	0.000854115	0.677969	-0.560709	9.53179e+07	2.07606e+07	8.47546e+06	21.7803	1.40593e+08	1.13178e+07	4.62048e+06	8.05004	0.00808424	1.49374	1.47332	3.06848	C38H66O17	Hexacarboxylic acids and derivatives	HOFGZJTZROMXRO-UHFFFAOYSA-N	CCC(C)C(OC(C)=O)C(=O)OC(C(C)CC)C(=O)OC(C(C)CC)C(=O)OC(C(C)CC)C(=O)OC(C(C)CC)C(=O)OC(CO)C(O)C(O)C(O)CO	---	102571680	---	Organic acids and derivatives	Carboxylic acids and derivatives	DOWN
POS3047	Ferulic acid	6.172	177.054	[M-H2O+H]+	177.054	True	3.23749e+07	1.04424e+08	9.14958e+07	7.68644e+07	9.74736e+07	7.00385e+07	3.4253e+07	2.11413e+07	1.35273e+07	3.14117e+07	2.56787e+07	3.0676e+07	0.000790148	3.01664	1.59294	7.87786e+07	2.60856e+07	1.06494e+07	33.1126	2.61147e+07	7.72608e+06	3.15416e+06	29.5852	0.00783991	1.49129	1.48219	3.10229	C10H10O4	Hydroxycinnamic acids	KSEBMYQBYZTDHS-HWKANZROSA-N	COC1=C(O)C=CC(\C=C\C(O)=O)=C1	C01494	---	HMDB0000954	Phenylpropanoids and polyketides	Cinnamic acids and derivatives	UP
NEG8393	N-(1-Adamantylmethyl)-3,4,5-Trimethoxybenzamide	6.423	394.182	[M-H]-	394.179	TRUE	445.665	295814	1.06226e+06	370388	445.665	445.665	8.66522e+06	2.84108e+07	2.16611e+07	1.38895e+07	1.29628e+07	7.16667e+06	0.00102701	0.0186489	-5.74476	288300	413375	168760	143.384	1.54593e+07	8.12191e+06	3.31576e+06	52.5372	0.00901877	1.49071	1.45529	2.98843	C21H29NO4	Benzamides	PXTMHMPZOUHPQU-UHFFFAOYSA-N	COc1cc(C(O)=NCC23CC4CC(CC(C4)C2)C3)cc(OC)c1OC	---	4805593	---	Benzenoids	Benzene and substituted derivatives	DOWN
NEG5626	Genistein	6.461	305.02	[M-H]-	305.022	TRUE	1.05679e+07	1.91319e+07	1.85299e+07	1.9883e+07	28568301	2.21234e+07	1.00348e+07	9.33269e+06	5.82321e+06	6.97591e+06	8.1384e+06	9.90978e+06	0.000958924	2.36593	1.24241	1.98007e+07	5.82372e+06	2.37752e+06	29.4116	8.36913e+06	1.70602e+06	696479	20.3847	0.00876726	1.48915	1.46194	3.01822	C15H10O5	Isoflavones	TZBJGXHYKVUXJN-UHFFFAOYSA-N	O=C1C(=COC=2C=C(O)C=C(O)C12)C=3C=CC(O)=CC3	C06563	---	HMDB0003217	Phenylpropanoids and polyketides	Isoflavonoids	UP
POS15806	CI-1029	4.717	484.25	[2M+H]+	484.252	True	1.14542e+08	1.02653e+08	1.11807e+08	9.06247e+07	8.42895e+07	9.73652e+07	1.86299e+08	1.59409e+08	1.04749e+08	1.78332e+08	2.18415e+08	1.94173e+08	0.00129129	0.57739	-0.792381	1.00213e+08	1.18261e+07	4.82798e+06	11.8009	1.73563e+08	3.88772e+07	1.58715e+07	22.3995	0.0100157	1.48855	1.44629	2.88897	C28H37NO4S	Phenylpropanes	ZUBPKHVCBGWWGO-NDEPHWFRSA-N	CC(C)[C@]1(CCC2=CC=C(N)C=C2)CC(O)=C(SC2=CC(C)=C(CO)C=C2C(C)(C)C)C(=O)O1	---	54687772	---	Benzenoids	Benzene and substituted derivatives	DOWN
POS5917	Phe-Pro	6.457	245.128	[M+H-H2O]+	245.129	True	5.91541e+08	1.42608e+09	1.49223e+09	1.16548e+09	1.31417e+09	1.10782e+09	4.87091e+08	2.47413e+08	2.5409e+08	6.8173e+08	6.19062e+08	4.32674e+08	0.00071843	2.60733	1.38257	1.18289e+09	3.24868e+08	1.32627e+08	27.464	4.53677e+08	1.80719e+08	7.37784e+07	39.8344	0.00722211	1.48728	1.48486	3.14362	C14H18N2O3	Peptides	WEQJQNWXCSUVMA-RYUDHWBXSA-N	C1C[C@H](N(C1)C(=O)[C@H](CC2=CC=CC=C2)N)C(=O)O	---	7020642	HMDB0011177	Organic acids and derivatives	Carboxylic acids and derivatives	UP
NEG4903	Mycosporine glutaminol	6.479	283.126	[M-H]-	283.129	TRUE	1.71063e+07	4.23695e+07	5.63008e+07	4.88898e+07	4.59364e+07	4.51994e+07	1.67704e+07	1.20172e+07	1.46966e+07	1.62683e+07	2.0086e+07	1.44801e+07	0.000692862	2.71211	1.43942	4.26337e+07	1.33801e+07	5.46241e+06	31.3839	1.57198e+07	2.71152e+06	1.10697e+06	17.2491	0.00716462	1.48694	1.48162	3.15935	C13H22N2O6	Ketones	BVWBDCIYHWDCRQ-UHFFFAOYSA-N	COC1=C(NC(CO)CCC(=N)O)CC(CO)(O)CC1=O	---	---	---	Organic oxygen compounds	Organooxygen compounds	UP
NEG1248	Xanthine	2.485	151.023	[M-H]-	151.026	TRUE	2.71051e+07	1.87039e+07	4.62147e+07	2.39731e+07	4.73407e+07	3.29708e+07	1.71569e+08	5.63662e+08	4.06766e+08	3.80598e+08	3.85796e+08	1.06411e+08	0.00131623	0.0974331	-3.35944	3.27181e+07	1.18357e+07	4.83191e+06	36.1748	3.358e+08	1.67961e+08	6.85699e+07	50.0182	0.0101066	1.48302	1.43851	2.88067	C5H4N4O2	Xanthines	LRFVTYWOQMYALW-JKKKRHIMNA-N	Oc1nc(O)c2nc[nH]c2n1	C00385	1188	HMDB0000292	Organoheterocyclic compounds	Imidazopyrimidines	DOWN
NEG8075	ethyl 6-(4-hydroxy-3-methoxyphenyl)-4-phenyl-2-thioxo-1,3,6-trihydropyrimidine -5-carboxylate	4.219	383.109	[M-H2O-H]-	383.107	TRUE	1.83551e+07	3.67605e+06	2.90134e+06	4.33675e+07	1.10154e+07	1.88774e+07	5.59825e+07	8.92654e+07	1.33957e+08	1.23845e+08	1.22094e+08	4.06073e+07	0.00101885	0.173562	-2.52648	1.63655e+07	1.49017e+07	6.0836e+06	91.0559	9.42917e+07	3.89731e+07	1.59107e+07	41.3325	0.00899885	1.48252	1.45672	2.99189	C20H20N2O4S	Cinnamic acid esters	NCLGVWTUJZAGRW-UHFFFAOYSA-N	CCOC(=O)C1=C(c2ccccc2)N=C(S)NC1c1ccc(O)c(OC)c1	---	19577939	---	Phenylpropanoids and polyketides	Cinnamic acids and derivatives	DOWN
POS246	Dimethylethanolamine	13.779	90.0919	[M+H]+	90.0919	True	5.32451e+07	3.08753e+07	2.55388e+07	3.70818e+07	3.71168e+07	2.5909e+07	4.75289e+07	9.82891e+07	1.1897e+08	6.88323e+07	7.95893e+07	9.67159e+07	0.00112795	0.411368	-1.2815	3.49611e+07	1.0304e+07	4.2066e+06	29.4728	8.49875e+07	2.51498e+07	1.02673e+07	29.5923	0.00936688	1.48206	1.44956	2.94771	C4H11NO	Organonitrogen compounds	UEEJHVSXFDXPFK-UHFFFAOYSA-N	CN(C)CCO	C21521	7902	HMDB0032231	Organic nitrogen compounds	Organonitrogen compounds	DOWN
NEG5862	Mmv188296	6.244	311.122	[M-H]-	311.121	TRUE	2.69504e+07	3.50208e+07	2.89599e+07	4.62908e+07	2.2084e+07	3.11967e+07	1.69103e+07	1.26834e+07	1.23121e+07	1.58963e+07	1.68152e+07	1.31268e+07	0.000643189	2.17111	1.11843	3.17504e+07	8.32699e+06	3.39948e+06	26.2264	1.4624e+07	2.14474e+06	875585	14.6658	0.00682495	1.48168	1.49317	3.19166	C18H17FN2O2	Phenylacetylindoles	DGMCJLTWFVDVMD-INIZCTEOSA-N	O=C(NC)C1N(C(=O)Cc2ccc(F)cc2)c3ccccc3C1	---	41428967	---	Organoheterocyclic compounds	Indoles and derivatives	UP
POS21212	PC(18:1/16:0)	11.141	760.584	[M+H]+	760.585	True	3.66588e+08	1.40363e+08	2.40923e+08	1.79329e+08	2.20716e+08	1.51054e+08	1.22513e+08	4.03435e+07	3.88425e+07	4.42795e+07	3.72069e+07	3.4949e+07	0.00123109	4.08309	2.02966	2.16495e+08	8.31893e+07	3.39619e+07	38.4254	5.30224e+07	3.41877e+07	1.39571e+07	64.4778	0.00982835	1.48019	1.45285	2.90971	C42H82NO8P	Phosphatidylcholines	RRVPPYNAZJRZFR-VYOBOKEXSA-N	CCCCCCCCCCCCCCCC(=O)O[C@H](COC(=O)CCCCCCC/C=C\CCCCCCCC)COP(=O)([O-])OCC[N+](C)(C)C	---	24778933	HMDB0008100	Lipids and lipid-like molecules	Glycerophospholipids	UP
POS3859	Cyclo(Pro-Val)	5.645	197.128	[M+H]+	197.128	True	4.7013e+08	1.13632e+09	1.32095e+09	8.57476e+08	1.14135e+09	9.47218e+08	3.68959e+08	1.95874e+08	2.22117e+08	5.25286e+08	4.52981e+08	3.85822e+08	0.000857099	2.73051	1.44917	9.78907e+08	2.97578e+08	1.21486e+08	30.399	3.58507e+08	1.28567e+08	5.24874e+07	35.8619	0.00808424	1.47991	1.4768	3.06697	C10H16N2O2	Amino acids and derivatives	XLUAWXQORJEMBD-UHFFFAOYSA-N	CC(C)[C@H]1C(=O)N2CCC[C@H]2C(=O)N1	---	---	HMDB0240493	Organic acids and derivatives	Carboxylic acids and derivatives	UP
POS7798	Guanosine	4.753	284.098	[M+H]+	284.099	True	5.73335e+08	6.1686e+08	4.5204e+08	566887103	7.10471e+08	7.84216e+08	1.23661e+09	1.79383e+09	1.14049e+09	9.48634e+08	1.13495e+09	1.0233e+09	0.00112662	0.508918	-0.974494	6.17301e+08	1.16899e+08	4.7724e+07	18.9372	1.21297e+09	3.01708e+08	1.23172e+08	24.8736	0.00936688	1.47886	1.4477	2.94822	C10H13N5O5	Purine nucleosides	NYHBQMYGNKIUIF-BUDDTFTENA-N	N=C1N=C(O)C=2N=CN(C2N1)C3OC(CO)C(O)C3O	C00387	135398635	HMDB0000133	Nucleosides, nucleotides, and analogues	Purine nucleosides	DOWN
POS2786	Pyridoxine	1.58	170.081	[M+H]+	170.081	True	3.43251e+08	9.63798e+08	1.16565e+09	1.04406e+09	9.2561e+08	9.06574e+08	3.80485e+08	2.54497e+08	2.35626e+08	3.97414e+08	3.66558e+08	3.31751e+08	0.00082081	2.72026	1.44375	8.9149e+08	2.84825e+08	1.16279e+08	31.9493	3.27722e+08	6.78366e+07	2.76942e+07	20.6995	0.00798852	1.47876	1.47326	3.08576	C8H11NO3	Pyridoxines	LXNHXLLTXMVWPM-UHFFFAOYSA-N	OC=1C(=NC=C(C1CO)CO)C	C00314	1054	HMDB0000239	Organoheterocyclic compounds	Pyridines and derivatives	UP
NEG10050	2-[4-(morpholin-4-ylcarbonyl)-2-oxohydroquinolyl]-N-[3-(trifluoromethyl)phenyl ]acetamide	4.91	458.136	[M-H]-	458.133	TRUE	9.07838e+07	1.29403e+08	1.22371e+08	1.01987e+08	8.43312e+07	8.78854e+07	6.0066e+07	5.17978e+07	4.95499e+07	6.74827e+07	7.20477e+07	6.11821e+07	0.000552399	1.70317	0.76822	1.02794e+08	1.89701e+07	7.74452e+06	18.4546	6.03544e+07	8.69791e+06	3.55091e+06	14.4114	0.00614608	1.47784	1.49277	3.25775	C23H20F3N3O4	Quinoline carboxamides	RXKJZCINGSVHLX-UHFFFAOYSA-N	O=C(c1cc(=O)n(CC(O)=Nc2cccc(C(F)(F)F)c2)c2ccccc12)N1CCOCC1	---	17251194	---	Organoheterocyclic compounds	Quinolines and derivatives	UP
POS4040	Leu-Leu-Arg	7.753	201.148	[M+H-H2O]+	201.147	True	3.31141e+07	9.25691e+07	5.79914e+07	9.18622e+07	1.02395e+08	9.61372e+07	8.22926e+06	4.06158e+07	4.22825e+07	2.12516e+06	445.665	936080	0.00103336	5.03316	2.33146	7.90116e+07	2.73403e+07	1.11616e+07	34.6029	1.56982e+07	2.01592e+07	8.22996e+06	128.417	0.00902268	1.47753	1.45592	2.98575	C18H36N6O4	Peptides	DSFYPIUSAMSERP-IHRRRGAJSA-N	CC(C)C[C@@H](C(=O)N[C@@H](CC(C)C)C(=O)N[C@@H](CCCN=C(N)N)C(=O)O)N	---	11200424	---	Organic acids and derivatives	Carboxylic acids and derivatives	UP
NEG2181	Citric acid	1.083	191.016	[M-H]-	191.02	TRUE	5.01277e+10	8.25361e+10	7.19758e+10	1.58654e+11	5.08592e+10	1.12162e+11	1.57488e+11	1.66855e+11	1.597e+11	1.71519e+11	1.72881e+11	1.58396e+11	0.00122811	0.533334	-0.906889	8.7719e+10	4.16548e+10	1.70055e+10	47.4867	1.64473e+11	6.84844e+09	2.79586e+09	4.16387	0.00982835	1.47752	1.44167	2.91076	C6H8O7	Tricarboxylic acids and derivatives	KRKNYBCHXYNGOX-UHFFFAOYSA-N	C(C(=O)O)C(CC(=O)O)(C(=O)O)O	C00158	311	HMDB0000094	Organic acids and derivatives	Carboxylic acids and derivatives	DOWN
NEG6335	Aristolochic acid C	6.422	326.03	[M-H]-	326.031	TRUE	6.11663e+06	1.8244e+07	2.51751e+07	2.07356e+07	2.07917e+07	2.10473e+07	6.46652e+06	3.79261e+06	4.079e+06	6.479e+06	5.44961e+06	8.64796e+06	0.000921625	3.21098	1.68301	1.86851e+07	6.54987e+06	2.67397e+06	35.054	5.81912e+06	1.79601e+06	733217	30.8639	0.00863952	1.4773	1.46761	3.03545	C16H9NO7	Aristolochic acids and derivatives	NBFGYDJKTHENDP-UHFFFAOYSA-N	OC(=O)C1=CC2=C(OCO2)C2=C1C(=CC1=CC=C(O)C=C21)[N+]([O-])=O	---	165274	---	Benzenoids	Phenanthrenes and derivatives	UP
POS10876	9-hydroxy-7-(2-hydroxypropan-2-yl)-1,4a-dimethyl-2,3,4,9,10,10a-hexahydrophenanthrene-1-carboxylic acid	7.311	350.232	[M+H]+	350.233	True	9020330	1.41437e+06	1.65539e+06	2.68444e+06	6.82092e+06	897329	1.27786e+07	1.38656e+07	1.5695e+07	7.64706e+06	1.39796e+07	2.12885e+07	0.000953583	0.263831	-1.92231	3.74879e+06	3.35627e+06	1.37019e+06	89.5292	1.42091e+07	4.41821e+06	1.80373e+06	31.0943	0.00876726	1.47718	1.45981	3.02064	C20H28O4	Diterpenoids	ALGYTGOYQATWBA-UHFFFAOYSA-N	O=C(O)C1(C)CCCC2(C3=CC=C(C=C3C(O)CC12)C(O)(C)C)C	---	45782962	---	Lipids and lipid-like molecules	Prenol lipids	DOWN
POS11814	Tamoxifen	0.822	372.234	[2M+H]+	372.232	True	1.00163e+09	3.67472e+08	3.19624e+08	6.21416e+08	5.50813e+08	7.37464e+08	1.33461e+09	1.02355e+09	1.37056e+09	1.53146e+09	1.19884e+09	1.06038e+09	0.000514466	0.478551	-1.06325	5.99736e+08	2.51301e+08	1.02593e+08	41.9019	1.25323e+09	1.95298e+08	7.973e+07	15.5835	0.00592153	1.47687	1.4973	3.28864	C26H29NO	Stilbenes	NKANXQFJJICGDU-QPLCGJKRSA-N	CCC(C1=CC=CC=C1)=C(C2=CC=CC=C2)C3=CC=C(C=C3)OCCN(C)C	C07108	---	HMDB0014813	Phenylpropanoids and polyketides	Stilbenes	DOWN
POS9225	(R)-(Beta-D-Glucopyranosyloxy)Phenylacetamide	3.519	314.123	[M+NH4]+	314.123	True	1.67477e+08	1.48588e+08	1.30693e+08	1.46359e+08	1.38889e+08	1.93898e+08	3.49186e+08	4.22137e+08	3.81507e+08	1.98401e+08	2.82505e+08	2.63173e+08	0.000970834	0.488113	-1.03471	1.54318e+08	2.29438e+07	9.36676e+06	14.8679	3.16152e+08	8.29451e+07	3.38622e+07	26.2359	0.00876766	1.47634	1.45906	3.01285	C14H19NO7	Fatty acyl glycosides	SKIWWRXWLIRPOP-SGYGPSCOSA-N	N=C(O)C(OC1OC(CO)C(O)C(O)C1O)C=2C=CC=CC2	---	51136574	---	Lipids and lipid-like molecules	Fatty Acyls	DOWN
POS12316	2-hydroxy-4-(3-(methylthio)propyl)-1-(2-(pyridin-4-yl)-2,3-dihydrobenzo[d]oxazol-6-yl)-1H-imidazol-5(4H)-one	4.225	385.134	[M+H]+	385.133	True	4.97922e+07	7.96186e+06	1.82013e+07	1.1212e+08	1.78527e+07	3.49134e+07	1.39919e+08	2.60854e+08	1.97022e+08	3.52371e+08	3.40235e+08	1.07462e+08	0.0014944	0.172293	-2.53707	4.01403e+07	3.82494e+07	1.56152e+07	95.2893	2.32977e+08	1.02218e+08	4.17305e+07	43.8749	0.0109781	1.47628	1.42857	2.82553	C19H20N4O3S	Imidazolidinones	VXGFERCTVPQXGZ-UHFFFAOYSA-N	O=C1N(C(O)=NC1CCCSC)C2=CC=C3NC(OC3=C2)C=4C=CN=CC4	---	4869493	---	Organoheterocyclic compounds	Azolidines	DOWN
NEG4416	Galangin	5.91	269.111	[M-H]-	269.112	TRUE	1.6347e+07	4.19892e+07	4.84261e+07	2.43189e+07	4.25419e+07	3.87634e+07	9.32392e+07	6.69714e+07	4.64318e+07	8.71855e+07	1.0234e+08	1.0987e+08	0.00115928	0.419705	-1.25255	3.53977e+07	1.23388e+07	5.03728e+06	34.8575	8.43395e+07	2.36717e+07	9.66393e+06	28.0671	0.00952943	1.47485	1.48524	2.93581	C15H10O5	Flavonols	VCCRNZQBSJXYJD-UHFFFAOYSA-N	O=C1C(O)=C(OC=2C=C(O)C=C(O)C12)C=3C=CC=CC3	C10044	5281616	HMDB0029521	Flavonoids	Flavonoids	DOWN
POS3219	Tyrosine	2.484	182.081	[M+H]+	182.081	True	2.47505e+10	1.61053e+10	1.68454e+10	2.59418e+10	1.40416e+10	1.74808e+10	3.07029e+10	2.74149e+10	2.64076e+10	2.83484e+10	36193780208	2.98983e+10	0.00151856	0.643505	-0.635976	1.91942e+10	4.91827e+09	2.00787e+09	25.6237	2.98276e+10	3.49301e+09	1.42601e+09	11.7106	0.0111022	1.47454	1.42983	2.81857	C9H11NO3	Amino acids and derivatives	OUYCCCASQSFEME-QMMMGPOBSA-N	N[C@@H](CC1=CC=C(O)C=C1)C(O)=O	C00082	6057;6942100	HMDB0000158	Organic acids and derivatives	Carboxylic acids and derivatives	DOWN
NEG3944	Caramboxin	5.274	254.064	[M-H2O-H]-	254.067	TRUE	4.27222e+07	1.09898e+08	1.06738e+08	1.26425e+08	8.59776e+07	1.06229e+08	3.49726e+07	2.05226e+07	2.33519e+07	3.44733e+07	5.37829e+07	3.66646e+07	0.000676521	2.83651	1.50412	9.63316e+07	2.92475e+07	1.19402e+07	30.3613	3.39613e+07	1.17868e+07	4.81196e+06	34.7066	0.00712914	1.47348	1.48062	3.16972	C11H13NO6	Amino acids and derivatives	DYJIDGJHOLTGBO-ZETCQYMHSA-N	O=C(O)C1=C(O)C=C(OC)C=C1CC(N)C(=O)O	---	134728497	---	Organic acids and derivatives	Carboxylic acids and derivatives	UP
NEG4531	1-Phospho-alpha-D-galacturonate	5.646	273.004	[M-H]-	273.002	TRUE	1.36579e+07	3.26271e+07	5.17012e+07	6.46952e+07	4.17092e+07	6.02323e+07	7.15149e+06	7.85116e+06	4.49604e+06	7.39603e+06	9.3893e+06	8.76955e+06	0.000844859	5.87352	2.55423	4.41038e+07	1.90066e+07	7.75942e+06	43.0952	7.50893e+06	1.7006e+06	694265	22.6477	0.00808424	1.47303	1.46723	3.07322	C6H11O10P	Sugar acids and derivatives	AIQDYKMWENWVQJ-DTEWXJGMSA-N	OC(=O)C(O1)C(O)C(O)C(O)C1OP(O)(O)=O	C04037	---	---	Organic oxygen compounds	Organooxygen compounds	UP
POS13086	2-Cyclohexen-1-one, 4-[(1E)-3-(beta-D-glucopyranosyloxy)-1-buten-1-yl]-4-hydroxy-5-(hydroxymethyl)-3,5-dimethyl-	1.993	403.193	[M+H]+	403.196	True	8.83259e+07	1.30283e+08	1.33487e+08	1.20582e+08	8.13153e+07	1.03148e+08	1.81799e+08	1.37351e+08	1.51355e+08	1.74307e+08	1.73393e+08	1.51099e+08	0.00106066	0.677951	-0.560746	1.09524e+08	2.19689e+07	8.96876e+06	20.0586	1.61551e+08	1.73886e+07	7.09886e+06	10.7635	0.00910499	1.47273	1.47022	2.97442	C19H30O9	Fatty acyl glycosides	DXIYOCNHJLPWQM-JXPYDTCBSA-N	O=C1C=C(C)C(O)(C=CC(OC2OC(CO)C(O)C(O)C2O)C)C(C)(CO)C1	---	45360189	---	Lipids and lipid-like molecules	Fatty Acyls	DOWN
POS16561	3-O-beta-D-Glucopyranosylandrographolide	10.201	511.256	[M+2H]2+	511.255	True	2.61149e+08	3.5675e+08	3.14112e+08	2.63128e+08	3.49643e+08	2.08256e+08	1.92812e+08	2.25191e+08	9.0908e+07	1.23068e+08	9.62807e+07	5.06757e+07	0.00111948	2.25056	1.17028	2.92173e+08	5.79701e+07	2.36662e+07	19.841	1.29823e+08	6.63507e+07	2.70876e+07	51.1087	0.00936688	1.47214	1.44802	2.95098	C26H40O10	Glycosyl compounds	ZWUABKNXVCUVCG-HHPBHMTBSA-N	C[C@@]12CC[C@H]([C@@]([C@H]1CCC(=C)[C@H]2C/C=C/3\[C@@H](COC3=O)O)(C)CO)O[C@H]4[C@@H]([C@H]([C@@H]([C@H](O4)CO)O)O)O	---	11519131	---	Organic oxygen compounds	Organooxygen compounds	UP
NEG8269	cis-Piceid	5.042	389.152	[M-H]-	389.152	TRUE	5.97266e+07	7.595e+07	6.46484e+07	6.0535e+07	4.9577e+07	5.64247e+07	3.72294e+07	4.14442e+07	4.62031e+07	3.6564e+07	4.63006e+07	3.77331e+07	0.000531996	1.4945	0.579664	6.11436e+07	8.83115e+06	3.6053e+06	14.4433	4.09124e+07	4.46962e+06	1.82472e+06	10.9249	0.00602141	1.47046	1.50375	3.27409	C20H22O8	Stilbene glycosides	HSTZMXCBWJGKHG-BUFXCDORSA-N	OC1=CC=C(C=C1)C=CC=2C=C(O)C=C(OC3OC(CO)C(O)C(O)C3O)C2	---	5470020	HMDB0031422	Phenylpropanoids and polyketides	Stilbenes	UP
NEG6238	Pseudouridine 5'-phosphate	0.969	323.024	[M-H]-	323.028	TRUE	1.77394e+08	3.46402e+08	3.6153e+08	2.71903e+08	1.92304e+08	2.21187e+08	5.28289e+08	4.64618e+08	473746830	4.05228e+08	3.95563e+08	3.90742e+08	0.000931314	0.590899	-0.759016	2.61787e+08	7.84972e+07	3.20463e+07	29.9852	4.43031e+08	5.4945e+07	2.24312e+07	12.4021	0.00867712	1.47043	1.4768	3.0309	C9H13N2O9P	Organooxygen compounds	MOBMOJGXNHLLIR-GBNDHIKLSA-N	O[C@H]1[C@@H](O)[C@@H](O[C@@H]1COP(O)(O)=O)C1=CNC(=O)NC1=O	C01168	439424	HMDB0001271	Organic oxygen compounds	Organooxygen compounds	DOWN
NEG7521	GMP	2.026	362.046	[M-H]-	362.051	TRUE	2.4345e+07	4.63599e+07	4.20729e+07	6.62363e+07	2.59346e+07	3.99306e+07	8.03447e+07	8.02116e+07	9.33954e+07	6.42851e+07	6.76757e+07	6.89661e+07	0.00104152	0.53834	-0.893411	4.08132e+07	1.53104e+07	6.25044e+06	37.5133	7.58131e+07	1.09088e+07	4.45351e+06	14.3891	0.00904225	1.46997	1.4536	2.98233	C10H14N5O8P	Purine nucleotide sugars	RQFCJASXJCIDSX-UHFFFAOYSA-N	NC(N3)=Nc(c2C(=O)3)n(cn2)C(O1)C(O)C(O)C(COP(O)(O)=O)1	C00144	---	HMDB0001397	Nucleosides, nucleotides, and analogues	Purine nucleotides	DOWN
POS2263	2-(hydroxymethyl)-5-methoxy-4H-pyran-4-one	5.625	157.049	[M+H]+	157.05	True	1.78447e+08	2.94542e+08	4.94205e+08	2.32068e+08	2.27505e+08	2.17105e+08	4.05384e+07	4.21098e+07	4.40811e+07	8.55464e+07	5.88508e+07	3.37052e+07	0.000812998	5.39272	2.43101	2.73979e+08	1.14192e+08	4.66189e+07	41.6793	5.08053e+07	1.89226e+07	7.72512e+06	37.2454	0.00798831	1.46919	1.47053	3.08991	C7H8O4	Pyranones and derivatives	RLWWKLWEBQOOAB-UHFFFAOYSA-N	O=C1C=C(OC=C1OC)CO	---	234556	---	Organoheterocyclic compounds	Pyrans	UP
POS14200	5-[5-[[4-[5-aminopentyl(hydroxy)amino]-4-oxobutanoyl]amino]pentyl-hydroxyamino]-5-oxopentanoic acid	8.944	433.268	[M+H]+	433.266	True	8.03639e+07	1.14517e+08	1.34047e+08	1.06156e+08	1.38447e+08	9.49589e+07	2.57034e+08	2.4504e+08	1.28521e+08	3.12211e+08	3.25183e+08	3.95774e+08	0.00144647	0.401795	-1.31547	1.11415e+08	2.24286e+07	9.15645e+06	20.1307	2.77294e+08	9.07021e+07	3.7029e+07	32.7097	0.0108494	1.46789	1.45825	2.83969	C19H36N4O7	Straight chain fatty acids	XEKKUBLSBIYRJF-UHFFFAOYSA-N	ON(C(CCCC(O)=O)=O)CCCCCNC(CCC(N(CCCCCN)O)=O)=O	---	163175802	---	Lipids and lipid-like molecules	Fatty Acyls	DOWN
NEG5071	3-(6-oxo-7,11-diazatricyclo[7.3.1.0<2,7>]trideca-2,4-dien-11-yl)propanisothioc yanate	2.837	288.117	[M-H]-	288.118	TRUE	3.52979e+06	5.14932e+06	1.47011e+07	1.64262e+07	4.17063e+06	7.68939e+06	2.5638e+07	1.39144e+07	2.15671e+07	3.22839e+07	2.5525e+07	2.69697e+07	0.00094424	0.354127	-1.49766	8.61108e+06	5.59527e+06	2.28426e+06	64.9776	2.43164e+07	6.15611e+06	2.51322e+06	25.3167	0.00874423	1.46604	1.47778	3.02492	C15H19N3OS	Cytisine and derivatives	UQILZNTYUBFCSS-UHFFFAOYSA-N	O=c1cccc2n1CC1CC2CN(CCCN=C=S)C1	---	4298777	---	Alkaloids and derivatives	Lupin alkaloids	DOWN
NEG5935	Ranitidine	3.11	313.136	[M-H]-	313.134	TRUE	1.58487e+08	2.57337e+08	2.93028e+08	2.83666e+08	1.89236e+08	2.26784e+08	1.39562e+08	1.07132e+08	1.14504e+08	1.58025e+08	1.21178e+08	1.30169e+08	0.000963939	1.82791	0.870198	2.34756e+08	5.33859e+07	2.17947e+07	22.741	1.28428e+08	1.8455e+07	7.5342e+06	14.3698	0.00876726	1.46599	1.45901	3.01595	C13H22N4O3S	Aralkylamines	VMXUWOKSQNHOCA-UHFFFAOYSA-N	O=N(=O)C=C(NC)NCCSCC=1OC(=CC1)CN(C)C	---	---	HMDB0259516	Organic nitrogen compounds	Organonitrogen compounds	UP
POS13406	Flumethasone	6.895	411.201	[M+CH3OH+H]+	411.2	True	445.665	445.665	1.1496e+06	462303	445.665	46127.9	3.31167e+07	8.84505e+06	1.82072e+07	1.47177e+07	1.5389e+07	3.27467e+07	0.000621711	0.0134884	-6.21214	276562	464439	189606	167.933	2.05037e+07	1.00977e+07	4.12236e+06	49.248	0.00668996	1.46526	1.51045	3.20641	C22H28F2O5	21-hydroxysteroids	WXURHACBFYSXBI-GQKYHHCASA-N	O=C1C=CC2(C(=C1)C(F)CC3C4CC(C)C(O)(C(=O)CO)C4(C)CC(O)C32F)C	C14479	16490	HMDB0252336	Lipids and lipid-like molecules	Steroids and steroid derivatives	DOWN
POS1435	1,2-Dihydroquinoline	5.249	132.081	[M+NH4]+	132.081	True	2.48642e+08	1.53052e+08	1.62374e+08	2.39571e+08	1.70094e+08	1.97966e+08	3.12173e+08	3.11864e+08	2.83742e+08	3.92442e+08	3.56663e+08	2.4417e+08	0.00117052	0.616343	-0.698196	1.95283e+08	4.07842e+07	1.66501e+07	20.8846	3.16842e+08	5.23914e+07	2.13887e+07	16.5355	0.00956443	1.46491	1.44691	2.93162	C9H9N	Quinolines and derivatives	IRFSXVIRXMYULF-UHFFFAOYSA-N	C1NC2=CC=CC=C2C=C1	---	5231402	HMDB0244077	Organoheterocyclic compounds	Quinolines and derivatives	DOWN
NEG1694	1-Aminocyclopentane-1,3-Dicarboxylic Acid	13.53	172.06	[M-H2O-H]-	172.062	TRUE	6.51225e+07	7.92122e+07	6.11046e+07	6.81417e+07	5.84897e+07	7.46387e+07	1.14485e+08	1.00495e+08	8.8489e+07	8.25849e+07	9.0267e+07	8.84651e+07	0.000975459	0.720112	-0.473707	6.77849e+07	7.94733e+06	3.24448e+06	11.7243	9.4131e+07	1.15496e+07	4.71512e+06	12.2697	0.00876766	1.46436	1.46002	3.01079	C7H11NO4	Carboxylic acids and derivatives	YFYNOWXBIBKGHB-UHFFFAOYSA-N	NC1(CCC(C1)C(O)=O)C(O)=O	---	1310;59951972	HMDB0242328	Organic acids and derivatives	Carboxylic acids and derivatives	DOWN
POS3667	S-Adenosylhomocysteine	4.211	193.068	[M+2H]+	193.068	True	4.13883e+07	2.28066e+07	3.43243e+07	1.2112e+08	1.08391e+08	9.28482e+07	3.34673e+08	5.13474e+08	7.35403e+08	7.70548e+08	6.897e+08	1.47184e+08	0.00118974	0.131896	-2.92252	7.01465e+07	4.22556e+07	1.72508e+07	60.2391	5.3183e+08	2.49203e+08	1.01737e+08	46.8577	0.00966978	1.46434	1.44397	2.92455	C14H20N6O5S	Gamma butyrolactones	ZJUKTBDSGOFHSH-UHFFFAOYSA-N	C1=NC(=C2C(=N1)N(C=N2)[C@H]3[C@@H]([C@@H]([C@H](O3)CSCC[C@@H](C(=O)O)N)O)O)N	C00021	439155	HMDB0000939	Organoheterocyclic compounds	Lactones	DOWN
POS3727	Butyl 4-aminobenzoate	7.116	194.117	[M+H]+	194.118	True	7.65039e+07	1.62513e+08	1.30856e+08	8.58682e+07	1.00687e+08	9.41791e+07	3.79065e+07	2.77941e+07	2.90824e+07	4.58418e+07	6.33509e+07	3.94338e+07	0.000755589	2.67289	1.4184	1.08434e+08	3.23086e+07	1.31899e+07	29.7955	40568259	1.3041e+07	5.32397e+06	32.1458	0.00754601	1.46384	1.47549	3.12171	C11H15NO2	Benzene and substituted derivatives	IUWVALYLNVXWKX-UHFFFAOYSA-N	CCCCOC(=O)C1=CC=C(N)C=C1	C07875	2482	HMDB0249473	Benzenoids	Benzene and substituted derivatives	UP
POS9416	2-(4-hydroxyquinazolin-2-ylthio)-1-(2-methylpiperidyl)ethan-1-one	1.008	318.129	[M+CH3OH+H]+	318.127	True	1.85833e+08	1.16896e+09	1.51778e+09	1.25638e+09	1.07269e+09	1.01459e+09	2.83864e+08	7.59435e+07	1.14773e+08	2.16305e+08	2.18292e+08	1.91218e+08	0.00105187	5.64909	2.49802	1.03604e+09	4.52315e+08	1.84657e+08	43.6581	1.83399e+08	7.5777e+07	3.09358e+07	41.3181	0.00908052	1.46261	1.45759	2.97804	C16H19N3O2S	Quinazolines	JDYDUSALXVAQRZ-UHFFFAOYSA-N	CC1CCCCN1C(=O)CSc1nc(O)c2ccccc2n1	---	135486373	---	Organoheterocyclic compounds	Diazanaphthalenes	UP
NEG6160	2-purin-6-ylthio-N-(1,1,3,3-tetramethylbutyl)acetamide	5.766	320.157	[M-H]-	320.155	TRUE	5.82385e+06	8.44931e+06	9.28811e+06	1.6068e+07	8.64944e+06	2.19978e+07	2.3334e+07	2.90407e+07	3.63165e+07	2.82313e+07	2.57826e+07	1.96748e+07	0.00111242	0.432791	-1.20826	1.17128e+07	6.0884e+06	2.48558e+06	51.9809	2.70633e+07	5.67511e+06	2.31685e+06	20.9697	0.00936688	1.46034	1.44891	2.95373	C15H23N5OS	6-thiopurines	WXAZNUAUMPKEOY-UHFFFAOYSA-N	CC(C)(C)CC(C)(C)N=C(O)CSc1ncnc2[nH]cnc12	---	606343	---	Organoheterocyclic compounds	Imidazopyrimidines	DOWN
POS6519	3,4,5-Trimethoxyhydrocinnamic acid	11.604	258.13	[M+H]+	258.134	True	2.37434e+07	3.10952e+07	4.04819e+07	7.44354e+07	2.49433e+07	4.27674e+07	9.70758e+07	1.11974e+08	9.38974e+07	6.2943e+07	6.72064e+07	9.51094e+07	0.00124523	0.449571	-1.15338	3.95777e+07	1.87771e+07	7.66572e+06	47.4436	8.80344e+07	1.89878e+07	7.75175e+06	21.5686	0.0098586	1.45993	1.44114	2.90475	C12H16O5	Phenylpropanoic acids	ZCYXGVJUZBKJAI-UHFFFAOYSA-N	O=C(O)CCC1=CC(OC)=C(OC)C(OC)=C1	---	64860	HMDB0030254	Phenylpropanoids and polyketides	Phenylpropanoic acids	DOWN
POS4450	Cyclo(Pro-Leu)	6.279	211.144	[M+H]+	211.144	True	626597069	1.94584e+09	2.35409e+09	1.2965e+09	2.11031e+09	1.6007e+09	4.1712e+08	2.45035e+08	341497183	5.88296e+08	7.37372e+08	3.62347e+08	0.00109843	3.69066	1.88388	1.65567e+09	6.27646e+08	2.56235e+08	37.9088	4.48611e+08	1.81243e+08	7.3992e+07	40.4008	0.00936688	1.45889	1.4581	2.95923	C11H18N2O2	Amino acids and derivatives	SZJNCZMRZAUNQT-UHFFFAOYSA-N	O=C1N2CCCC2C(O)=NC1CC(C)C	---	---	HMDB0034276	Organic acids and derivatives	Carboxylic acids and derivatives	UP
POS14252	Grayanotoxin I	4.836	435.234	[M+CH3OH+H]+	435.235	True	5.35499e+07	3.84404e+07	4.12266e+06	2.51172e+07	1.98435e+07	3.06222e+07	1.34986e+08	8.79646e+07	7.17605e+07	2.41191e+08	1.9316e+08	1.60652e+08	0.00127196	0.192979	-2.37349	2.8616e+07	1.6801e+07	6.85898e+06	58.7119	1.48286e+08	6.39839e+07	2.61213e+07	43.149	0.00996696	1.45877	1.4474	2.89553	C22H36O7	Grayanoids	NXCYBYJXCJWMRY-VGBBEZPXSA-N	O=C(OC1C2CCC3C(O)(C)C4CC(O)C(C)(C)C4(O)C(O)CC13CC2(O)C)C	C09103	---	---	Lipids and lipid-like molecules	Prenol lipids	DOWN
NEG8758	(2E)-1-[1-(4-methoxyphenyl)(1,2,3,4-tetrahydrobeta-carbolin-2-yl)]-3-phenylpro p-2-en-1-one	5.857	407.177	[M-H]-	407.177	TRUE	530869	1.67002e+07	3.0147e+07	330957	689819	795848	3.78378e+07	4.22226e+07	3.40944e+07	3.12483e+07	2.97849e+07	6.44977e+07	0.00148515	0.205247	-2.28457	8.19912e+06	1.2537e+07	5.11823e+06	152.907	3.99476e+07	1.28495e+07	5.24579e+06	32.1659	0.0109628	1.45792	1.45778	2.82823	C27H24N2O2	Harmala alkaloids	DVTCVHHMJPHVPH-LFIBNONCSA-N	COc1ccc(C2c3[nH]c4ccccc4c3CCN2C(=O)C=Cc2ccccc2)cc1	---	15887791	---	Alkaloids and derivatives	Harmala alkaloids	DOWN
NEG9817	N-(3,5-dimethoxyphenyl)-2-[2-oxo-4-(piperidylcarbonyl)hydroquinolyl]acetamide	5.515	448.188	[M-H]-	448.188	TRUE	1.9876e+07	4.38867e+07	4.20234e+07	2.67578e+07	2.80903e+07	2.46412e+07	4.41984e+07	5.09188e+07	4.18279e+07	6.42015e+07	6.03822e+07	5.94587e+07	0.00208279	0.577204	-0.792846	3.08792e+07	9.77889e+06	3.99222e+06	31.6682	5.34979e+07	9.23919e+06	3.77188e+06	17.2702	0.0139385	1.45381	1.43461	2.68135	C25H27N3O5	Quinoline carboxamides	LVURFSPFXZXXLB-UHFFFAOYSA-N	COc1cc(N=C(O)Cn2c(=O)cc(C(=O)N3CCCCC3)c3ccccc32)cc(OC)c1	---	17251094	---	Organoheterocyclic compounds	Quinolines and derivatives	DOWN
NEG12808	PFSM-ammonio_N_CMAmP_FT_FOSA	0.966	606.068	[M-H]-	606.067	TRUE	2.79953e+08	1.42373e+08	1.62721e+08	1.34948e+08	2.00928e+08	2.3403e+08	3.57394e+08	452398778	5.57606e+08	4.60896e+08	3.22857e+08	3.03816e+08	0.000851357	0.470455	-1.08787	1.92492e+08	5.68426e+07	2.32059e+07	29.5298	4.09161e+08	9.77832e+07	3.99198e+07	23.8984	0.00808424	1.45303	1.4671	3.06989	C15H18F15N2O4S	PFSA	MENQESNTUQCJLG-UHFFFAOYSA-O	O=C(O)CC[N+](C)(C)CCCNS(=O)(=O)C(F)(F)C(F)(F)C(F)(F)C(F)(F)C(F)(F)C(F)(F)C(F)(F)F	---	162396549	---	---	---	DOWN
POS7415	Homatropine Bromide	5.068	276.155	[M+Na]+	276.155	True	1.13748e+08	1.04079e+08	1.15405e+08	1.17907e+08	7.90504e+07	6.46647e+07	1.20575e+08	1.74662e+08	1.8096e+08	1.84381e+08	1.81215e+08	1.25574e+08	0.00214132	0.614922	-0.701526	9.91424e+07	2.2121e+07	9.03085e+06	22.3123	1.61228e+08	2.97631e+07	1.21507e+07	18.4603	0.0141032	1.453	1.40162	2.66932	C16H22BrNO3	Tropane alkaloids	DWSGTFTVBLXELC-JAWPBFRBSA-N	Br.O=C(OC1CC2N(C)C(CC2)C1)C(O)c3ccccc3	---	---	---	Alkaloids and derivatives	Tropane alkaloids	DOWN
NEG10159	2-[2-oxo-4-(piperidylcarbonyl)hydroquinolyl]-N-(2-phenylethyl)acetamide	5	462.204	[M-H]-	462.203	TRUE	3.72785e+07	1.63401e+07	1.50673e+07	1.52304e+07	6.44771e+06	1.20105e+07	6.33344e+07	4.01177e+07	6.41242e+07	63557408	5.09787e+07	2.888e+07	0.000838936	0.329187	-1.60302	1.70624e+07	1.05332e+07	4.30017e+06	61.7334	5.18321e+07	1.47352e+07	6.01564e+06	28.4288	0.00808424	1.45272	1.46721	3.07627	C25H27N3O3	Quinoline carboxamides	BSGRKLXPSPFTER-UHFFFAOYSA-N	O=C(c1cc(=O)n(CC(O)=NCCc2ccccc2)c2ccccc12)N1CCCCC1	---	17251130	---	Organoheterocyclic compounds	Quinolines and derivatives	DOWN
NEG4893	7-[(2-fluorophenyl)methoxy]-4-methylchromen-2-one	5.48	283.079	[M-H]-	283.078	TRUE	5.43921e+06	2.36153e+07	4.1427e+07	1.36068e+07	8.31687e+06	1.59884e+07	6.62093e+07	4.17976e+07	5.08583e+07	45550422	4.41192e+07	7.99414e+07	0.00116	0.32999	-1.59951	1.80656e+07	1.30783e+07	5.33921e+06	72.3935	5.4746e+07	1.51425e+07	6.18191e+06	27.6596	0.00952943	1.45225	1.48337	2.93554	C17H13FO3	Coumarins and derivatives	UAOGUGZBMPTXGO-UHFFFAOYSA-N	Cc1cc(=O)oc2cc(OCc3ccccc3F)ccc12	---	675458	---	Phenylpropanoids and polyketides	Coumarins and derivatives	DOWN
POS7326	Piperlonguminine	8.381	274.143	[M+H-H2O]+	274.144	True	2.27066e+06	2.67261e+07	2.37641e+07	8.77245e+06	9.42374e+06	8.49568e+06	4.4373e+07	8.47253e+07	1.01535e+08	4.25128e+07	3.85311e+07	6.32007e+07	0.00137698	0.211943	-2.23825	1.32421e+07	9.69524e+06	3.95806e+06	73.2152	6.24797e+07	2.57712e+07	1.05211e+07	41.2474	0.0105037	1.45174	1.43523	2.86107	C16H19NO3	Benzodioxoles	WHAAPCGHVWVUEX-GGWOSOGESA-N	O=C(C=CC=Cc1ccc2OCOc2c1)NCC(C)C	---	---	HMDB0030187	Organoheterocyclic compounds	Benzodioxoles	DOWN
POS3551	Citrate ion	4.953	190.011	[M+Na]+	190.011	True	6.78175e+08	1.4346e+09	1.20471e+09	4.88613e+08	1.1358e+09	6.6252e+08	3.60879e+08	2.05437e+08	1.65114e+08	3.06243e+08	1.84924e+08	3.12325e+08	0.00148004	3.65127	1.8684	9.3407e+08	3.74734e+08	1.52985e+08	40.1184	2.5582e+08	8.07031e+07	3.29469e+07	31.5468	0.0109628	1.45166	1.43867	2.82973	C6H5O7	Tricarboxylic acids and derivatives	KRKNYBCHXYNGOX-UHFFFAOYSA-K	O=C([O-])CC(O)(C(=O)[O-])CC(=O)[O-]	C00158	31348	HMDB0000094	Organic acids and derivatives	Carboxylic acids and derivatives	UP
NEG10299	(2E)-4-Hydroxy-3,4-dimethyl-2-penten-1-yl 6-O-[(2S,3R,4R)-3,4-dihydroxy-4-(hydroxymethyl)tetrahydro-2-furanyl]-beta-D-glucopyranoside	7.097	469.195	[M-H]-	469.193	TRUE	445.665	1.41094e+06	1.27047e+06	418317	230434	233854	8.79074e+06	1.17179e+07	7.6715e+06	1.35287e+06	4.63398e+06	1.0415e+07	0.00155443	0.0799527	-3.64471	594076	594988	242903	100.153	7.43034e+06	3.84593e+06	1.57009e+06	51.7598	0.0113104	1.44966	1.42846	2.80843	C18H32O11	Fatty acyl glycosides	FEGXTMHRTZJSIG-MVXUSQBOSA-N	OCC1(O)COC(OCC2OC(OCC=C(C)C(O)(C)C)C(O)C(O)C2O)C1O	---	38358307	---	Lipids and lipid-like molecules	Fatty Acyls	DOWN
POS5098	PyroGlu-Pro	5.03	227.102	[M+H]+	227.103	True	3.2989e+08	4.90284e+08	4.86905e+08	3.3126e+08	4.70054e+08	375038067	2.7824e+08	1.83117e+08	1.68668e+08	2.72387e+08	2.76978e+08	2.95946e+08	0.00145283	1.6833	0.75129	4.13905e+08	7.70906e+07	3.14721e+07	18.6252	2.45889e+08	5.49988e+07	2.24531e+07	22.3673	0.0108494	1.44662	1.44572	2.83779	C10H14N2O4	Peptides	PFEJJYZYEFRQEA-UHFFFAOYSA-N	C1CC(N(C1)C(=O)C2CCC(=O)N2)C(=O)O	---	13306588	---	Organic acids and derivatives	Carboxylic acids and derivatives	UP
POS8772	Methyl 3-(3,4-dihydroxy-5-phenyloxolan-2-yl)-3-hydroxypropanoate	7.59	305.099	[M+Na]+	305.1	True	1.72798e+07	5.88927e+07	3.81259e+07	4.30913e+07	6.05711e+07	4.31932e+07	2.58763e+07	1.29182e+07	1.61768e+07	1.16042e+07	1.18917e+07	1.34717e+07	0.00201054	2.84052	1.50615	4.35257e+07	1.57797e+07	6.44204e+06	36.2538	1.53232e+07	5.4206e+06	2.21295e+06	35.3752	0.0138383	1.44613	1.41242	2.69669	C14H18O6	Glycosyl compounds	YCKKAXDZPAQYOF-UHFFFAOYSA-N	O=C(OC)CC(O)C1OC(C=2C=CC=CC2)C(O)C1O	---	45360157	---	Organic oxygen compounds	Organooxygen compounds	UP
POS9229	2-[2-[(2-Acetamido-4-methylpentanoyl)amino]propanoylamino]-3-hydroxypropanoic acid	5.127	314.17	[M+Na]+	314.172	True	1.59993e+09	1.79847e+09	1.6972e+09	1.25596e+09	1.31716e+09	1.42894e+09	1.14654e+09	6.54625e+08	9.20233e+08	1.24173e+09	8.01313e+08	1.14626e+09	0.00208896	1.53919	0.622169	1.51628e+09	2.1652e+08	8.83941e+07	14.2797	9.85116e+08	2.30257e+08	9.40022e+07	23.3736	0.0139385	1.44611	1.40519	2.68007	C14H25N3O6	Peptides	OSDHWYZIXWDLGD-UHFFFAOYSA-N	CC(C)CC(NC(C)=O)C(=O)NC(C)C(=O)NC(CO)C(O)=O	---	44715293	---	Organic acids and derivatives	Carboxylic acids and derivatives	UP
NEG5022	2'-Hydroxy-a-naphthoflavone	3.033	287.073	[M-H]-	287.071	TRUE	1.13271e+07	5.01851e+07	5.68667e+07	9.97695e+07	5.43802e+07	7.98164e+07	6.59139e+06	4.04254e+06	7.08e+06	3.85146e+06	3.24621e+06	6.35071e+06	0.00138171	11.3068	3.49911	5.87242e+07	2.99043e+07	1.22084e+07	50.9233	5.19372e+06	1.65951e+06	677491	31.9522	0.0105037	1.44582	1.43436	2.85958	C19H12O3	Flavones	ZKMLQDNHMSFULN-UHFFFAOYSA-N	C1=CC=C2C(=C1)C=CC3=C2OC(=CC3=O)C4=CC=CC=C4O	---	676302	---	Phenylpropanoids and polyketides	Flavonoids	UP
NEG11529	LPC(14:0)	9.688	526.308	[M-H]-	526.31	TRUE	7.40953e+07	4.79021e+07	8.0562e+07	9.58944e+07	1.38467e+08	6.90744e+07	3.79685e+07	3.44275e+07	2.99838e+07	1.74526e+07	2.02467e+07	4.20009e+07	0.00217292	2.77897	1.47455	8.43325e+07	3.08001e+07	1.25741e+07	36.5222	3.03467e+07	9.78739e+06	3.99568e+06	32.2519	0.014189	1.44527	1.39897	2.66296	C22H46NO7P	Lysophosphatidylcholines	VXUOFDJKYGDUJI-OAQYLSRUSA-N	CCCCCCCCCCCCCC(=O)OC(CO)COP([O-1])(=O)OCC[N+1](C)(C)C	---	460604	HMDB0010379	Lipids and lipid-like molecules	Glycerophospholipids	UP
NEG3291	(4-formyl-2-methoxyphenyl)oxidanesulfonic acid	5.811	230.994	[M-H]-	230.997	TRUE	4.69845e+07	9.16738e+07	1.1657e+08	1.70601e+08	8.38084e+07	1.36586e+08	3.16765e+07	2.22453e+07	2.17386e+07	30979764	3.50331e+07	2.80617e+07	0.00122308	3.80725	1.92875	1.07704e+08	4.33211e+07	1.76858e+07	40.2225	2.82892e+07	5.36066e+06	2.18848e+06	18.9495	0.00982835	1.44459	1.44416	2.91254	C8H8O6S	Phenylsulfates	OUIKMDRGUNIXSP-UHFFFAOYSA-N	O=CC1=CC=C(OS(=O)(=O)O)C(OC)=C1	---	20822599	HMDB0041789	Organic acids and derivatives	Organic sulfuric acids and derivatives	UP
POS4442	3',5'-Dideoxythymidine	4.924	211.108	[M+NH4]+	211.108	True	5.42211e+08	1.01976e+09	1032191348	6.20001e+08	1.1272e+09	7.28839e+08	4.54853e+08	2.33818e+08	2.17324e+08	1.08711e+08	5.35203e+08	3.52556e+08	0.00130567	2.66507	1.41417	8.45034e+08	2.45364e+08	1.0017e+08	29.036	3.17077e+08	1.60074e+08	6.535e+07	50.4843	0.010076	1.44372	1.44343	2.88417	C10H14N2O3	Diazines	JIQLAAKADXSVTE-UHFFFAOYSA-N	CC1CCC(O1)N1C=C(C)C(=O)NC1=O	---	168859	HMDB0246113	Organoheterocyclic compounds	Diazines	UP
POS1001	Indole	5.25	118.065	[M+H]+	118.065	True	6.57701e+08	3.86253e+08	3.5671e+08	5.63296e+08	4.64131e+08	5.24902e+08	8.06982e+08	7.03922e+08	7.16592e+08	8.58583e+08	8.38375e+08	6.17959e+08	0.00126735	0.650094	-0.62128	4.92166e+08	1.13035e+08	4.61465e+07	22.9669	7.57069e+08	9.29747e+07	3.79567e+07	12.2809	0.00996696	1.44366	1.44283	2.8971	C8H7N	Indoles	SIKJAQJRHWYJAI-UHFFFAOYSA-N	C=1C=CC=2NC=CC2C1	C00463	798	HMDB0000738	Organoheterocyclic compounds	Indoles and derivatives	DOWN
NEG7861	N-[2-(3,4-dimethoxyphenyl)ethyl]-2-(4-methylphenoxy)acetamide	6.574	374.159	[M-H2O-H]-	374.161	TRUE	75747.2	5.4166e+06	6.22275e+06	1.10125e+06	152093	263142	1.56423e+07	1.80043e+07	2.4746e+07	1.08701e+07	7.23482e+06	2.75873e+07	0.00123498	0.127123	-2.9757	2.20526e+06	2.83527e+06	1.1575e+06	128.569	1.73475e+07	7.83776e+06	3.19975e+06	45.181	0.00982835	1.44333	1.45424	2.90834	C19H23NO4	Dimethoxybenzenes	BOVXJVBRSGHPBH-UHFFFAOYSA-N	COc1ccc(CCN=C(O)COc2ccc(C)cc2)cc1OC	---	674912	---	Benzenoids	Benzene and substituted derivatives	DOWN
NEG8808	Rotenolone II	9.662	409.126	[M-H]-	409.129	TRUE	445.665	7.41395e+06	1.96544e+06	1.67095e+06	666551	4.55729e+06	2.73215e+07	3.50224e+07	1.29434e+07	4.73747e+06	4.57202e+07	3.24076e+07	0.00359808	0.102905	-3.28062	2.71244e+06	2.78176e+06	1.13565e+06	102.556	2.63588e+07	1.50658e+07	6.15059e+06	57.1567	0.020689	1.43633	1.35678	2.44393	C23H22O7	Rotenones	JFVKWCYZKMUTLH-LQNXUBFPSA-N	O=C1C2=CC=C3OC(C(=C)C)CC3=C2OC4COC5=CC(OC)=C(OC)C=C5C14O	---	184221	---	Phenylpropanoids and polyketides	Isoflavonoids	DOWN
NEG8645	Ascochlorin	5.48	403.168	[M-H]-	403.168	TRUE	7.79927e+07	8.29146e+07	1.06802e+08	7.55954e+07	4.77029e+07	6.54689e+07	3.46075e+07	3.375e+07	3.86689e+07	3.66621e+07	4.54248e+07	4.16808e+07	0.000989854	1.97785	0.983936	7.60795e+07	1.95566e+07	7.98397e+06	25.7055	3.84657e+07	4.45386e+06	1.81828e+06	11.5788	0.00884501	1.4346	1.45955	3.00443	C23H29ClO4	Aldehydes	SETVRSKZJJWOPA-FLDGXQSCSA-N	O=CC1=C(O)C(=C(O)C(Cl)=C1C)CC=C(C=CC2(C)C(C(=O)CCC2C)C)C	---	11258227	---	Organic oxygen compounds	Organooxygen compounds	UP
POS10605	Laudanine	9.016	344.184	[2M+H]+	344.186	True	4.58886e+07	7.46565e+07	7.48872e+07	5.39259e+07	9.72667e+07	6.58602e+07	4.10896e+07	3.48743e+07	3.27574e+07	2.25527e+07	3.51594e+07	4.55787e+07	0.00198073	1.94557	0.960195	6.87475e+07	1.80915e+07	7.3858e+06	26.3158	3.53353e+07	7.85271e+06	3.20586e+06	22.2234	0.0136948	1.43455	1.41676	2.70318	C20H25NO4	Benzylisoquinolines	MPYHGNAJOKCMAQ-INIZCTEOSA-N	OC1=CC(=CC=C1OC)CC2C3=CC(OC)=C(OC)C=C3CCN2C	C17592	---	HMDB0030211	Organoheterocyclic compounds	Isoquinolines and derivatives	UP
POS16596	4-Acetyl-2-methoxyphenyl 6-O-(6-deoxy-alpha-L-mannopyranosyl)-beta-D-glucopyranoside	6.928	513.134	[2M+H]+	513.137	True	1.34658e+06	2.54228e+07	2.9634e+07	4.94262e+06	4.89835e+06	3.0577e+06	5.83856e+07	1.25712e+08	9.39763e+07	4.06841e+07	4.0555e+07	1.20148e+08	0.00206899	0.144541	-2.79044	1.15503e+07	1.25189e+07	5.11083e+06	108.386	7.99102e+07	3.8641e+07	1.57751e+07	48.3555	0.0139269	1.4344	1.40827	2.68424	C21H30O12	Glycosyl compounds	ZUXLIBRTWRBKLQ-NUASCYGXSA-N	O=C(C1=CC=C(OC2OC(COC3OC(C)C(O)C(O)C3O)C(O)C(O)C2O)C(OC)=C1)C	---	9832854	---	Organic oxygen compounds	Organooxygen compounds	DOWN
POS1889	Indole-3-carboxyaldehyde	5.25	146.06	[M+H]+	146.06	True	1.02019e+09	4.46557e+08	4.71465e+08	7.35676e+08	4.97682e+08	6.32853e+08	8.98766e+08	1.00903e+09	1.22512e+09	1.45524e+09	1.33606e+09	1.02027e+09	0.00191831	0.547834	-0.868189	6.34071e+08	2.18915e+08	8.93718e+07	34.5254	1.15741e+09	2.15837e+08	8.81151e+07	18.6482	0.0133844	1.43419	1.41474	2.71708	C9H7NO	Indoles	OLNJUISKUQQNIM-UHFFFAOYSA-N	O=Cc1c[nH]c2ccccc12	C08493	10256	HMDB0029737	Organoheterocyclic compounds	Indoles and derivatives	DOWN
POS13273	Trazodone hydrochloride	7.802	408.134	[M+H]2+	408.135	True	1.64327e+06	7.15336e+07	5.97849e+07	8.30399e+06	5.90021e+06	6.91484e+06	9.92446e+07	2.65303e+08	1.73946e+08	8.97764e+07	9.81205e+07	2.28824e+08	0.00250102	0.161305	-2.63214	2.56801e+07	3.1269e+07	1.27655e+07	121.763	1.59202e+08	7.54556e+07	3.08046e+07	47.396	0.0155525	1.43297	1.39165	2.60188	C19H23Cl2N5O	Phenylpiperazines	OHHDIOKRWWOXMT-UHFFFAOYSA-N	Cl.O=C1N2C=CC=CC2=NN1CCCN3CCN(C=4C=CC=C(Cl)C4)CC3	C07156	62935	HMDB0014794	Organoheterocyclic compounds	Diazinanes	DOWN
POS2780	Indole-3-acrylic acid	5.25	170.06	[M+H-H2O]+	170.06	True	2.04412e+08	1.03721e+08	1.24628e+08	1.69002e+08	1.1662e+08	1.42033e+08	2.04284e+08	2.29362e+08	2.27675e+08	2.68086e+08	2.31632e+08	1.84395e+08	0.00178066	0.639508	-0.644966	1.43403e+08	3.74802e+07	1.53012e+07	26.1363	2.24239e+08	2.82878e+07	1.15485e+07	12.615	0.0126551	1.43172	1.42328	2.74942	C11H9NO2	Indoles	PLVPPLCLBIEYEA-AATRIKPKSA-N	O=C(O)C=Cc1c[nH]c2ccccc12	C21283	5375048	HMDB0000734	Organoheterocyclic compounds	Indoles and derivatives	DOWN
POS5275	Butenylcarnitine	4.942	230.138	[M+Na]+	230.139	True	1.19662e+08	9.17321e+07	9.8622e+07	8.55308e+07	1.63439e+08	1.305e+08	2.06969e+08	5.37188e+08	3.34308e+08	5.10348e+08	5.0816e+08	1.7523e+08	0.0029007	0.303444	-1.7205	1.14914e+08	2.9279e+07	1.19531e+07	25.479	3.78701e+08	1.62525e+08	6.63505e+07	42.9164	0.0175883	1.42791	1.37577	2.5375	C11H19NO4	Fatty Acyls	HQDBMDGXEZLSNK-CYNONHLPSA-N	C\C=C\C(=O)O[C@@H](CC([O-])=O)C[N+](C)(C)C	---	53481615	HMDB0013126	Lipids and lipid-like molecules	Fatty Acyls	DOWN
POS7969	2-(1-hydroxy-1-methoxy-3-methylbutyl)-6-methyl-5H-[1,3]dioxolo[4,5-c]pyridin-4-one	5.773	287.159	[M+H]+	287.16	True	9.57267e+07	8.02766e+07	9.68453e+07	8.50415e+07	6.39563e+07	6.679e+07	47823827	4.10966e+07	3.27338e+07	7.35525e+07	4.73991e+07	4.0951e+07	0.00173702	1.72324	0.785124	8.14394e+07	1.39719e+07	5.70398e+06	17.1561	4.72595e+07	1.40031e+07	5.71674e+06	29.6302	0.0124027	1.42699	1.41958	2.76019	C13H19NO5	Pyridinones	VVLWYFUJJAWYBP-UHFFFAOYSA-N	OC=1N=C(C=C2OC(OC12)C(O)(OC)CC(C)C)C	---	45782813	---	Organoheterocyclic compounds	Pyridines and derivatives	UP
NEG9959	2,2'-Dibenzoylaminodiphenyl disulfide	5.574	455.091	[M-H]-	455.089	TRUE	1.55174e+08	1.49981e+08	8.74498e+07	1.25758e+08	1.13721e+08	1.09365e+08	1.75931e+08	1.66206e+08	1.47047e+08	1.9912e+08	1.8565e+08	1.88223e+08	0.00202251	0.698045	-0.518608	1.23575e+08	2.57082e+07	1.04953e+07	20.8038	1.77029e+08	1.84657e+07	7.53858e+06	10.4309	0.0138583	1.42593	1.40557	2.69411	C26H20N2O2S2	Aromatic anilides	ZHMIOPLMFZVSHY-UHFFFAOYSA-N	O=C(NC1=CC=CC=C1SSC1=C(NC(=O)C2=CC=CC=C2)C=CC=C1)C1=CC=CC=C1	---	67271	---	Benzenoids	Benzene and substituted derivatives	DOWN
NEG3444	1-Carboxyethylphenylalanine	6.41	236.09	[M-H]-	236.092	TRUE	5.4168e+07	1.04334e+08	1.16702e+08	1.05712e+08	7.37454e+07	8.26843e+07	4.92461e+07	4.21534e+07	3.61824e+07	5.38208e+07	5.12053e+07	4.32529e+07	0.00139856	1.94788	0.961908	8.95575e+07	2.35193e+07	9.60172e+06	26.2617	4.59768e+07	6.59577e+06	2.69271e+06	14.3459	0.0105792	1.42578	1.43392	2.85432	C12H15NO4	Carboxylic acids and derivatives	MSBSJGQKNVMMQB-SCZZXKLOSA-N	C[C@@H](N[C@@H](CC1=CC=CC=C1)C(O)=O)C(O)=O	---	127261991	HMDB0240628	Organic acids and derivatives	Carboxylic acids and derivatives	UP
POS12498	Nisoldipine	5.772	389.171	[2M+H]+	389.171	True	4.13408e+07	6.15796e+07	9.55239e+07	9.53902e+07	6.52716e+07	8.39228e+07	3.80697e+07	3.28753e+07	3.19966e+07	4.36028e+07	2.90193e+07	4.19894e+07	0.00205634	2.03642	1.02603	7.38381e+07	2.1523e+07	8.78673e+06	29.1489	3.62589e+07	5.86649e+06	2.39499e+06	16.1795	0.0139269	1.41855	1.40392	2.68691	C20H24N2O6	Dihydropyridines	MRSJBSHLMOBYSH-UHFFFAOYSA-N	O=C(OC)C1=C(NC(=C(C(=O)OCC(C)C)C1C=2C=CC=C(C2)[N+](=O)[O-])C)C	C07699	10091655	HMDB0014545	Organoheterocyclic compounds	Pyridines and derivatives	UP
POS14495	Rhodiooctanoside	5.655	442.266	[M+NH4]+	442.265	True	1.23571e+07	3.48452e+07	1.46448e+07	7.39029e+07	1.14705e+07	4.7115e+07	8.44347e+07	1.019e+08	1.19766e+08	9.85973e+07	8.8394e+07	4.85096e+07	0.0021186	0.358816	-1.47868	3.23892e+07	2.48998e+07	1.01653e+07	76.8769	9.02669e+07	2.39003e+07	9.75725e+06	26.4773	0.0140139	1.41807	1.40289	2.67395	C19H36O10	Fatty acyl glycosides	IBSNNVHJJNLMJW-UUOPEYFDSA-N	OC1COC(OCC2OC(OCCCCCCCC)C(O)C(O)C2O)C(O)C1O	---	45360249	---	Lipids and lipid-like molecules	Fatty Acyls	DOWN
POS3926	Harmanine	5.696	199.086	[M+H-H2O]+	199.087	True	3.66872e+07	1.06914e+08	9.28529e+07	4.9902e+07	1.38813e+08	6.83258e+07	2.11127e+07	1.42994e+07	1.23114e+07	2.44072e+07	2.0212e+07	2.51836e+07	0.00253207	4.19902	2.07005	8.22492e+07	3.8043e+07	1.5531e+07	46.2534	1.95877e+07	5.25677e+06	2.14607e+06	26.837	0.0156244	1.41794	1.40189	2.59652	C12H10N2O	Organooxygen compounds	TYHZEKKOYBCAAL-UHFFFAOYSA-N	CC1=N(=O)C=CC2=C1NC1=C2C=CC=C1	---	---	HMDB0035197	Organic oxygen compounds	Organooxygen compounds	UP
POS18937	Tetrahydrogambogic Acid	8.621	631.329	[M+H]+	631.328	True	1.68356e+07	1.31934e+08	1.07048e+08	8.3871e+07	8.88301e+07	5.85579e+07	8.01015e+06	2.5797e+07	2.05561e+07	1.16551e+06	2.03899e+06	4.5524e+06	0.00180519	7.84087	2.97101	8.11794e+07	3.9907e+07	1.6292e+07	49.159	1.03534e+07	1.03469e+07	4.2241e+06	99.9374	0.0127701	1.41757	1.41677	2.74348	C38H48O8	Dibenzopyrans	CXFIQFGADOTDPF-XKZIYDEJSA-N	O=C(O)C(=CCC12OC(C)(C)C3CC(CC4C(=O)C5=C(O)C=6C=CC(OC6C(=C5OC431)CC=C(C)C)(C)CCC=C(C)C)C2O)C	---	9917275	---	Organoheterocyclic compounds	Benzopyrans	UP
NEG11082	4-(4-Hydroxyphenyl)-2-butanyl 6-O-[(4xi)-alpha-L-threo-pentofuranosyl]-beta-D-glucopyranoside	6.364	505.192	[M-H]-	505.193	TRUE	1.64602e+07	2.29154e+07	2.76587e+07	3.69016e+07	1.51734e+07	2.07467e+07	4.07399e+07	3.26037e+07	4.13587e+07	3.69543e+07	4.09662e+07	3.46378e+07	0.00240972	0.615399	-0.700407	2.33093e+07	8.04357e+06	3.28377e+06	34.5079	3.78768e+07	3.71518e+06	1.51672e+06	9.80859	0.0152782	1.4166	1.39298	2.61803	C21H32O11	Fatty acyl glycosides	DJDISCKFJXDADJ-COUYJTLKSA-N	OC1=CC=C(C=C1)CCC(OC2OC(COC3OC(CO)C(O)C3O)C(O)C(O)C2O)C	---	23815371	---	Lipids and lipid-like molecules	Fatty Acyls	DOWN
POS9284	Alanylprolyllysine	0.875	315.202	[M+H]+	315.203	True	2.28143e+08	7.57874e+07	6.27971e+07	1.07951e+08	1.65608e+08	1.59847e+08	3.39584e+08	3.40912e+08	3.51262e+08	2.89347e+08	2.03464e+08	2.41377e+08	0.00112484	0.453091	-1.14213	1.33356e+08	6.27131e+07	2.56025e+07	47.027	2.94324e+08	6.09009e+07	2.48627e+07	20.6917	0.00936688	1.41518	1.44829	2.94891	C14H26N4O4	Peptides	BTRULDJUUVGRNE-DCAQKATOSA-N	C[C@@H](C(=O)N1CCC[C@H]1C(=O)N[C@@H](CCCCN)C(=O)O)N	---	71721600	---	Organic acids and derivatives	Carboxylic acids and derivatives	DOWN
POS4240	5-Methoxyindoleacetic acid	3.892	206.081	[M+H]+	206.081	True	3.26028e+08	1.03847e+09	7.25416e+08	4.90402e+08	8.55346e+08	4.50313e+08	2.95313e+08	1.21911e+08	1.08692e+08	1.41582e+08	2.45474e+08	1.60014e+08	0.0022294	3.62165	1.85665	6.47663e+08	2.71676e+08	1.10911e+08	41.9471	1.78831e+08	7.47133e+07	3.05016e+07	41.7787	0.0144959	1.41374	1.40742	2.65181	C11H11NO3	Indole-3-acetic acid derivatives	COCNDHOPIHDTHK-UHFFFAOYSA-N	COC1=CC2=C(C=C1)NC=C2CC(=O)O	C05660	18986	HMDB0004096	Organoheterocyclic compounds	Indoles and derivatives	UP
NEG8960	13:4+4O fatty acyl hexoside	5.993	415.157	[2M-H]-	415.159	TRUE	2.06942e+07	1.96617e+07	1.90351e+07	1.37326e+07	8.6234e+06	1.20813e+07	6.48792e+06	4.92385e+06	6.7878e+06	8.66354e+06	7.15927e+06	7.52519e+06	0.00170443	2.25834	1.17526	1.56381e+07	4.87405e+06	1.98982e+06	31.1679	6.92459e+06	1.2371e+06	505044	17.8653	0.0122271	1.41356	1.42528	2.76842	C19H28O10	Fatty acyl hexosides-jasmonic acid	HWKCWIIFDARZFZ-NSCUHMNNNA-N	COC(COC1OC(CO)C(O)C(O)C1O)\C=C\CC1=C(CC(O)=O)CCC1=O	---	---	---	---	---	UP
NEG5094	1-acetyl-4-[(4-chlorophenyl)methoxy]-3-methoxybenzene	2.832	289.064	[M-H]-	289.064	TRUE	3.71914e+08	3.35989e+08	3.01532e+08	4.73271e+08	3.96277e+08	4.37251e+08	5.0842e+08	1.03827e+09	1.00469e+09	5.39718e+08	8.30241e+08	633688401	0.00352106	0.5085	-0.97568	3.86039e+08	6.3534e+07	2.59377e+07	16.4579	7.59172e+08	2.32383e+08	9.487e+07	30.6101	0.020535	1.41308	1.36752	2.45333	C16H15ClO3	Ketones	PKCZFUBMPFFRFE-UHFFFAOYSA-N	COc1cc(C(C)=O)ccc1OCc1ccc(Cl)cc1	---	5200298	---	Organic oxygen compounds	Organooxygen compounds	DOWN
NEG7862	Methylergonovine	6.901	374.166	[M-H]-	374.164	TRUE	3.49814e+07	1.0621e+08	1.22289e+08	1.09553e+08	9.82375e+07	9.71955e+07	4.73962e+07	2.86317e+07	2.43976e+07	5.02666e+07	4.60764e+07	4.34083e+07	0.00206369	2.36687	1.24298	9.47444e+07	3.06571e+07	1.25157e+07	32.3577	4.00295e+07	1.07826e+07	4.40196e+06	26.9365	0.0139269	1.41226	1.41201	2.68536	C20H25N3O2	Lysergamides	UNBRKDKAWYKMIV-QWQRMKEZSA-N	CCC(CO)N=C(O)C1C=C2c3cccc4[nH]cc(c34)CC2N(C)C1	---	8226	HMDB0014497	Alkaloids and derivatives	Ergoline and derivatives	UP
POS1928	Glutamine	1.064	147.076	[M+H]+	147.076	True	1.50712e+09	1.37727e+09	2.19335e+09	2.43933e+09	1.99149e+09	2.02565e+09	2966628021	3.08377e+09	2.00262e+09	3.20095e+09	3.00388e+09	3.25412e+09	0.00266351	0.658646	-0.602424	1.92237e+09	4.06371e+08	1.659e+08	21.1391	2.91866e+09	4.62205e+08	1.88694e+08	15.8362	0.0162794	1.41197	1.39759	2.57455	C5H10N2O3	Amino acids and derivatives	ZDXPYRJPNDTMRX-VKHMYHEASA-N	O=C(O)C(N)CCC(=N)O	C00064	5961;6992086	HMDB0000641	Organic acids and derivatives	Carboxylic acids and derivatives	DOWN
POS12980	Pyrilamine maleate	6.227	400.186	[M+H]+	400.187	True	1.14647e+07	2.85609e+07	20377943	1.94234e+07	1.66814e+07	1.46722e+07	2.46692e+07	4.30541e+07	3.0689e+07	3.43599e+07	4.31677e+07	2.51277e+07	0.0047092	0.552951	-0.854777	1.85301e+07	5.88304e+06	2.40174e+06	31.7486	3.35113e+07	8.26395e+06	3.37375e+06	24.6602	0.024917	1.41184	1.33188	2.32705	C21H25N3O5	2-benzylaminopyridines	JXYWFNAQESKDNC-BTJKTKAUSA-L	O=C([O-])C=CC(=O)[O-].n1ccccc1N(Cc2ccc(OC)cc2)CCN(C)C	---	20057109	---	Benzenoids	Benzene and substituted derivatives	DOWN
NEG162	3-Pyridinol	4.955	94.027	[M-H]-	94.0298	TRUE	4.48218e+08	1.62479e+09	1.74492e+09	8.33058e+08	1.42201e+09	1.43829e+09	5.14498e+08	3.56216e+08	3.51452e+08	4.28529e+08	3.38577e+08	5.03871e+08	0.00243791	3.01278	1.59109	1.25188e+09	5.03414e+08	2.05518e+08	40.2126	4.15524e+08	7.91372e+07	3.23076e+07	19.0452	0.0153527	1.40839	1.4034	2.61298	C5H5NO	Hydroxypyridines	GRFNBEZIAWKNCO-UHFFFAOYSA-N	OC1=CN=CC=C1	---	7971	---	Organoheterocyclic compounds	Pyridines and derivatives	UP
POS14148	3-oxo-3-[[(2R,3S,4S,5R,6S)-3,4,5-trihydroxy-6-(4-hydroxy-5-methyl-2-propan-2-ylphenoxy)oxan-2-yl]methoxy]propanoic acid	2.451	432.186	[M+H-H2O]+	432.186	True	1.95793e+08	5.73253e+08	3.42492e+08	1.7863e+09	3.04709e+08	5.6687e+08	2.02817e+09	1.58128e+09	2.59067e+09	1.55086e+09	2.74053e+09	1.26535e+09	0.00304417	0.320614	-1.64109	6.28236e+08	5.86725e+08	2.39529e+08	93.3924	1.95948e+09	6.00829e+08	2.45287e+08	30.6627	0.0183129	1.40485	1.37181	2.51653	C19H26O10	Terpene glycosides	VJVGTGQETNCOEX-LQDZTQBFSA-N	O=C(O)CC(=O)OCC1OC(OC2=CC(=C(O)C=C2C(C)C)C)C(O)C(O)C1O	---	44715648	---	Lipids and lipid-like molecules	Prenol lipids	DOWN
NEG6321	FA 18:3+3O	9.089	325.198	[M-H]-	325.201	TRUE	3.86131e+06	1.23577e+07	7.213e+06	4.78336e+06	2.65946e+06	5.9957e+06	5.89417e+07	7.56079e+07	3.20495e+07	3.55466e+06	1.03342e+08	7.32321e+07	0.00513798	0.106339	-3.23326	6.1451e+06	3.43451e+06	1.40213e+06	55.8903	5.77879e+07	3.53165e+07	1.44179e+07	61.1139	0.026257	1.40435	1.32288	2.28921	C18H30O5	Oxidized fatty acids	PLHUEKVESBJIRC-UHFFFAOYNA-N	O=C(O)CCCCCCCC(=O)C=CC(O)C(O)CC=CCC	---	---	---	---	---	DOWN
NEG8471	2,3-difluoro-N-[2-[2-methyl-5-(trifluoromethoxy)-1H-indol-3-yl]ethyl]benzamide	1.423	397.099	[M-H]-	397.098	TRUE	2.58253e+07	5.40114e+07	4.82439e+07	4.34894e+07	3.13425e+07	2.82575e+07	1.92331e+07	1.62629e+07	1.26874e+07	2.09502e+07	1.85316e+07	2.02445e+07	0.00188236	2.14226	1.09913	3.85283e+07	1.16381e+07	4.75122e+06	30.2065	1.79849e+07	3.05888e+06	1.24878e+06	17.008	0.0131938	1.40364	1.41323	2.7253	C19H15F5N2O2	3-alkylindoles	FCSGXJKHYFRMBC-UHFFFAOYSA-N	Cc1[nH]c2ccc(OC(F)(F)F)cc2c1CCN=C(O)c1cccc(F)c1F	---	5009896	---	Organoheterocyclic compounds	Indoles and derivatives	UP
NEG1425	Aminoadipic acid	0.915	160.058	[M-H]-	160.062	TRUE	2.58769e+08	1.20758e+08	6.90483e+07	1.75268e+08	7.90831e+07	1.27548e+08	2.57142e+08	2.54797e+08	2.71836e+08	3.51621e+08	2.79177e+08	2.27533e+08	0.00232477	0.505737	-0.983541	1.38412e+08	7.01499e+07	2.86386e+07	50.6818	2.73684e+08	4.21143e+07	1.71931e+07	15.3879	0.0149254	1.40329	1.40038	2.63362	C6H11NO4	Amino acids and derivatives	OYIFNHCXNCRBQI-BYPYZUCNSA-N	O=C(O)CCCC(N)C(=O)O	C00956	92136;59066632	HMDB0000510	Organic acids and derivatives	Carboxylic acids and derivatives	DOWN
NEG5703	7,7-dimethyl-1-{[(4-pyridylamino)sulfonyl]methyl}bicyclo[2.2.1]heptan-2-one	0.911	307.111	[2M-H]-	307.112	TRUE	1.84068e+08	1.10279e+08	1.32395e+08	2.08922e+08	7.31819e+07	1.47515e+08	2.63941e+08	2.156e+08	2.57531e+08	3.97955e+08	2.92012e+08	2.3617e+08	0.00229565	0.514885	-0.957678	1.42727e+08	4.92136e+07	2.00914e+07	34.481	2.77201e+08	6.45629e+07	2.63577e+07	23.291	0.0148006	1.40291	1.39455	2.63909	C15H20N2O3S	Bicyclic monoterpenoids	LGDPTCUQJFXBGD-UHFFFAOYSA-N	CC1(C)C2CCC1(CS(=O)(=O)N=c1cc[nH]cc1)C(=O)C2	---	5268680	---	Lipids and lipid-like molecules	Prenol lipids	DOWN
POS547	Di-N-propylamine	13.693	102.128	[M+H]+	102.128	True	8.36275e+08	5.06822e+08	593999566	2.61314e+08	7.50768e+08	2.57007e+08	2.21407e+08	9.32822e+07	3.00507e+08	4.97846e+07	5.64022e+07	5.17588e+07	0.00377462	4.14696	2.05205	5.34364e+08	2.42396e+08	9.89578e+07	45.3616	1.28857e+08	1.06528e+08	4.34899e+07	82.6715	0.0212827	1.39968	1.35444	2.42313	C6H15N	Organonitrogen compounds	WEHWNAOGRSTTBQ-UHFFFAOYSA-N	CCCNCCC	---	8902	HMDB0302261	Organic nitrogen compounds	Organonitrogen compounds	UP
POS14669	5-[5-[[4-[4-formamidobutyl(hydroxy)amino]-4-oxobutanoyl]amino]pentyl-hydroxyamino]-5-oxopentanoic acid	5.657	447.244	[M+Na]+	447.245	True	2.98262e+07	2.75247e+07	1.84707e+07	6.57162e+07	3.25648e+07	4.7379e+07	6.64824e+07	6.83184e+07	6.62891e+07	6.80334e+07	5.84316e+07	8.9043e+07	0.00244157	0.531644	-0.911469	3.69136e+07	1.69502e+07	6.9199e+06	45.9187	6.9433e+07	1.02701e+07	4.19275e+06	14.7914	0.0153527	1.39681	1.39042	2.61233	C19H34N4O8	Straight chain fatty acids	ITRDDVBAOOWPPM-UHFFFAOYSA-N	O=C(NCCCCN(O)C(CCC(NCCCCCN(O)C(CCCC(O)=O)=O)=O)=O)[H]	---	163138163	---	Lipids and lipid-like molecules	Fatty Acyls	DOWN
NEG7438	Quinidine	4.843	359.154	[M-H]-	359.153	TRUE	2.21304e+07	1.49301e+07	2.1612e+07	2.79707e+07	1.07428e+07	2.82271e+07	5.15399e+07	4.58105e+07	7.42613e+07	5.66028e+07	5.56984e+07	2.26053e+07	0.00236842	0.409806	-1.28699	2.09355e+07	6.9929e+06	2.85484e+06	33.4021	5.10864e+07	1.68997e+07	6.89925e+06	33.0806	0.0151219	1.39631	1.39453	2.62554	C20H24N2O2	Cinchona alkaloids	LOUPRKONTZGTKE-LHHVKLHASA-N	C=CC1CN2CCC1CC2C(O)c1ccnc2ccc(OC)cc12	C06527	441074	HMDB0015044	Alkaloids and derivatives	Cinchona alkaloids	DOWN
POS7282	Nardosinone	5.345	273.144	[M+NH4]+	273.146	True	2.30777e+08	6.72711e+08	8.02446e+08	3.25563e+08	6.39088e+08	4.0077e+08	1.48221e+08	1.08094e+08	9.66805e+07	1.82585e+08	160747294	1.63229e+08	0.0026295	3.57318	1.83721	5.11893e+08	2.24747e+08	9.17524e+07	43.905	1.4326e+08	3.37104e+07	1.37622e+07	23.531	0.016136	1.39523	1.39962	2.58013	C15H22O3	Sesquiterpenoids	KXGHHSIMRWPVQM-JWFUOXDNSA-N	O=C1C2=CCCC(C)C2(C)C3C(OOC3(C)C)C1	---	168136	HMDB0255460	Lipids and lipid-like molecules	Prenol lipids	UP
NEG5346	3-(benzimidazol-2-ylthiomethyl)-4-methoxybenzaldehyde	5.03	297.069	[M-H]-	297.07	TRUE	7.80776e+07	7.18108e+07	8.93692e+07	1.11854e+08	5.67869e+07	8.03655e+07	5.3868e+07	4.56177e+07	43232480	4.20588e+07	5.05126e+07	5.69428e+07	0.00206152	1.67081	0.740547	8.13774e+07	1.84437e+07	7.52961e+06	22.6644	4.87054e+07	6.02391e+06	2.45925e+06	12.3681	0.0139269	1.39408	1.41492	2.68581	C16H14N2O2S	Benzimidazoles	SYPXMILWPQNCMS-UHFFFAOYSA-N	COc1ccc(C=O)cc1CSc1nc2ccccc2[nH]1	---	975003	---	Organoheterocyclic compounds	Benzimidazoles	UP
POS8888	Butacaine	10.811	307.238	[M+H]+	307.238	True	6.45198e+06	1.17809e+07	6.91126e+06	4.20522e+06	4.44729e+06	7.62939e+06	2.43936e+07	1.20612e+07	2.65164e+07	3.95034e+07	2.53006e+07	1.54925e+07	0.0019714	0.289151	-1.79011	6.90433e+06	2.75075e+06	1.12299e+06	39.841	2.3878e+07	9.62658e+06	3.93004e+06	40.3158	0.0136923	1.3929	1.41707	2.70523	C18H30N2O2	Benzoic acid esters	HQFWVSGBVLEQGA-UHFFFAOYSA-N	O=C(OCCCN(CCCC)CCCC)c1ccc(N)cc1	---	2480	---	Benzenoids	Benzene and substituted derivatives	DOWN
POS17146	Spiro[2H-furo[2,3-e]isoindole-2,1'(2'H)-naphthalene]-7(3H)-acetic acid, alpha-(3-amino-3-oxopropyl)-3',4',4'a,5',6,6',7',8,8',8'a-decahydro-4,6'-dihydroxy-2',5',5',8'a-tetramethyl-6-oxo-	5.619	532.299	[2M+H]+	532.302	True	4.72621e+06	1.00551e+07	9.53829e+06	2.11622e+07	3.04448e+07	2.99264e+07	6.18685e+07	6.06563e+07	6.78166e+07	5.15784e+07	2.53987e+07	4.25118e+07	0.00145558	0.341648	-1.54942	1.76422e+07	1.11109e+07	4.53601e+06	62.9792	5.16384e+07	1.56175e+07	6.37582e+06	30.244	0.0108494	1.38738	1.43632	2.83696	C28H38N2O7	Amino acids and derivatives	VGRPJNIVIGBNNK-UHFFFAOYSA-N	O=C(O)C(N1C(=O)C2=CC(O)=C3C(OC4(C3)C(C)CCC5C(C)(C)C(O)CCC54C)=C2C1)CCC(=N)O	---	44715359	---	Organic acids and derivatives	Carboxylic acids and derivatives	DOWN
POS13642	3,4-dicatecholspermidine	10.576	418.196	[M+H]+	418.197	True	1.27338e+08	1.61402e+08	1.48661e+08	1.2122e+08	1.49915e+08	1.45762e+08	8.61387e+07	6.76503e+07	9.18423e+07	1.46872e+08	7.12813e+07	3.56568e+07	0.00454571	1.71051	0.774424	1.42383e+08	1.51228e+07	6.17387e+06	10.6212	8.32402e+07	3.68282e+07	1.50351e+07	44.2433	0.0243714	1.38654	1.33467	2.3424	C21H27N3O6	Benzamides	ZQCQBKSAEOIDQN-UHFFFAOYSA-N	O=C(NCCCCNCCCNC(C1=CC(O)=C(O)C=C1)=O)C2=CC(O)=C(O)C=C2	---	10319809	---	Benzenoids	Benzene and substituted derivatives	UP
NEG14499	2,2'-[(5xi,9xi,13xi,17xi,18xi,19xi)-Lup-20(29)-Ene-3,28-Diylbis(Oxycarbonyl)]Dibenzoic Acid	5.41	737.402	[M-H]-	737.406	TRUE	6.02592e+06	2.46274e+06	3.22591e+06	4.47824e+06	4.70375e+06	4.24965e+06	2.35781e+07	1.28555e+07	3663610	2.0342e+07	1.64002e+07	2.226e+07	0.00248673	0.253747	-1.97853	4.19103e+06	1.23565e+06	504450	29.4831	1.65166e+07	7.43103e+06	3.03371e+06	44.9914	0.0155525	1.38605	1.41061	2.60437	C46H58O8	Triterpenoids	MONAOJUXJOXWQB-SGDDSLAFSA-N	C=C(C)C1CCC2(COC(=O)c3ccccc3C(=O)O)CCC3(C)C(CCC4C5(C)CCC(OC(=O)c6ccccc6C(=O)O)C(C)(C)C5CCC43C)C12	---	3129310	---	Lipids and lipid-like molecules	Prenol lipids	DOWN
NEG6932	Santin	6.131	343.109	[M-H]-	343.11	TRUE	1.43101e+09	8.76326e+08	1.38686e+09	1.99036e+09	7.34124e+08	1.20706e+09	5.53121e+08	3.19054e+08	4.70525e+08	6.05829e+08	6.59486e+08	4.64004e+08	0.00250387	2.48232	1.31169	1.27096e+09	4.4824e+08	1.82993e+08	35.2679	5.12003e+08	1.21243e+08	4.94971e+07	23.6801	0.0155525	1.38557	1.41139	2.60139	C18H16O7	6-O-methylated flavonoids	DWZAJFZEYZIHPO-UHFFFAOYSA-N	O=C1C(OC)=C(OC2=CC(O)=C(OC)C(O)=C12)C=3C=CC(OC)=CC3	C10180	5281695	---	Phenylpropanoids and polyketides	Flavonoids	UP
NEG5178	FA 18:4+1O	11.399	291.193	[M-H]-	291.194	TRUE	189260	611088	618455	257360	400556	730191	2.17343e+07	4.06178e+07	1.39655e+07	240269	5.52045e+07	3.59711e+07	0.00686062	0.0167344	-5.90104	467818	218389	89156.8	46.6823	2.79556e+07	1.98477e+07	8.10277e+06	70.9972	0.0318633	1.38426	1.29334	2.16364	C18H28O3	Oxidized fatty acids	IYEHRWJNUWAXAD-UHFFFAOYNA-N	O=C(O)CCCCCCCC1C(=O)C=CC1(CC=CCC)	---	---	---	---	---	DOWN
NEG3647	Tridecanedioic acid	8.39	243.157	[M-H]-	243.16	TRUE	1.85442e+07	3.93053e+07	3.1095e+07	3.86375e+07	25116882	2.01549e+07	1.08801e+07	1.95892e+07	1.6214e+07	9.96566e+06	8.72291e+06	4.31606e+06	0.00253589	2.4804	1.31057	2.8809e+07	9.00988e+06	3.67827e+06	31.2746	1.16147e+07	5.47062e+06	2.23337e+06	47.1009	0.0156244	1.38411	1.38913	2.59587	C13H24O4	Long-chain fatty acids	DXNCZXXFRKPEPY-UHFFFAOYSA-N	C(CCCCCC(=O)O)CCCCCC(=O)O	---	10458	HMDB0002327	Lipids and lipid-like molecules	Fatty Acyls	UP
POS8075	Aspermytin A	4.826	289.176	[2M+H]+	289.177	True	2.33854e+09	4.01223e+09	3.38291e+09	1.92314e+09	3.77376e+09	2.31119e+09	4.25745e+09	4.58725e+09	3.94681e+09	5.17177e+09	4.95048e+09	4.13286e+09	0.00347498	0.65597	-0.608299	2.95696e+09	8.75266e+08	3.57326e+08	29.6002	4.50777e+09	4.81893e+08	1.96732e+08	10.6903	0.0204222	1.38306	1.3973	2.45905	C16H26O3	Ketones	RYBXJAJHOPCXHS-RDUHTLEXSA-N	O=C(CCO)C1(C)C2CCC(C)CC2C=CC1(O)C	---	9993091	---	Organic oxygen compounds	Organooxygen compounds	DOWN
NEG630	Nicotinic acid	4.957	122.022	[M-H]-	122.025	TRUE	7.45408e+09	2.66504e+10	2.89022e+10	1.38196e+10	2.30887e+10	1.75807e+10	8.43009e+09	5.91467e+09	6.91719e+09	7.16592e+09	5.31045e+09	6.68779e+09	0.00337411	2.90643	1.53925	1.95826e+10	8.16606e+09	3.33378e+09	41.7006	6.73769e+09	1.07672e+09	4.3957e+08	15.9806	0.0199059	1.38184	1.3792	2.47184	C6H5NO2	Pyridinecarboxylic acids	PVNIIMVLHYAWGP-UHFFFAOYSA-N	O=C(O)C=1C=NC=CC1	C00253	---	HMDB0001488	Organoheterocyclic compounds	Pyridines and derivatives	UP
NEG8411	7-[(1-ethyl-5-methylpyrazol-4-yl)carbonylamino]-3-methyl-6-oxo-2H,7H,7aH-azeti dino[2,1-b]1,3-thiazine-4-carboxylic acid	5.861	395.104	[M-H]-	395.103	TRUE	5.13599e+07	2.48532e+08	2.95503e+08	1.89938e+08	1.02011e+08	2.31278e+08	3.49725e+07	2.43815e+07	2.09819e+07	3.37338e+07	4.10927e+07	4.12261e+07	0.00237516	5.69597	2.50994	1.86437e+08	9.28954e+07	3.79244e+07	49.8267	3.27314e+07	8.43645e+06	3.44417e+06	25.7748	0.0151219	1.38128	1.39287	2.62431	C15H18N4O4S	Amino acids and derivatives	FIUJGVUMNGDCKC-UHFFFAOYSA-N	CCn1ncc(C(O)=NC2C(=O)N3C(C(=O)O)=C(C)CSC23)c1C	---	4766568	---	Organic acids and derivatives	Carboxylic acids and derivatives	UP
POS4607	7-Aminodesacetoxycephalosporanic acid	5.124	215.048	[M+NH4]+	215.048	True	4.87269e+07	1.66878e+08	1.78137e+08	9.30045e+07	1.59934e+08	1.12327e+08	5.60541e+07	3.38812e+07	3.0007e+07	5.17582e+07	4.71051e+07	5.49652e+07	0.00334038	2.77242	1.47115	1.26501e+08	5.0569e+07	2.06447e+07	39.9751	4.56285e+07	1.11144e+07	4.53744e+06	24.3585	0.0198427	1.38038	1.38468	2.4762	C8H10N2O3S	Alpha amino acids and derivatives	NVIAYEIXYQCDAN-CLZZGJSISA-N	O=C([O-])C1=C(C)CSC2N1C(=O)C2[NH3+]	---	33498;6565904	---	---	---	UP
POS155	Cyclopentylamine	2.401	86.097	[M+H]+	86.0964	True	1.72837e+10	1.15301e+10	1.28607e+10	2.56495e+10	1.0939e+10	1.60375e+10	2.30644e+10	2.00872e+10	3.22276e+10	2.62273e+10	3.76053e+10	3.82164e+10	0.0046931	0.531486	-0.911897	1.57168e+10	5.47231e+09	2.23406e+09	34.8183	2.95714e+10	7.61327e+09	3.10811e+09	25.7454	0.024917	1.37823	1.33165	2.32854	C5H11N	Organonitrogen compounds	NISGSNTVMOOSJQ-UHFFFAOYSA-N	NC1CCCC1	---	2906	HMDB0250671	Organic nitrogen compounds	Organonitrogen compounds	DOWN
NEG158	1H-Pyrrole-2-carboxaldehyde	5.288	94.0269	[M-H]-	94.0293	TRUE	3.38041e+07	1.18153e+08	1.69595e+08	1.66811e+08	1.14374e+08	1.37961e+08	4.76633e+07	3.22341e+07	5.2807e+07	4.84707e+07	3.62653e+07	4.93446e+07	0.00327378	2.77639	1.47321	1.2345e+08	4.97333e+07	2.03035e+07	40.2862	4.44642e+07	8.20369e+06	3.34914e+06	18.4501	0.019617	1.37786	1.36704	2.48495	C5H5NO	Organooxygen compounds	ZSKGQVFRTSEPJT-UHFFFAOYSA-N	O=CC1=CC=CN1	---	13854	HMDB0036057	Organic oxygen compounds	Organooxygen compounds	UP
NEG9559	N-(4-acetylphenyl)[2-(2-thienylsulfonyl)(3-1,2,3,4-tetrahydroisoquinolyl)]carb oxamide	0.912	439.079	[2M-H]-	439.079	TRUE	1.29975e+09	1.72541e+09	1.68501e+09	8.95016e+08	1.50613e+09	1.36082e+09	9.64411e+08	9.01979e+08	9.95738e+08	1.05372e+09	8.33131e+08	8.39234e+08	0.00403579	1.51607	0.600338	1.41202e+09	3.04667e+08	1.2438e+08	21.5767	9.31369e+08	8.85528e+07	3.61515e+07	9.50782	0.0223431	1.37656	1.35152	2.39407	C22H20N2O4S2	Ketones	AUGIVSDYNQWPBK-UHFFFAOYSA-N	CC(=O)c1ccc(NC(=O)C2Cc3ccccc3CN2S(=O)(=O)c2cccs2)cc1	---	3152176	---	Organic oxygen compounds	Organooxygen compounds	UP
POS5362	Butyrylcarnitine	5.082	232.154	[M+H]+	232.154	True	5.6882e+09	3.4916e+09	4.44337e+09	4.71607e+09	5.07159e+09	4.8572e+09	5.80137e+09	9.61391e+09	8.86877e+09	8.0277e+09	7.84143e+09	5.1547e+09	0.00417802	0.62391	-0.680591	4.71134e+09	7.30058e+08	2.98045e+08	15.4958	7.55132e+09	1.73823e+09	7.09628e+08	23.0188	0.0228817	1.37453	1.35277	2.37903	C11H21NO4	Acyl carnitines	QWYFHHGCZUCMBN-SECBINFHSA-N	CCCC(=O)O[C@H](CC([O-])=O)C[N+](C)(C)C	C02862	213144	HMDB0002013	Lipids and lipid-like molecules	Fatty Acyls	DOWN
POS1834	trans-4-Aminocyclohexanecarboxylic acid	4.844	144.102	[M+H]+	144.102	True	2.61744e+08	2.09347e+08	1.60618e+08	1.06821e+08	2.47584e+08	1.71961e+08	3.45306e+08	3.03623e+08	2.42525e+08	4.86543e+08	4.35452e+08	3.33304e+08	0.00349815	0.539454	-0.890428	1.93012e+08	5.81213e+07	2.37279e+07	30.1128	3.57792e+08	8.89767e+07	3.63246e+07	24.8683	0.0204796	1.37235	1.3683	2.45616	C7H13NO2	Carboxylic acids and derivatives	DRNGLYHKYPNTEA-UHFFFAOYSA-N	NC1CCC(CC1)C(O)=O	---	171560;40482209	HMDB0246355	Organic acids and derivatives	Carboxylic acids and derivatives	DOWN
POS17909	3-(3,4-dihydroxyphenyl)-2-[(E)-3-[2-(3,4-dihydroxyphenyl)-7-hydroxy-3-methoxycarbonyl-2,3-dihydro-1-benzofuran-4-yl]prop-2-enoyl]oxypropanoic acid	6.817	570.157	[M+H]+	570.161	True	364582	4.74316e+07	2.50002e+07	1.05577e+07	7.61243e+06	4.77229e+06	5.47097e+07	1.04261e+08	5.97387e+07	3.60463e+07	4.54908e+07	1.09783e+08	0.00489486	0.233492	-2.09855	1.59565e+07	1.75467e+07	7.16342e+06	109.966	6.83384e+07	3.1089e+07	1.2692e+07	45.4928	0.0253537	1.37212	1.3394	2.31026	C28H24O12	2-arylbenzofuran flavonoids	NFOCYHUCMXEHDG-WEVVVXLNSA-N	O=C(OC(C(=O)O)CC1=CC=C(O)C(O)=C1)C=CC2=CC=C(O)C=3OC(C4=CC=C(O)C(O)=C4)C(C(=O)OC)C23	---	21636277	---	Phenylpropanoids and polyketides	2-arylbenzofuran flavonoids	DOWN
POS7721	Trimetozine	6.221	282.133	[M+Na]+	282.134	True	3.78379e+07	1.16683e+08	1.48937e+08	7.87047e+07	9.45582e+07	6.98704e+07	3.36446e+07	2.89443e+07	2.313e+07	3.86264e+07	2.35059e+07	3.23932e+07	0.00333554	3.0325	1.60051	9.10984e+07	3.86075e+07	1.57615e+07	42.38	3.00407e+07	6.06465e+06	2.47588e+06	20.1881	0.0198427	1.37209	1.37738	2.47683	C14H19NO5	Morpholine carboxylic acids and derivatives	XWVOEFLBOSSYGM-UHFFFAOYSA-N	COc1cc(C(=O)N2CCOCC2)cc(OC)c1OC	---	12478	---	Organoheterocyclic compounds	Oxazinanes	UP
POS1432	Hydroxyproline	1.073	132.065	[M+H]+	132.065	True	5.20135e+09	1.31653e+09	2.90114e+09	4.86333e+09	1.90665e+09	3.58972e+09	7.72413e+09	6.28599e+09	7.54482e+09	7.61367e+09	4.19982e+09	7.29243e+09	0.00211078	0.486431	-1.03969	3.29645e+09	1.56062e+09	6.3712e+08	47.3424	6.77681e+09	1.3664e+09	5.57831e+08	20.1629	0.0140139	1.37075	1.40128	2.67556	C5H9NO3	Amino acids and derivatives	PMMYEEVYMWASQN-DMTCNVIQSA-N	O=C(O)[C@@H]1C[C@@H](O)CN1	C01157	5810;6971053	HMDB0000725	Organic acids and derivatives	Carboxylic acids and derivatives	DOWN
NEG9478	2-(2,4-dihydroxyphenyl)-5-hydroxy-7-methoxy-6-[(1E)-3-methylbut-1-en-1-yl]-3-(3-methylbut-2-en-1-yl)-4H-chromen-4-one	7.098	435.182	[M-H]-	435.181	TRUE	4.737e+06	8.45791e+06	8.62143e+06	1.13752e+07	1.15099e+07	9.31295e+06	5.15717e+06	6.2109e+06	4.46216e+06	2.68192e+06	3.52665e+06	5.97829e+06	0.00384958	1.92791	0.947037	9.00241e+06	2.47587e+06	1.01077e+06	27.5023	4.66952e+06	1.38753e+06	566458	29.7147	0.0215468	1.37065	1.35087	2.41459	C26H28O6	3-prenylated flavones	KRGDFVQWQJIMEK-RMKNXTFCSA-N	COC1=C(\C=C\C(C)C)C(O)=C2C(OC(=C(CC=C(C)C)C2=O)C2=CC=C(O)C=C2O)=C1	---	5458461	HMDB0030849	Phenylpropanoids and polyketides	Flavonoids	UP
POS4435	4-Nitrophenylalanine	1.013	211.069	[M+H]+	211.071	True	1.73805e+08	8.25933e+08	9.15392e+08	6.32857e+08	5.50082e+08	4.50945e+08	1.62958e+08	1.94163e+08	1.02513e+08	1.78369e+08	1.20613e+08	2.11737e+08	0.00301872	3.65744	1.87084	5.91502e+08	2.67401e+08	1.09166e+08	45.207	1.61726e+08	4.24926e+07	1.73475e+07	26.2745	0.0182317	1.36993	1.38084	2.52018	C9H10N2O4	Amino acids and derivatives	GTVVZTAFGPQSPC-UHFFFAOYSA-N	O=C(O)C(N)CC1=CC=C(C=C1)N(=O)=O	---	679497	---	Organic acids and derivatives	Carboxylic acids and derivatives	UP
POS13092	cyclooctyl 6-(3-ethoxy-4-hydroxyphenyl)-4-methyl-2-oxo-1,3,6-trihydropyrimidin e-5-carboxylate	6.108	403.222	[M+NH4]+	403.223	True	1.62375e+07	2.95614e+07	4.41133e+07	3.11396e+07	1.54865e+07	1.92148e+07	8.61727e+07	7.36394e+07	5.37945e+07	6.13136e+07	4.25687e+07	4.08251e+07	0.00276996	0.434683	-1.20196	2.59588e+07	1.11271e+07	4.54261e+06	42.8644	5.9719e+07	1.77895e+07	7.26253e+06	29.7887	0.0168626	1.36988	1.39167	2.55753	C22H30N2O5	Hydropyrimidines	LUCWJFFQULMITP-UHFFFAOYSA-N	CCOc1cc(C2NC(O)=NC(C)=C2C(=O)OC2CCCCCCC2)ccc1O	---	2855814	---	Organoheterocyclic compounds	Diazines	DOWN
NEG6727	3-indol-3-yl-2-[(4-methoxyphenyl)carbonylamino]propanoic acid	6.887	337.119	[M-H]-	337.119	TRUE	1.17336e+07	9.20999e+06	1.14903e+07	2.06241e+07	1.01385e+07	1.2001e+07	2.47529e+07	2.27423e+07	2.40417e+07	4.26224e+07	3.72894e+07	1.78777e+07	0.00413278	0.444098	-1.17105	1.25329e+07	4.10492e+06	1.67583e+06	32.7531	2.82211e+07	9.55123e+06	3.89927e+06	33.8443	0.0227323	1.36953	1.34384	2.38376	C19H18N2O4	Benzamides	IUJUDKHYWKXAIY-UHFFFAOYSA-N	COc1ccc(C(=O)NC(Cc2c[nH]c3ccccc23)C(=O)O)cc1	---	2787197	---	Benzenoids	Benzene and substituted derivatives	DOWN
NEG3295	Sorbicillin	0.787	231.056	[M-H]-	231.059	TRUE	2.08838e+07	1.00983e+07	1.33168e+07	1.02712e+07	8.24662e+06	1.46594e+07	2.65616e+07	1.75116e+07	2.35844e+07	2.52579e+07	1.84806e+07	2.58248e+07	0.00226675	0.564609	-0.824676	1.29127e+07	4.54803e+06	1.85672e+06	35.2214	2.28702e+07	3.9128e+06	1.59739e+06	17.1088	0.0146762	1.36925	1.39703	2.6446	C14H16O3	Xylenols	RKKPUBAAIGFXOG-YTXTXJHMSA-N	O=C(C=CC=CC)C=1C=C(C(O)=C(C1O)C)C	---	5376187	---	Benzenoids	Benzene and substituted derivatives	DOWN
NEG12466	methylpropyl 4-(3-bromo-5-ethoxy-4-hydroxyphenyl)-7-(4-methoxyphenyl)-2-methyl -5-oxo-1,4,6,7,8-pentahydroquinoline-3-carboxylate	6.943	582.151	[M-H]-	582.15	TRUE	375081	3.48465e+06	5.03309e+06	1.90272e+06	2.16708e+06	1.34351e+06	8.65144e+06	1.71637e+07	1.41716e+07	4.16474e+06	5.63866e+06	1.31107e+07	0.00426407	0.22744	-2.13644	2.38435e+06	1.65083e+06	673947	69.2358	1.04835e+07	5.13584e+06	2.0967e+06	48.9899	0.0232696	1.36787	1.34343	2.37018	C30H34BrNO6	Phenylquinolines	PGYQQEYWYHVHOW-UHFFFAOYSA-N	CCOc1cc(C2C(C(=O)OC(C)CC)=C(C)NC3=C2C(=O)CC(c2ccc(OC)cc2)C3)cc(Br)c1O	---	2863672	---	Organoheterocyclic compounds	Quinolines and derivatives	DOWN
POS20031	2,3,16,20,25-Pentahydroxycucurbita-5-ene-11,22-dio	6.611	700.425	[M+2H]2+	700.427	True	3.47043e+07	2.33687e+07	5.3138e+06	2.40739e+07	2.53785e+07	1.15939e+07	3.90773e+06	4.012e+06	9.15886e+06	2.81129e+06	4.85575e+06	2.3337e+06	0.00431105	4.59513	2.20011	2.07388e+07	1.05467e+07	4.30566e+06	50.8547	4.51322e+06	2.44802e+06	999400	54.2411	0.0234423	1.36745	1.36951	2.36542	C36H58O12	Steroidal saponins	MSHWJYPCLRLDEB-UHFFFAOYSA-N	O=C(CCC(O)(C)C)C(O)(C)C1C(O)CC2(C)C3CC=C4C(CC(O)C(OC5OC(CO)C(O)C(O)C5O)C4(C)C)C3(C(=O)CC12C)C	---	23900089	---	Lipids and lipid-like molecules	Steroids and steroid derivatives	UP
NEG2837	2-Hydroxyacetophenone sulfate	5.275	214.999	[M-H]-	215.002	TRUE	2.39131e+07	6.97607e+07	9.4522e+07	7.86482e+07	9.6578e+07	9.13862e+07	39959001	4.01712e+07	3.83518e+07	2.7999e+07	2.53288e+07	2.97035e+07	0.00436223	2.25696	1.17438	7.58013e+07	2.74299e+07	1.11982e+07	36.1866	3.35855e+07	6.65077e+06	2.71517e+06	19.8025	0.0236365	1.36699	1.34426	2.36029	C8H8O5S	Ketones	FDRCXEWKDMDDQD-UHFFFAOYSA-N	O=C(C=1C=CC=CC1OS(=O)(=O)O)C	---	53793796	---	Organic oxygen compounds	Organooxygen compounds	UP
POS10742	8-[1-(acetyloxy)-4-oxo-5-[(3E)-2-oxopent-3-en-1-yl]cyclopent-2-en-1-yl]octanoic acid	8.436	347.182	[M+Na]+	347.185	True	467275	2.22452e+07	8.72185e+06	5.93787e+06	2.18162e+06	7230248	7.35117e+07	1.42859e+08	4.90778e+07	4.78694e+06	1.19863e+08	6.64845e+07	0.00755891	0.102466	-3.28679	7.79734e+06	7.72839e+06	3.1551e+06	99.1157	7.60971e+07	4.95719e+07	2.02376e+07	65.1429	0.0340332	1.36543	1.28363	2.12154	C20H28O6	Clavulones and derivatives	OWTADLKGUKYLCP-UHFFFAOYSA-N	C/C=C/C(CC(C(CCCCCCCC(O)=O)(C=C1)OC(C)=O)C1=O)=O	---	163155321	---	Lipids and lipid-like molecules	Fatty Acyls	DOWN
NEG2057	Azelaic acid	6.715	187.094	[M-H]-	187.098	TRUE	1.69115e+08	1.48458e+08	1.08563e+08	1.65954e+08	1.90408e+08	2.00277e+08	1.06731e+08	1.09858e+08	1.47199e+08	5.22323e+07	8.42731e+07	7.86577e+07	0.00506213	1.69751	0.76342	1.63796e+08	3.27354e+07	1.33642e+07	19.9855	9.64917e+07	3.2499e+07	1.32677e+07	33.6806	0.0260205	1.36485	1.35139	2.29567	C9H16O4	Medium-chain fatty acids	BDJRBEYXGGNYIS-UHFFFAOYSA-N	O=C(O)CCCCCCCC(=O)O	C08261	2266	HMDB0000784	Lipids and lipid-like molecules	Fatty Acyls	UP
POS16532	Clofilium	7.761	510.282	[M+H]+	510.28	True	5.51591e+06	1.52632e+07	5.68676e+06	1.24467e+07	6.37394e+06	5.18663e+06	1.13774e+08	1.0537e+08	4.5095e+07	4.62091e+06	8.15223e+07	1.414e+08	0.00485332	0.102633	-3.28443	8.41218e+06	4.32639e+06	1.76624e+06	51.4301	8.19638e+07	4.98675e+07	2.03583e+07	60.841	0.0253101	1.36352	1.3358	2.31396	C28H44ClNO3S	Phenylbutylamines	WPSYTTKBGAZSCX-UHFFFAOYSA-N	O=S(=O)([O-])c1ccc(cc1)C.Clc1ccc(cc1)CCCC[N+](CC)(CC)CCCCCCC	C13772	2798	---	Benzenoids	Benzene and substituted derivatives	DOWN
NEG3218	Deoxycytidine	2.483	228.095	[M-H]-	228.098	TRUE	4.0588e+08	1.19481e+09	1.24457e+09	7.47431e+08	8.14714e+08	5.66466e+08	401853652	3.94779e+08	2.27141e+08	3.17537e+08	2.01176e+08	2.22972e+08	0.0036287	2.81732	1.49432	8.28978e+08	3.35059e+08	1.36787e+08	40.4184	2.94243e+08	8.99708e+07	3.67304e+07	30.577	0.020689	1.36346	1.36492	2.44025	C9H13N3O4	Pyrimidine 2'-deoxyribonucleosides	CKTSBUTUHBMZGZ-SHYZEUOFSA-N	C1C(C(OC1N2C=CC(=NC2=O)N)CO)O	C00881	---	HMDB0000014	Nucleosides, nucleotides, and analogues	Pyrimidine nucleosides	UP
NEG9002	2-(2,4-difluorophenoxy)-N-[2-(7-ethyl-2-methylindol-3-yl)ethyl]acetamide	6.814	417.164	[M-H]-	417.163	TRUE	5.83243e+06	5.94783e+06	5.96291e+06	9.82388e+06	3.58169e+06	4.82255e+06	1.25954e+07	1.19226e+07	5.65263e+06	1.28057e+07	1.43429e+07	1.83522e+07	0.00565845	0.475361	-1.0729	5.99522e+06	2.0923e+06	854180	34.8996	1.26119e+07	4.12049e+06	1.68218e+06	32.6714	0.027981	1.36304	1.32233	2.2473	C21H22F2N2O2	3-alkylindoles	YZYDSXGJSSYZJX-UHFFFAOYSA-N	CCc1cccc2c(CCN=C(O)COc3ccc(F)cc3F)c(C)[nH]c12	---	599111	---	Organoheterocyclic compounds	Indoles and derivatives	DOWN
POS4162	Acetylcarnitine	1.499	204.123	[M+H]+	204.123	True	3.34363e+10	4.28406e+10	4.35969e+10	3.79523e+10	4.56848e+10	3.98301e+10	5.07919e+10	5.51324e+10	4.95326e+10	4.5226e+10	4.5426e+10	5.11443e+10	0.00361534	0.818632	-0.288713	4.05568e+10	4.44448e+09	1.81445e+09	10.9586	4.95422e+10	3.76701e+09	1.53788e+09	7.60364	0.020689	1.36209	1.39114	2.44185	C9H17NO4	Acyl carnitines	RDHQFKQIGNGIED-MRVPVSSYSA-N	CC(=O)OC(CC([O-])=O)C[N+](C)(C)C	C02571	---	HMDB0000201	Lipids and lipid-like molecules	Fatty Acyls	DOWN
POS13459	beta-Peltatin	4.855	413.124	[M+H-H2O]+	413.124	True	1.53271e+08	2.10364e+08	1.7204e+08	1.11847e+08	1.81951e+08	1.26612e+08	9.43043e+07	1.25018e+08	1.01549e+08	7.02371e+07	8.55404e+07	1.01839e+08	0.00360973	1.65273	0.724852	1.59348e+08	3.64403e+07	1.48767e+07	22.8684	9.64147e+07	1.83407e+07	7.48757e+06	19.0228	0.020689	1.36186	1.3564	2.44252	C22H22O8	Lignan lactones	HLBPOYVRLSXWJJ-PDSMFRHLSA-N	O=C1OCC2CC3=C(O)C=4OCOC4C=C3C(C5=CC(OC)=C(OC)C(OC)=C5)C12	---	92122	---	Lignans, neolignans and related compounds	Lignan lactones	UP
NEG6116	2-amino-4-(5-methyl(2-furyl))-5-oxo-4H-pyrano[3,2-c]chromene-3-carbonitrile	2.602	319.074	[M-H]-	319.072	TRUE	4.24395e+07	7.8493e+07	3.17265e+07	4.36752e+07	6.01445e+07	9.57043e+06	1.35169e+07	5.14112e+06	6.48907e+06	5.95278e+06	5.10963e+06	1.48872e+07	0.00445031	5.20678	2.38039	4.43415e+07	2.36148e+07	9.64069e+06	53.2566	8.51611e+06	4.45584e+06	1.81909e+06	52.3225	0.0239439	1.36048	1.33785	2.35161	C18H12N2O4	Angular pyranocoumarins	VECGPYYDRAAGSV-UHFFFAOYSA-N	Cc1ccc(C2C(C#N)=C(N)Oc3c2c(=O)oc2ccccc32)o1	---	3156273	---	Phenylpropanoids and polyketides	Coumarins and derivatives	UP
NEG8781	2-methoxyethyl 1-(3-chlorophenyl)-5-hydroxy-2-methylbenzo[g]indole-3-carboxyla te	4.533	408.1	[M-H]-	408.101	TRUE	445.665	5.15254e+07	6.22711e+07	5.20594e+07	3.90291e+07	4.91857e+07	7.77891e+06	7.83284e+06	4.91919e+06	6.56138e+06	1.07259e+07	9.04556e+06	0.00335041	5.42148	2.43869	4.23452e+07	2.20298e+07	8.99361e+06	52.0242	7.81063e+06	1.99733e+06	815407	25.5719	0.0198427	1.35855	1.36681	2.4749	C23H20ClNO4	Indolecarboxylic acids and derivatives	UGQAKFHZWJRAJC-UHFFFAOYSA-N	COCCOC(=O)c1c(C)n(-c2cccc(Cl)c2)c2c1cc(O)c1ccccc12	---	17138751	---	Organoheterocyclic compounds	Indoles and derivatives	UP
POS4022	Anabasine	0.529	201.076	[M+Na]+	201.079	True	1.24804e+08	9.94127e+07	7.26781e+07	5.20739e+07	3.50984e+07	4.51743e+07	2.93427e+07	1.57275e+07	2.02107e+07	2.25612e+07	1.20891e+07	7.26666e+06	0.00413585	4.0042	2.00151	7.15403e+07	3.46911e+07	1.41626e+07	48.4916	1.78663e+07	7.86828e+06	3.21221e+06	44.0398	0.0227323	1.35592	1.36114	2.38344	C10H14N2	Alkaloids and derivatives	MTXSIJUGVMTTMU-JTQLQIEISA-N	N=1C=CC=C(C1)C2NCCCC2	C06180	2181	HMDB0004350	Alkaloids and derivatives	---	UP
POS1285	1-Piperideine-2-carboxylic acid	5.76	128.071	[M+H]+	128.071	True	1.11635e+08	1.20199e+08	125228275	1.33096e+08	8.46149e+07	8.40173e+07	2.16025e+08	1.94156e+08	2.43232e+08	8.64852e+07	2.24356e+08	2.70856e+08	0.00576387	0.533386	-0.906747	1.09798e+08	2.09346e+07	8.54652e+06	19.0664	2.05852e+08	6.39591e+07	2.61112e+07	31.0705	0.0280484	1.35265	1.31237	2.23929	C6H9NO2	Pyridines and derivatives	GEJXSVNGWOSZPC-UHFFFAOYSA-N	OC(=O)C1=NCCCC1	C04092	1194	HMDB0001084	Organoheterocyclic compounds	Pyridines and derivatives	DOWN
POS2728	beta-carboline	5.72	169.076	[M+H]+	169.076	True	8.33278e+07	1.62446e+08	1.53305e+08	1.00812e+08	2.63007e+08	1.25245e+08	4.90906e+07	4.43104e+07	3.88603e+07	7.11636e+07	6.33475e+07	6.00317e+07	0.00550939	2.71767	1.44237	1.48024e+08	6.386e+07	2.60708e+07	43.1417	5.44673e+07	1.23631e+07	5.04723e+06	22.6983	0.0275261	1.3509	1.33058	2.2589	C11H8N2	Beta carbolines	AIFRHYZBTHREPW-UHFFFAOYSA-N	N=1C=CC2=C(C1)NC=3C=CC=CC32	C20157	64961	HMDB0012897	Organoheterocyclic compounds	Indoles and derivatives	UP
NEG4825	2-amino-8-morpholin-4-ylhydropurin-6-one	7.592	281.099	[M-H]-	281.1	TRUE	1.46755e+07	6.89163e+07	6.15237e+07	5.65312e+07	8.06795e+07	5.47958e+07	3.24956e+07	2.2429e+07	2.36515e+07	1.85429e+07	1.67469e+07	2.44316e+07	0.00559271	2.43766	1.2855	5.6187e+07	2.24306e+07	9.15725e+06	39.9213	2.30496e+07	5.51214e+06	2.25032e+06	23.9142	0.027836	1.35073	1.33173	2.25238	C9H12N6O2	Purinones	NYDOHXMVJHDKNC-UHFFFAOYSA-N	N=c1nc(O)c2nc(N3CCOCC3)[nH]c2[nH]1	---	135484726	---	Organoheterocyclic compounds	Imidazopyrimidines	UP
NEG10085	methyl 4,10-diacetyloxy-5-hydroxy-1,4a-dimethyl-9-oxo-7-propan-2-yl-3,4,10,10a-tetrahydro-2H-phenanthrene-1-carboxylate	5.301	459.205	[M-H]-	459.202	TRUE	1.18606e+07	1.94668e+07	1.47384e+07	2.66989e+07	1.63084e+07	3.41138e+07	4.66776e+07	5.79724e+07	8.25167e+07	3.74703e+07	4.11868e+07	3.5956e+07	0.00392991	0.408201	-1.29265	2.05312e+07	8.36931e+06	3.41676e+06	40.764	5.02966e+07	1.76822e+07	7.21873e+06	35.1558	0.0219157	1.35045	1.34963	2.40562	C25H32O8	Diterpenoids	FQBKTTHDWBBWHB-UHFFFAOYSA-N	O=C(OC1C(=O)C2=CC(=CC(O)=C2C3(C)C(OC(=O)C)CCC(C(=O)OC)(C)C13)C(C)C)C	---	57509428	---	Lipids and lipid-like molecules	Prenol lipids	DOWN
NEG11898	Confluentic acid	4.975	545.238	[M-H]-	545.239	TRUE	2.01578e+07	1.6046e+07	1.08168e+07	1.56877e+07	6.65884e+06	1.37177e+07	2.73177e+07	1.62422e+07	4.27686e+07	2.6748e+07	3.498e+07	2.58743e+07	0.00442201	0.477689	-1.06586	1.38475e+07	4.6673e+06	1.90542e+06	33.705	2.89885e+07	9.0085e+06	3.67771e+06	31.0762	0.0238757	1.35005	1.33885	2.35438	C28H36O8	Depsides and depsidones	UANVCGQMNRTKGM-UHFFFAOYSA-N	CCCCCc1cc(cc(c1C(=O)O)OC)OC(=O)c1c(cc(cc1CC(=O)CCCCC)OC)O	---	99614	---	Phenylpropanoids and polyketides	Depsides and depsidones	DOWN
NEG2506	N-Lactoylleucine	6.217	202.105	[M-H]-	202.108	TRUE	5.95847e+07	9.18977e+07	1.57174e+08	8.95515e+07	7.00966e+07	8.35703e+07	4.18192e+07	3.22378e+07	2.84787e+07	4.29919e+07	4.69202e+07	3.4841e+07	0.00353581	2.42807	1.27981	9.19791e+07	3.42204e+07	1.39704e+07	37.2046	3.78815e+07	7.11096e+06	2.90304e+06	18.7716	0.0205427	1.34843	1.35994	2.45151	C9H17NO4	Carboxylic acids and derivatives	BUMIGZVUJKNXCO-BQBZGAKWSA-N	CC(C)C[C@H](NC(=O)[C@H](C)O)C(O)=O	---	57329455	HMDB0062176	Organic acids and derivatives	Carboxylic acids and derivatives	UP
NEG2304	DOPA	2.512	196.058	[M-H]-	196.062	TRUE	5.11716e+07	3.61744e+07	2.896e+07	4.05598e+07	3.99513e+07	4.81177e+07	9.3514e+07	6.16433e+07	5.12336e+07	5.74424e+07	6.76581e+07	8.74968e+07	0.00360631	0.584586	-0.774513	4.08224e+07	8.04333e+06	3.28367e+06	19.7032	6.98314e+07	1.69945e+07	6.93798e+06	24.3365	0.020689	1.34825	1.36292	2.44294	C9H11NO4	Amino acids and derivatives	WTDRDQBEARUVNC-LURJTMIESA-N	O=C(O)C(N)CC1=CC=C(O)C(O)=C1	C00355	6047;6971033	HMDB0000181	Organic acids and derivatives	Carboxylic acids and derivatives	DOWN
NEG8132	Coniferyl aldehyde + O-Hex	5.054	385.12	[M-H]-	385.12	TRUE	3.07312e+08	4.03576e+07	4.27248e+07	1.58491e+08	3.28751e+07	1.38583e+08	4.34067e+08	3.17461e+08	4.8826e+08	3.83827e+08	3.89655e+08	1.56381e+08	0.00368916	0.332009	-1.59071	1.20057e+08	1.066e+08	4.35192e+07	88.7909	3.61609e+08	1.15446e+08	4.71305e+07	31.9256	0.0209555	1.3478	1.36503	2.43307	C16H20O8	Phenolic glycosides	PJFKUPRDDXTASO-UHFFFAOYSA-N	O=CC=CC=2C=CC(OC1OC(CO)C(O)C(O)C1(O))=C(OC)C=2	---	---	---	---	---	DOWN
NEG1309	Histidine	0.806	154.059	[M-H]-	154.062	TRUE	7.78338e+08	5.8983e+08	5.53116e+08	8.65297e+08	5.85836e+08	8.73302e+08	1.02579e+09	1.13442e+09	1.20845e+09	9.45627e+08	8.98062e+08	8.65754e+08	0.00398949	0.698527	-0.517612	7.0762e+08	1.4825e+08	6.0523e+07	20.9506	1.01302e+09	1.36042e+08	5.55391e+07	13.4294	0.0221671	1.34728	1.36025	2.39908	C6H9N3O2	Amino acids and derivatives	HNDVDQJCIGZPNO-IFJFHIPQNA-N	N[C@@H](Cc1cnc[nH]1)C(=O)O	C00135	6274;6971009	HMDB0000177	Organic acids and derivatives	Carboxylic acids and derivatives	DOWN
POS2363	1,5-Naphthalenediamine	5.25	159.092	[M+H]+	159.092	True	4.14662e+08	2.20479e+08	2.48128e+08	3.69236e+08	2.38538e+08	3.05249e+08	3.94067e+08	4.53833e+08	5.14056e+08	584082220	4.8247e+08	3.63797e+08	0.00468109	0.6433	-0.636436	2.99382e+08	7.84323e+07	3.20198e+07	26.1981	4.65384e+08	8.03611e+07	3.28073e+07	17.2677	0.024917	1.34524	1.3433	2.32965	C10H10N2	Naphthalenes	KQSABULTKYLFEV-UHFFFAOYSA-N	NC1=CC=CC2=C(N)C=CC=C12	C19463	16720	HMDB0244231	Benzenoids	Naphthalenes	DOWN
NEG7993	Medrysone	9.323	379.205	[M-H]-	379.204	TRUE	3.91479e+06	1.67754e+07	7.18625e+06	6.44847e+06	3.5175e+06	8.21797e+06	6.23364e+07	7.37224e+07	2.26258e+07	6.54758e+06	1.07085e+08	6.14755e+07	0.00923066	0.137991	-2.85736	7.67673e+06	4.82244e+06	1.96875e+06	62.8189	5.56322e+07	3.62008e+07	1.47789e+07	65.0717	0.0388553	1.34493	1.2609	2.03477	C22H32O3	Gluco/mineralocorticoids, progestogins and derivatives	GZENKSODFLBBHQ-ILSZZQPISA-N	CC(=O)C1CCC2C3CC(C)C4=CC(=O)CCC4(C)C3C(O)CC12C	C14643	247839	HMDB0014398	Lipids and lipid-like molecules	Steroids and steroid derivatives	DOWN
NEG3909	Fluroxypyr	0.992	252.96	[M-H2O-H]-	252.959	TRUE	8.68204e+07	5.67901e+07	4.44108e+07	1.29334e+07	7.4452e+07	2.55728e+07	2.03996e+07	5.08582e+06	1.25151e+07	1.22674e+07	3.94608e+06	4.81073e+06	0.00671837	5.0992	2.35027	5.01632e+07	2.82894e+07	1.15491e+07	56.3947	9.83747e+06	6.43722e+06	2.62798e+06	65.4357	0.0313935	1.34419	1.29666	2.17274	C7H5Cl2FN2O3	Polyhalopyridines	MEFQWPUMEMWTJP-UHFFFAOYSA-N	NC1=C(Cl)C(F)=NC(OCC(O)=O)=C1Cl	C18858	50465	---	Organoheterocyclic compounds	Pyridines and derivatives	UP
NEG2931	Alanylglutamic acid	0.914	217.08	[M-H]-	217.083	TRUE	1.08265e+08	8.84801e+07	9.97157e+07	2.11251e+08	8.7722e+07	1.75871e+08	2.1314e+08	3.25589e+08	3.55598e+08	2.73125e+08	2.15873e+08	1.71609e+08	0.00472901	0.496037	-1.01148	1.28551e+08	5.21424e+07	2.12871e+07	40.5617	2.59156e+08	7.1505e+07	2.91918e+07	27.5915	0.024917	1.34318	1.3379	2.32523	C8H14N2O5	Carboxylic acids and derivatives	VYZAGTDAHUIRQA-WHFBIAKZSA-N	C[C@H](N)C(=O)N[C@@H](CCC(O)=O)C(O)=O	C20958	128841	HMDB0028686	Organic acids and derivatives	Carboxylic acids and derivatives	DOWN
NEG3628	Uridine	2.834	243.059	[M-H]-	243.062	TRUE	2.25233e+09	1.74979e+09	1.47223e+09	2.15459e+09	1.86388e+09	3.25539e+09	5.76873e+09	9937324199	6.7783e+09	4.31422e+09	3.63621e+09	3.99598e+09	0.00479866	0.370257	-1.4334	2.1247e+09	6.2128e+08	2.53637e+08	29.2408	5.73846e+09	2.37473e+09	9.69481e+08	41.3827	0.0251971	1.34316	1.33192	2.31888	C9H12N2O6	Pyrimidine nucleosides	DRTQHJPVMGBUCF-UHFFFAOYSA-N	O=C1N=C(O)C=CN1C2OC(CO)C(O)C2O	C00299	6029	HMDB0000296	Nucleosides, nucleotides, and analogues	Pyrimidine nucleosides	DOWN
NEG8635	Scensidin	0.967	402.99	[M-H]-	402.991	TRUE	1.3168e+08	2.0497e+08	1.97433e+08	1.24651e+08	1.01612e+08	1.32928e+08	2.7289e+08	2.434e+08	1.66155e+08	2.30154e+08	2.24418e+08	2.2522e+08	0.00573887	0.655741	-0.608802	1.48879e+08	4.2131e+07	1.71999e+07	28.2988	2.27039e+08	3.49194e+07	1.42558e+07	15.3803	0.028016	1.34302	1.33662	2.24117	C17H14Cl2O5	Depsides and depsidones	AYDBBWJGHVYDQE-UHFFFAOYSA-N	O=C1c2c(C)c(Cl)c(OC)cc2Oc2c(O1)cc(c(c2C)Cl)OC	---	14805248	---	Phenylpropanoids and polyketides	Depsides and depsidones	DOWN
POS5355	2-(3-carboxypropanoylamino)hexanoic acid	6.075	232.118	[M+H]+	232.118	True	6.87595e+07	8.14698e+07	7.40672e+07	4.54584e+07	8.73664e+07	4.90846e+07	4.3324e+07	4.57115e+07	3.35199e+07	4.16064e+07	2.62552e+07	5.19892e+07	0.00623305	1.67572	0.744784	6.7701e+07	1.70837e+07	6.97438e+06	25.234	4.0401e+07	9.16447e+06	3.74138e+06	22.6838	0.0295211	1.34274	1.31411	2.2053	C10H17NO5	Amino acids and derivatives	HVHVSXVMYPKOKL-UHFFFAOYSA-N	CCCCC(N=C(O)CCC(=O)O)C(=O)O	---	3596795	---	Organic acids and derivatives	Carboxylic acids and derivatives	UP
NEG9814	2-(4-methoxyphenyl)-2-oxoethyl 3-[(3,4-dimethoxyphenyl)carbonylamino]benzoate	5.746	448.141	[M-H]-	448.14	TRUE	2.67149e+07	2.38264e+07	2.41767e+07	2.32363e+07	1.4811e+07	1.87034e+07	1.56483e+07	1.56565e+07	1.20466e+07	1.67083e+07	1.3801e+07	1.50253e+07	0.00384966	1.47907	0.564692	2.19115e+07	4.34361e+06	1.77327e+06	19.8235	1.48143e+07	1.65671e+06	676350	11.1832	0.0215468	1.3426	1.36407	2.41458	C25H23NO7	Aromatic anilides	UDFMLCREIMSEIU-UHFFFAOYSA-N	COc1ccc(C(=O)COC(=O)c2cccc(N=C(O)c3ccc(OC)c(OC)c3)c2)cc1	---	1216556	---	Benzenoids	Benzene and substituted derivatives	UP
POS818	2,3-Dihydroxypyridine	4.948	112.04	[M+H]+	112.039	True	1.2423e+09	4.02004e+09	3.7423e+09	1.10428e+09	2.66137e+09	1.95233e+09	8.33491e+08	5.22106e+08	5.1342e+08	6.0765e+08	4.91456e+08	6.98931e+08	0.00471369	4.01484	2.00534	2.45377e+09	1.24071e+09	5.06519e+08	50.5635	6.11176e+08	1.33386e+08	5.44548e+07	21.8246	0.024917	1.34249	1.34518	2.32664	C5H5NO2	Pyridinones	GGOZGYRTNQBSSA-UHFFFAOYSA-N	c1cc(c(nc1)O)O	---	28115	HMDB0245397	Organoheterocyclic compounds	Pyridines and derivatives	UP
NEG1570	Quinolinic acid	4.956	166.011	[M-H]-	166.015	TRUE	2.05695e+09	8.84193e+09	9.23441e+09	4286262039	7.50785e+09	6.12873e+09	3.16671e+09	2.20317e+09	2.07861e+09	2.23197e+09	1.60596e+09	2.37155e+09	0.00548576	2.78637	1.47839	6.34269e+09	2.77878e+09	1.13443e+09	43.8108	2.27633e+09	5.09439e+08	2.07978e+08	22.3799	0.0275261	1.33775	1.33737	2.26076	C7H5NO4	Pyridinecarboxylic acids	GJAWHXHKYYXBSV-UHFFFAOYSA-N	O=C(O)C1=NC=CC=C1C(=O)O	C03722	---	HMDB0000232	Organoheterocyclic compounds	Pyridines and derivatives	UP
NEG3616	N-Undecanoylglycine	7.727	242.173	[M-H]-	242.176	TRUE	1.05366e+08	9.00161e+07	7.20082e+07	8.99965e+07	6.47099e+07	8.18059e+07	7.74213e+07	6.25038e+07	4.95096e+07	5.08469e+07	5.26147e+07	5.61722e+07	0.00543694	1.44356	0.529635	8.39838e+07	1.44872e+07	5.91437e+06	17.25	5.81781e+07	1.05155e+07	4.29293e+06	18.0747	0.027418	1.33658	1.34463	2.26465	C13H25NO3	Carboxylic acids and derivatives	HEUQYIQQCNOXOG-UHFFFAOYSA-N	CCCCCCCCCCC(=O)NCC(O)=O	---	454092	HMDB0013286	Organic acids and derivatives	Carboxylic acids and derivatives	UP
POS19270	Liothyronine	5.886	651.799	[M+2H]2+	651.8	True	445.665	445.665	445.665	445.665	445.665	445.665	3.52836e+06	5.67566e+06	1.41973e+06	540239	3.15097e+06	1.24389e+06	0.00751654	0.000171863	-12.5065	445.665	0	0	0	2.59314e+06	1.9026e+06	776735	73.3706	0.0340332	1.33423	1.28415	2.12398	C15H12I3NO4	Amino acids and derivatives	AUYYCJSJGJYCDS-LBPRGKRZSA-N	O=C(O)C(N)Cc1cc(I)c(Oc2ccc(O)c(I)c2)c(I)c1	C02465	---	HMDB0000265	Organic acids and derivatives	Carboxylic acids and derivatives	DOWN
NEG7424	Duartin, Dimethyl Ether	4.252	359.068	[M-H]-	359.069	TRUE	3.45809e+07	3.26559e+07	1.00517e+08	7.16123e+07	4.61624e+07	8.70565e+07	2.85822e+07	1.28977e+07	2.90287e+07	6.27636e+06	6.41205e+06	2.71396e+07	0.00573701	3.3768	1.75566	6.20976e+07	2.85218e+07	1.1644e+07	45.9306	1.83894e+07	1.10815e+07	4.524e+06	60.26	0.028016	1.33288	1.31178	2.24131	C20H24O6	8-O-methylated isoflavonoids	AXXBADPZGFAAHF-ZDUSSCGKSA-N	O(C1=CC=C2C(OCC(C3=CC=C(OC)C(OC)=C3OC)C2)=C1OC)C	---	6708574	---	Phenylpropanoids and polyketides	Isoflavonoids	UP
NEG3472	3-Hydroxyflavone	7.592	237.11	[M-H2O-H]-	237.108	TRUE	4.46088e+07	1.79105e+08	1.48908e+08	1.37056e+08	1.89444e+08	1.43691e+08	9.64203e+07	6.52432e+07	6.65767e+07	5.09826e+07	5.08436e+07	6.25915e+07	0.00671453	2.14643	1.10194	1.40469e+08	5.13298e+07	2.09553e+07	36.5418	6.5443e+07	1.66811e+07	6.81004e+06	25.4895	0.0313935	1.33261	1.31217	2.17298	C15H10O3	Flavonols	HVQAJTFOCKOKIN-UHFFFAOYSA-N	O=C1C(O)=C(OC=2C=CC=CC21)C=3C=CC=CC3	C01495	11349	HMDB0031816	Flavonoids	Flavonoids	UP
NEG11321	6-{7-Acetoxy-5-chloro-3-[(1E,3E)-3,5-dimethyl-1,3-heptadien-1-yl]-7-methyl-6,8-dioxo-7,8-dihydro-2(6H)-isoquinolinyl}norleucine	4.749	517.208	[M-H]-	517.211	TRUE	5.93179e+07	4.21404e+07	5.41648e+07	3.92713e+07	2.63905e+07	3.11538e+07	7.11049e+07	5.97131e+07	7.36403e+07	6.67026e+07	6.72518e+07	4.90748e+07	0.00541182	0.651476	-0.618217	4.20731e+07	1.27798e+07	5.21735e+06	30.3753	6.45813e+07	8.94881e+06	3.65334e+06	13.8567	0.0273816	1.33034	1.31833	2.26666	C27H35ClN2O6	Azaphilones	QTKJPFQTRUDUFR-DWLYSLLYSA-N	O=C(OC1(C(=O)C(Cl)=C2C=C(C=CC(=CC(C)CC)C)N(C=C2C1=O)CCCCC(N)C(=O)O)C)C	---	51136259	---	Organoheterocyclic compounds	Azaphilones	DOWN
POS1036	Benzofuran	2.346	119.049	[M+H-H2O]+	119.05	True	2.10218e+09	2.64543e+09	5.78224e+08	1.55336e+09	8.75994e+08	1.49192e+09	2.51777e+09	2.47054e+09	2.3563e+09	2.73403e+09	3.2915e+09	2.6535e+09	0.00766379	0.577091	-0.793128	1.54119e+09	7.62419e+08	3.11256e+08	49.4697	2.67061e+09	3.32264e+08	1.35646e+08	12.4415	0.0340415	1.33011	1.2828	2.11556	C8H6O	Benzofurans	IANQTJSKSUMEQM-UHFFFAOYSA-N	O1C=CC2=C1C=CC=C2	C14512	9223	HMDB0032929	Organoheterocyclic compounds	Benzofurans	DOWN
POS9954	Putative (3-hydroxyhexadecanoyl)glycine (aka Commendamide)	11.322	330.264	[M+Na]+	330.264	True	445.665	5.19924e+06	2.08686e+06	400325	550992	965518	1.38821e+07	1.91861e+07	4.96271e+06	2.83621e+06	3.10773e+07	1.64679e+07	0.0113767	0.104096	-3.26401	1.5339e+06	1.93216e+06	788800	125.964	1.47354e+07	1.02732e+07	4.19401e+06	69.7178	0.0442487	1.32965	1.23668	1.94398	C18H35NO4	Amino acids and derivatives	MZUHHHSFDVDBCZ-UHFFFAOYSA-N	OC(CNC(CC(O)CCCCCCCCCCCCC)=O)=O	---	10711444	---	Organic acids and derivatives	Carboxylic acids and derivatives	DOWN
POS8238	Colnelenic acid	8.971	293.211	[M+H]+	293.212	True	6.31878e+06	2.29191e+07	1.30316e+07	1.52431e+07	1.11291e+07	9.99639e+06	5.57453e+07	1.2775e+08	4.14416e+07	8.07479e+06	1.22806e+08	8.02754e+07	0.0115745	0.180324	-2.47134	1.31063e+07	5.66594e+06	2.31311e+06	43.2305	7.26823e+07	4.69883e+07	1.91829e+07	64.649	0.0445488	1.32933	1.23496	1.9365	C18H28O3	Fatty Acyls	OYKAXBUWOIRLGF-VMBRNALUSA-N	CC\C=C/C\C=C/C=C/O\C=C\CCCCCCC(O)=O	C16320	6441679	HMDB0030996	Lipids and lipid-like molecules	Fatty Acyls	DOWN
POS2121	Ribitol	2.105	153.077	[M+NH4]+	153.076	True	5.05671e+09	2.81766e+09	4.79995e+09	7.241e+09	2.95715e+09	3.7355e+09	5.60629e+09	7.62239e+09	7.86128e+09	1.04749e+10	9.48228e+09	6.06215e+09	0.00757283	0.564814	-0.824153	4.43466e+09	1.65424e+09	6.75339e+08	37.3024	7.85155e+09	1.88875e+09	7.71079e+08	24.0558	0.0340332	1.32828	1.28635	2.12074	C5H12O5	Sugar alcohols	HEBKCHPVOIAQTA-ZXFHETKHSA-N	OC[C@H](O)[C@H](O)[C@H](O)CO	C00474	---	HMDB0000508	Organic oxygen compounds	Organooxygen compounds	DOWN
NEG6263	Lactapiperanol D	8.44	323.183	[M-H]-	323.186	TRUE	632945	1.57659e+07	9.69471e+06	5.8439e+06	5721406	9.01364e+06	5.61644e+07	1.58942e+08	6.14759e+07	6.22387e+06	8.34093e+07	7.09665e+07	0.00968234	0.106758	-3.22759	7.77874e+06	5.06021e+06	2.06582e+06	65.0518	7.28636e+07	4.97466e+07	2.0309e+07	68.2736	0.0398777	1.32734	1.25659	2.01402	C18H28O5	Prenol lipids	VFJHHENNFQFTOV-UHFFFAOYSA-N	COC1OCC2(O)C(OC(C)=O)C3CC(C)(C)CC3C3(C)CC123	---	85179199	HMDB0033631	Lipids and lipid-like molecules	Prenol lipids	DOWN
NEG3793	(2E,4E)-N-Isobutyl-6-(2-thienyl)hexa-2,4-dienamide	4.714	248.111	[M-H]-	248.111	TRUE	1.59751e+07	1.95353e+07	2.45717e+07	6.24634e+06	6.53132e+06	1.30401e+07	3.18755e+07	1.4392e+08	2.35589e+08	5.81847e+07	1.36986e+08	8.08071e+07	0.00781068	0.12497	-3.00034	1.43166e+07	7.24599e+06	2.95816e+06	50.6124	1.1456e+08	7.37119e+07	3.00927e+07	64.3432	0.0344934	1.32494	1.28432	2.10731	C14H19NOS	N-acyl amines	KNGBXFMEGLRFHV-PRKJJMSOSA-N	OC(=NCC(C)C)C=CC=CCC=1SC=CC1	---	14776997	---	Lipids and lipid-like molecules	Fatty Acyls	DOWN
POS3448	Prolylalanine	2.728	187.108	[2M+H]+	187.108	True	1.10222e+09	2.57754e+09	2.22616e+09	2.04937e+09	1.38095e+09	2.06413e+09	1.24907e+09	2.97235e+08	3.32093e+08	8.17978e+08	1186987064	1.24859e+09	0.00484978	2.22145	1.1515	1.90006e+09	5.51465e+08	2.25134e+08	29.0235	8.55325e+08	4.48625e+08	1.8315e+08	52.4508	0.0253101	1.32335	1.33322	2.31428	C8H14N2O3	Carboxylic acids and derivatives	FELJDCNGZFDUNR-UHFFFAOYSA-N	CC(NC(=O)C1CCCN1)C(O)=O	---	418041;44369241	HMDB0029010	Organic acids and derivatives	Carboxylic acids and derivatives	UP
NEG3051	N-Acetyltyrosine	5.428	222.073	[M-H]-	222.077	TRUE	1.29034e+08	1.20802e+08	1.5653e+08	1.13522e+08	1.53631e+08	1.37854e+08	9.30538e+07	1.32763e+08	9.46857e+07	6.21007e+07	6.25926e+07	9.91923e+07	0.00621575	1.49043	0.575729	1.35229e+08	1.7418e+07	7.11088e+06	12.8804	9.07313e+07	2.63468e+07	1.0756e+07	29.0383	0.0295211	1.32287	1.30419	2.20651	C11H13NO4	Amino acids and derivatives	CAHKINHBCWCHCF-JTQLQIEISA-N	O=C(O)C(N=C(O)C)CC1=CC=C(O)C=C1	---	68310	HMDB0000866	Organic acids and derivatives	Carboxylic acids and derivatives	UP
NEG5878	10-Oxo-13-hydroxy-11-octadecenoic acid	9.324	311.219	[M-H]-	311.222	TRUE	1.85193e+08	3.79213e+08	2.3855e+08	1.36628e+08	1.26276e+08	1.67174e+08	1.71431e+09	2.09661e+09	6.43648e+08	1.77055e+08	3.43535e+09	1.89649e+09	0.0115589	0.123755	-3.01444	2.05505e+08	9.39889e+07	3.83708e+07	45.7355	1.66058e+09	1.15182e+09	4.7023e+08	69.3628	0.0445488	1.32285	1.23449	1.93708	C18H32O4	Fatty Acyls	CZGIUGHMJZYXNX-CCEZHUSRSA-N	CCCCCC(O)\C=C\C(=O)CCCCCCCCC(O)=O	---	5283009	HMDB0040900	Lipids and lipid-like molecules	Fatty Acyls	DOWN
NEG13440	Methyl 1,4-bis(beta-D-glucopyranosyloxy)-3-(3-methyl-2-buten-1-yl)-2-naphthoate	5.975	655.227	[M-H]-	655.224	TRUE	1.88806e+06	3.55159e+06	1.55618e+06	8.17449e+06	302679	4.45231e+06	1.05545e+07	7.84446e+06	4.40388e+06	1.37843e+07	1.41772e+07	7.74962e+06	0.00761771	0.340522	-1.55418	3.32089e+06	2.79884e+06	1.14262e+06	84.28	9.75234e+06	3.8141e+06	1.5571e+06	39.1096	0.0340347	1.32285	1.28306	2.11818	C29H38O14	Glycosyl compounds	OZDABLANSWPSGY-UHFFFAOYSA-N	O=C(OC)C1=C(OC2OC(CO)C(O)C(O)C2O)C=3C=CC=CC3C(OC4OC(CO)C(O)C(O)C4O)=C1CC=C(C)C	---	14539974	---	Organic oxygen compounds	Organooxygen compounds	DOWN
NEG10082	[6-acetyloxy-7-(chloromethyl)-7-hydroxy-1-(3-methylbutanoyloxy)-4a,5,6,7a-tetrahydro-1H-cyclopenta[c]pyran-4-yl]methyl 3-methylbutanoate	6.347	459.182	[M-H]-	459.179	TRUE	2.9562e+06	287983	37432.6	7.88188e+06	1.20432e+06	3.48644e+06	2.40056e+07	1.67257e+07	2.66943e+07	8.13803e+06	8.13341e+06	1.11064e+07	0.00377391	0.167233	-2.58007	2.64237e+06	2.92096e+06	1.19248e+06	110.543	1.58006e+07	8.07946e+06	3.29842e+06	51.1339	0.0212827	1.3215	1.35187	2.42321	C22H33ClO8	Iridoids and derivatives	QERAXRDNYJPTRN-UHFFFAOYSA-N	O=C(OC1CC2C(=COC(OC(=O)CC(C)C)C2C1(O)CCl)COC(=O)CC(C)C)C	---	13455459	---	Lipids and lipid-like molecules	Prenol lipids	DOWN
NEG2700	Sedanonic acid	7.988	209.115	[M-H]-	209.118	TRUE	459985	394563	4.19444e+06	3197760	756754	3.30104e+06	2.21525e+07	2.51436e+07	9.52674e+06	1.36256e+06	4.79137e+07	3.81976e+07	0.0113245	0.0852725	-3.55178	2.05076e+06	1.69836e+06	693354	82.8164	2.40495e+07	1.73209e+07	7.07124e+06	72.0221	0.0442487	1.32051	1.23805	1.94598	C12H18O3	Keto acids and derivatives	PHVSWPDOXIQPTN-UHFFFAOYSA-N	CCCCC(=O)C1CCCC=C1C(O)=O	---	12367058	HMDB0032871	Organic acids and derivatives	Keto acids and derivatives	DOWN
POS5959	6-[(1S,2R)-1,2-Dihydroxypentyl]-4-Methoxypyran-2-One	11.082	246.131	[M+2H]2+	246.134	True	9.81212e+07	4.86526e+07	1.47073e+08	7.74627e+07	1.72142e+08	9.4801e+07	6.66059e+07	4.63538e+07	2.165e+07	3.76264e+07	1.6082e+07	5.63787e+07	0.00883661	2.60834	1.38313	1.06375e+08	4.55006e+07	1.85755e+07	42.7736	4.07828e+07	1.96329e+07	8.0151e+06	48.1402	0.0379279	1.32016	1.27248	2.05371	C11H16O5	Pyranones and derivatives	IQQUGRMXXJTLNW-KCJUWKMLSA-N	O=C1OC(=CC(OC)=C1)C(O)C(O)CCC	---	75411964	---	Organoheterocyclic compounds	Pyrans	UP
NEG10132	7-(3,4-dihydroxyphenyl)-1-(4-hydroxyphenyl)-5-[(2S,3R,4S,5R)-3,4,5-trihydroxyoxan-2-yl]oxyheptan-3-one	5.057	461.183	[M-H]-	461.182	TRUE	1.51993e+07	1.98671e+07	1.97491e+07	3.19662e+07	9.41138e+06	2.18185e+07	3.35608e+07	3.74671e+07	6.12952e+07	4.32222e+07	3.73531e+07	2.58437e+07	0.00586966	0.494306	-1.01652	1.96686e+07	7.4978e+06	3.06096e+06	38.1206	3.97903e+07	1.19908e+07	4.89521e+06	30.1349	0.0284495	1.31882	1.31154	2.23139	C24H30O9	Linear diarylheptanoids	KQQLSXWIDDTWRR-WUOZLOAJSA-N	O=C(CCC1=CC=C(O)C=C1)CC(OC2OCC(O)C(O)C2O)CCC3=CC=C(O)C(O)=C3	---	45782987	---	Phenylpropanoids and polyketides	Diarylheptanoids	DOWN
NEG6477	9,10,13-TriHOME	7.794	329.229	[M-H]-	329.233	TRUE	5.38978e+08	8.10554e+08	4.18167e+08	7.37674e+08	3.56601e+08	7.12955e+08	3.28958e+09	3.91878e+09	1.16444e+09	3.63455e+08	4.9885e+09	3.04476e+09	0.0113049	0.21318	-2.22986	5.95821e+08	1.85457e+08	7.57124e+07	31.1262	2.79492e+09	1.7293e+09	7.05985e+08	61.8731	0.0442487	1.31842	1.23717	1.94673	C18H34O5	Fatty Acyls	NTVFQBIHLSPEGQ-SYMVGPSASA-N	CCCCC[C@H](O)\C=C\[C@@H](O)[C@@H](O)CCCCCCCC(O)=O	C14835	14968868	HMDB0004710	Lipids and lipid-like molecules	Fatty Acyls	DOWN
NEG3751	5-Methoxysalicylic acid sulfate	5.057	246.988	[M-H]-	246.992	TRUE	2.32392e+08	4.96663e+08	5.54103e+08	1.29387e+09	3.48762e+08	8.38694e+08	1.13448e+08	3.60869e+07	6.44293e+07	5.51097e+07	8.69393e+07	8.14514e+07	0.00562971	8.60523	3.10521	6.27415e+08	3.85997e+08	1.57583e+08	61.5218	7.29108e+07	2.70476e+07	1.10421e+07	37.0968	0.0279292	1.31522	1.32209	2.24951	C8H8O7S	---	USGMFIFZEBFKML-UHFFFAOYSA-N	O=C(O)C1=CC(OC)=CC=C1OS(=O)(=O)O	---	154701247	---	---	---	UP
NEG975	6-Hydroxynicotinate	1.703	138.016	[M-H]-	138.02	TRUE	2.75057e+07	1.04945e+08	2.01994e+08	1.81253e+08	9.68032e+07	1.36456e+08	3.31465e+07	2.35786e+07	2.28079e+07	2.39604e+07	5.68881e+07	1.89958e+07	0.00488191	4.17532	2.06189	1.24826e+08	6.31284e+07	2.5772e+07	50.573	2.98962e+07	1.40238e+07	5.72519e+06	46.9082	0.0253537	1.3151	1.32779	2.31141	C6H5NO3	Pyridinecarboxylic acids	BLHCMGRVFXRYRN-UHFFFAOYSA-N	OC(=O)C1=CN=C(O)C=C1	C01020	72924	HMDB0002658	Organoheterocyclic compounds	Pyridines and derivatives	UP
NEG12703	LPC(22:6)	6.464	598.348	[M-H]-	598.351	TRUE	2.96514e+06	7.10667e+06	4.33288e+06	1.61603e+07	9.32848e+06	1.23996e+07	1.11073e+06	3.13469e+06	1.13395e+06	1.89796e+06	1.74179e+06	261819	0.00614341	5.63446	2.49428	8.7155e+06	4.98468e+06	2.03499e+06	57.1932	1.54682e+06	968968	395579	62.6425	0.0295193	1.31471	1.31397	2.21159	C30H50NO7P	Glycerophospholipids	LSOWKZULVQWMLY-APPDJCNMSA-N	CC\C=C/C\C=C/C\C=C/C\C=C/C\C=C/C\C=C/CCC(=O)OC(CO)COP([O-])(=O)OCC[N+](C)(C)C	---	10415542	HMDB0010404	Lipids and lipid-like molecules	Glycerophospholipids	UP
NEG9900	2-{2-oxo-4-[N-benzylcarbamoyl]hydroquinolyl}-N-(2,4,6-trimethylphenyl)acetamid e	6.184	452.2	[M-H2O-H]-	452.198	TRUE	7.18575e+06	1.88027e+07	1.95331e+07	6.69996e+06	2.74205e+06	8.24138e+06	45283435	7.0842e+07	4.22356e+07	1.79235e+07	1.99721e+07	7.53523e+07	0.00718629	0.232706	-2.10342	1.05342e+07	6.94604e+06	2.83571e+06	65.9382	4.52682e+07	2.43142e+07	9.92622e+06	53.7114	0.0330504	1.31433	1.29654	2.1435	C28H27N3O3	Quinoline carboxamides	FGSVYYREXDSLJB-UHFFFAOYSA-N	Cc1cc(C)c(N=C(O)Cn2c(=O)cc(C(O)=NCc3ccccc3)c3ccccc32)c(C)c1	---	25238703	---	Organoheterocyclic compounds	Quinolines and derivatives	DOWN
POS7453	PyroGlu-Phe	5.38	277.118	[M+H]+	277.118	True	1.23074e+08	2.25158e+08	2.26152e+08	1.99051e+08	1.58861e+08	1.98321e+08	1.21823e+08	9.58932e+07	9.68437e+07	1.61347e+08	1.27602e+08	1.24444e+08	0.0057198	1.55315	0.635195	1.88436e+08	4.03193e+07	1.64603e+07	21.3968	1.21325e+08	2.40718e+07	9.82726e+06	19.8407	0.028016	1.31367	1.31927	2.24262	C14H16N2O4	Peptides	XCEZCXFVJLMPKG-QWRGUYRKSA-N	O=C(N[C@@](C(O)=O)([H])CC1=CC=CC=C1)[C@H]2NC(CC2)=O	---	7408331	---	Organic acids and derivatives	Carboxylic acids and derivatives	UP
POS7719	Metolachlor-desaturated	6.202	282.128	[M+CH3OH+H]2+	282.125	True	1.53103e+07	6.92019e+07	9.37892e+07	5.20847e+07	6.26647e+07	4.0166e+07	1.75805e+07	1.50996e+07	1.12053e+07	2.38379e+07	2.06179e+07	1.34587e+07	0.00588354	3.27325	1.71073	5.55361e+07	2.67101e+07	1.09043e+07	48.0949	1.69666e+07	4.68844e+06	1.91405e+06	27.6333	0.0284495	1.31195	1.32499	2.23036	C15H20ClNO2	Anilides	QBOAJIBUBBAGOB-UHFFFAOYSA-N	CCC1=CC=CC(=C1N(C(=C)COC)C(=O)CCl)C	---	118303447	---	Benzenoids	Benzene and substituted derivatives	UP
POS854	Uracil	2.843	113.035	[M+H]+	113.035	True	2.38381e+09	2.96099e+09	2.51099e+09	3.66627e+09	2.87621e+09	3.90686e+09	4.87574e+09	8.36041e+09	7.80363e+09	4.4072e+09	4.28502e+09	4.68158e+09	0.00684003	0.531916	-0.91073	3.05085e+09	6.14239e+08	2.50762e+08	20.1333	5.7356e+09	1.83769e+09	7.50235e+08	32.0401	0.0318633	1.31193	1.29662	2.16494	C4H4N2O2	Pyrimidones	ISAKRJDGNUQOIC-UHFFFAOYSA-N	OC1=NC=CC(O)=N1	C00106	1174	HMDB0000300	Organoheterocyclic compounds	Diazines	DOWN
NEG6221	Gliclazide	6.896	322.125	[M-H2O-H]-	322.123	TRUE	7.41963e+06	5.47708e+07	6.25526e+07	3.12187e+07	4.14793e+07	2.92847e+07	14284514	8.95406e+06	7.78701e+06	8.6601e+06	9.23299e+06	9.53444e+06	0.0061999	3.87876	1.9556	3.77876e+07	1.97637e+07	8.0685e+06	52.3021	9.74219e+06	2.30434e+06	940743	23.6532	0.0295211	1.31099	1.32196	2.20762	C15H21N3O3S	Benzene and substituted derivatives	BOVGTQGAOIONJV-UHFFFAOYSA-N	CC1=CC=C(C=C1)S(=O)(=O)NC(=O)NN1CC2CCCC2C1	---	3475	HMDB0015252	Benzenoids	Benzene and substituted derivatives	UP
POS3000	alpha-Methyltryptamine	5.102	175.123	[M+H-H2O]+	175.123	True	6.69179e+07	1.51551e+08	1.70457e+08	1.20623e+08	1.14797e+08	1.07914e+08	4.64685e+07	6.23527e+07	6.82224e+07	8.01479e+07	7.67883e+07	6.45913e+07	0.00498032	1.83721	0.87752	1.22043e+08	3.60765e+07	1.47282e+07	29.5604	6.64285e+07	1.19763e+07	4.88929e+06	18.0288	0.0257092	1.3104	1.3316	2.30274	C11H14N2	Indoles and derivatives	QSQQQURBVYWZKJ-UHFFFAOYSA-N	CC(N)CC1=CNC2=CC=CC=C12	C20127	9287	HMDB0245770	Organoheterocyclic compounds	Indoles and derivatives	UP
NEG3205	Lamivudine	3.462	228.048	[M-H]-	228.045	TRUE	2.37098e+07	1.69484e+08	1.28869e+08	7.71454e+07	1.30241e+08	7.18454e+07	3.03182e+07	3.35561e+07	1.8569e+07	1.10169e+07	2.19138e+07	3.60521e+07	0.00624039	3.97088	1.98946	1.00216e+08	5.23658e+07	2.13782e+07	52.253	2.52377e+07	9.69238e+06	3.9569e+06	38.4044	0.0295211	1.30994	1.31952	2.20479	C8H11N3O3S	3'-thia pyrimidine nucleosides	JTEGQNOMFQHVDC-NKWVEPMBSA-N	N=C1N=C(O)N(C=C1)C2OC(SC2)CO	C07065	60825	HMDB0014847	Nucleosides, nucleotides, and analogues	Nucleoside and nucleotide analogues	UP
NEG13571	[3,5-dihydroxy-2-methyl-6-[[7-methyl-5-oxo-1-[3,4,5-trihydroxy-6-(hydroxymethyl)oxan-2-yl]oxy-1,7a-dihydrocyclopenta[c]pyran-4a-yl]oxy]oxan-4-yl] (E)-3-phenylprop-2-enoate	4.704	665.207	[M-H]-	665.209	TRUE	1.24996e+06	5.19487e+06	4.86445e+06	3.14625e+06	5.45494e+06	2.28963e+06	2.12665e+06	778094	1.78827e+06	1.2817e+06	1.10682e+06	186183	0.00845283	3.05462	1.61099	3.70002e+06	1.73025e+06	706373	46.7634	1.21129e+06	696444	284322	57.4962	0.036589	1.30888	1.28839	2.073	C30H36O14	Iridoid O-glycosides	IMVOEOLJLDDJRP-CMDGGOBGSA-N	O=C(OC1C(O)C(OC(C)C1O)OC23C=COC(OC4OC(CO)C(O)C(O)C4O)C3C(=CC2=O)C)C=CC=5C=CC=CC5	---	56776205	---	Lipids and lipid-like molecules	Prenol lipids	UP
POS13230	Quercetol C	6.664	407.127	[2M+H]+	407.126	True	5.55106e+06	3.52992e+07	3.38787e+07	7.99762e+06	3.17871e+06	7.72422e+06	2.90488e+07	6.1625e+07	4.62167e+07	3.72695e+07	2.828e+07	4.4311e+07	0.00910694	0.37945	-1.39802	1.56049e+07	1.48139e+07	6.04777e+06	94.9312	4.11252e+07	1.25061e+07	5.10561e+06	30.41	0.0384403	1.30813	1.27185	2.04063	C22H24O5	7-O-methylated flavonoids	DKYFESWWIPJYTA-DVQDXYAYSA-N	O=C1C=2C(OC)=CC(OC)=C(C=CC(O)(C)C)C2OC(C=3C=CC=CC3)C1	---	---	---	Phenylpropanoids and polyketides	Flavonoids	DOWN
POS4734	Tyrosine methyleste	0.74	218.079	[M+H]+	218.079	True	7.98402e+07	9.76635e+07	1.11058e+08	6.71786e+07	7.44375e+07	4.54672e+07	4.5614e+07	3.22059e+07	3.74734e+07	4.50512e+07	5.17323e+07	5.35057e+07	0.00569669	1.79095	0.840725	7.92741e+07	2.30707e+07	9.41858e+06	29.1025	4.42637e+07	8.18701e+06	3.34233e+06	18.496	0.028016	1.30769	1.31692	2.24438	C10H13NO3	Amino acids and derivatives	MWZPENIJLUWBSY-VIFPVBQESA-N	COC(=O)C(CC1=CC=C(C=C1)O)N	C03404	70652	HMDB0029217	Organic acids and derivatives	Carboxylic acids and derivatives	UP
NEG5120	N-Fructosyl pyroglutamate	2.245	290.084	[M-H]-	290.087	TRUE	2.74777e+08	1.02569e+09	1.20095e+09	7.19494e+08	8.99556e+08	4.42678e+08	3.38009e+08	2.09174e+08	1.78183e+08	2.85936e+08	2.64312e+08	2.92754e+08	0.00655931	2.90949	1.54077	7.60525e+08	3.52784e+08	1.44024e+08	46.3869	2.61395e+08	5.85066e+07	2.38852e+07	22.3825	0.030934	1.30766	1.31955	2.18314	C11H17NO8	N-Fructosyl amino acids	VMOJEEZNLOLYBG-UHFFFAOYNA-N	O=C(O)C1N(C(=O)CC1)CC2(O)(OC(CO)C(O)C2(O))	---	---	---	---	---	UP
POS4482	Isoferulic acid	2.397	212.091	[M+H]+	212.092	True	1.0268e+08	8.44202e+08	8.46282e+08	3.3099e+08	3.18922e+08	5.14562e+08	1.01693e+08	3.4853e+07	7.11864e+07	6.77758e+07	5.56867e+07	3.95836e+07	0.00592169	7.97683	2.99582	4.9294e+08	3.02495e+08	1.23493e+08	61.3655	6.17965e+07	2.43818e+07	9.95383e+06	39.455	0.0285437	1.30599	1.3152	2.22755	C10H10O4	Hydroxycinnamic acids	QURCVMIEKCOAJU-HWKANZROSA-N	O=C(O)C=CC1=CC=C(OC)C(O)=C1	C10470	736186	HMDB0000955	Phenylpropanoids and polyketides	Cinnamic acids and derivatives	UP
NEG1672	cis-3-Hexenyl lactate	9.36	171.099	[M-H]-	171.102	TRUE	5.42125e+06	4.73301e+06	3.71801e+06	407952	1.01343e+06	3.23608e+06	5.51932e+07	6.55206e+07	1.96805e+07	1.38711e+06	1.28605e+08	8.7922e+07	0.0131231	0.0517145	-4.27329	3.08829e+06	2.00277e+06	817627	64.8505	5.97181e+07	4.60446e+07	1.87976e+07	77.1033	0.0489074	1.30597	1.21923	1.88197	C9H16O3	Carboxylic acids and derivatives	NNLLMULULOBXBY-PLNGDYQASA-N	CC\C=C/CCOC(=O)C(C)O	---	5364231	HMDB0036213	Organic acids and derivatives	Carboxylic acids and derivatives	DOWN
POS17917	Pyrrhoxanthinol	6.856	570.338	[M+H]+	570.334	True	5.75393e+06	9.22647e+06	5.74652e+06	6.2513e+06	4.49322e+06	3.37528e+06	5.17928e+07	9.28135e+07	1.37165e+07	1.42187e+07	7.66485e+07	3.16696e+07	0.0123456	0.124072	-3.01075	5.80779e+06	1.97666e+06	806968	34.0347	4.68099e+07	3.29184e+07	1.34389e+07	70.3235	0.0466178	1.30553	1.22731	1.90849	C37H46O5	Terpene lactones	JPHOIGCQEIPBBI-RHYXJIAFSA-N	C/C(=C\C=C\C=C\C=C(/C)C#CC1=C(C)C[C@@H](O)CC1(C)C)/C=C1\OC(=O)C(\C=C\[C@@]23O[C@]2(C)C[C@@H](O)CC3(C)C)=C1	---	134741793	HMDB0035696	Lipids and lipid-like molecules	Prenol lipids	DOWN
POS12273	Succinoadenosine	5	384.114	[M+H]+	384.115	True	1.35302e+08	3.36799e+07	3.42514e+07	7.77488e+07	9.43668e+07	8.95348e+07	2.01218e+08	2.46195e+08	2.32253e+08	4.04307e+08	3.69023e+08	6.30602e+07	0.00764689	0.30664	-1.70538	7.74806e+07	3.88873e+07	1.58757e+07	50.1897	2.52676e+08	1.22955e+08	5.01962e+07	48.6611	0.0340415	1.30512	1.28341	2.11651	C14H17N5O8	Purine nucleosides	VKGZCEJTCKHMRL-MDBUBQOGSA-N	O=C(O)CC(NC1=NC=NC2=C1N=CN2C3OC(CO)C(O)C3O)C(=O)O	---	165243	HMDB0000912	Nucleosides, nucleotides, and analogues	Purine nucleosides	DOWN
NEG3828	N-(3-hydroxypropyl)-N'-(3-hydroxypropyl)ethane-1,2-diamide	8.492	249.11	[M-H]-	249.109	TRUE	239794	3.8421e+07	4.77832e+07	3.6452e+06	1.38071e+06	1.00265e+06	5.04779e+07	4.8693e+07	5.33566e+07	3.6637e+07	3.70384e+07	7.38752e+07	0.00789298	0.308162	-1.69824	1.54121e+07	2.16817e+07	8.8515e+06	140.679	5.0013e+07	1.36367e+07	5.56716e+06	27.2663	0.0347564	1.30464	1.31691	2.10276	C8H16N2O4	Amino acids and derivatives	JPCJYZZUEISJGO-UHFFFAOYSA-N	O=C(NCCCO)C(=O)NCCCO	---	2106430	---	Organic acids and derivatives	Carboxylic acids and derivatives	DOWN
POS12727	Besifloxacin hydrochloride	7.435	394.132	[M+H]+	394.133	True	1.08665e+07	2.49085e+08	3.08633e+08	9.21647e+07	7.01837e+07	8.32643e+07	2.97138e+08	3.76302e+08	4.13448e+08	2.39329e+08	2.41162e+08	3.48592e+08	0.00809893	0.424953	-1.23463	1.357e+08	1.16002e+08	4.73577e+07	85.4846	3.19328e+08	7.20599e+07	2.94183e+07	22.5661	0.0354589	1.30325	1.29809	2.09157	C19H22Cl2FN3O3	Quinoline carboxylic acids	PMQBICKXAAKXAY-HNCPQSOCSA-N	Cl.O=C(O)C1=CN(C2=C(Cl)C(=C(F)C=C2C1=O)N3CCCCC(N)C3)C4CC4	---	10224595	---	Organoheterocyclic compounds	Quinolines and derivatives	DOWN
POS22325	PC(18:0/20:4)	10.655	810.601	[M+H]+	810.601	True	9.54293e+07	5.48646e+07	3.38779e+07	5.52114e+07	4.72342e+07	2.17008e+07	3.50947e+07	9.48753e+06	1.72031e+07	1.10038e+07	5.42066e+06	1.58295e+07	0.00935184	3.27861	1.71309	5.13864e+07	2.51854e+07	1.02819e+07	49.0118	1.56732e+07	1.04378e+07	4.26122e+06	66.5966	0.0392572	1.30201	1.27732	2.0291	C46H84NO8P	Phosphatidylcholines	PSVRFUPOQYJOOZ-QNPWAGBNSA-N	CCCCCCCCCCCCCCCCCC(=O)OC[C@H](COP(=O)([O-])OCC[N+](C)(C)C)OC(=O)CCC/C=C\C/C=C\C/C=C\C/C=C\CCCCC	---	16219824	HMDB0008048	Lipids and lipid-like molecules	Glycerophospholipids	UP
NEG5696	Pulvinic acid	2.19	307.063	[M-H]-	307.061	TRUE	229174	1.0444e+06	693652	538470	1.19446e+06	342750	445.665	368973	445.665	36897.5	445.665	221659	0.00711899	6.42888	2.68457	673819	383258	156464	56.8784	104811	155386	63436	148.253	0.0328635	1.30127	1.29932	2.14758	C18H12O5	Butenolides	CMFBGFRHPQTELQ-JQIJEIRASA-N	O=C(O)C(C=1C=CC=CC1)=C2OC(=O)C(C=3C=CC=CC3)=C2O	---	54682513	---	Organoheterocyclic compounds	Dihydrofurans	UP
POS442	Phosphoric acid	1.832	98.9845	[M+H]+	98.9842	True	4.82598e+08	9.01025e+08	5.38793e+08	1.48951e+08	6.27027e+08	3.58287e+08	2.52107e+08	1.81312e+08	1.57657e+08	1.04125e+08	1.17977e+08	1.45659e+08	0.00793487	3.18791	1.67261	5.09447e+08	2.53593e+08	1.03529e+08	49.7782	1.59806e+08	5.29844e+07	2.16308e+07	33.1554	0.0348404	1.30103	1.2819	2.10046	H3O4P	Non-metal phosphates	NBIIXXVUZAFLBC-UHFFFAOYSA-N	OP(=O)(O)O	C00009	1004;22486802	HMDB0001429	Homogeneous non-metal compounds	Non-metal oxoanionic compounds	UP
POS13637	(3R)-N-[(2S)-1-[(2S)-2-(hydroxymethyl)pyrrolidin-1-yl]-1-oxopropan-2-yl]-2,2-dimethyl-5-oxo-3,9b-dihydro-[1,3]thiazolo[2,3-a]isoindole-3-carboxamide	5.064	418.182	[M+H-H2O]+	418.179	True	2.8488e+07	7.81036e+07	3.79316e+07	1.2709e+07	1.31871e+07	5.08605e+07	6.34018e+07	6.8998e+07	5.36469e+07	8.94891e+07	1.04206e+08	7.57535e+07	0.0115016	0.485801	-1.04156	3.688e+07	2.49478e+07	1.01849e+07	67.6459	7.59158e+07	1.83573e+07	7.49433e+06	24.1811	0.0445488	1.29883	1.24246	1.93924	C21H27N3O4S	Peptides	OGKLVJMNCMVUAQ-IOKWJMSRSA-N	O=C1c2ccccc2C3SC(C)(C)C(C(=O)NC(C(=O)N4CCCC4CO)C)N13	---	16404066	---	Organic acids and derivatives	Carboxylic acids and derivatives	DOWN
NEG10552	methyl 3-indol-3-yl-2-[2-(4-methyl-2-oxochromen-7-yloxy)acetylamino]propanoate	6.415	479.145	[M-H]-	479.146	TRUE	2.07341e+06	1.14073e+06	313323	3.09625e+06	20946.9	2.05314e+06	3.19486e+06	7.54862e+06	4.86642e+06	2.63793e+06	2.77079e+06	6.93086e+06	0.00955907	0.311197	-1.6841	1.44963e+06	1.17409e+06	479320	80.9922	4.65825e+06	2.16093e+06	882195	46.3893	0.039737	1.29773	1.26032	2.01958	C24H22N2O6	Amino acids and derivatives	NLPNTCULNCBQAK-UHFFFAOYSA-N	COC(=O)C(Cc1c[nH]c2ccccc12)N=C(O)COc1ccc2c(C)cc(=O)oc2c1	---	2787175	---	Organic acids and derivatives	Carboxylic acids and derivatives	DOWN
NEG4753	(1beta,4alpha,5alpha,6beta,8alpha,10b)-1,10:4,5-Diepoxy-6-hydroxy-7(11)-germacren-12,8-olide	11.188	279.121	[M-H]-	279.123	TRUE	1.62683e+07	4.07778e+07	5.69751e+07	1.8994e+07	5.48485e+06	8.05928e+06	4.46966e+07	5.32761e+07	5.44614e+07	6.07734e+07	5.80787e+07	1.05664e+08	0.00998396	0.388802	-1.36289	2.44265e+07	2.02461e+07	8.26542e+06	82.8855	6.28251e+07	2.16873e+07	8.85381e+06	34.5202	0.0402916	1.29759	1.2818	2.0007	C15H20O5	Prenol lipids	BWSYOMVQMMVGIN-UHFFFAOYSA-N	CC1=C2C(CC3(C)OC3CCC3(C)OC3C2O)OC1=O	---	73880643	HMDB0038545	Lipids and lipid-like molecules	Prenol lipids	DOWN
POS7558	Tyrosylproline	5.015	279.133	[M+H]+	279.134	True	4.76209e+08	4.31203e+08	5.09962e+08	6.57935e+08	4.73133e+08	6.04916e+08	9.77476e+08	1.15841e+09	1.29216e+09	7.85935e+08	8.11698e+08	5.33777e+08	0.006682	0.567207	-0.818054	5.2556e+08	8.73511e+07	3.56609e+07	16.6206	9.26576e+08	2.74684e+08	1.12139e+08	29.6451	0.0313935	1.29734	1.3006	2.17509	C14H18N2O4	Peptides	VNYDHJARLHNEGA-RYUDHWBXSA-N	C1C[C@H](N(C1)C(=O)[C@H](CC2=CC=C(C=C2)O)N)C(=O)O	---	9795637	HMDB0029113	Organic acids and derivatives	Carboxylic acids and derivatives	DOWN
POS15217	Aspartyl adenylate	4.818	464.081	[M+H]+	464.081	True	1.61941e+08	2.75204e+07	2.85017e+07	3.98507e+07	7.22654e+07	5.54596e+07	2.09207e+08	2.75966e+08	1.74629e+08	3.92491e+08	4.28183e+08	5.93197e+07	0.00964698	0.250383	-1.99779	6.42565e+07	5.08083e+07	2.07424e+07	79.071	2.56632e+08	1.38684e+08	5.66177e+07	54.0401	0.0398394	1.29648	1.25836	2.01561	C14H18N5O11P	Purine ribonucleoside monophosphates	OFBHPPMPBOJXRT-VWJPMABRSA-N	C1=NC(=C2C(=N1)N(C=N2)[C@H]3[C@@H]([C@@H]([C@H](O3)COP(=O)(O)O)O)O)N[C@@H](CC(=O)O)C(=O)O	C03794	447145	HMDB0000536	Benzenoids	Benzene and substituted derivatives	DOWN
POS1540	Methylmalonic acid	4.219	136.062	[M+NH4]+	136.06	True	6.91566e+07	2.81715e+07	2.63697e+07	1.7973e+08	4.64864e+07	2.29352e+08	1.38285e+08	6.54522e+08	4.74089e+08	3.39747e+08	2.71647e+08	2.69646e+08	0.00980703	0.269685	-1.89065	9.65444e+07	8.6502e+07	3.53143e+07	89.5981	3.57989e+08	1.81809e+08	7.42234e+07	50.7863	0.0400672	1.29592	1.26438	2.00846	C4H6O4	Dicarboxylic acids and derivatives	ZIYVHBGGAOATLY-UHFFFAOYSA-N	CC(C(=O)O)C(=O)O	C02170	487	HMDB0000202	Organic acids and derivatives	Carboxylic acids and derivatives	DOWN
NEG606	3-(2-Furanyl)-2-propenal	5.791	121.026	[M-H]-	121.029	TRUE	2.02819e+08	2.41094e+08	2.07099e+08	1.99124e+08	1.77363e+08	2.10925e+08	2.30921e+08	2.38547e+08	2.49286e+08	2.55166e+08	2.28938e+08	2.2664e+08	0.00819851	0.866335	-0.207003	2.06404e+08	2.06571e+07	8.43321e+06	10.0081	2.3825e+08	1.16896e+07	4.77226e+06	4.90645	0.0356904	1.29473	1.27586	2.08627	C7H6O2	Heteroaromatic compounds	VZIRCHXYMBFNFD-IWQZZHSRSA-N	O=C\C=C/C1=CC=CO1	---	1715056	HMDB0032918	Organoheterocyclic compounds	Heteroaromatic compounds	DOWN
POS14870	(E)-5-hydroxy-N-[3-[5-[3-[[(E)-5-hydroxy-3-methylpent-2-enoyl]amino]propyl]-3,6-dioxopiperazin-2-yl]propyl]-3-methylpent-2-enamide	5.43	453.27	[M+H]+	453.271	True	3.20418e+07	1.14148e+07	8.00408e+06	9.97001e+06	1.94326e+07	1.19536e+07	6.1057e+07	3.75741e+07	2.28492e+07	1.03768e+08	8.4795e+07	4.28913e+07	0.00769966	0.262987	-1.92694	1.54695e+07	9.0014e+06	3.67481e+06	58.1881	5.88224e+07	3.06562e+07	1.25153e+07	52.1165	0.0341017	1.29386	1.28634	2.11353	C22H36N4O6	Amino acids and derivatives	CNQCBOHTKBVCFM-WXUKJITCSA-N	C/C(=C\C(=O)NCCCC1NC(=O)C(NC1=O)CCCNC(=O)/C=C(/CCO)\C)/CCO	---	20839739	---	Organic acids and derivatives	Carboxylic acids and derivatives	DOWN
POS5623	Gly-Tyr	4.419	239.102	[M+H]+	239.103	True	1.05932e+08	4.46081e+07	6.63882e+07	2.89772e+08	9.44273e+07	1.59558e+08	2.15589e+08	1.2146e+09	1.20054e+09	6.5081e+08	5.50461e+08	3.38819e+08	0.00944395	0.182383	-2.45496	1.26781e+08	8.89061e+07	3.62958e+07	70.1257	6.95135e+08	4.25462e+08	1.73694e+08	61.2057	0.0394272	1.29209	1.2675	2.02485	C11H14N2O4	Dipeptides	XBGGUPMXALFZOT-UHFFFAOYSA-N	O=C(O)C(N=C(O)CN)CC1=CC=C(O)C=C1	---	---	HMDB0028853	Organic acids and derivatives	Carboxylic acids and derivatives	DOWN
NEG5428	desmethylclomipramine	1.418	299.132	[M-H]-	299.132	TRUE	8.24524e+06	3.80248e+07	5.17344e+07	2.32318e+07	2.74315e+07	3.20401e+07	1.2998e+07	1.0191e+07	9.64891e+06	9.34903e+06	5.77781e+06	1.18437e+07	0.00759611	3.02144	1.59524	3.0118e+07	1.4605e+07	5.96248e+06	48.4928	9.96807e+06	2.4816e+06	1.01311e+06	24.8955	0.0340347	1.29185	1.29719	2.11941	C18H21ClN2	Benzazepines	VPIXQGUBUKFLRF-UHFFFAOYSA-N	CNCCCN1C2=CC=CC=C2CCC2=C1C=C(Cl)C=C2	---	622606	HMDB0060947	Organoheterocyclic compounds	Benzazepines	UP
NEG5796	Octadeca-2,4-dienedioic acid	9.398	309.203	[M-H]-	309.207	TRUE	6.75291e+07	1.14222e+08	7.42045e+07	4.6553e+07	7.0909e+07	5.87201e+07	7.32502e+08	8.82974e+08	2.75815e+08	2.35708e+07	1.70134e+09	1.16407e+09	0.0150687	0.0904004	-3.46753	7.2023e+07	2.29463e+07	9.3678e+06	31.8597	7.96712e+08	6.05632e+08	2.47248e+08	76.0164	0.0529685	1.28925	1.20187	1.82193	C18H30O4	Fatty Acyls	ZKQNWTGXRAIVGG-UHFFFAOYSA-N	OC(=O)CCCCCCCCCCCCC=CC=CC(O)=O	---	54552159	HMDB0242188	---	Fatty Acyls	DOWN
NEG8477	11-(3-ethoxyphenyl)-3,3-dimethyl-2,3,4-trihydro-5H,10H,11H-benzo[1,2-f]benzo[b ]1,4-diazepin-1-one	4.77	397.168	[M-H]-	397.169	TRUE	1.60331e+08	1.21189e+08	1.06655e+08	9.56913e+07	7.53682e+07	1.04211e+08	1.82182e+08	1.31884e+08	1.65797e+08	1.52136e+08	1.64065e+08	1.43641e+08	0.00748174	0.706016	-0.502228	1.10574e+08	2.86539e+07	1.16979e+07	25.9137	1.56617e+08	1.7852e+07	7.28803e+06	11.3984	0.0340241	1.28672	1.28564	2.126	C23H26N2O2	Benzodiazepines	QQBFAVBJOBJSKG-UHFFFAOYSA-N	CCOc1cccc(C2Nc3ccccc3NC3=C2C(=O)CC(C)(C)C3)c1	---	17062559	---	Organoheterocyclic compounds	Benzodiazepines	DOWN
POS5554	N'-Formylkynurenine	4.936	237.086	[M+H]+	237.087	True	2.13327e+08	1.14256e+08	9.7595e+07	9.68629e+07	5.45352e+07	1.15483e+08	3.27049e+08	1.61533e+08	2.45702e+08	5.43947e+08	3.71407e+08	2.35859e+08	0.00708369	0.367043	-1.44598	1.15343e+08	5.28321e+07	2.15686e+07	45.8043	3.14249e+08	1.34431e+08	5.48812e+07	42.7784	0.0327996	1.2858	1.29295	2.14974	C11H12N2O4	Ketones	BYHJHXPTQMMKCA-UHFFFAOYSA-N	NC(CC(=O)C1=CC=CC=C1NC=O)C(O)=O	C15605	---	HMDB0001200	Organic oxygen compounds	Organooxygen compounds	DOWN
NEG8865	3-[2-(2-Hydroxy-4-methoxy-6-methylphenoxy)-4-methoxy-6-methylphenoxy]-5-methylbenzene-1,2-diol	11.485	411.143	[M-H]-	411.145	TRUE	445.665	307758	275310	357798	445.665	445.665	3.3529e+06	5.01883e+06	1.8734e+06	138744	9.35168e+06	3.43702e+06	0.0165745	0.0406603	-4.62024	157034	173535	70845.6	110.508	3.86209e+06	3.15378e+06	1.28753e+06	81.66	0.0572982	1.28484	1.18997	1.78056	C23H24O7	Diphenylethers	CGEQZXRFQKBBQJ-UHFFFAOYSA-N	OC=1C=C(C=C(OC=2C(OC3=C(O)C=C(OC)C=C3C)=CC(OC)=CC2C)C1O)C	---	38359990	---	Benzenoids	Benzene and substituted derivatives	DOWN
POS22192	PC(16:0/20:5)	11.555	802.535	[M+2H]2+	802.536	True	709970	704447	445.665	1.1633e+06	445.665	445.665	1.45015e+08	8.54726e+07	4.96628e+07	2.72689e+07	4.28529e+07	3.15923e+07	0.00623555	0.00675384	-7.21008	429842	498996	203714	116.088	6.36441e+07	4.48908e+07	1.83266e+07	70.5342	0.0295211	1.28197	1.30855	2.20513	C44H78NO8P	Phosphatidylcholines	KLTHQSWIRFFBRI-CPFPVJFHSA-N	CCCCCCCCCCCCCCCC(=O)OC[C@]([H])(COP([O-])(=O)OCC[N+](C)(C)C)OC(=O)CCC\C=C/C\C=C/C\C=C/C\C=C/C\C=C/CC	---	24778723	HMDB0007984	Lipids and lipid-like molecules	Glycerophospholipids	DOWN
POS7376	12-oxo-PDA	8.982	275.2	[M-H2O+H]+	275.2	True	1.27105e+06	1.97026e+07	1.06666e+07	7.79397e+06	8.92551e+06	1.09679e+07	6.70987e+07	1.1845e+08	2.19651e+07	2.83915e+06	1.08609e+08	6.88737e+07	0.0157511	0.152971	-2.70867	9.88794e+06	5.96091e+06	2.43353e+06	60.2846	6.46393e+07	4.58111e+07	1.87023e+07	70.8718	0.0545753	1.28148	1.19568	1.80269	C18H28O3	Prostaglandins and related compounds	PMTMAFAPLCGXGK-JMTMCXQRSA-N	CC\C=C/C[C@@H]1[C@@H](CCCCCCCC(O)=O)\C=C/C1=O	C01226	5282268	HMDB0301804	Lipids and lipid-like molecules	Fatty Acyls	DOWN
POS4780	3-Hydroxysebacate	4.314	219.122	[M+2H]2+	219.123	True	569439	5.22778e+06	1.69832e+07	4.59446e+08	556509	3.93204e+08	2.03698e+08	1.17855e+09	8.70281e+08	3.75126e+08	5.75905e+08	7.3206e+08	0.0127952	0.222579	-2.16761	1.45998e+08	2.18231e+08	8.90925e+07	149.476	6.55937e+08	3.50611e+08	1.43137e+08	53.452	0.0479192	1.28127	1.23135	1.89295	C10H18O5	Organic acids	OQYZCCKCJQWHIE-UHFFFAOYSA-N	O=C(O)CCCCCCC(O)CC(=O)O	---	---	HMDB0000350	Organic acids and derivatives	Hydroxy acids and derivatives	DOWN
POS8401	Met-Phe	5.746	297.127	[M+H]+	297.127	True	8.24244e+07	1.93723e+08	2.75627e+08	3.50247e+08	2.52965e+08	3.82293e+08	1.03829e+08	9.42571e+07	9.81095e+07	1.5498e+08	1.09826e+08	9.35784e+07	0.00890752	2.3485	1.23174	2.56213e+08	1.08843e+08	4.44348e+07	42.4813	1.09097e+08	2.33035e+07	9.51363e+06	21.3605	0.0379609	1.28101	1.26481	2.05024	C14H20N2O3S	Peptides	HGCNKOLVKRAVHD-RYUDHWBXSA-N	CSCC[C@@H](C(=O)N[C@@H](CC1=CC=CC=C1)C(=O)O)N	---	6992350	HMDB0028980	Organic acids and derivatives	Carboxylic acids and derivatives	UP
POS16750	LPC(18:3)	8.349	518.322	[M+H]+	518.325	True	1.37451e+07	9.31889e+06	3.25609e+06	1.67379e+07	3.47028e+06	3.15327e+06	4.2457e+07	2.55222e+07	2.43564e+07	6.64599e+06	3.39537e+07	5.55175e+07	0.00977846	0.263629	-1.92342	8.28026e+06	5.95213e+06	2.42995e+06	71.8834	3.14088e+07	1.67771e+07	6.84922e+06	53.4153	0.0400576	1.28074	1.25801	2.00973	C26H48NO7P	Lysophosphatidylcholines	MRTUWVDDQVMUCR-ACHCNROVSA-N	CCCCC\C=C/C\C=C/C\C=C/CCCCC(=O)OC[C@](O)([H])COP([O-])(=O)OCC[N+](C)(C)C	---	52924045	HMDB0010387	Lipids and lipid-like molecules	Glycerophospholipids	DOWN
NEG9530	3,6-Dimethylmangostin	5.06	437.208	[2M-H]-	437.21	TRUE	2.709e+07	445.665	445.665	1.05016e+06	445.665	445.665	4.43756e+07	2.39635e+07	7.36217e+07	4.66237e+07	6.45604e+07	2.77032e+06	0.00818638	0.109966	-3.18487	4.69032e+06	1.09816e+07	4.48321e+06	234.133	4.26525e+07	2.60678e+07	1.06421e+07	61.1166	0.0356904	1.28004	1.27953	2.08691	C26H30O6	Dibenzopyrans	FCIKYGUVHWZSJV-UHFFFAOYSA-N	O=C1C2=C(OC=3C=C(OC)C(OC)=C(C13)CC=C(C)C)C=C(OC)C(=C2O)CC=C(C)C	---	231412	HMDB0036597	Organoheterocyclic compounds	Benzopyrans	DOWN
NEG7670	Sinapine thiocyanate	6.243	367.136	[M-H]-	367.137	TRUE	222350	5.15651e+06	1.08712e+07	168925	664326	555722	7.54129e+06	8.16126e+06	1.00981e+07	8.88715e+06	7.56075e+06	1.03452e+07	0.00999378	0.335383	-1.57612	2.93985e+06	4.33002e+06	1.76772e+06	147.287	8.76563e+06	1.23299e+06	503367	14.0662	0.0402916	1.27989	1.28836	2.00027	C17H24N2O5S	---	YLELSNOPYHTYTB-UHFFFAOYSA-N	N#CS.O=C(OCC[N+](C)(C)C)C=CC1=CC(OC)=C([O-])C(OC)=C1	---	22155122	---	---	---	DOWN
NEG4241	Sorbitol 6-phosphate	6.288	263.052	[M-H]-	263.053	TRUE	303835	5.39558e+06	7.1147e+06	1.20712e+06	2.60542e+06	1.98839e+06	1.84274e+07	1.45393e+07	1.35702e+07	5.19985e+06	6.17258e+06	2.469e+07	0.00757225	0.225365	-2.14966	3.10251e+06	2.61799e+06	1.06879e+06	84.3829	1.37666e+07	7.38564e+06	3.01518e+06	53.6491	0.0340332	1.27988	1.31411	2.12077	C6H15O9P	Monosaccharides	GACTWZZMVMUKNG-SLPGGIOYSA-N	C(C(C(C(C(COP(=O)(O)O)O)O)O)O)O	C02810	618	HMDB0005831	Organic oxygen compounds	Organooxygen compounds	DOWN
POS17884	Nelfinavir	7.969	568.322	[M+H]+	568.32	True	1.17196e+06	1.16022e+06	283168	789838	341349	502249	5.37775e+07	3.57398e+07	1.6515e+07	445.665	9.05138e+07	9.89033e+07	0.0134195	0.0143807	-6.11972	708132	395907	161628	55.9087	4.92416e+07	3.96693e+07	1.61949e+07	80.5605	0.049591	1.27853	1.22251	1.87226	C32H45N3O4S	Alpha amino acid amides	QAGYKUNXZHXKMR-HKWSIXNMSA-N	OC(=NC(CSC=1C=CC=CC1)C(O)CN2CC3CCCCC3CC2C(O)=NC(C)(C)C)C=4C=CC=C(O)C4C	C07257	64143	HMDB0014365	Organic acids and derivatives	Carboxylic acids and derivatives	DOWN
POS1783	5-Hydroxymaltol	1.172	143.034	[M+H]+	143.034	True	2.8666e+08	5.02766e+08	3.21653e+08	1.88218e+08	1.36166e+08	3.01969e+08	1.83859e+08	1.15015e+08	1.24127e+08	1.04937e+08	5.88928e+07	9.31616e+07	0.00892943	2.55508	1.35337	2.89572e+08	1.26845e+08	5.17844e+07	43.8045	1.13332e+08	4.13143e+07	1.68665e+07	36.4542	0.0379609	1.27605	1.26496	2.04918	C6H6O4	Pyrans	SSSNQLHKSUJJTE-UHFFFAOYSA-N	CC1=C(O)C(=O)C(O)=CO1	---	70627	HMDB0032988	Organoheterocyclic compounds	Pyrans	UP
NEG7601	Theasaponin F1	2.084	365.068	[M-H]-	365.067	TRUE	1.38375e+07	6.14759e+07	5.71487e+07	2.19418e+07	4.97701e+07	3.38193e+07	1.98659e+07	1.00951e+07	1.26194e+07	1.46374e+07	1.42531e+07	1.17265e+07	0.00957017	2.86059	1.51631	3.96655e+07	1.94877e+07	7.95581e+06	49.13	1.38662e+07	3.37918e+06	1.37955e+06	24.3699	0.039737	1.27581	1.28138	2.01908	C20H14O7	Naphthacenes	BJSNGVYBQJIGRT-UHFFFAOYSA-N	CC1=C(C(O)=O)C(O)=CC2=CC3=C(C(O)=C12)C(=O)C1=C(O)C=C(O)C=C1C3	---	127693	HMDB0302085	Benzenoids	Naphthacenes	UP
POS6927	Graveolide	7.722	266.172	[M+NH4]+	266.175	True	9.22534e+07	4.74503e+07	3.25859e+07	6.25367e+07	4.88348e+07	5.1644e+07	3.69949e+07	2.53344e+07	1.94643e+07	3.62353e+07	2.96012e+07	2.21475e+07	0.0104832	1.97497	0.981829	5.58842e+07	2.02415e+07	8.26355e+06	36.2204	2.82962e+07	7.27985e+06	2.97199e+06	25.7273	0.0419329	1.27451	1.29095	1.97951	C15H20O3	Sesquiterpene lactones	DCKYPAZZUYXYTC-SCGWIAOYSA-N	O=C1OC2CC(C)C3CCC(=O)C3(C)CC2C1=C	---	11043090	---	Lipids and lipid-like molecules	Prenol lipids	UP
POS5466	Histidylproline	2.75	235.119	[M+H-H2O]+	235.119	True	2.52177e+08	4.70502e+08	9.80105e+08	9.07061e+08	7.33482e+08	7.73674e+08	2.74517e+08	1.61053e+08	1.48124e+08	4.30498e+08	3.73207e+08	3.50803e+08	0.00876677	2.36854	1.244	6.86167e+08	2.75662e+08	1.12539e+08	40.1742	2.897e+08	1.16065e+08	4.73834e+07	40.0638	0.0377341	1.27344	1.27184	2.05716	C11H16N4O3	Peptides	LNCFUHAPNTYMJB-IUCAKERBSA-N	C1C[C@H](N(C1)C(=O)[C@H](CC2=CN=CN2)N)C(=O)O	---	152322	HMDB0028893	Organic acids and derivatives	Carboxylic acids and derivatives	UP
POS11857	Cholic acid	9.255	373.258	[M+H]+	373.26	True	5.98463e+07	7.18413e+07	7.24963e+07	1.48615e+08	1.46241e+08	1.08343e+08	5.00295e+07	6.71727e+07	4.33031e+07	3.29212e+07	3.66947e+07	5.95701e+07	0.0107607	2.09666	1.06809	1.01231e+08	3.93035e+07	1.60456e+07	38.8258	4.82819e+07	1.32841e+07	5.42323e+06	27.5137	0.0428185	1.27131	1.24373	1.96816	C24H40O5	Hydroxy bile acids, alcohols and derivatives	BHQCQFFYRZLCQQ-OELDTZBJSA-N	C[C@H](CCC(=O)O)[C@H]1CC[C@@H]2[C@@]1([C@H](C[C@H]3[C@H]2[C@@H](C[C@H]4[C@@]3(CC[C@H](C4)O)C)O)O)C	C00695	221493	HMDB0000619	Lipids and lipid-like molecules	Steroids and steroid derivatives	UP
POS21911	PC(18:0/18:2)	11.168	786.6	[M+H]+	786.601	True	6.28975e+08	5.39871e+08	1.45861e+08	3.4487e+08	2.8846e+08	3.26718e+08	1.15932e+08	1.31306e+08	1.77809e+08	1.58669e+08	1.7744e+08	9.19324e+07	0.00894367	2.6665	1.41495	3.79126e+08	1.75964e+08	7.1837e+07	46.4131	1.42181e+08	3.4976e+07	1.42789e+07	24.5996	0.0379609	1.27091	1.30648	2.04848	C44H84NO8P	Phosphatidylcholines	FORFDCPQKJHEBF-VPUSDGANSA-N	CCCCCCCCCCCCCCCCCC(=O)OC[C@H](COP(=O)([O-])OCC[N+](C)(C)C)OC(=O)CCCCCCC/C=C\C/C=C\CCCCC	---	6441487	HMDB0008039	Lipids and lipid-like molecules	Glycerophospholipids	UP
POS10911	Legonoxamine C	9.255	351.19	[M+H]+	351.191	True	1.00096e+06	8.97169e+06	9.72447e+06	3.5026e+06	2.00335e+06	817222	6.46905e+07	9.38142e+07	1.70186e+07	4.47978e+06	5.08946e+07	3.61849e+07	0.0133814	0.0974241	-3.35958	4.33671e+06	4.00413e+06	1.63468e+06	92.331	4.45138e+07	3.25774e+07	1.32996e+07	73.1849	0.049591	1.26965	1.21671	1.8735	C18H26N2O5	Phenylacetamides	KCHWSMAUPIEZAW-UHFFFAOYSA-N	O=C(N(O)CCCCCNC(CCC(OC)=O)=O)CC1=CC=CC=C1	---	154585449	---	Benzenoids	Benzene and substituted derivatives	DOWN
POS14896	1-[2-(6-methyl-8-oxospiro[3,4-dihydropyrano[3,2-g]chromene-2,1'-cyclohexane]-7-yl)acetyl]piperidine-4-carboxylic acid	6.183	454.219	[M+H]+	454.222	True	3.31751e+07	1.29271e+08	1.07973e+08	4.81765e+07	1.99709e+07	5.6015e+07	2.21208e+08	3.13261e+08	1.69001e+08	9.83897e+07	1.23336e+08	3.92726e+08	0.0115395	0.299397	-1.73987	6.57636e+07	4.33085e+07	1.76806e+07	65.8548	2.19654e+08	1.14251e+08	4.66428e+07	52.0142	0.0445488	1.2677	1.24982	1.93781	C26H31NO6	Linear pyranocoumarins	OZVBODHJCMJBLY-UHFFFAOYSA-N	O=c1oc2cc3OC4(CCc3cc2c(c1CC(=O)N5CCC(C(=O)O)CC5)C)CCCCC4	---	16406869	---	Phenylpropanoids and polyketides	Coumarins and derivatives	DOWN
NEG9257	SB-243213	9.377	427.138	[M-H]-	427.139	TRUE	978990	1.1864e+06	376185	218637	445.665	445.665	2.03944e+07	3.46496e+07	5.01811e+06	181595	6.24673e+07	4.01491e+07	0.0189956	0.0169539	-5.88224	460185	506887	206936	110.149	2.71434e+07	2.33893e+07	9.54863e+06	86.1694	0.0628254	1.26688	1.17063	1.72135	C22H19F3N4O2	Indolecarboxylic acids and derivatives	ZETBBVYSBABLHL-UHFFFAOYSA-N	CC1=CC2=C(C=C1C(F)(F)F)N(CC2)C(=O)NC1=CC=C(OC2=CC=CN=C2C)N=C1	C11743	443391	---	Organoheterocyclic compounds	Indoles and derivatives	DOWN
NEG2098	N-Lactoylvaline	5.69	188.089	[M-H]-	188.092	TRUE	3.41573e+07	6.05504e+07	8.20691e+07	6.84066e+07	4.91255e+07	5.34266e+07	3.05624e+07	3.43306e+07	2.59564e+07	3.30357e+07	3.63595e+07	4.33727e+07	0.00724338	1.70779	0.77213	5.79559e+07	1.65061e+07	6.73859e+06	28.4805	3.39362e+07	5.84716e+06	2.38709e+06	17.2298	0.0331374	1.26476	1.29205	2.14006	C8H15NO4	Carboxylic acids and derivatives	IJKKTQLUXOILBQ-ZBHICJROSA-N	CC(C)C(NC(=O)[C@H](C)O)C(O)=O	---	131770417	HMDB0062181	Organic acids and derivatives	Carboxylic acids and derivatives	UP
POS17020	2-[(2R,4aS,8S,8aS)-8-[2-[(4aS,7R,8aR)-7-(1-carboxyethenyl)-1-hydroxy-4a-methyl-2-oxo-6,7,8,8a-tetrahydro-5H-naphthalen-1-yl]ethyl]-4a-methyl-7-oxo-1,2,3,4,8,8a-hexahydronaphthalen-2-yl]prop-2-enoic acid	6.839	528.293	[M+Na]+	528.296	True	4.92521e+06	1.48799e+07	5.73152e+06	1.45952e+07	1.88884e+06	1.17203e+07	6.36397e+07	3.86439e+07	2.11468e+07	4.6918e+06	7.47644e+07	4.2662e+07	0.0145501	0.218861	-2.19191	8.95684e+06	5.49771e+06	2.24443e+06	61.3801	4.09247e+07	2.59742e+07	1.06039e+07	63.4683	0.052067	1.26434	1.20677	1.83713	C30H38O7	Eudesmane, isoeudesmane or cycloeudesmane sesquiterpenoids	BSSWIRVAMSGQMG-RTTXQYISSA-N	O=C(O)C(=C)C1CCC2(C=CC(=O)C(CCC3(O)C(=O)C=CC4(C)CCC(C(=C)C(=O)O)CC34)C2C1)C	---	23757064	---	Lipids and lipid-like molecules	Prenol lipids	DOWN
NEG3166	2-[(6-Amino-4-oxo-1,4-dihydropyrimidin-2-yl)sulfanyl]-N,N-dimethylacetamide	2.096	227.064	[M-H2O-H]-	227.061	TRUE	4.37032e+07	1.71875e+08	1.96051e+08	1.10548e+08	7.64349e+07	1.31103e+08	3.26884e+07	3.51667e+07	2.20878e+07	4.09407e+07	2.40674e+07	8.1867e+07	0.00825958	3.08133	1.62355	1.21619e+08	5.72552e+07	2.33744e+07	47.0775	3.94697e+07	2.19251e+07	8.9509e+06	55.5493	0.0358541	1.26324	1.28248	2.08304	C8H12N4O2S	Aryl thioethers	WZVUIKDWCPCMPC-UHFFFAOYSA-N	CN(C)C(=O)CSc1nc(N)cc(O)n1	---	135468911	---	Organosulfur compounds	Thioethers	UP
POS16191	[3-(13-methyltetradecyl)-5-sulfooxyphenyl] hydrogen sulfate	4.786	498.218	[M+CH3OH+H]+	498.219	True	1.13336e+08	1.28015e+08	1.4396e+08	9.04478e+07	8.46586e+07	8.987e+07	1.29314e+08	1.30838e+08	1.24854e+08	1.57065e+08	1.89764e+08	1.90465e+08	0.0168345	0.705071	-0.50416	1.08381e+08	2.40953e+07	9.83687e+06	22.232	1.53717e+08	3.03745e+07	1.24003e+07	19.76	0.0576751	1.26007	1.20318	1.7738	C21H36O8S2	Phenylsulfates	NGWLEVXPPLCHNC-UHFFFAOYSA-N	O=S(=O)(O)OC=1C=C(OS(=O)(=O)O)C=C(C1)CCCCCCCCCCCCC(C)C	---	10459468	---	Organic acids and derivatives	Organic sulfuric acids and derivatives	DOWN
NEG3756	Dapsone	0.846	247.056	[M-H]-	247.055	TRUE	8.33339e+07	1.3634e+08	1.14955e+08	8.50102e+07	1.08459e+08	6.98957e+07	5.99974e+07	7.40172e+07	4.65811e+07	4.12818e+07	7.64335e+07	6.57575e+07	0.00730347	1.64253	0.715919	9.96656e+07	2.4592e+07	1.00396e+07	24.6745	6.06781e+07	1.43344e+07	5.85198e+06	23.6236	0.0333125	1.25768	1.28893	2.13647	C12H12N2O2S	Benzenesulfonyl compounds	MQJKPEGWNLWLTK-UHFFFAOYSA-N	Nc(c2)ccc(c2)S(=O)(=O)c(c1)ccc(N)c1	C07666	2955	HMDB0014395	Benzene and substituted derivatives	Benzene and substituted derivatives	UP
POS21435	PC(17:0/16:1)-D5	10.568	768.551	[M+H]+	768.551	True	1.77882e+06	1.77148e+06	2.10193e+06	724446	1.2782e+06	42674.3	3.33442e+06	9.79539e+06	3.22184e+07	2.29833e+07	1.60238e+07	7.24676e+06	0.0101407	0.0840326	-3.57291	1.28293e+06	775309	316518	60.4328	1.5267e+07	1.08085e+07	4.41253e+06	70.7962	0.0407762	1.25625	1.25002	1.99393	C41H80NO8P	Phosphatidylcholines	DISVYZNGGMDUPX-FEZSZEOVSA-N	[H]C(OC(=O)CCCCCCCC=CCCCCCC)(C([H])([H])OC(=O)CCCCCCCCCCCCCCCC)C([H])([H])OP(=O)([O-])OCC[N+](C)(C)C	---	146036825	---	Lipids and lipid-like molecules	Glycerophospholipids	DOWN
POS560	Acetoacetic acid	4.6	103.039	[M+H-H2O]+	103.039	True	6.569e+08	5.50109e+08	3.92873e+08	2.2388e+08	2.66526e+08	2.12445e+08	2.09385e+08	1.14669e+08	1.33912e+08	1.4125e+08	1.20825e+08	1.46336e+08	0.0109041	2.65788	1.41028	3.83789e+08	1.8494e+08	7.55016e+07	48.1881	1.44396e+08	3.40191e+07	1.38882e+07	23.5595	0.0431646	1.25601	1.24961	1.96241	C4H6O3	Short-chain keto acids and derivatives	WDJHALXBUFZDSR-UHFFFAOYSA-N	O=C(O)CC(=O)C	C00164	---	HMDB0000060	Organic acids and derivatives	Keto acids and derivatives	UP
POS8235	12(13)Ep-9-KODE	9.663	293.21	[M+H-H2O]+	293.211	True	4.79404e+07	1.22075e+08	5.52357e+07	3.45938e+07	2.96341e+07	4.35564e+07	4.14852e+08	4.86894e+08	2.31333e+08	1.51985e+08	1.20852e+09	3.97126e+08	0.020224	0.115209	-3.11767	5.55059e+07	3.38768e+07	1.38302e+07	61.0328	4.81784e+08	3.77175e+08	1.53981e+08	78.2872	0.0654708	1.25574	1.16231	1.69413	C18H30O4	Long-chain fatty acids	RCMABBHQYMBYKV-BUHFOSPRSA-N	CCCCCC1C(O1)C=CC(=O)CCCCCCCC(=O)O	---	53394018	HMDB0013623	Lipids and lipid-like molecules	Fatty Acyls	DOWN
NEG7226	2-(1,5-Dihydroxy-3,4-dioxonaphthalen-2-yl)-3-methoxy-5-methylbenzoic acid	0.965	353.067	[M-H]-	353.067	TRUE	2.12909e+07	5.93619e+07	6.19849e+07	5.0805e+07	4.98413e+07	4.98704e+07	3.64255e+07	2.69032e+07	2.28903e+07	3.59085e+07	28315942	2.48043e+07	0.0113807	1.6728	0.742264	4.88591e+07	1.44801e+07	5.9115e+06	29.6366	2.9208e+07	5.69917e+06	2.32668e+06	19.5124	0.0442487	1.25426	1.25654	1.94383	C19H14O7	Phenylnaphthalenes	CPRXVUOMCYXPHA-UHFFFAOYSA-N	O=C(O)C=1C=C(C=C(OC)C1C=2C(=O)C(=O)C=3C(O)=CC=CC3C2O)C	---	10360755	---	Benzenoids	Naphthalenes	UP
POS2029	Methionine	1.497	150.058	[M+H]+	150.058	True	2.6068e+09	2.09263e+09	2.43979e+09	5.20263e+09	2.44668e+09	4.62343e+09	5.90839e+09	7.64807e+09	9.90219e+09	6.14386e+09	5.13203e+09	3.96144e+09	0.00962804	0.501653	-0.995239	3.23533e+09	1.32308e+09	5.40147e+08	40.8949	6.44933e+09	2.08183e+09	8.49903e+08	32.2797	0.0398394	1.25279	1.26313	2.01646	C5H11NO2S	Amino acids and derivatives	FFEARJCKVFRZRR-BYPYZUCNSA-N	CSCC[C@@H](C(=O)O)N	C00073	6137	HMDB0000696	Organic acids and derivatives	Carboxylic acids and derivatives	DOWN
POS582	GABA	1.021	104.071	[M+H]+	104.071	True	2.09323e+09	1.03333e+09	7.76933e+08	2.32832e+09	8.73825e+08	1.58311e+09	6.80427e+08	2.74925e+08	2.46528e+08	5.65401e+08	8.45508e+08	6.48408e+08	0.00999143	2.66429	1.41375	1.44813e+09	6.57495e+08	2.68421e+08	45.4032	5.43533e+08	2.37389e+08	9.69137e+07	43.6752	0.0402916	1.25221	1.29958	2.00037	C4H9NO2	Amino acids and derivatives	BTCSSZJGUNDROE-UHFFFAOYSA-N	NCCCC(O)=O	C00334	119;6992099	HMDB0000112	Organic acids and derivatives	Carboxylic acids and derivatives	UP
POS10523	Isoleucyl-Prolyl-Isoleucine	5.953	342.238	[M+H]+	342.239	True	1.26972e+08	2.4232e+08	2.63658e+08	3.91748e+08	1.7161e+08	3.0073e+08	3.73198e+08	3.4066e+08	3.72543e+08	3.90557e+08	4.23417e+08	3.29009e+08	0.0135855	0.671503	-0.574535	2.49506e+08	9.40117e+07	3.83801e+07	37.6791	3.71564e+08	3.41148e+07	1.39273e+07	9.18142	0.0500208	1.25218	1.21612	1.86692	C17H31N3O4	Peptides	JNTMAZFVYNDPLB-PEDHHIEDSA-N	CC[C@H](C)[C@@H](C(=O)N1CCC[C@H]1C(=O)N[C@@H]([C@@H](C)CC)C(=O)O)N	---	94701	HMDB0251473	Pyrroles	Carboxylic acids and derivatives	DOWN
NEG1749	1-Methoxy-3-formylindole	7.203	174.053	[M-H]-	174.056	TRUE	8.52789e+06	7.63329e+07	4.55865e+07	2.53191e+07	5.22208e+07	3.87745e+07	7.61803e+06	1.47344e+07	1.8996e+07	6.40038e+06	8.71344e+06	8.74215e+06	0.0108675	3.78444	1.92008	4.1127e+07	2.32402e+07	9.48778e+06	56.5085	1.08674e+07	4.91317e+06	2.00579e+06	45.2102	0.0431312	1.25094	1.25091	1.96387	C10H9NO2	Indoles	NFGIENSPALNOON-UHFFFAOYSA-N	CON1C=C(C=O)C2=CC=CC=C12	---	398554	HMDB0040972	Organoheterocyclic compounds	Indoles and derivatives	UP
POS689	3-Pyridinecarboxaldehyde	4.677	108.045	[M+Na]+	108.044	True	8.44764e+07	2.46162e+08	2.3406e+08	1.03518e+08	2.23089e+08	1.27422e+08	9.91824e+07	4.54215e+07	1.07969e+08	1.0445e+08	4.67238e+07	4.49181e+07	0.0148532	2.27057	1.18306	1.69788e+08	7.24838e+07	2.95914e+07	42.6907	7.47776e+07	3.19942e+07	1.30616e+07	42.7858	0.0529038	1.24968	1.23024	1.82818	C6H5NO	Pyridines and derivatives	QJZUKDFHGGYHMC-UHFFFAOYSA-N	O=CC1=CC=CN=C1	C07327	10371	HMDB0245978	Organoheterocyclic compounds	Pyridines and derivatives	UP
NEG1586	Quinolacetic acid	5.04	167.032	[M-H]-	167.034	TRUE	4.59931e+07	1.53704e+08	1.29772e+08	3.63021e+08	6.65389e+07	2.62147e+08	2.5594e+07	1.16213e+07	1.49896e+07	1.34388e+07	1.32641e+07	4.35408e+06	0.0103588	12.2646	3.61643	1.70196e+08	1.2142e+08	4.95693e+07	71.3411	1.3877e+07	6.85372e+06	2.79802e+06	49.3891	0.0415441	1.24714	1.2587	1.98469	C8H8O4	Organooxygen compounds	RFJUCKOEXRTZPN-UHFFFAOYSA-N	OC(=O)CC1(O)C=CC(=O)C=C1	---	6453213	HMDB0240257	Organic oxygen compounds	Organooxygen compounds	UP
NEG1358	2-(methylethylidene)butanedioic acid	5.953	157.047	[M-H]-	157.051	TRUE	1.15547e+07	2.95494e+07	3.93979e+07	2.90964e+07	4.84784e+07	3.79751e+07	2.41796e+07	1.45053e+07	1.65505e+07	1.64601e+07	1.63912e+07	1.40129e+07	0.0151463	1.9202	0.941259	3.26753e+07	1.25831e+07	5.13704e+06	38.5096	1.70166e+07	3.67574e+06	1.50061e+06	21.6009	0.0529685	1.24685	1.22179	1.81969	C7H10O4	Branched fatty acids	GYXGAEAOIFNGAE-UHFFFAOYSA-N	CC(C)=C(CC(=O)O)C(=O)O	---	521840	---	Lipids and lipid-like molecules	Fatty Acyls	UP
NEG2047	cis-2-Methylaconitate	3.706	187.022	[M-H]-	187.024	TRUE	3.02373e+07	8.3954e+07	7.83613e+07	2.46951e+07	1.31409e+08	8.49913e+07	2.51314e+07	2.0982e+07	2.56375e+07	1.63344e+07	3.20606e+07	1.96736e+07	0.0134363	3.10149	1.63296	7.22747e+07	3.96561e+07	1.61895e+07	54.8686	2.33032e+07	5.52466e+06	2.25543e+06	23.7077	0.049591	1.24678	1.22889	1.87172	C7H8O6	Carboxylic acids and derivatives	NUZLRKBHOBPTQV-ARJAWSKDSA-N	C\C(C(O)=O)=C(/CC(O)=O)C(O)=O	C04225	3080625	HMDB0006357	Organic acids and derivatives	Carboxylic acids and derivatives	UP
POS2090	Guanine	4.759	152.057	[M+H]+	152.057	True	8.98921e+08	9.49224e+08	7.62925e+08	9.95002e+08	1.26671e+09	1.45465e+09	1.8913e+09	3.82262e+09	2.25269e+09	1.52015e+09	1.84633e+09	1.54007e+09	0.0141971	0.491521	-1.02467	1.05457e+09	2.56514e+08	1.04721e+08	24.324	2.14553e+09	8.64402e+08	3.52891e+08	40.2886	0.0514057	1.24545	1.21296	1.8478	C5H5N5O	Purines and purine derivatives	UYTPUPDQBNUYGX-UHFFFAOYSA-N	C1=NC2=C(N1)C(=O)NC(=N2)N	C00242	135398634	HMDB0000132	Organoheterocyclic compounds	Imidazopyrimidines	DOWN
POS19961	Germerine	6.63	694.418	[M+2H]2+	694.416	True	445.665	445.665	445.665	441165	368066	445.665	1.64478e+06	330903	307484	1.01938e+06	1.34155e+06	701034	0.00988659	0.151729	-2.72043	135169	209989	85727.5	155.353	890856	543683	221957	61.0292	0.0401774	1.24408	1.2726	2.00495	C37H59NO11	Cerveratrum-type alkaloids	JOBMMOBXVRRLOS-BZMUIYTCSA-N	O=C(OC1C(O)C2C(CN3CC(C)CCC3C2(O)C)C4CC56OC7(O)C(OC(=O)C(O)(C)CC)CCC6(C)C7CC(O)C5C14O)C(C)CC	---	91800232	---	Lipids and lipid-like molecules	Steroids and steroid derivatives	DOWN
NEG1992	Pyroglutamylglycine	1.571	185.054	[M-H]-	185.057	TRUE	7.4919e+07	3.28966e+08	4.33944e+08	2.25732e+08	3.23123e+08	2.66549e+08	1.30921e+08	1.60973e+08	1.36564e+08	8.97005e+07	9.69287e+07	1.03184e+08	0.0116549	2.30169	1.20269	2.75539e+08	1.20848e+08	4.93359e+07	43.8587	1.19712e+08	2.75863e+07	1.12621e+07	23.044	0.0446331	1.24176	1.24903	1.93349	C7H10N2O4	Peptides	HLPLTUJPJMFPMP-BYPYZUCNSA-N	OC(=O)CNC(=O)C([H])(C1)NC(=O)C1	---	152981	HMDB0061890	Organic acids and derivatives	Carboxylic acids and derivatives	UP
NEG9475	Loganin	0.946	435.149	[M-H]-	435.151	TRUE	2.11533e+07	5.67365e+06	1.24243e+07	3.94841e+07	3.91193e+07	5.82526e+07	5.24787e+07	1.01955e+08	7.45527e+07	4.74384e+07	5.11908e+07	6.00846e+07	0.0128389	0.454236	-1.13849	2.93512e+07	1.9737e+07	8.05758e+06	67.2441	6.46167e+07	2.06692e+07	8.43817e+06	31.9874	0.0479654	1.24001	1.22611	1.89147	C17H26O10	Iridoid O-glycosides	AMBQHHVBBHTQBF-UHFFFAOYSA-N	O=C(OC)C2=COC(OC1OC(CO)C(O)C(O)C1(O))C3C2CC(O)C3(C)	C01433	---	HMDB0247827	Lipids and lipid-like molecules	Prenol lipids	DOWN
NEG1321	Shikimic acid	2.451	155.032	[M-H2O-H]-	155.034	TRUE	3.71936e+07	1.05181e+08	1.82077e+08	7.23714e+07	9.24705e+07	4.67264e+07	2.61126e+07	2.02076e+07	1.56184e+07	2.83083e+07	2.61175e+07	1.91045e+07	0.0110281	3.95677	1.98432	8.93367e+07	5.23144e+07	2.13573e+07	58.5587	2.25782e+07	4.97954e+06	2.03289e+06	22.0547	0.0435423	1.23986	1.25482	1.9575	C7H10O5	Cyclic alcohols and derivatives	JXOHGGNKMLTUBP-UHFFFAOYSA-N	C1[C@H]([C@@H]([C@@H](C=C1C(=O)O)O)O)O	C00493	---	HMDB0003070	Organic oxygen compounds	Organooxygen compounds	UP
POS7276	Naringenin	3.04	273.118	[M+NH4]+	273.117	True	4.9541e+08	3.67597e+08	3.62892e+08	3.81785e+08	2.76158e+08	3.44585e+08	2.98592e+08	2.43009e+08	3.04594e+08	3.21293e+08	2.45962e+08	2.09954e+08	0.0143947	1.37269	0.457003	3.71405e+08	7.12225e+07	2.90765e+07	19.1765	2.70567e+08	4.37154e+07	1.78467e+07	16.1569	0.0516317	1.23943	1.24837	1.8418	C15H12O5	Flavanones	FTVWIRXFELQLPI-UHFFFAOYSA-N	O=C1C=2C(O)=CC(O)=CC2OC(C3=CC=C(O)C=C3)C1	C00509	---	HMDB0002670	Phenylpropanoids and polyketides	Flavonoids	UP
NEG890	Adenine	4.734	134.044	[M-H]-	134.047	TRUE	2.40984e+08	1.77064e+08	1.30515e+08	2.172e+08	1.55483e+08	1.90807e+08	3.08412e+08	3.58348e+08	3.82001e+08	2.18632e+08	2.56457e+08	2.10828e+08	0.011649	0.641072	-0.641442	1.85342e+08	4.02666e+07	1.64388e+07	21.7256	2.89113e+08	7.20507e+07	2.94146e+07	24.9213	0.0446331	1.23903	1.2544	1.93371	C5H5N5	6-aminopurines	GFFGJBXGBJISGV-UHFFFAOYSA-N	N=1C=NC2=C(N=CNC12)N	C00147	190	HMDB0000034	Organoheterocyclic compounds	Imidazopyrimidines	DOWN
POS12845	Mirabegron	0.862	397.17	[M+H]+	397.169	True	5.14121e+07	3.87544e+07	3.34414e+07	6.14367e+07	3.94165e+07	4.94597e+07	8.33497e+07	5.43106e+07	4.70282e+07	1.18337e+08	9.22329e+07	9.39746e+07	0.0117813	0.559899	-0.836762	4.56535e+07	1.03188e+07	4.21265e+06	22.6025	8.15387e+07	2.66786e+07	1.08915e+07	32.7189	0.0450047	1.23894	1.24186	1.92881	C21H24N4O2S	Anilides	PBAPPPCECJKMCM-IBGZPJMESA-N	O=C(NC1=CC=C(C=C1)CCNCC(O)C=2C=CC=CC2)CC=3N=C(SC3)N	---	9865528	HMDB0254748	Benzenoids	Benzene and substituted derivatives	DOWN
POS2730	L,L-Cyclo(prolylalanyl)	7.076	169.097	[M+H]+	169.097	True	9.40645e+07	1.51033e+08	1.21001e+08	2.29456e+08	1.8804e+08	1.26094e+08	1.02695e+08	8.2878e+07	6.62455e+07	1.17962e+08	8.92422e+07	5.17035e+07	0.0143603	1.78117	0.832824	1.51615e+08	4.9572e+07	2.02377e+07	32.696	8.51211e+07	2.40101e+07	9.80207e+06	28.207	0.0516297	1.23816	1.2076	1.84284	C8H12N2O2	Carboxylic acids and derivatives	WSLYCILIEOFQPK-UHFFFAOYSA-N	CC1NC(=O)C2CCCN2C1=O	---	6428987	HMDB0303321	Organic acids and derivatives	Carboxylic acids and derivatives	UP
NEG1179	Oxoglutaric acid	13.957	147.026	[M-H]-	147.029	TRUE	2.80758e+07	3.25846e+07	3.20371e+07	2.6936e+07	1.88037e+07	1.81902e+07	2.70285e+07	1.32943e+07	1.66485e+07	1.03835e+07	1.25796e+07	1.39627e+07	0.0142357	1.66807	0.738181	2.61045e+07	6.2881e+06	2.56711e+06	24.0881	1.56495e+07	5.93343e+06	2.42231e+06	37.9144	0.0514235	1.23759	1.20874	1.84662	C5H6O5	Gamma-keto acids and derivatives	KPGXRSRHYNQIFN-UHFFFAOYSA-N	OC(=O)CCC(=O)C(O)=O	C00026	51;156274072	HMDB0000208	Organic acids and derivatives	Keto acids and derivatives	UP
POS2198	6-n-Propyluracil	4.697	155.081	[M+H]+	155.082	True	1.03569e+10	1.5179e+10	1.66135e+10	1.3878e+10	2.26251e+10	8.56344e+09	9.33246e+09	6.78916e+09	4.65248e+09	6.44587e+09	9.48547e+09	1.04458e+10	0.0133521	1.84971	0.887296	1.4536e+10	4.9746e+09	2.03087e+09	34.2227	7.85854e+09	2.23299e+09	9.11614e+08	28.4148	0.049591	1.23706	1.23826	1.87445	C7H10N2O2	Diazines	IMUTYIOWQFQGIC-UHFFFAOYSA-N	CCCC1=CC(=O)NC(=O)N1	---	96188	HMDB0247095	Organoheterocyclic compounds	Diazines	UP
NEG8329	S-(2-Carboxypropyl)glutathione	7.438	392.112	[M-H]-	392.112	TRUE	6.61776e+06	1.11669e+08	1.37364e+08	3.73722e+07	2.91841e+07	3.8082e+07	1.26896e+08	1.86069e+08	1.9844e+08	9.7553e+07	9.65754e+07	1.45726e+08	0.0141747	0.423242	-1.24044	6.00481e+07	5.18584e+07	2.11711e+07	86.3615	1.41876e+08	4.33784e+07	1.77091e+07	30.5747	0.0514057	1.23635	1.22415	1.84849	C14H23N3O8S	Sulfur & glutamate containing peptides	JQWABENXVMJJMW-UHFFFAOYNA-N	O=C(O)CNC(=O)C(NC(=O)CCC(N)C(=O)O)CSCC(C(=O)O)C	---	---	---	---	---	DOWN
NEG10089	Tridesacetoxykhivorin	5.643	459.24	[M-H]-	459.239	TRUE	1.29294e+07	1.42933e+07	1.12484e+07	2.60813e+07	1.34244e+07	1.65064e+07	2.31193e+07	2.16481e+07	3.13202e+07	2.15314e+07	2.07481e+07	2.81769e+07	0.0113724	0.644743	-0.633204	1.57472e+07	5.34898e+06	2.18371e+06	33.9678	2.4424e+07	4.31112e+06	1.76001e+06	17.6512	0.0442487	1.23387	1.23642	1.94415	C26H36O7	Limonoids	MGQUMSFBIYXTTE-FIYJXLSPSA-N	O=C1OC(C2=COC=C2)C3(C)CCC4C5(C)C(O)CC(O)C(C)(C)C5CC(O)C4(C)C63OC16	---	6708676	---	Lipids and lipid-like molecules	Prenol lipids	DOWN
POS10666	2-Butene-1,4-diol, 2-[2-[(1S,8aR)-1,4,4a,5,6,7,8,8a-octahydro-2-(hydroxymethyl)-5,5,8a-trimethyl-1-naphthalenyl]ethyl]-, (2Z)-	11.526	345.239	[M+Na]+	345.24	True	8.12948e+06	3.26438e+06	1.52286e+06	1.16571e+06	7.57807e+06	4.91468e+06	5.75078e+07	5.78294e+07	3.04385e+07	5.66855e+06	3.16444e+07	1.1258e+08	0.0136264	0.0898816	-3.47583	4.42919e+06	2.97648e+06	1.21514e+06	67.2013	4.92781e+07	3.66487e+07	1.49618e+07	74.3712	0.050051	1.23367	1.22707	1.86562	C20H34O3	Diterpenoids	QKFYQBBBSKOMPQ-BKOATVBFSA-N	OCC=C(CO)CCC1C(=CCC2C(C)(C)CCCC12C)CO	---	23815421	---	Lipids and lipid-like molecules	Prenol lipids	DOWN
NEG14144	Chetomin	1.352	709.104	[M-H]-	709.104	TRUE	9.43142e+06	7.3719e+06	9.84971e+06	2.07193e+07	6.02888e+06	8.60212e+06	1.32275e+07	1.7042e+07	5.14859e+07	3.89049e+07	3.7033e+07	2.05813e+07	0.0137644	0.347797	-1.52368	1.03339e+07	5.27657e+06	2.15415e+06	51.0608	2.97124e+07	1.5019e+07	6.13146e+06	50.5477	0.0500764	1.23306	1.21446	1.86124	C31H30N6O6S4	Pyrroloindoles	ZRZWBWPDBOVIGQ-UHFFFAOYSA-N	O=C1N(C)C2(SSC1(N(C2=O)C)CO)CC3=CN(C=4C=CC=CC43)C56C=7C=CC=CC7NC6N8C(=O)C9(SSC8(C(=O)N9C)C5)CO	---	45359197	---	Organoheterocyclic compounds	Indoles and derivatives	DOWN
NEG3784	Sulfapyridine	5.246	248.053	[M-H2O-H]-	248.05	TRUE	1.12329e+07	7.93358e+07	1.3169e+08	7.27165e+07	7.95066e+07	8.2007e+07	3.12237e+07	3.39057e+07	3.32212e+07	1.53072e+07	1.94742e+07	3.09647e+07	0.0123365	2.78183	1.47603	7.60814e+07	3.83833e+07	1.56699e+07	50.4502	2.73495e+07	7.90666e+06	3.22788e+06	28.9097	0.0466178	1.23236	1.23892	1.90881	C11H11N3O2S	Aminobenzenesulfonamides	GECHUMIMRBOMGK-UHFFFAOYSA-N	NC1=CC=C(C=C1)S(=O)(=O)NC1=NC=CC=C1	---	5336	HMDB0015028	Benzenoids	Benzene and substituted derivatives	UP
NEG5635	Glutamyl-S-(C3H5)-Cysteine sulfoxide	4.965	305.077	[M-H]-	305.08	TRUE	6.14115e+07	7.68534e+07	8.13272e+07	8.19937e+07	8.13555e+07	7.16831e+07	8.83859e+07	1.31804e+08	7.12169e+07	9.94236e+07	1.0407e+08	1.06221e+08	0.0202785	0.756294	-0.40298	7.57707e+07	8.06049e+06	3.29068e+06	10.638	1.00187e+08	2.01506e+07	8.22643e+06	20.113	0.0655086	1.23194	1.16949	1.69296	C11H18N2O6S	Sulfur & glutamate containing peptides	LMNDKWXDMBGGAL-UHFFFAOYNA-N	O=C(O)C(N)CCC(=O)NC(C(=O)O)CS(=O)C=CC	---	---	---	---	---	DOWN
NEG8975	(2-methylbenzoxazol-7-yl)-N-{2-[2-methyl-5-(trifluoromethoxy)indol-3-yl]ethyl} carboxamide	5.105	416.126	[M-H]-	416.123	TRUE	4.01421e+07	6.49893e+07	7.25424e+07	43949546	4.52717e+07	4.18021e+07	3.30228e+07	2.97165e+07	1.98189e+07	3.29672e+07	3.82061e+07	3.65456e+07	0.00987044	1.62236	0.69809	5.14495e+07	1.37374e+07	5.60826e+06	26.7007	3.17129e+07	6.54614e+06	2.67245e+06	20.6419	0.0401774	1.22969	1.26433	2.00566	C21H18F3N3O3	3-alkylindoles	QFOCXUHMQGMIGU-UHFFFAOYSA-N	Cc1nc2cccc(C(O)=NCCc3c(C)[nH]c4ccc(OC(F)(F)F)cc34)c2o1	---	1521507	---	Organoheterocyclic compounds	Indoles and derivatives	UP
POS487	1-Pyrrolidinecarboxaldehyde	14.227	100.076	[M+NH4]+	100.076	True	1.52728e+08	1.73084e+08	1.44578e+08	3.52154e+08	2.31587e+08	1.55185e+08	7.48084e+08	5.58492e+08	6.41387e+08	4.41175e+08	3.30357e+08	2.1055e+08	0.00859084	0.412729	-1.27673	2.01553e+08	8.02161e+07	3.27481e+07	39.7991	4.88341e+08	2.00081e+08	8.16827e+07	40.9716	0.0370814	1.22946	1.26963	2.06596	C5H9NO	Pyrrolidines	AGRIQBHIKABLPJ-UHFFFAOYSA-N	O=CN1CCCC1	---	77372	HMDB0034587	Organoheterocyclic compounds	Pyrrolidines	DOWN
NEG8752	Catalpol	7.133	407.122	[M-H]-	407.12	TRUE	194936	241230	680621	240160	445.665	294600	638835	1.41903e+06	589022	587874	416629	1.03905e+06	0.0173692	0.352204	-1.50552	275332	223184	91114.7	81.0601	781740	374379	152839	47.8904	0.0588475	1.22906	1.186	1.76022	C15H22O10	Glycosyl compounds	LHDWRKICQLTVDL-PZYDOOQISA-N	OCC1OC(OC2OC=CC3C(O)C4OC4(CO)C23)C(O)C(O)C1O	C09773	91520	HMDB0242754	Organic oxygen compounds	Organooxygen compounds	DOWN
NEG8242	2-[2-oxo-4-(piperidylcarbonyl)hydroquinolyl]-N-phenylacetamide	5.434	388.167	[M-H]-	388.167	TRUE	2.20442e+07	3.25588e+07	2.94805e+07	3.40389e+07	2.23759e+07	2.42383e+07	3.34679e+07	4.48618e+07	4.56429e+07	3.05189e+07	4.54646e+07	2.8684e+07	0.0219327	0.720506	-0.472917	2.74561e+07	5.27105e+06	2.1519e+06	19.1981	3.81067e+07	8.05536e+06	3.28859e+06	21.139	0.0691522	1.22422	1.15611	1.65891	C23H23N3O3	Quinoline carboxamides	DCCAEOPQQCUJLL-UHFFFAOYSA-N	O=C(c1cc(=O)n(CC(O)=Nc2ccccc2)c2ccccc12)N1CCCCC1	---	17251165	---	Organoheterocyclic compounds	Quinolines and derivatives	DOWN
POS21318	[3-Hydroxy-1-[3-hydroxy-1-oxo-1-(2,3,4,5,6-pentahydroxyhexoxy)decan-5-yl]oxy-1-oxodecan-5-yl] 3,5-dihydroxydecanoate	9.255	763.448	[M+H]+	763.445	True	8.15217e+07	8.72672e+07	9.49144e+07	2.07491e+08	2.03701e+08	1.3479e+08	6.94288e+07	8.43328e+07	5.878e+07	4.11934e+07	5.05309e+07	8.29979e+07	0.0171208	2.09078	1.06404	1.34948e+08	5.78274e+07	2.3608e+07	42.8518	6.4544e+07	1.74977e+07	7.14339e+06	27.1097	0.0583942	1.2154	1.18518	1.76648	C36H68O15	Tricarboxylic acids and derivatives	VVUAHGLHHLVKDR-UHFFFAOYSA-N	CCCCCC(O)CC(O)CC(=O)OC(CCCCC)CC(O)CC(=O)OC(CCCCC)CC(O)CC(=O)OCC(O)C(O)C(O)C(O)CO	---	44715195	---	Organic acids and derivatives	Carboxylic acids and derivatives	UP
POS6214	Myristic acid	0.92	251.196	[M+CH3OH+H]+	251.198	True	5.09639e+08	2.96023e+08	3.53825e+08	3.42321e+08	4.53969e+08	3.40615e+08	7.47893e+08	9.7917e+08	1.24415e+09	6.17257e+08	5.59727e+08	4.48549e+08	0.0121678	0.49957	-1.00124	3.82732e+08	8.11679e+07	3.31367e+07	21.2075	7.66123e+08	2.96594e+08	1.21084e+08	38.7136	0.0462497	1.21327	1.23252	1.91479	C14H28O2	Long-chain fatty acids	TUNFSRHWOTWDNC-UHFFFAOYSA-N	O=C(O)CCCCCCCCCCCCC	C06424	11005	HMDB0000806	Lipids and lipid-like molecules	Fatty Acyls	DOWN
POS6858	Perlolyrine	6.294	265.096	[M+H]+	265.098	True	8.55179e+07	1.96056e+07	22748463	6.22611e+07	1.52765e+07	5.15998e+07	9.96813e+06	4.19553e+06	7.82719e+06	1.37965e+07	1.18208e+07	4.77865e+06	0.0149294	4.90599	2.29454	4.28349e+07	2.82084e+07	1.1516e+07	65.8539	8.73114e+06	3.84045e+06	1.56786e+06	43.9857	0.0529685	1.21187	1.27823	1.82596	C16H12N2O2	Harmala alkaloids	KFUCYPGCMLPUMT-UHFFFAOYSA-N	OCC1=CC=C(O1)C1=NC=CC2=C1NC1=CC=CC=C21	C09231	160179	HMDB0030327	Alkaloids and derivatives	Harmala alkaloids	UP
NEG1182	Citramalic acid	1.084	147.026	[M-H]-	147.03	TRUE	2.35337e+08	251145078	1.67909e+08	7.92754e+08	2.49152e+08	5.04866e+08	4.6079e+08	8.22238e+08	6.73582e+08	5.12016e+08	8.52911e+08	7.73788e+08	0.023538	0.537482	-0.895712	3.66861e+08	2.38561e+08	9.73921e+07	65.0277	6.82554e+08	1.64438e+08	6.71317e+07	24.0916	0.0724759	1.21075	1.15078	1.62823	C5H8O5	Fatty Acyls	XFTRTWQBIOMVPK-PYKBPPSDNA-N	CC(O)(CC(=O)O)C(=O)O	C02612	1081	HMDB0000426	Lipids and lipid-like molecules	Fatty Acyls	DOWN
NEG7795	N-{3-[(2-indol-3-ylethyl)amino]-1,4-dioxo-2-naphthyl}acetamide	5.47	372.137	[M-H]-	372.135	TRUE	3.38965e+07	6.36282e+07	7.43884e+07	8.24594e+07	5.01197e+07	4.88939e+07	4.66877e+07	3.25385e+07	2.91561e+07	4.24684e+07	3.63314e+07	2.22413e+07	0.0151343	1.68742	0.754822	5.88977e+07	1.79982e+07	7.34775e+06	30.5585	3.49039e+07	8.91169e+06	3.63818e+06	25.5321	0.0529685	1.21011	1.20243	1.82004	C22H19N3O3	Tryptamines and derivatives	UVDHGPXSMUJCFZ-UHFFFAOYSA-N	CC(O)=NC1=C(NCCc2c[nH]c3ccccc23)C(=O)c2ccccc2C1=O	---	3895938	---	Organoheterocyclic compounds	Indoles and derivatives	UP
POS15199	(3E)-7-Hydroxy-3,7-dimethyl-3-octen-1-yl 6-O-(6-deoxy-alpha-L-mannopyranosyl)-beta-D-glucopyranoside	6.266	463.254	[M+Na]+	463.253	True	8.66932e+06	2.5559e+07	2.06678e+07	2.45728e+07	1.03638e+07	1.14775e+07	2.39061e+07	2.57114e+07	2.13498e+07	3.1172e+07	3.36133e+07	2.40274e+07	0.0235736	0.634062	-0.657304	1.68851e+07	7.58836e+06	3.09793e+06	44.9413	2.663e+07	4.73948e+06	1.93488e+06	17.7975	0.0724759	1.20738	1.15136	1.62757	C22H40O11	Fatty acyl glycosides	VUGMGEQWBOCMAV-QLEKUEJFSA-N	OC1C(O)C(OCC2OC(OCCC(=CCCC(O)(C)C)C)C(O)C(O)C2O)OC(C)C1O	---	56776227	---	Lipids and lipid-like molecules	Fatty Acyls	DOWN
NEG7499	(3,4-dimethoxyphenyl)-N-[3-(4-pyridylcarbonyl)phenyl]carboxamide	5.769	361.121	[M-H]-	361.119	TRUE	3.09422e+08	6.36879e+08	2.01002e+09	8.64795e+08	1.22009e+09	6.47574e+08	2.79881e+08	1.52918e+08	1.29427e+08	2.28171e+08	2.93363e+08	2.82143e+08	0.0153533	4.16485	2.05826	9.48131e+08	6.00614e+08	2.452e+08	63.3472	2.27651e+08	7.10615e+07	2.90107e+07	31.2152	0.0535612	1.20716	1.21487	1.8138	C21H18N2O4	Aromatic anilides	OLRKOGBBUXFCJS-UHFFFAOYSA-N	COc1ccc(C(O)=Nc2cccc(C(=O)c3ccncc3)c2)cc1OC	---	42648185	---	Benzenoids	Benzene and substituted derivatives	UP
POS14432	(2R,3S,4S,5R,6R)-2-[[(2R,3R,4R)-3,4-dihydroxy-4-(hydroxymethyl)oxolan-2-yl]oxymethyl]-6-oct-1-en-3-yloxyoxane-3,4,5-triol	5.409	440.25	[M+H]+	440.249	True	1.0413e+07	2.95148e+06	6.18454e+06	5.37331e+06	374583	1.05701e+07	2.03934e+07	1.2663e+07	1.85428e+07	2.19183e+07	3.39653e+07	3.25782e+06	0.0193026	0.323883	-1.62646	5.97783e+06	4.04285e+06	1.65048e+06	67.6306	1.84568e+07	1.02062e+07	4.16666e+06	55.2978	0.0632925	1.20694	1.17426	1.71439	C19H34O10	Fatty acyl glycosides	MUPQSGHACLOUTE-PARKKQJRSA-N	OCC1(O)COC(OCC2OC(OC(C=C)CCCCC)C(O)C(O)C2O)C1O	---	51136465	---	Lipids and lipid-like molecules	Fatty Acyls	DOWN
POS16778	proferrioxamine G1t	9.468	519.348	[M+H]+	519.35	True	2.23192e+07	1.68145e+08	1.4644e+08	1.01809e+08	2.25969e+08	1.57072e+08	42066943	5.10614e+07	6.86485e+07	3.16146e+07	3.36706e+07	9.29001e+07	0.0184486	2.56829	1.36081	1.36959e+08	6.89458e+07	2.8147e+07	50.3405	5.3327e+07	2.36241e+07	9.64451e+06	44.3005	0.0617194	1.20467	1.19793	1.73404	C23H46N6O7	N-acyl amines	YAKFQIOGPZCTOY-UHFFFAOYSA-N	ON(C(CCC(NCCCCCN(C(CCC(NCCCCCNO)=O)=O)O)=O)=O)CCCCCN	---	88671570	---	Lipids and lipid-like molecules	Fatty Acyls	UP
POS10100	dihydroalbocycline	8.972	333.202	[M+Na]+	333.204	True	6.43245e+06	6.17732e+07	2.88646e+07	3.47088e+07	3.91473e+07	1.64065e+07	1.07346e+08	1.65548e+08	6.94549e+07	3.74644e+06	1.65766e+08	8.63953e+07	0.0267475	0.313131	-1.67516	3.12221e+07	1.92246e+07	7.8484e+06	61.5735	9.97094e+07	6.17381e+07	2.52045e+07	61.918	0.0795138	1.20393	1.12143	1.57272	C18H30O4	Macrolides and analogues	XIHUXEHAQPSMTF-KBVZDLPWSA-N	O=C1OC(C)C(C)CCC=C(C)C(OC)C=CC(O)(C)CC1	C15753	138404421	---	Phenylpropanoids and polyketides	Macrolides and analogues	DOWN
POS8400	Phe-Met	5.578	297.126	[M+H]+	297.127	True	3.15995e+07	8.75323e+07	8.6179e+07	1.22894e+08	6.58927e+07	1.29985e+08	4.20263e+07	3.91636e+07	5.69816e+07	5.49978e+07	3.51464e+07	2.79143e+07	0.0168749	2.04536	1.03236	8.73472e+07	3.64722e+07	1.48897e+07	41.7554	4.2705e+07	1.13475e+07	4.63262e+06	26.572	0.0576841	1.2023	1.18857	1.77276	C14H20N2O3S	Peptides	PYOHODCEOHCZBM-RYUDHWBXSA-N	CSCC[C@@H](C(=O)O)NC(=O)[C@H](CC1=CC=CC=C1)N	---	7010506	HMDB0029001	Organic acids and derivatives	Carboxylic acids and derivatives	UP
NEG1915	Mannitol	0.859	181.068	[M-H]-	181.072	TRUE	1.74236e+10	1.15681e+10	1.07774e+10	2.13525e+10	1.09223e+10	1.67713e+10	2.2794e+10	1.8547e+10	2.16474e+10	2.55132e+10	2.06622e+10	1.77519e+10	0.0137288	0.699798	-0.51499	1.48026e+10	4.36732e+09	1.78295e+09	29.5038	2.11526e+10	2.84772e+09	1.16258e+09	13.4627	0.0500659	1.20116	1.21966	1.86237	C6H14O6	Sugar alcohols	FBPFZTCFMRRESA-KVTDHHQDSA-N	C([C@H]([C@H]([C@@H]([C@@H](CO)O)O)O)O)O	C00392	6251	HMDB0000765	Organic oxygen compounds	Organooxygen compounds	DOWN
NEG8696	2-amino-5-oxo-4-(3,4,5-trimethoxyphenyl)-4H-pyrano[3,2-c]chromene-3-carbonitri le	2.666	405.11	[2M-H]-	405.109	TRUE	444045	1.78661e+06	4.60128e+06	2.51152e+07	1.80172e+06	2.838e+06	1.05149e+08	1.66485e+08	8.93601e+07	3.19946e+07	1.77383e+07	3.6558e+07	0.0154114	0.0817977	-3.6118	6.09782e+06	9.41846e+06	3.84507e+06	154.456	7.45475e+07	5.67267e+07	2.31586e+07	76.0947	0.0536416	1.20066	1.19884	1.81216	C22H18N2O6	Angular pyranocoumarins	UKTFMPQSNSFGKD-UHFFFAOYSA-N	COc1cc(C2C(C#N)=C(N)Oc3c2c(=O)oc2ccccc32)cc(OC)c1OC	---	3125804	---	Phenylpropanoids and polyketides	Coumarins and derivatives	DOWN
NEG2813	sn-Glycerol-3-phosphoethanolamine	0.828	214.045	[M-H]-	214.048	TRUE	3.916e+08	3.73117e+08	2.87732e+08	3.08304e+08	2.16673e+08	2.90874e+08	5.4458e+08	4.02299e+08	4.17428e+08	3.73549e+08	4.09662e+08	3.69659e+08	0.0150156	0.74222	-0.43008	3.11383e+08	6.35696e+07	2.59522e+07	20.4152	4.1953e+08	6.42458e+07	2.62282e+07	15.3138	0.0529685	1.19801	1.20217	1.82346	C5H14NO6P	Glycerophospholipids	JZNWSCPGTDBMEW-YFKPBYRVSA-N	NCCO[P@@](O)(=O)OC[C@@H](O)CO	C01233	5459861;49791955	HMDB0059660	Lipids and lipid-like molecules	Glycerophospholipids	DOWN
NEG8539	Benzoic acid, 2-hydroxy-4-methoxy-6-methyl-, 5,6,7,8-tetrahydro-7-hydroxy-7-methyl-8-oxo-3-[(1E)-1-propen-1-yl]-1H-2-benzopyran-6-yl ester	2.541	399.146	[M-H]-	399.145	TRUE	7.91711e+06	6.32714e+06	1.61079e+07	1.66842e+07	5.86731e+06	1.67869e+07	4.46555e+07	2.10473e+07	1.98714e+07	13743006	3.52649e+07	5.7622e+07	0.0182203	0.362586	-1.4636	1.16151e+07	5.42776e+06	2.21587e+06	46.7303	3.2034e+07	1.68978e+07	6.89851e+06	52.7497	0.0613229	1.19759	1.19435	1.73944	C22H24O7	Azaphilones	VNQRSFQBEKLVHZ-AATRIKPKSA-N	O=C(OC1CC=2C=C(OCC2C(=O)C1(O)C)C=CC)C=3C(O)=CC(OC)=CC3C	---	45782786	---	Organoheterocyclic compounds	Azaphilones	DOWN
POS3520	6-Hydroxymethyl-2,2-dimethyl-dihydro-furo(3,4-d)(1,3)dioxol-4-one	1.003	189.073	[M+H]+	189.076	True	5.14148e+08	1.31899e+09	2.05264e+09	1.26479e+09	1.01924e+09	1.21392e+09	6.73888e+08	5.5697e+08	7.51258e+08	6.61066e+08	6.25455e+08	5.13971e+08	0.0156629	1.95202	0.964969	1.23062e+09	4.98595e+08	2.03551e+08	40.5157	6.30434e+08	8.53352e+07	3.48379e+07	13.5359	0.054393	1.19674	1.2042	1.80513	C8H12O5	Ketals	NHHKFJCWLPPNCN-UHFFFAOYSA-N	O=C1OC(CO)C2OC(OC12)(C)C	---	---	---	---	---	UP
POS17933	peloruside A	5.739	571.308	[M+CH3OH+H]+	571.309	True	3.12755e+06	3.30032e+06	4.4663e+06	2.86621e+06	6.16119e+06	5.26409e+06	1.99725e+07	1.37369e+07	2.50639e+07	4.54272e+06	1.57081e+07	5.20554e+06	0.0148435	0.299012	-1.74173	4.19761e+06	1.32575e+06	541234	31.5834	1.40383e+07	8.09742e+06	3.30576e+06	57.681	0.0529038	1.19554	1.20348	1.82846	C27H48O11	Macrolides and analogues	NETARJWZTMGMRM-JRTPPQMASA-N	CC[C@H](CO)/C=C(/C)\[C@H]1C[C@@H](C[C@H](C([C@]2([C@H]([C@H](C[C@H](O2)C[C@@H]([C@H](C(=O)O1)O)OC)OC)O)O)(C)C)O)OC	---	6918506	---	Phenylpropanoids and polyketides	Macrolides and analogues	DOWN
POS19351	(S)-N-((R)-1-((2-amino-2-oxoethyl)amino)-4-methyl-1-oxopentan-2-yl)-1-(2-((3-(2,3-dihydrobenzo[b][1,4]dioxin-6-yl)-2-methyl-4-oxo-4H-chromen-7-yl)oxy)acetyl)pyrrolidine-2-carboxamide	5.969	657.251	[M+H]+	657.253	True	9.5243e+06	5.21096e+06	4.45789e+06	2.04177e+07	553311	6.52983e+06	3.16567e+07	1.00754e+07	1.18219e+07	4.29035e+07	5.79724e+07	2.3646e+07	0.0217891	0.262214	-1.93118	7.78233e+06	6.84365e+06	2.79391e+06	87.9383	2.96793e+07	1.85412e+07	7.56943e+06	62.472	0.0691522	1.19525	1.15247	1.66176	C33H38N4O9	Peptides	AUWROYFDPQQGCR-UHFFFAOYSA-N	O=C(N)CNC(=O)C(NC(=O)C1N(C(=O)COC2=CC=C3C(=O)C(C=4C=CC=5OCCOC5C4)=C(OC3=C2)C)CCC1)CC(C)C	---	16395232	---	Organic acids and derivatives	Carboxylic acids and derivatives	DOWN
POS9910	Spiculisporic acid	1.663	329.193	[2M+H]+	329.196	True	3.2466e+08	2.96221e+08	4.32084e+08	3.73678e+08	1.53118e+08	3.16718e+08	5.29235e+08	3.49036e+08	3.88917e+08	8.20006e+08	6.54913e+08	5.0877e+08	0.0189777	0.583374	-0.777506	3.1608e+08	9.35945e+07	3.82098e+07	29.611	5.41813e+08	1.7434e+08	7.11742e+07	32.1772	0.0628254	1.19398	1.18017	1.72176	C17H28O6	Tricarboxylic acids and derivatives	TUXHHVJPGQUPCF-DYVFJYSZSA-N	O=C1OC(C(=O)O)(CC1)C(C(=O)O)CCCCCCCCCC	---	73448	---	Organic acids and derivatives	Carboxylic acids and derivatives	DOWN
POS13328	2-(5-methoxy-4,8,8-trimethyl-2-oxo-2,8,9,10-tetrahydropyrano[2,3-f]chromen-3-yl)-N-(pyridin-2-yl)acetamide	9.043	409.174	[M+Na]+	409.176	True	4.53708e+07	4.32509e+07	5.15345e+07	3.28962e+07	4.20989e+07	6.60837e+07	4.80372e+07	3.3335e+07	3.47289e+07	2.35995e+07	2.00751e+07	1.98827e+07	0.0243382	1.56539	0.64652	4.68725e+07	1.11741e+07	4.5618e+06	23.8393	2.99431e+07	1.09603e+07	4.4745e+06	36.6036	0.0739341	1.19151	1.13799	1.61371	C23H24N2O5	Angular pyranocoumarins	XBYUUOMUOFZSBJ-UHFFFAOYSA-N	O=C1OC2=C(C(OC)=CC=3OC(C)(C)CCC32)C(=C1CC(=O)NC4=NC=CC=C4)C	---	17572211	---	Phenylpropanoids and polyketides	Coumarins and derivatives	UP
POS5922	Isoleucylhydroxyproline	4.826	245.15	[M+H]+	245.15	True	1.26887e+09	1.88865e+08	4.61627e+08	8.62419e+08	2.82348e+08	6.48545e+08	2.76666e+09	6.86929e+08	2.42096e+09	2.50922e+09	2.07181e+09	7.41804e+08	0.0123562	0.331566	-1.59263	6.18779e+08	4.0139e+08	1.63867e+08	64.8681	1.86623e+09	9.19703e+08	3.75467e+08	49.2814	0.0466178	1.19068	1.22636	1.90812	C11H20N2O4	Carboxylic acids and derivatives	IFZSZULHIWFRSB-KZVJFYERSA-N	CC[C@H](C)[C@H](N)C(=O)N1C[C@H](O)C[C@H]1C(O)=O	---	25227053	HMDB0028908	Organic acids and derivatives	Carboxylic acids and derivatives	DOWN
NEG7230	"Caffeoyl quinic acid (isomer of 831, 832, 834)"	5.237	353.083	[M-H]-	353.087	TRUE	2.99415e+07	1.1286e+08	8.96654e+07	2.42387e+08	5.23206e+07	1.39089e+08	4.50326e+07	1.19588e+07	1.2946e+07	3.4378e+07	1.72802e+07	7.00021e+06	0.0172171	5.18106	2.37325	1.11044e+08	7.553e+07	3.0835e+07	68.0182	2.14326e+07	1.49121e+07	6.08784e+06	69.5766	0.0584618	1.19062	1.18927	1.76404	C16H18O9	Quinic acids and derivatives	CWVRJTMFETXNAD-UHFFFAOYNA-N	O=C(OC1CC(O)(C(=O)O)CC(O)C1(O))C=CC=2C=CC(O)=C(O)C=2	---	---	---	---	---	UP
POS20485	[(2R,3S,4S,5R,6S)-3,4-dihydroxy-6-[4-[3-(4-hydroxy-3-methoxyphenyl)-1,3,3a,4,6,6a-hexahydrofuro[3,4-c]furan-6-yl]-2-methoxyphenoxy]-5-[(2S,3R,4R,5R,6S)-3,4,5-trihydroxy-6-methyloxan-2-yl]oxyoxan-2-yl]methyl acetate	5.289	726.3	[M+H]+	726.297	True	3.06663e+07	2.13526e+07	1.31498e+07	1.64995e+07	2.39208e+07	1.96441e+07	3.54953e+07	4.36823e+07	5.15112e+07	3.46735e+07	2.13968e+07	2.92532e+07	0.0125942	0.57975	-0.786498	2.08722e+07	6.09449e+06	2.48806e+06	29.1991	3.6002e+07	1.05868e+07	4.32204e+06	29.4061	0.047399	1.18912	1.22613	1.89983	C34H44O16	Lignan glycosides	FUBVFOMIYZMXCB-DWHCWPPGSA-N	O=C(OCC1OC(OC2=CC=C(C=C2OC)C3OCC4C(OCC34)C5=CC=C(O)C(OC)=C5)C(OC6OC(C)C(O)C(O)C6O)C(O)C1O)C	---	45782984	---	Lignans, neolignans and related compounds	Lignan glycosides	DOWN
NEG6405	9-F1-phytoprostane	8.186	327.214	[M-H]-	327.218	TRUE	5.59866e+07	1.31493e+08	7.73931e+07	1.12921e+08	6.8971e+07	1.45864e+08	2.69301e+08	3.25686e+08	1.62579e+08	3.10737e+07	5.04284e+08	3.02279e+08	0.0315467	0.371507	-1.42854	9.87714e+07	3.65083e+07	1.49044e+07	36.9624	2.65867e+08	1.59722e+08	6.5206e+07	60.0757	0.0900275	1.18883	1.09647	1.50105	C18H32O5	Fatty Acyls	GKBLNJXQDMHILB-WBWYXKPPSA-N	CC[C@H]1[C@@H](O)C[C@H](O)[C@H]1\C=C\[C@H](O)CCCCCCCC(O)=O	---	157010317	HMDB0304641	Lipids and lipid-like molecules	Fatty Acyls	DOWN
NEG4784	Propetamphos	5.966	280.079	[M-H]-	280.078	TRUE	7.32794e+07	9.42181e+07	1.11771e+08	1.07262e+08	6.32313e+07	8.16903e+07	5.84176e+07	4.94003e+07	4.78562e+07	7.69151e+07	7.23644e+07	6.17957e+07	0.0137267	1.44909	0.535146	8.85754e+07	1.91977e+07	7.83743e+06	21.6739	6.11249e+07	1.18065e+07	4.81997e+06	19.3153	0.0500659	1.18843	1.21332	1.86243	C10H20NO4PS	Fatty acid esters	BZNDWPRGXNILMS-VQHVLOKHSA-N	CCNP(=S)(OC)O\C(C)=C\C(=O)OC(C)C	C18669	5372405	---	Lipids and lipid-like molecules	Fatty Acyls	UP
NEG12162	[1,6-dihydroxy-8-(hydroxymethyl)-4,12,12,15-tetramethyl-13-(2-methylpropanoyloxy)-5-oxo-14-tetracyclo[8.5.0.02,6.011,13]pentadeca-3,8-dienyl] (E)-2-methylbut-2-enoate	7.709	561.274	[M-H]-	561.271	TRUE	2.37408e+06	6.17534e+06	8.22558e+06	9.45599e+06	8.20005e+06	1.11035e+07	3.6884e+06	2.83908e+06	5.11634e+06	4.05717e+06	3.59559e+06	4.9564e+06	0.0201548	1.87748	0.9088	7.58909e+06	3.02688e+06	1.23572e+06	39.8846	4.04216e+06	867397	354113	21.4587	0.0653853	1.18668	1.16423	1.69562	C29H40O8	Tigliane and ingenane diterpenoids	MVWXLRYZCZSBKW-OQLLNIDSSA-N	O=C(OC1C(C)C2(O)C(C=C(CO)CC3(O)C(=O)C(=CC32)C)C4C1(OC(=O)C(C)C)C4(C)C)C(=CC)C	---	71694443	---	Lipids and lipid-like molecules	Prenol lipids	UP
POS4311	4-amino-2-oxohydroquinoline-3-carbonitrile	0.676	208.046	[M+H-H2O]+	208.048	True	1.90917e+08	1.42964e+08	1.0932e+08	1.26708e+08	1.00437e+08	1.02284e+08	9.04091e+07	8.36982e+07	8.52805e+07	8.89589e+07	9.73718e+07	8.07526e+07	0.0166205	1.46756	0.553424	1.28772e+08	3.4498e+07	1.40838e+07	26.7901	8.77452e+07	5.8752e+06	2.39854e+06	6.69575	0.0573277	1.18654	1.23549	1.77936	C10H7N3O	Hydroquinolones	WDULLPIFJCJVCX-UHFFFAOYSA-N	N#Cc1c(O)nc2ccccc2c1N	---	5200312	---	Organoheterocyclic compounds	Quinolines and derivatives	UP
POS8321	Colneleic acid	10.025	295.226	[M+H]+	295.227	True	2.16666e+07	1.10125e+07	9.42392e+06	1.1067e+07	1.64961e+07	1.21579e+07	2.60067e+08	3.08537e+08	7.78324e+07	4.41738e+06	8.98084e+08	5.21269e+08	0.0321957	0.0395246	-4.66111	1.36373e+07	4.60609e+06	1.88043e+06	33.7756	3.45035e+08	3.26463e+08	1.33278e+08	94.6176	0.0914074	1.18638	1.09285	1.4922	C18H30O3	Fatty Acyls	HHZKKFXQEIBVEV-CXXUKANQSA-N	CCCCC\C=C/C=C/O\C=C\CCCCCCC(O)=O	C19827	6441681	HMDB0030995	Lipids and lipid-like molecules	Fatty Acyls	DOWN
NEG5946	9,10-Epoxyoctadecanoic acid	9.201	313.235	[M-H]-	313.238	TRUE	6.58895e+07	1.34261e+08	2.15919e+08	2.37306e+08	2.4434e+08	1.97528e+08	7.98195e+07	1.31614e+08	1.6435e+08	5.51577e+07	3.29326e+07	6.30282e+07	0.0219004	2.07865	1.05565	1.82541e+08	6.94197e+07	2.83405e+07	38.0298	8.78169e+07	5.00655e+07	2.04391e+07	57.0112	0.0691522	1.18601	1.15074	1.65955	C18H34O4	Fatty Acyls	ITTPZDMHCNGAGQ-DLBZAZTESA-N	OCCCCCCCC[C@@H]1O[C@@H]1CCCCCCCC(O)=O	C19418	16061045	HMDB0061650	Lipids and lipid-like molecules	Fatty Acyls	UP
POS4533	Prolylproline	2.824	213.123	[M+2H]2+	213.123	True	3.13776e+08	1.65425e+08	4.74136e+08	2.28973e+08	1.5138e+08	1.2657e+08	4.78815e+08	3.93561e+08	1.51789e+08	7.15065e+08	8.75684e+08	8.19858e+08	0.0261495	0.42514	-1.23399	2.43377e+08	1.31603e+08	5.37268e+07	54.0738	5.72462e+08	2.79723e+08	1.14196e+08	48.8632	0.0783461	1.18527	1.14111	1.58254	C10H16N2O3	Peptides	RWCOTTLHDJWHRS-UHFFFAOYSA-N	O=C(O)C2N(C(=O)C1NCCC1)CCC2	---	---	HMDB0011180	Organic acids and derivatives	Carboxylic acids and derivatives	DOWN
NEG9843	Irigenin, 7-Benzyl Ether	7.706	449.223	[M-H]-	449.223	TRUE	1.79772e+06	1.56876e+07	2.92433e+07	3.54368e+06	3.70071e+06	4.33461e+06	1.9827e+07	3.54761e+07	3.2743e+07	1.70028e+07	1.61155e+07	2.74661e+07	0.022062	0.392299	-1.34997	9.71794e+06	1.07974e+07	4.408e+06	111.108	2.47718e+07	8.3081e+06	3.39177e+06	33.5386	0.0693635	1.18465	1.16496	1.65636	C25H22O8	4'-O-methylated isoflavonoids	WSKWDXWDFFVUKX-UHFFFAOYSA-N	O=C1C(=COC=2C=C(OCC=3C=CC=CC3)C(OC)=C(O)C12)C=4C=C(O)C(OC)=C(OC)C4	---	6063287	---	Phenylpropanoids and polyketides	Isoflavonoids	DOWN
NEG540	Succinic acid	2.313	117.016	[M-H]-	117.019	TRUE	3.58442e+09	1.43064e+09	2.20033e+09	4.18283e+09	2.67991e+09	2.69799e+09	4.67692e+09	5.80519e+09	6.09708e+09	6.90214e+09	6.39558e+09	1.62278e+09	0.0193805	0.53258	-0.908929	2.79602e+09	9.7847e+08	3.99459e+08	34.9951	5.24995e+09	1.92628e+09	7.86402e+08	36.6915	0.0633629	1.18438	1.18107	1.71264	C4H6O4	Dicarboxylic acids and derivatives	KDYFGRWQOYBRFD-UHFFFAOYSA-N	O=C(O)CCC(=O)O	C00042	---	HMDB0000254	Organic acids and derivatives	Carboxylic acids and derivatives	DOWN
POS4125	N,N-Dimethylarginine	0.924	203.15	[M+H]+	203.15	True	1.1541e+09	8.27668e+08	1.16284e+09	1.0379e+09	6.50363e+08	9.54546e+08	1.13158e+09	1.21403e+09	1.38899e+09	1.88369e+09	1.33993e+09	1.16674e+09	0.0190691	0.712303	-0.489438	9.64571e+08	1.99089e+08	8.12777e+07	20.6401	1.35416e+09	2.77895e+08	1.1345e+08	20.5216	0.0629321	1.18436	1.17019	1.71967	C8H18N4O2	Amino acids and derivatives	YDGMGEXADBMOMJ-LURJTMIESA-N	CN(C)C(=NCCCC(C(=O)O)N)N	C03626	123831	HMDB0001539	Organic acids and derivatives	Carboxylic acids and derivatives	DOWN
NEG5496	2H-benzo[3,4-d]1,3-dioxolen-5-yl-N-(4,5,6,7-tetrahydrobenzothiazol-2-yl)carbox amide	3.769	301.063	[M-H]-	301.065	TRUE	3.0178e+07	4.48138e+07	1.26514e+08	7.06903e+07	7.85051e+07	8.13127e+07	5.14281e+07	1.06941e+07	1.26552e+07	4.52118e+07	3.468e+07	2.68991e+07	0.021	2.37935	1.25056	7.20023e+07	3.34385e+07	1.36512e+07	46.4409	3.02614e+07	1.67046e+07	6.81964e+06	55.2012	0.0674119	1.18383	1.17416	1.67778	C15H14N2O3S	Benzodioxoles	UMOHXFJXYVAEAW-UHFFFAOYSA-N	OC(=Nc1nc2c(s1)CCCC2)c1ccc2c(c1)OCO2	---	847031	---	Organoheterocyclic compounds	Benzodioxoles	UP
NEG1155	Glutamic acid	0.858	146.043	[M-H]-	146.046	TRUE	1.19589e+10	6.24599e+09	5.30665e+09	6.16973e+09	6.09253e+09	7.35878e+09	1.16745e+10	1.23925e+10	1.32697e+10	9.63514e+09	8.49862e+09	9.61325e+09	0.0151456	0.662725	-0.593518	7.18877e+09	2.42712e+09	9.90867e+08	33.7627	1.08473e+10	1.86807e+09	7.62637e+08	17.2216	0.0529685	1.18357	1.2172	1.81971	C5H9NO4	Amino acids and derivatives	WHUUTDBJXJRKMK-UHFFFAOYSA-N	O=C(O)CCC(N)C(=O)O	C00025	---	HMDB0000148	Organic acids and derivatives	Carboxylic acids and derivatives	DOWN
POS7808	Brevianamide F	6.561	284.139	[M+H]+	284.139	True	3.09943e+07	8.85922e+07	9.65732e+07	7.76619e+07	7.85061e+07	6.89863e+07	4.66075e+07	2.60577e+07	2.33104e+07	5.82087e+07	5.469e+07	4.38721e+07	0.0176376	1.74608	0.804116	7.35523e+07	2.2933e+07	9.36237e+06	31.1792	4.21244e+07	1.45042e+07	5.92131e+06	34.4318	0.0596245	1.18293	1.20842	1.75356	C16H17N3O2	Amino acids and derivatives	RYFZBPVMVYTEKZ-KBPBESRZSA-N	C1C[C@H]2C(=O)N[C@H](C(=O)N2C1)CC3=CNC4=CC=CC=C43	C20563	181567	---	Organic acids and derivatives	Carboxylic acids and derivatives	UP
NEG10113	Pimozide	6.613	460.224	[M-H]-	460.221	TRUE	1.71307e+06	1.6762e+07	1.98719e+07	4.09353e+06	9.73918e+06	8.83789e+06	1.4466e+07	1.64085e+07	1.6498e+07	1.82889e+07	2.25116e+07	2.3323e+07	0.0260948	0.547262	-0.869696	1.01696e+07	7.0425e+06	2.87509e+06	69.2506	1.85827e+07	3.57808e+06	1.46074e+06	19.2549	0.0783356	1.17936	1.18516	1.58345	C28H29F2N3O	Diphenylmethanes	YVUQSNJEYSNKRX-UHFFFAOYSA-N	FC1=CC=C(C=C1)C(CCCN1CCC(CC1)N1C(=O)NC2=C1C=CC=C2)C1=CC=C(F)C=C1	C07566	16362	HMDB0015232	Benzene and substituted derivatives	Benzene and substituted derivatives	DOWN
NEG628	Isonicotinic acid	6.648	122.022	[M-H]-	122.025	TRUE	1.30609e+08	3.21993e+08	4.27612e+08	1.68684e+08	2.90095e+08	2.78792e+08	1.80001e+08	6.87848e+07	1.58315e+08	1.40061e+08	1.38099e+08	1.68809e+08	0.021431	1.89421	0.921594	2.69631e+08	1.07443e+08	4.38634e+07	39.8482	1.42345e+08	3.95163e+07	1.61325e+07	27.7609	0.0686512	1.17837	1.18767	1.66896	C6H5NO2	Pyridinecarboxylic acids	TWBYWOBDOCUKOW-FZOZFQFYNA-N	O=C(O)c1ccncc1	C07446	5922	HMDB0060665	Organoheterocyclic compounds	Pyridines and derivatives	UP
NEG11357	1-[4,5-Dihydroxy-6-(Hydroxymethyl)-3-[(E)-3-(4-Hydroxyphenyl)Prop-2-Enoyl]Oxyoxan-2-Yl]Oxy-6-Hydroxy-7-Methylidene-4a,5,6,7a-Tetrahydro-1H-Cyclopenta[C]Pyran-4-Carboxylic Acid	0.909	519.149	[2M-H]-	519.151	TRUE	2.55527e+07	8.71928e+07	1.26752e+08	8.23e+07	8.82774e+07	8.48562e+07	4.81059e+07	2.87397e+07	2.61479e+07	5.02552e+07	4.7658e+07	55901148	0.018713	1.92724	0.946538	8.24885e+07	3.24414e+07	1.32441e+07	39.3283	4.28013e+07	1.22797e+07	5.01317e+06	28.69	0.0624105	1.17812	1.20415	1.72786	C25H28O12	Hydroxycinnamic acid esters	QPNFBUARICHXGG-QPJJXVBHSA-N	O=C(O)C1=COC(OC2OC(CO)C(O)C(O)C2OC(=O)C=CC3=CC=C(O)C=C3)C4C(=C)C(O)CC14	---	51136493	---	Phenylpropanoids and polyketides	Cinnamic acids and derivatives	UP
POS13897	Caperatic acid	8.965	425.25	[M+Na]+	425.251	True	858792	2.15293e+07	8.11531e+06	734379	5770318	8.89873e+06	4.87243e+07	7.67361e+07	1.70546e+07	445.665	1.27157e+08	1.57915e+08	0.0316392	0.107362	-3.21944	7.65114e+06	7.64056e+06	3.11924e+06	99.8617	7.12647e+07	6.19478e+07	2.52901e+07	86.9263	0.0900275	1.17661	1.10141	1.49977	C21H38O7	Tricarboxylic acids and derivatives	HMJJWFFZRCLIDN-UHFFFAOYSA-N	O=C(OC)CC(O)(C(=O)O)C(C(=O)O)CCCCCCCCCCCCCC	---	193112	---	Organic acids and derivatives	Carboxylic acids and derivatives	DOWN
NEG1501	2-O-Methyl-D-xylose	0.859	163.06	[M-H2O-H]-	163.061	TRUE	5.76315e+08	3.26295e+08	3.24234e+08	7.71762e+08	3.23605e+08	475087697	8.3044e+08	6.76037e+08	7.56353e+08	7.5675e+08	7.81708e+08	4.91419e+08	0.0189224	0.65164	-0.617853	4.66216e+08	1.82008e+08	7.43043e+07	39.0393	7.15451e+08	1.20611e+08	4.92391e+07	16.858	0.0628254	1.17586	1.18717	1.72302	C6H12O5	Organooxygen compounds	STGXGJRRAJKJRG-UHFFFAOYSA-N	COC1C(O)OC(CO)C1O	---	560157	HMDB0033821	Organic oxygen compounds	Organooxygen compounds	DOWN
POS10922	Corchorifatty Acid F	9.385	351.213	[M+Na]+	351.214	True	1.58052e+06	1.42964e+07	5.74722e+06	4.2018e+06	2.49773e+06	446257	6.74593e+07	9.52933e+07	9.09163e+06	418641	1.83492e+08	6.92387e+07	0.035599	0.067695	-3.88481	4.79499e+06	5.02109e+06	2.04985e+06	104.715	7.08323e+07	6.64446e+07	2.71259e+07	93.8056	0.0971344	1.17514	1.07687	1.44856	C18H32O5	Lineolic acids and derivatives	MKYUCBXUUSZMQB-MKZMYESJSA-N	O=C(O)CCCCCCCC(O)C=CC(O)C(O)CC=CCC	---	44559173	HMDB0035919	Lipids and lipid-like molecules	Fatty Acyls	DOWN
POS11630	[4,5-dihydroxy-3,4-bis(hydroxymethyl)-4a,8,8-trimethyl-5,6,7,8a-tetrahydro-1H-naphthalen-1-yl] hexanoate	8.685	367.244	[M+Na]+	367.247	True	1.35904e+07	5.41753e+07	2.12041e+07	3.03361e+07	6.41374e+06	1.95594e+07	4.93973e+07	9.99849e+07	4.98427e+07	1.23067e+07	6.49579e+07	7.39661e+07	0.0323635	0.414543	-1.27041	2.42132e+07	1.67068e+07	6.82054e+06	68.999	5.84093e+07	2.93035e+07	1.19631e+07	50.1693	0.0914074	1.1746	1.09212	1.48994	C21H36O6	Fatty acid esters	PBKUOHTZGOWWBK-UHFFFAOYSA-N	O=C(OC1C=C(CO)C(O)(CO)C2(C)C(O)CCC(C)(C)C12)CCCCC	---	45359477	---	Lipids and lipid-like molecules	Fatty Acyls	DOWN
POS2093	4-Aminophenylacetic acid	0.505	152.07	[M+H]+	152.071	True	3.53354e+08	2.96196e+08	1.96496e+08	2.11902e+08	2.16014e+08	2.19427e+08	1.0107e+08	1.35653e+08	2.01533e+08	2.07011e+08	1.96116e+08	9.72542e+07	0.0183377	1.59102	0.669949	2.48898e+08	6.19882e+07	2.53066e+07	24.9051	1.5644e+08	5.13146e+07	2.09491e+07	32.8015	0.0615825	1.1738	1.22065	1.73665	C8H9NO2	Benzene and substituted derivatives	CSEWAUGPAQPMDC-UHFFFAOYSA-N	NC1=CC=C(CC(O)=O)C=C1	---	14533;139067909	HMDB0246358	Benzenoids	Benzene and substituted derivatives	UP
POS1901	gamma-Guanidinobutyric acid	1.413	146.092	[M+H]+	146.092	True	5.69038e+08	2.58504e+08	3.1342e+08	6.33686e+08	1.27889e+08	4.77782e+08	2.19068e+08	1.29828e+08	2.77408e+08	1.49826e+08	1.31986e+08	7.8156e+07	0.0209861	2.41345	1.2711	3.9672e+08	1.9531e+08	7.97349e+07	49.2312	1.64379e+08	7.1632e+07	2.92436e+07	43.5774	0.0674119	1.17214	1.22982	1.67807	C5H11N3O2	Amino acids and derivatives	TUHVEAJXIMEOSA-UHFFFAOYSA-N	N=C(N)NCCCC(=O)O	C01035	500;25200642	HMDB0003464	Organic acids and derivatives	Carboxylic acids and derivatives	UP
POS486	4,4-Dimethyl-2-oxazoline	5.289	100.076	[M+CH3OH+H]+	100.076	True	1.50098e+08	4.09661e+08	4.09443e+08	2.06233e+08	3.03061e+08	2.16073e+08	1.07262e+08	8.43557e+07	2.14073e+08	1.50639e+08	1.5974e+08	1.66516e+08	0.019407	1.92	0.94111	2.82428e+08	1.0997e+08	4.4895e+07	38.9373	1.47098e+08	4.59533e+07	1.87604e+07	31.24	0.0633629	1.17201	1.18651	1.71204	C5H9NO	Azolines	KOAMXHRRVFDWRQ-UHFFFAOYSA-N	CC1(C)COC=N1	---	121630	HMDB0246597	Organoheterocyclic compounds	Azolines	UP
POS16467	CE-108E aglycone	8.047	508.268	[M+H]+	508.269	True	3.17478e+06	5.9525e+06	3.35869e+06	9.55255e+06	1.93361e+06	7.3861e+06	5.60467e+07	1.5148e+07	4.70107e+07	5.01765e+06	1.85677e+07	3.47215e+07	0.0143228	0.177655	-2.49285	5.22637e+06	2.91366e+06	1.1895e+06	55.7492	2.94187e+07	1.98165e+07	8.09003e+06	67.36	0.0516163	1.17126	1.21545	1.84397	C30H37NO6	Macrolides and analogues	LARXQQSQVITAGF-IIXFXMGHSA-N	O=C1OC(C)CC=CC=CC=CC=CC=CC2OC(O)(C=CCCCC(=O)C=CC1C)C=CC2C(=O)N	---	139291940	---	Phenylpropanoids and polyketides	Macrolides and analogues	DOWN
POS1249	4-Hydroxy-2H-pyran-3-carboxaldehyde	2.782	127.039	[M+Na]+	127.04	True	3.48934e+09	2.69193e+09	1.23699e+09	8.05985e+08	2.22738e+09	1.35906e+09	7.12257e+08	1.07895e+09	7.62775e+08	1.11438e+09	7.79574e+08	3.94277e+08	0.0219495	2.43911	1.28635	1.96845e+09	1.016e+09	4.1478e+08	51.6143	8.07037e+08	2.64752e+08	1.08085e+08	32.8054	0.0691522	1.17104	1.16722	1.65858	C6H6O3	Pyrans	ZNUNRMPPGAAKKR-UHFFFAOYSA-N	OC1=C(COC=C1)C=O	---	---	HMDB0031256	Organoheterocyclic compounds	Pyrans	UP
NEG4313	Dodecyl sulfate	12.552	265.145	[M-H]-	265.148	TRUE	1.01167e+10	1.19914e+10	1.79878e+10	8.06629e+09	7.01933e+09	5.8466e+09	4.73356e+09	3.67936e+09	4.84015e+09	4.3625e+09	5.58853e+09	6.21013e+09	0.0168189	2.07478	1.05296	1.01714e+10	4.4155e+09	1.80262e+09	43.4111	4.90237e+09	8.94498e+08	3.65177e+08	18.2462	0.0576751	1.17083	1.18907	1.7742	C12H26O4S	Sulfuric acid monoesters	MOTZDAYCYVMXPC-UHFFFAOYSA-N	CCCCCCCCCCCCOS(O)(=O)=O	---	8778	---	Organic acids and derivatives	Organic sulfuric acids and derivatives	UP
POS8856	Glutathione (oxidized)	1.088	307.083	[M+2H]+	307.083	True	1.39788e+09	1.46057e+09	1.50213e+09	1.3878e+09	1.01692e+09	1.35784e+09	1.32139e+09	1.07111e+09	9.45525e+08	1.24864e+09	9.45739e+08	1.06167e+09	0.0230551	1.23188	0.300865	1.35385e+09	1.73209e+08	7.07123e+07	12.7938	1.09901e+09	1.55606e+08	6.35257e+07	14.1587	0.0716019	1.17067	1.14356	1.63723	C20H32N6O12S2	Peptides	YPZRWBKMTBYPTK-BJDJZHNGSA-N	C(CC(=O)N[C@@H](CSSC[C@@H](C(=O)NCC(=O)O)NC(=O)CC[C@@H](C(=O)O)N)C(=O)NCC(=O)O)[C@@H](C(=O)O)N	C00127	65359;11215652	HMDB0003337	Organic acids and derivatives	Carboxylic acids and derivatives	UP
POS1437	Isoleucine	2.458	132.102	[M+H]+	132.102	True	2.45971e+10	2.55025e+10	3.12279e+10	4.72069e+10	3.93207e+10	3.91556e+10	3.52956e+10	7.73674e+10	8.49406e+10	8.23101e+10	4.36659e+10	4.66543e+10	0.0191696	0.559135	-0.838732	3.45018e+10	8.90067e+09	3.63368e+09	25.7977	6.17057e+10	2.21773e+10	9.05384e+09	35.9404	0.0629919	1.16856	1.16959	1.71739	C6H13NO2	Amino acids and derivatives	AGPKZVBTJJNPAG-WHFBIAKZSA-N	CC[C@H](C)[C@H](N)C(=O)O	C00407	6306	HMDB0000172	Organic acids and derivatives	Carboxylic acids and derivatives	DOWN
POS9795	Tris(2-chloroisopropyl)phosphate	8.954	327.007	[M+H]+	327.008	True	8.22996e+07	8.66187e+07	7.59153e+07	5.62362e+07	6.1265e+07	5.81468e+07	6.12807e+07	55663380	5.30435e+07	5.86062e+07	5.08727e+07	4.66878e+07	0.0219044	1.28921	0.366488	7.00803e+07	1.31807e+07	5.381e+06	18.808	5.4359e+07	5.29872e+06	2.1632e+06	9.74765	0.0691522	1.1684	1.15203	1.65947	C9H18Cl3O4P	Trialkyl phosphates	KVMPUXDNESXNOH-UHFFFAOYSA-N	CC(CCl)OP(=O)(OC(C)CCl)OC(C)CCl	---	26176	---	Organic acids and derivatives	Organic phosphoric acids and derivatives	UP
NEG7639	N-(3-fluoro-4-methylphenyl)-2-[4-(N-methylcarbamoyl)-2-oxohydroquinolyl]acetam ide	5.115	366.125	[M-H]-	366.126	TRUE	1.09783e+08	7.05217e+07	1.15084e+08	1.27053e+08	5.40294e+07	1.03901e+08	6.2712e+07	5.1857e+07	5.01251e+07	6.82138e+07	6.03916e+07	7.87223e+07	0.0182058	1.56005	0.641592	9.67287e+07	2.82431e+07	1.15302e+07	29.1983	6.20036e+07	1.06323e+07	4.34063e+06	17.1479	0.0613229	1.16825	1.19459	1.73979	C20H18FN3O3	Quinoline carboxamides	NHIJPYLRSMZHBE-UHFFFAOYSA-N	CN=C(O)c1cc(=O)n(CC(O)=Nc2ccc(C)c(F)c2)c2ccccc12	---	25300804	---	Organoheterocyclic compounds	Quinolines and derivatives	UP
POS5104	12-Hydroxyjasmonic Acid	7.1	227.127	[M+H-H2O]+	227.128	True	1.41368e+06	3.98945e+07	4.96809e+07	5.23006e+06	1.66914e+06	9.36596e+06	53305392	1.29394e+08	1.15655e+08	2.85209e+07	2.8619e+07	6.69396e+07	0.0234104	0.253896	-1.97769	1.78757e+07	2.12715e+07	8.68405e+06	118.997	7.04056e+07	4.32019e+07	1.76371e+07	61.3614	0.0724538	1.16818	1.14184	1.63059	C12H18O4	Oxidized fatty acids	RZGFUGXQKMEMOO-BSANDHCLSA-N	O=C(O)CC1CCC(=O)C1(CC=CCCO)	---	---	---	Lipids and lipid-like molecules	Fatty Acyls	DOWN
POS14991	FMN	5.576	457.112	[M+H]+	457.112	True	9.723e+07	9.19047e+07	5.38616e+07	5.97026e+07	6.4312e+07	6.10973e+07	9.61541e+07	8.10397e+07	8.60475e+07	1.28335e+08	9.80308e+07	1.10876e+08	0.0191403	0.712939	-0.488149	7.13514e+07	1.83762e+07	7.50207e+06	25.7546	1.00081e+08	1.72856e+07	7.05683e+06	17.2717	0.0629919	1.16668	1.17512	1.71805	C17H21N4O9P	Flavin nucleotides	FVTCRASFADXXNN-SCRDCRAPSA-N	CC1=CC2=C(C=C1C)N(C3=NC(=O)NC(=O)C3=N2)C[C@@H]([C@@H]([C@@H](COP(=O)(O)O)O)O)O	C00061	643976	HMDB0001520	Nucleosides, nucleotides, and analogues	Flavin nucleotides	DOWN
NEG5241	3,4-Dimethyl-5-propyl-2-furannonanoic acid	10.027	293.209	[M-H]-	293.212	TRUE	7.9595e+07	4.76489e+07	4.88818e+07	4.4762e+07	1.56677e+07	1.54973e+07	1.55445e+09	2.08377e+09	4.69978e+08	1.76068e+06	6.50702e+09	3.99359e+09	0.0369742	0.0172514	-5.85714	4.20088e+07	2.40669e+07	9.82525e+06	57.29	2.43509e+09	2.43685e+09	9.9484e+08	100.072	0.0989603	1.16629	1.07052	1.4321	C18H30O3	Fatty Acyls	NMZGYZMOQZXEOU-UHFFFAOYSA-N	CCCC1=C(C)C(C)=C(CCCCCCCCC(O)=O)O1	---	13963864	HMDB0061644	Lipids and lipid-like molecules	Fatty Acyls	DOWN
POS5968	Pivaloylcarnitine	5.473	246.169	[M+H]+	246.171	True	4.77454e+08	4.67789e+08	5.77338e+08	5.28089e+08	6.66841e+08	6.17477e+08	5.85481e+08	1.22138e+09	1.68491e+09	1.3777e+09	5.41276e+08	1.11123e+09	0.0172168	0.511347	-0.967627	5.55831e+08	7.90569e+07	3.22748e+07	14.2232	1.087e+09	4.49439e+08	1.83483e+08	41.3469	0.0584618	1.16484	1.18573	1.76405	C12H23NO4	Fatty Acyls	YICAQFPUDACYGQ-UHFFFAOYSA-N	CC(C)(C)C(=O)OC(CC([O-])=O)C[N+](C)(C)C	---	126894	HMDB0041993	Lipids and lipid-like molecules	Fatty Acyls	DOWN
POS3295	3,5-Dihydroxyphenylglycine	0.896	184.064	[M+H-H2O]+	184.06	True	2.51224e+09	2.30173e+09	2.07426e+09	1.27459e+09	1.97258e+09	1.50917e+09	1.62086e+09	1.52827e+09	1.16748e+09	1.11404e+09	1.16848e+09	1.5794e+09	0.0227353	1.4238	0.509746	1.94076e+09	4.70271e+08	1.91987e+08	24.2313	1.36309e+09	2.36084e+08	9.63811e+07	17.3198	0.0709242	1.16409	1.14544	1.6433	C8H9NO4	Amino acids and derivatives	IFXDBKRFNXPGNO-UHFFFAOYSA-N	O=C(O)CNC=1C=C(O)C=C(O)C1	---	---	HMDB0244908	Organic acids and derivatives	Carboxylic acids and derivatives	UP
NEG755	Pyroglutamic acid	1.376	128.032	[M-H]-	128.035	TRUE	1.71816e+09	7.45897e+08	732838122	1307613883	1.56556e+09	8.4334e+08	1.27457e+09	1.78531e+09	1.6897e+09	3.4532e+09	2.8845e+09	1.90088e+09	0.0240914	0.532285	-0.909729	1.15223e+09	4.36273e+08	1.78108e+08	37.8632	2.16469e+09	8.25814e+08	3.37137e+08	38.1492	0.0736233	1.16361	1.13695	1.61814	C5H7NO3	Amino acids and derivatives	ODHCTXKNWHHXJC-VKHMYHEASA-N	O=C(O)C1N=C(O)CC1	C01879	7405	HMDB0000267	Organic acids and derivatives	Carboxylic acids and derivatives	DOWN
POS10831	8-{5-[(3E)-2-(acetyloxy)pent-3-en-1-yl]-1-hydroxy-4-oxocyclopent-2-en-1-yl}octanoic acid	8.023	349.198	[M+H]+	349.2	True	5.95736e+06	4.97034e+07	1.03279e+07	2.84226e+07	6.21836e+06	2.58629e+07	7.61325e+07	1.56219e+08	4.21858e+07	2.4709e+06	1.70493e+08	7.02338e+07	0.0394993	0.244319	-2.03316	2.10821e+07	1.70954e+07	6.97916e+06	81.0896	8.62892e+07	6.52871e+07	2.66534e+07	75.6608	0.102819	1.16132	1.06348	1.40341	C20H30O6	Medium-chain fatty acids	UDYISUDUTWQUBB-UHFFFAOYSA-N	C/C=C/C(CC(C(CCCCCCCC(O)=O)(C=C1)O)C1=O)OC(C)=O	---	163167887	---	Lipids and lipid-like molecules	Fatty Acyls	DOWN
NEG2393	Camalexin	1.001	199.034	[M-H]-	199.034	TRUE	4.16784e+07	7.22468e+07	4.30764e+07	4.29918e+07	3.80077e+07	6.1568e+07	2.6923e+08	2.92512e+08	3.4237e+08	7.9881e+07	1.04914e+08	6.24725e+07	0.0184593	0.260183	-1.9424	4.99282e+07	1.37027e+07	5.59411e+06	27.4448	1.91897e+08	1.22972e+08	5.0203e+07	64.0823	0.0617194	1.16026	1.17552	1.73379	C11H8N2S	Indoles	IYODIJVWGPRBGQ-UHFFFAOYSA-N	C1=CC=C2C(=C1)C(=CN2)C3=NC=CS3	C21721	636970	HMDB0038631	Organoheterocyclic compounds	Indoles and derivatives	DOWN
POS10239	(E)-5-(1,2,4a,5-Tetramethyl-7-oxo-3,4,8,8a-tetrahydro-2H-naphthalen-1-yl)-3-methylpent-2-enoic acid	10.025	336.252	[M+H]+	336.253	True	1.02059e+06	1.02992e+06	1.1241e+06	25703.5	4.08524e+06	880997	2.68809e+07	3.98205e+07	1.40529e+07	628487	1.30778e+08	7.81047e+07	0.0384059	0.0281347	-5.1515	1.36109e+06	1.39402e+06	569107	102.419	4.83776e+07	4.83054e+07	1.97206e+07	99.8507	0.100776	1.16019	1.06418	1.4156	C20H30O3	Colensane and clerodane diterpenoids	SLMFLTPPPXRYHP-JLHYYAGUSA-N	O=C(O)C=C(C)CCC1(C)C(C)CCC2(C(=CC(=O)CC21)C)C	---	13918478	---	Lipids and lipid-like molecules	Prenol lipids	DOWN
POS4821	Pantothenic acid	5.051	220.118	[M+H]+	220.118	True	2.33163e+09	1.19255e+08	1.13698e+08	4.88676e+08	1.07905e+08	4.2835e+08	2.2296e+09	1.4437e+09	2.35014e+09	2.10879e+09	2.11765e+09	6.79316e+08	0.0194902	0.328434	-1.60633	5.98253e+08	8.66043e+08	3.53561e+08	144.762	1.82153e+09	6.42427e+08	2.6227e+08	35.2685	0.0634381	1.15967	1.18576	1.71018	C9H17NO5	Secondary alcohols	GHOKWGTUZJEAQD-ZETCQYMHSA-N	O=C(O)CCN=C(O)C(O)C(C)(C)CO	C00864	988	HMDB0000210	Organic oxygen compounds	Organooxygen compounds	DOWN
POS5881	Tiglylcarnitine	5.358	244.154	[M+Na]+	244.155	True	4.74896e+07	7.28037e+07	7.49627e+07	6.77116e+07	7.69187e+07	6.99327e+07	8.61954e+07	1.20724e+08	1.43033e+08	7.74892e+07	9.41096e+07	7.64744e+07	0.0234996	0.685287	-0.545219	6.83032e+07	1.07242e+07	4.37814e+06	15.7009	9.96709e+07	2.67062e+07	1.09028e+07	26.7944	0.0724759	1.1588	1.14058	1.62894	C12H21NO4	Fatty Acyls	WURBQCVBQNMUQT-OLKPEBQYSA-N	C\C=C(/C)C(=O)O[C@H](CC([O-])=O)C[N+](C)(C)C	---	91825636	HMDB0002366	Lipids and lipid-like molecules	Fatty Acyls	DOWN
POS6576	Leu-leu-ome	6.346	259.202	[M+H]+	259.202	True	5.4983e+07	1.31547e+08	1.1664e+08	2.35683e+08	1.06033e+08	2.11836e+08	5.43739e+07	9.84642e+07	8.34471e+07	4.75877e+07	4.59396e+07	4.27753e+07	0.0207093	2.29938	1.20124	1.42787e+08	6.82169e+07	2.78494e+07	47.7754	6.2098e+07	2.31644e+07	9.45683e+06	37.303	0.0667589	1.15807	1.17257	1.68384	C13H26N2O3	Carboxylic acids and derivatives	CMQIGLGSRAQZAD-UHFFFAOYSA-N	CCCCC(N)C(=O)NC(CCCC)C(=O)OC	---	19975318	HMDB0254028	Organic acids and derivatives	Carboxylic acids and derivatives	UP
POS13565	Cephalosporin	7.435	416.113	[M+Na]+	416.113	True	4.92121e+06	1.12501e+08	1.4931e+08	4.42625e+07	3.22426e+07	3.53113e+07	1.29982e+08	1.42472e+08	1.65647e+08	1.06434e+08	9.61068e+07	1.33372e+08	0.0240567	0.489071	-1.03188	6.30914e+07	5.53834e+07	2.26102e+07	87.7829	1.29002e+08	2.50431e+07	1.02238e+07	19.4129	0.0736233	1.15787	1.17273	1.61876	C16H21N3O8S	Cephems	HOKIDJSKDBPKTQ-GLXFQSAKSA-N	O=C(O)C1=C(COC(=O)C)CSC2N1C(=O)C2N=C(O)CCCC(N)C(=O)O	C00916	65536	HMDB0060450	Organic acids and derivatives	Carboxylic acids and derivatives	DOWN
POS128	Furanone A	4.593	85.0289	[M+H]+	85.0289	True	5.45131e+08	5.39541e+08	4.03327e+08	2.92369e+08	3.58247e+08	2.53587e+08	2.77031e+08	3.63063e+08	1.68915e+08	1.5278e+08	2.05898e+08	2.36324e+08	0.019513	1.70383	0.768784	3.987e+08	1.22719e+08	5.01e+07	30.7799	2.34002e+08	7.76361e+07	3.16948e+07	33.1775	0.0634381	1.1577	1.17451	1.70968	C4H4O2	Dihydrofurans	RHDGNLCLDBVESU-UHFFFAOYSA-N	O=C1CC=CO1	C17602	140765	HMDB0094691	Organoheterocyclic compounds	Dihydrofurans	UP
POS25283	Kabiramide_B	7.638	950.477	[M+2H]2+	950.473	True	3.52896e+06	8.02158e+06	1.81365e+07	5.87403e+06	1.05474e+07	1.38918e+07	906033	1.04814e+07	301232	899131	1.10607e+06	304829	0.0187477	4.28612	2.09967	1e+07	5.37513e+06	2.19439e+06	53.7511	2.33312e+06	4.00589e+06	1.6354e+06	171.697	0.0624105	1.1572	1.17247	1.72705	C47H69N5O14	Diterpene lactones	SVDMAXBQMZIUPX-QEBOZNLESA-N	C[C@H]1C[C@@H](CC(=O)O[C@H]([C@@H]([C@H](CC=CC2=NC(=CO2)C3=NC(=CO3)C4=NC(=CO4)[C@@H]([C@H]([C@H](C1)O)C)OC)O)C)C[C@@H]([C@@H](C)CCC(=O)[C@H](C)[C@@H]([C@H](C)/C=C/N(C)C=O)OC)OC)OC(=O)N	---	101425794	---	Lipids and lipid-like molecules	Prenol lipids	UP
POS13682	Phyllanthin	5.547	419.244	[M+2H]2+	419.243	True	1.3883e+07	6.6444e+07	8.33737e+07	1.2665e+08	7.27862e+07	1.10704e+08	6.01285e+07	2.25815e+07	4.38733e+07	1.96842e+07	2.85295e+07	2.72949e+07	0.025316	2.34469	1.22939	7.89736e+07	3.93226e+07	1.60534e+07	49.7921	3.3682e+07	1.54258e+07	6.29757e+06	45.7985	0.0764628	1.15716	1.12973	1.59661	C24H34O6	Dibenzylbutane lignans	KFLQGJQSLUYUBF-WOJBJXKFSA-N	O(C1=CC=C(C=C1OC)CC(COC)C(COC)CC2=CC=C(OC)C(OC)=C2)C	C10746	9953821	HMDB0256511	Lignans, neolignans and related compounds	Dibenzylbutane lignans	UP
POS584	N-Ethylglycine	13.941	104.071	[M+H]+	104.071	True	6.65929e+07	6.13097e+07	4.65501e+07	6.3098e+07	6.43028e+07	1.56435e+08	1.10672e+08	6.94425e+07	1.5375e+08	1.96793e+08	2.65263e+08	1.57199e+08	0.0282041	0.480829	-1.0564	7.63814e+07	3.98592e+07	1.62724e+07	52.1844	1.58853e+08	6.7981e+07	2.77531e+07	42.7948	0.0825591	1.1543	1.11345	1.54969	C4H9NO2	Carboxylic acids and derivatives	YPIGGYHFMKJNKV-UHFFFAOYSA-N	CCNCC(O)=O	C11735	316542;6992079	HMDB0041945	Organic acids and derivatives	Carboxylic acids and derivatives	DOWN
NEG3373	1,10-Epoxygermacrone	10.118	233.151	[M-H]-	233.154	TRUE	5.37895e+07	5.00352e+07	5.26437e+07	1.20329e+08	1.08358e+08	5.91024e+07	5.34511e+07	5.0066e+07	4.30551e+07	3.37729e+07	2.66504e+07	2.91817e+07	0.0295714	1.88104	0.911528	7.4043e+07	3.15836e+07	1.2894e+07	42.6558	3.93628e+07	1.1164e+07	4.55769e+06	28.3618	0.0860669	1.15387	1.10809	1.52913	C15H22O2	Prenol lipids	BRHJBHVGLHMQCU-WZUFQYTHSA-N	CC(C)=C1C\C=C(C)/CCC2OC2(C)CC1=O	---	15139241	HMDB0035408	Lipids and lipid-like molecules	Prenol lipids	UP
POS8557	10-ethyl-14-methyl-12-oxa-4-azatetracyclo[7.6.1.0?,?.0,?]hexadecan-13-one	5.091	300.191	[M+H]+	300.193	True	9.66572e+07	1.4502e+08	1.26137e+08	1.95463e+08	1.14636e+08	1.8956e+08	2.18374e+08	2.64903e+08	341430905	2.00909e+08	2.11321e+08	1.44318e+08	0.0227904	0.628033	-0.671088	1.44579e+08	4.03631e+07	1.64781e+07	27.9177	2.30209e+08	6.6793e+07	2.72681e+07	29.014	0.0709242	1.15302	1.15116	1.64225	C17H27NO2	Stenine-type alkaloids	ROIHYOJMCBKEER-UHFFFAOYSA-N	CCC(C(C(C1C)C2CC3)OC1=O)C1C2N3CCCC1	---	14729185	---	Alkaloids and derivatives	Stemona alkaloids	DOWN
NEG4334	Sulfisoxazole	5.249	266.063	[M-H]-	266.061	TRUE	5.11204e+07	3.07876e+08	5.13678e+08	2.76559e+08	2.98244e+08	3.00085e+08	1.17108e+08	1.7483e+08	1.53397e+08	7.14272e+07	8.33387e+07	1.35109e+08	0.0217097	2.37696	1.24911	2.91261e+08	1.46803e+08	5.99321e+07	50.4027	1.22535e+08	4.0058e+07	1.63536e+07	32.691	0.0691522	1.15132	1.1645	1.66335	C11H13N3O3S	Aminobenzenesulfonamides	NHUHCSRWZMLRLA-UHFFFAOYSA-N	CC1=NOC(NS(=O)(=O)C2=CC=C(N)C=C2)=C1C	C07318	5344	HMDB0014408	Benzenoids	Benzene and substituted derivatives	UP
POS10136	Trp-Glu	5.158	334.139	[M+H]+	334.14	True	2.17515e+07	4.2753e+07	2.85024e+07	4.9082e+07	3.90441e+07	5.70361e+07	6.98084e+07	1.04508e+08	9.61382e+07	5.22194e+07	5.78144e+07	4.16033e+07	0.0239832	0.564258	-0.825572	3.96948e+07	1.30065e+07	5.30988e+06	32.7662	7.03487e+07	2.50773e+07	1.02378e+07	35.6472	0.073587	1.15033	1.14162	1.62009	C16H19N3O5	Peptides	PWIQCLSQVQBOQV-AAEUAGOBSA-N	C1=CC=C2C(=C1)C(=CN2)C[C@@H](C(=O)N[C@@H](CCC(=O)O)C(=O)O)N	---	7009663	HMDB0029082	Organic acids and derivatives	Carboxylic acids and derivatives	DOWN
POS22203	Dinactin	9.256	803.437	[M+H]+	803.434	True	6.22196e+07	8.26624e+07	1.01656e+08	2.01136e+08	2.39189e+08	1.09327e+08	6.09735e+07	7.48494e+07	4.37815e+07	3.63657e+07	2.49595e+07	8.85562e+07	0.0289134	2.41646	1.2729	1.32698e+08	7.07173e+07	2.88702e+07	53.2918	5.49143e+07	2.42123e+07	9.88464e+06	44.0911	0.0843124	1.15027	1.11243	1.5389	C42H68O12	Macrolides and analogues	ZBDGIMZKOJALMU-HXUSMMTHSA-N	O=C1OC(C)CC2OC(CC2)C(C(=O)OC(CC)CC3OC(CC3)C(C(=O)OC(C)CC4OC(CC4)C(C(=O)OC(CC)CC5OC(CC5)C1C)C)C)C	---	6916048	---	Phenylpropanoids and polyketides	Macrolides and analogues	UP
NEG6798	N-[2-(4-fluoro-2,7-dimethylindol-3-yl)ethyl](2-methoxyphenyl)carboxamide	6.401	339.153	[M-H2O-H]-	339.151	TRUE	6.8256e+06	1.45123e+07	1.92736e+07	2.98559e+07	1.75029e+07	2.09852e+07	1.36002e+07	8.8521e+06	5.96267e+06	1.1038e+07	6.10271e+06	11354228	0.0267381	1.91453	0.936989	1.81593e+07	7.5924e+06	3.09958e+06	41.8101	9.48498e+06	3.0688e+06	1.25283e+06	32.3543	0.0795138	1.14989	1.12371	1.57287	C20H21FN2O2	3-alkylindoles	CGPYXDJNJSGPLK-UHFFFAOYSA-N	COc1ccccc1C(O)=NCCc1c(C)[nH]c2c(C)ccc(F)c12	---	668650	---	Organoheterocyclic compounds	Indoles and derivatives	UP
POS8649	Tryptophylproline	5.774	302.15	[M+H]+	302.15	True	1.40385e+08	1.70603e+08	1.84433e+08	2.95792e+08	2.48266e+08	2.79935e+08	3.32373e+08	6.73754e+08	6.84753e+08	3.4416e+08	3.32557e+08	2.54909e+08	0.0242427	0.503112	-0.991049	2.19902e+08	6.35283e+07	2.59353e+07	28.8893	4.37084e+08	1.90297e+08	7.76885e+07	43.5379	0.0739071	1.14969	1.14274	1.61542	C16H19N3O3	Peptides	DXYQIGZZWYBXSD-UHFFFAOYSA-N	C1CC(N(C1)C(=O)C(CC2=CNC3=CC=CC=C32)N)C(=O)O	---	14409732	HMDB0029091	Organic acids and derivatives	Carboxylic acids and derivatives	DOWN
POS13795	3-[5-hydroxy-7-methoxy-2,3-dimethyl-6-(3-methylbut-2-en-1-yl)-4-oxo-3,4-dihydro-2H-1-benzopyran-8-yl]hexanoic acid	8.949	422.253	[M+H]+	422.254	True	2.70976e+07	41756384	2.7449e+07	3.11449e+07	5.56419e+07	1.45523e+07	2.06414e+07	1.35101e+07	1.53455e+07	1.76241e+07	2.47843e+07	1.04246e+07	0.0270861	1.93142	0.949661	3.29404e+07	1.41331e+07	5.76981e+06	42.9051	1.7055e+07	5.14547e+06	2.10063e+06	30.1699	0.0802085	1.14764	1.12542	1.56725	C23H32O6	Chromones	UDVTWMLZUGXNQM-UHFFFAOYSA-N	O=C(O)CC(C1=C(OC)C(=C(O)C2=C1OC(C)C(C2=O)C)CC=C(C)C)CCC	---	57509389	---	Organoheterocyclic compounds	Benzopyrans	UP
POS14437	(7E)-12-Hydroxy-3-isobutyl-13-methoxy-4,5,8-trimethyl-3,3a,4,6a,9,10,11,12,13,14-decahydro-1H-cycloundeca[d]isoindole-1,15(2H)-dione	9.49	440.277	[M+H]+	440.277	True	2.38748e+08	1.50079e+08	3.76377e+08	3.15076e+08	6.45887e+08	1.8269e+08	1.23088e+08	4.63397e+07	4.61358e+07	3.82952e+07	3.92679e+07	3.12504e+08	0.0303292	3.15185	1.6562	3.18143e+08	1.80949e+08	7.38723e+07	56.8768	1.00938e+08	1.08593e+08	4.43329e+07	107.584	0.0874397	1.14738	1.11921	1.51814	C25H39NO4	Isoindolones	BEHHXVQQPLISNN-UHFFFAOYSA-N	O=C1CC(OC)C(O)CCCC(=CC2C=C(C)C(C)C3C(N=C(O)C123)CC(C)C)C	---	78151387	---	Organoheterocyclic compounds	Isoindoles and derivatives	UP
NEG8109	Mmv020591	5.968	384.172	[M-H2O-H]-	384.172	TRUE	3.01008e+07	4.38526e+07	4.50156e+07	3.65333e+07	2.23244e+07	2.91196e+07	1.92996e+07	1.9074e+07	1.06093e+07	2.13479e+07	2.99094e+07	2.66239e+07	0.0151487	1.63124	0.705972	3.4491e+07	8.93005e+06	3.64568e+06	25.8909	2.1144e+07	6.71671e+06	2.74208e+06	31.7665	0.0529685	1.14731	1.20083	1.81962	C24H23N3O2	Naphthalenes	UAAVHVCHWGLFDD-QHCPKHFHSA-N	N#Cc1cccc(c1)NC(=O)C(NC(=O)Cc2cccc3ccccc32)C(C)C	---	8927211	---	Benzenoids	Naphthalenes	UP
POS17813	12b-O-[octa-2Z,4E-dienoyl]-13_-isobutyroyloxy-4b-deoxyphorbol	7.705	563.295	[M+H]+	563.298	True	5.14873e+06	1.96301e+07	2.18535e+07	1.90602e+07	1.74005e+07	2.07634e+07	1.12563e+07	7.20641e+06	9.84281e+06	7.16192e+06	5.59471e+06	1.65186e+07	0.027238	1.80367	0.850933	1.73094e+07	6.14687e+06	2.50945e+06	35.5117	9.59679e+06	3.95941e+06	1.61642e+06	41.2576	0.0805023	1.14253	1.14371	1.56482	C32H44O7	Tigliane and ingenane diterpenoids	SVAPNKGLWRWWCI-GASJSDEUSA-N	O=C(OC1C(C)C2(O)C3C=C(C(=O)C3CC(=CC2C4C1(OC(=O)C(C)C)C4(C)C)CO)C)C=CC=CCCC	---	134768187	---	Lipids and lipid-like molecules	Prenol lipids	UP
POS5208	Prolylhydroxyproline	1.268	229.118	[M+H]+	229.118	True	1.33329e+08	1.11612e+08	1.13689e+08	1.21319e+08	5.42104e+07	1.33723e+08	2.19425e+08	9.52469e+07	1.85309e+08	3.66065e+08	2.72158e+08	1.69128e+08	0.0234242	0.510874	-0.96896	1.11314e+08	2.95074e+07	1.20464e+07	26.5084	2.17888e+08	9.3149e+07	3.80279e+07	42.7508	0.0724538	1.14129	1.14546	1.63034	C10H16N2O4	Peptides	ONPXCLZMBSJLSP-CSMHCCOUSA-N	O=C(O)C1N(C(=O)C2NCCC2)CC(O)C1	---	3952518	HMDB0256781	Organic acids and derivatives	Carboxylic acids and derivatives	DOWN
NEG8814	Oridonin	7.337	409.183	[M-H]-	409.187	TRUE	4.50692e+06	3.41811e+07	4.24799e+07	3.4448e+07	3.10658e+07	3.00013e+07	2.11468e+07	8.9514e+06	6.2838e+06	1.85576e+07	1.49062e+07	1.62225e+07	0.0260218	2.05282	1.03761	2.94472e+07	1.29785e+07	5.29847e+06	44.074	1.43447e+07	5.69077e+06	2.32325e+06	39.6715	0.0782703	1.14068	1.15958	1.58466	C20H28O6	Kaurane diterpenoids	SDHTXBWLVGWJFT-RDQYUEOQSA-N	C=C1C(=O)C23C(O)C1CCC2C12COC3(O)C(O)C1C(C)(C)CCC2O	---	5321010	HMDB0242516	Lipids and lipid-like molecules	Prenol lipids	UP
NEG1585	Uric acid	1.62	167.017	[M-H]-	167.021	TRUE	445.665	462042	445.665	2.99733e+06	1.54427e+06	723769	2.1341e+07	5.02558e+07	1.49481e+08	4.59188e+07	3.92237e+07	1.85823e+07	0.0227771	0.0176362	-5.82531	954717	1.15214e+06	470360	120.679	5.41338e+07	4.84464e+07	1.97782e+07	89.4938	0.0709242	1.14054	1.14764	1.6425	C5H4N4O3	Xanthines	LEHOTFFKMJEONL-UHFFFAOYSA-N	OC=1N=C(O)C=2N=C(O)NC2N1	C00366	---	HMDB0000289	Organoheterocyclic compounds	Imidazopyrimidines	DOWN
NEG10696	4-[[4-hydroxy-2-(2-methylpropyl)-1-oxo-3,3a-dihydro-2H-imidazo[1,2-a]indol-4-yl]methyl]-1-methyl-2,4-dihydro-1H-pyrazino[2,1-b]quinazoline-3,6-dione	5.086	486.215	[M-H]-	486.215	TRUE	2.40539e+07	7.67554e+06	1.25252e+07	1.62072e+07	7.01294e+06	2.15699e+07	3.0442e+07	2.0213e+07	3.784e+07	3.41377e+07	4.75967e+07	1.13069e+07	0.0281141	0.490506	-1.02766	1.48408e+07	7.07116e+06	2.88679e+06	47.6468	3.0256e+07	1.29093e+07	5.2702e+06	42.6669	0.0825591	1.14021	1.13033	1.55108	C27H29N5O4	Quinazolines	XQIGVMVJGPFNDE-UHFFFAOYSA-N	O=C1C=2C=CC=CC2N=C3N1C(C(O)=NC3C)CC4(O)C=5C=CC=CC5N6C(=O)C(NC64)CC(C)C	---	24094077	---	Organoheterocyclic compounds	Diazanaphthalenes	DOWN
POS4944	Glycyl-L-phenylalanine	5.187	223.107	[M+H]+	223.108	True	8.85974e+08	1.07378e+09	1.2359e+09	1.75536e+09	1.2603e+09	1.80707e+09	1.74956e+09	2.42293e+09	2.72015e+09	1.72167e+09	2.09199e+09	1.30023e+09	0.0283153	0.667835	-0.582436	1.3364e+09	3.70081e+08	1.51085e+08	27.6924	2.00109e+09	5.16874e+08	2.11013e+08	25.8296	0.0827262	1.13961	1.12268	1.54798	C11H14N2O3	Peptides	JBCLFWXMTIKCCB-VIFPVBQESA-N	C1=CC=C(C=C1)C[C@@H](C(=O)O)NC(=O)CN	---	92953;1549344	HMDB0028848	Organic acids and derivatives	Carboxylic acids and derivatives	DOWN
POS8421	Avenoleic acid	11.517	297.242	[M+Na]+	297.243	True	3.03248e+06	1.34901e+07	2.41049e+07	1.94567e+07	4.87442e+07	2.89703e+07	4.82001e+06	1.23549e+07	1.55811e+07	1.46047e+06	380504	884840	0.0322881	3.88363	1.95741	2.29664e+07	1.55005e+07	6.32803e+06	67.4917	5.91365e+06	6.50971e+06	2.65758e+06	110.079	0.0914074	1.13878	1.09573	1.49096	C18H32O3	Fatty Acyls	MZQXAWAWDWCIKG-OHPMOLHNSA-N	CCCC(O)C\C=C/C\C=C/CCCCCCCC(O)=O	---	75536015	HMDB0029978	Lipids and lipid-like molecules	Fatty Acyls	UP
NEG8965	8-Daucene-2,4,6-triol, O-(4-Hydroxybenzoyl), 2-Ac	5.636	415.215	[M-H]-	415.213	TRUE	5.87016e+06	8.33863e+06	1.39435e+07	1.5601e+07	7.88653e+06	1.34244e+07	1.73144e+07	5.14769e+07	51668182	2.71783e+07	1.85575e+07	1.26335e+07	0.0270544	0.363835	-1.45864	1.0844e+07	3.96629e+06	1.61923e+06	36.5757	2.98048e+07	1.7504e+07	7.14598e+06	58.7288	0.0802085	1.13855	1.12611	1.56776	C24H32O6	Sesquiterpenoids	CHQMIQBQLGDCJJ-AAGTZVQDSA-N	O=C(OC1CC(=CCC2(C)C(OC(=O)C)CC(O)(C(C)C)C12)C)C3=CC=C(O)C=C3	---	14396666	---	Lipids and lipid-like molecules	Prenol lipids	DOWN
POS14553	Thiothixene	6.785	444.175	[M+H]+	444.177	True	3.87009e+06	1.18804e+07	1.33964e+07	3.46672e+07	2.30363e+06	1.42388e+07	481163	445.665	489892	1.73876e+06	520078	859650	0.0227868	19.6471	4.29624	1.33927e+07	1.15694e+07	4.72318e+06	86.3854	681665	585881	239185	85.9485	0.0709242	1.13563	1.15527	1.64232	C23H29N3O2S2	Thioxanthenes	GFBKORZTTCHDGY-UWVJOHFNSA-N	CN(C)S(=O)(=O)C1=CC2=C(SC3=CC=CC=C3\C2=C\CCN2CCN(C)CC2)C=C1	---	941651	HMDB0015560	Organoheterocyclic compounds	Benzothiopyrans	UP
POS8200	Terbinafine	0.865	292.205	[M+H]+	292.206	True	9.2044e+06	3.15137e+07	1.91402e+08	2.72181e+08	1.7136e+08	3.2236e+08	2.60991e+08	3.87327e+08	5.0533e+08	2.71118e+08	2.83811e+08	2.98819e+08	0.0258859	0.497172	-1.00818	1.66337e+08	1.25752e+08	5.1338e+07	75.6007	3.34566e+08	9.51176e+07	3.88316e+07	28.4301	0.0780151	1.13505	1.12639	1.58694	C21H25N	Naphthalenes	DOMXUEMWDBAQBQ-WEVVVXLNSA-N	CC(C)(C)C#CC=CCN(C)CC1=CC=CC2=CC=CC=C21	C08079	---	HMDB0014995	Benzenoids	Naphthalenes	DOWN
POS15303	7-adamantanyl-1,3-dimethyl-8-(2-pyridylmethyl)-1,3,5-trihydro-4-imidazolino[1, 2-h]purine-2,4-dione	6.336	467.214	[M+H]+	467.217	True	6.12667e+06	1.06071e+07	7.15006e+06	3.01936e+07	4.07677e+06	1.07969e+07	958463	432522	608806	3.59358e+06	931888	29193.5	0.024281	10.5197	3.39502	1.14918e+07	9.52512e+06	3.88862e+06	82.886	1.09241e+06	1.27274e+06	519594	116.508	0.0739071	1.13433	1.15248	1.61473	C25H28N6O2	Xanthines	RFURXZCEEFOOKK-UHFFFAOYSA-N	Cn1c(=O)c2c(nc3n(Cc4ccccn4)c(C45CC6CC(CC(C6)C4)C5)cn23)n(C)c1=O	---	3632118	---	Organoheterocyclic compounds	Imidazopyrimidines	UP
NEG9805	PFSM-perfluoroalkyl_sulfonamide	1.064	447.952	[M-H]-	447.949	TRUE	7.30793e+07	4.47653e+07	3.4881e+07	1.83933e+07	2.02184e+07	2.03572e+07	1.61391e+07	16075392	1.37497e+07	1.25871e+07	9.27987e+06	6.3268e+06	0.0264328	2.85465	1.51331	3.52824e+07	2.12303e+07	8.66722e+06	60.1724	1.23596e+07	3.89756e+06	1.59117e+06	31.5346	0.0788855	1.13275	1.15408	1.57786	C7H2F15NO2S	PFSA	ZYBNLNNCZHCXAC-UHFFFAOYSA-N	O=S(=O)(N)C(F)(F)C(F)(F)C(F)(F)C(F)(F)C(F)(F)C(F)(F)C(F)(F)F	---	11525204	---	---	---	UP
NEG1498	2-Deoxygalactopyranose	13.753	163.058	[M-H2O-H]-	163.061	TRUE	1.41868e+08	9.73579e+07	1.57531e+08	1.01626e+08	1.07427e+08	1.30614e+08	1.73902e+08	1.55891e+08	1.60185e+08	1.63828e+08	2.52005e+08	1.22201e+08	0.0373753	0.716358	-0.481248	1.22737e+08	2.43427e+07	9.93786e+06	19.8331	1.71335e+08	4.32379e+07	1.76518e+07	25.2358	0.0997592	1.1304	1.07078	1.42742	C6H12O5	Hexoses	PMMURAAUARKVCB-DUVQVXGLSA-N	OC[C@H]1OC(O)C[C@@H](O)[C@H]1O	C02781	439804	HMDB0012327	Organic oxygen compounds	Organooxygen compounds	DOWN
NEG309	2-Aminoisobutyric acid	0.858	102.053	[M-H]-	102.056	TRUE	1.42409e+09	7.16405e+08	6.0724e+08	7.699e+08	7.02375e+08	8.54932e+08	1.3848e+09	1.41026e+09	1.59418e+09	1.11008e+09	9.80473e+08	1.09956e+09	0.0218566	0.669575	-0.578682	8.45824e+08	2.94786e+08	1.20346e+08	34.8519	1.26323e+09	2.34998e+08	9.59376e+07	18.603	0.0691522	1.12933	1.17125	1.66042	C4H9NO2	Amino acids and derivatives	FUOOLUPWFVMBKG-UHFFFAOYSA-N	CC(C)(N)C(=O)O	C03665	6119;5245672	HMDB0001906	Organic acids and derivatives	Carboxylic acids and derivatives	DOWN
NEG6807	Canrenone	13.625	339.196	[M-H]-	339.197	TRUE	7.71043e+06	1.3026e+08	9.86562e+07	6.32557e+07	9.89477e+07	1.78676e+08	3.77883e+07	5.22206e+07	3.16224e+07	1.86775e+07	3.11272e+07	2.88237e+07	0.0263819	2.88378	1.52796	9.6251e+07	5.81234e+07	2.37288e+07	60.3874	3.33766e+07	1.11309e+07	4.54418e+06	33.3495	0.0788855	1.12863	1.12541	1.57869	C22H28O3	Steroid lactones	UJVLDDZCTMKXJK-AFDHUMPMSA-N	CC12CC[C@H]3C(C=CC4=CC(=O)CCC34C)[C@@H]1CCC21CCC(=O)O1	---	---	HMDB0003033	Lipids and lipid-like molecules	Steroids and steroid derivatives	UP
POS14362	N-Formylmethionine leucyl-phenylalanine	5.257	438.208	[M+H]+	438.206	True	3.64054e+07	5.6721e+07	5.45161e+07	4.05714e+07	3.41634e+07	3.24704e+07	6.71974e+07	5.23105e+07	3.95844e+07	5.28879e+07	6.86257e+07	7.50627e+07	0.0354254	0.716531	-0.480899	4.24746e+07	1.05601e+07	4.31113e+06	24.8621	5.92781e+07	1.32399e+07	5.40515e+06	22.3352	0.0970072	1.12855	1.12368	1.45069	C21H31N3O5S	Peptides	PRQROPMIIGLWRP-UHFFFAOYSA-N	CSCCC(N=CO)C(O)=NC(CC(C)C)C(O)=NC(Cc1ccccc1)C(=O)O	---	4364	HMDB0255144	Organic acids and derivatives	Carboxylic acids and derivatives	DOWN
POS21883	Dolastatin 10	10.85	785.5	[M+Na]+	785.499	True	1.47854e+08	3.4296e+07	1.85277e+07	4.21204e+07	2.30724e+08	1.49713e+08	1.93122e+07	1.03817e+07	1.76314e+07	2.51333e+07	1.17181e+07	3.5648e+07	0.0369806	5.20122	2.37885	1.03872e+08	8.49292e+07	3.46722e+07	81.763	1.99708e+07	9.36365e+06	3.8227e+06	46.8867	0.0989603	1.12854	1.07339	1.43203	C42H68N6O6S	Hybrid peptides	OFDNQWIFNXBECV-VFSYNPLYSA-N	CC[C@H](C)[C@@H]([C@@H](CC(=O)N1CCC[C@H]1[C@@H]([C@@H](C)C(=O)N[C@@H](CC2=CC=CC=C2)C3=NC=CS3)OC)OC)N(C)C(=O)[C@H](C(C)C)NC(=O)[C@H](C(C)C)N(C)C	C11280	9810929	---	Organic acids and derivatives	Peptidomimetics	UP
NEG4761	7-Octadecynoic acid	9.619	279.229	[M-H]-	279.233	TRUE	1.26232e+08	2.7571e+07	3.1145e+07	9.94754e+07	1.20414e+08	1.13742e+08	6.50414e+07	3.06883e+07	2.77973e+07	3.33153e+07	2.4644e+07	5.55727e+07	0.0379452	2.18756	1.12932	8.64301e+07	4.51134e+07	1.84175e+07	52.1964	3.95098e+07	1.66388e+07	6.79276e+06	42.1131	0.100298	1.12755	1.08493	1.42084	C18H32O2	Fatty Acyls	XXUPLYBCNPLTIW-UHFFFAOYSA-N	CCCCCCCCCCC#CCCCCCC(O)=O	---	4378574	HMDB0247278	Lipids and lipid-like molecules	Fatty Acyls	UP
POS9775	Pipercallosidine	6.192	326.17	[M+H-H2O]+	326.173	True	22529292	7.79505e+07	1.28587e+08	2.85049e+07	5.7255e+07	3.5624e+07	1.86496e+07	1.11656e+07	1.01091e+07	1.84683e+07	2.002e+07	1.26288e+07	0.0251352	3.84935	1.94462	5.84084e+07	4.00221e+07	1.6339e+07	68.5212	1.51736e+07	4.35003e+06	1.77589e+06	28.6685	0.0762036	1.12749	1.15231	1.59972	C18H25NO3	Benzodioxoles	PWLZXPUSJOUTMB-SOFGYWHQSA-N	OC(=NCC(C)C)C=CCCCCC1=CC=C2OCOC2=C1	---	5372065	---	Organoheterocyclic compounds	Benzodioxoles	UP
POS14434	(6S,6aR,13S,13aS)-3,4,6,7,8,9,10,12,13,13a-Decahydro-2H-6,13-Methanodipyrido[1,2-A:3',2'-E]Azocin-1(6aH)-Yl[1-(Propan-2-Yl)-1H-Indol-6-Yl]Methanone	9.479	440.268	[M+H-H2O]+	440.267	True	7.17289e+07	4.35674e+07	1.12968e+08	1.0679e+08	2.09371e+08	5.32804e+07	3.89659e+07	1.47954e+07	1.54328e+07	1.26751e+07	1.26119e+07	9.34315e+07	0.0347746	3.18077	1.66937	9.96177e+07	6.05675e+07	2.47266e+07	60.7999	3.13188e+07	3.20605e+07	1.30887e+07	102.368	0.0960861	1.12701	1.09658	1.45874	C27H35N3O	Aloperine and related alkaloids	IFQVDHKHKVDYQC-OUJSJNLKSA-N	O=C(C=1C=CC=2C=CN(C2C1)C(C)C)N3CCCC4=CC5CC(CN6CCCCC65)C43	---	122169633	---	Alkaloids and derivatives	Lupin alkaloids	UP
POS15757	LPC(15:0)	9.681	482.322	[M+H]+	482.324	True	2.57569e+08	1.33196e+08	2.36867e+08	3.092e+08	5.16458e+08	2.27731e+08	1.17436e+08	9.41571e+07	8.07997e+07	6.71814e+07	6.0162e+07	3.07303e+08	0.0346674	2.31215	1.20923	2.8017e+08	1.2916e+08	5.27295e+07	46.1006	1.21173e+08	9.34403e+07	3.81469e+07	77.1131	0.0960861	1.12691	1.08564	1.46008	C23H48NO7P	Lysophosphatidylcholines	RJZVWDTYEWCUAR-JOCHJYFZSA-N	CCCCCCCCCCCCCCC(=O)OC[C@H](COP(=O)([O-])OCC[N+](C)(C)C)O	---	24779458	HMDB0010381	Lipids and lipid-like molecules	Glycerophospholipids	UP
POS11810	3-methyl-5-[3-methyl-11-(4-methyl-5-oxooxolan-2-yl)-5-oxa-10-azatricyclo[8.3.0.0,?]tridecan-4-yl]-2,5-dihydrofuran-2-one	8.098	372.216	[M+H-H2O]+	372.216	True	1.42098e+07	8.17261e+06	1.01275e+07	3.65523e+07	8.08448e+06	1.78059e+07	4.58807e+07	1.46895e+07	1.73861e+07	7.04848e+07	7.59323e+07	4.03326e+07	0.032333	0.358709	-1.47911	1.58254e+07	1.08359e+07	4.42376e+06	68.4718	4.41177e+07	2.57116e+07	1.04967e+07	58.2796	0.0914074	1.12252	1.09573	1.49035	C22H31NO5	Stemoamide-type alkaloids	QAAYWVNRGVTWRB-UHFFFAOYSA-N	CC(CC(C(CC1)N(CCC2)C1C(C1C)C2OC1C(C=C1C)OC1=O)O1)C1=O	---	163089574	---	Alkaloids and derivatives	Stemona alkaloids	DOWN
NEG7231	Cryptochlorogenic acid	5.529	353.083	[M-H]-	353.088	TRUE	3.87324e+07	1.1568e+08	6.956e+07	2.7484e+08	4.57253e+07	1.76157e+08	4.12658e+07	2.53106e+07	1.25849e+07	3.46606e+07	1.79431e+07	6.25371e+06	0.0276994	5.22172	2.38452	1.20116e+08	9.14471e+07	3.73331e+07	76.1325	2.30031e+07	1.33374e+07	5.44498e+06	57.9809	0.0815505	1.11852	1.13015	1.55753	C16H18O9	Cyclic alcohols and derivatives	GYFFKZTYYAFCTR-JUHZACGLSA-N	O[C@@H]1C[C@@](O)(C[C@@H](O)[C@H]1OC(=O)\C=C\C1=CC(O)=C(O)C=C1)C(O)=O	---	---	HMDB0030653	Organic oxygen compounds	Organooxygen compounds	UP
POS7570	Phenylalanylleucine	5.936	279.169	[M+H]+	279.17	True	1.11012e+09	2.39433e+09	3.05109e+09	4.28905e+09	3.16397e+09	4.59247e+09	1.56512e+09	2.12907e+09	2.0154e+09	1.93003e+09	1.62283e+09	1.1133e+09	0.0298496	1.79274	0.842165	3.10017e+09	1.27322e+09	5.19788e+08	41.0692	1.72929e+09	3.74088e+08	1.52721e+08	21.6324	0.0865468	1.11683	1.10705	1.52506	C15H22N2O3	Peptides	RFCVXVPWSPOMFJ-STQMWFEESA-N	CC(C)C[C@@H](C(=O)O)NC(=O)[C@H](CC1=CC=CC=C1)N	---	76808	HMDB0253025	Organic acids and derivatives	Carboxylic acids and derivatives	UP
POS11946	4-methylcyclohexyl 6-(4-hydroxy-3-methoxyphenyl)-4-methyl-2-oxo-1,3,6-trihydro pyrimidine-5-carboxylate	7.28	375.189	[M+Na]+	375.191	True	1.02864e+07	3.82887e+07	3.89925e+07	6.44928e+07	4.8065e+07	5.8593e+07	2.24153e+07	1.50006e+07	1.30229e+07	3.08484e+07	2.47875e+07	2.68774e+07	0.0304801	1.94595	0.960475	4.31197e+07	1.91785e+07	7.82961e+06	44.4774	2.21587e+07	6.92035e+06	2.82522e+06	31.2309	0.0877092	1.11625	1.10494	1.51598	C20H26N2O5	Methoxyphenols	CAFFMLWUOKJJOO-UHFFFAOYSA-N	COc1cc(C2NC(O)=NC(C)=C2C(=O)OC2CCC(C)CC2)ccc1O	---	3103253	---	Benzenoids	Phenols	UP
POS1607	Trigonelline	0.924	138.055	[M+H]+	138.055	True	3.29613e+09	6.50027e+09	8.25261e+09	6.1175e+09	6.69242e+09	5.68626e+09	2.77868e+09	5.61585e+09	6.24759e+09	2.26614e+09	2.11245e+09	1.92579e+09	0.0298129	1.74469	0.802973	6.09087e+09	1.62343e+09	6.62763e+08	26.6535	3.49108e+09	1.92207e+09	7.84682e+08	55.0566	0.0865468	1.11537	1.10497	1.5256	C7H7NO2	Alkaloids and derivatives	WWNNZCOKKKDOPX-UHFFFAOYSA-N	O=C([O-])C1=CC=C[N+](=C1)C	C01004	5570	HMDB0000875	Alkaloids and derivatives	---	UP
POS10436	Cantil	7.596	340.193	[M+H]+	340.192	True	5.54363e+06	1.63696e+07	1.62167e+07	2.71754e+07	3.09254e+07	1.69908e+07	8.74938e+06	5.01719e+06	2.19466e+07	6.8531e+06	2.19526e+06	348982	0.0412023	2.50987	1.32761	1.88702e+07	9.04134e+06	3.69111e+06	47.9132	7.51841e+06	7.69574e+06	3.14177e+06	102.359	0.105988	1.11515	1.05257	1.38508	C21H26BrNO3	Diphenylmethanes	GKNPSSNBBWDAGH-UHFFFAOYSA-N	[Br-].O=C(OC1CCC[N+](C)(C)C1)C(O)(c2ccccc2)c3ccccc3	C07818	---	HMDB0015591	Benzenoids	Benzene and substituted derivatives	UP
POS11722	isoschizogamine	5.409	370.214	[M+NH4]2+	370.213	True	2.73125e+08	1.92001e+08	1.3505e+08	1.8993e+08	2.35126e+08	1.47063e+08	4.36412e+08	2.41573e+08	1.47697e+08	8.5499e+08	8.43405e+08	4.52032e+08	0.0347381	0.393902	-1.34409	1.95383e+08	5.22292e+07	2.13225e+07	26.7318	4.96018e+08	2.97017e+08	1.21257e+08	59.8803	0.0960861	1.11225	1.08881	1.45919	C21H24N2O3	Aminoquinolines and derivatives	BOPPUHZKIKFBHH-GEOUXAIOSA-N	O=C1N2C3=CC(OC)=C(OC)C=C3C4CCN5CC=CC6(C1)CCC4C256	---	23955822	---	Organoheterocyclic compounds	Quinolines and derivatives	DOWN
NEG9078	Pitavastatin	5.808	420.161	[M-H]-	420.162	TRUE	1.48855e+06	9.5545e+07	5.76845e+07	2.07776e+07	4.92593e+06	8.38037e+06	5.07139e+07	5.57904e+07	4.86035e+07	9.85697e+07	1.06114e+08	8.87781e+07	0.0424893	0.420898	-1.24846	3.1467e+07	3.75333e+07	1.53229e+07	119.278	7.47616e+07	2.59565e+07	1.05967e+07	34.7191	0.109115	1.11168	1.0819	1.37172	C25H24FNO4	Phenylquinolines	VGYFMXBACGZSIL-MCBHFWOFSA-N	O=C(O)CC(O)CC(O)C=CC=1C(=NC=2C=CC=CC2C1C=3C=CC(F)=CC3)C4CC4	C13334	5282452	HMDB0041991	Organoheterocyclic compounds	Quinolines and derivatives	DOWN
NEG12773	Butanoic acid, 2-methyl-, 9-(3-furanyl)decahydro-2,6,8,9,14-pentahydroxy-3,8a-dimethyl-7-oxo-12H,13aH-3,6a,11b-[1,1,3]propanetriyl-2H,8H-oxireno[3',3a']indeno[5',4':4,5]pyrano[2,3-b]oxocin-4-yl ester	7.333	603.289	[M-H]-	603.292	TRUE	188462	3.21749e+06	5.27151e+06	4.53246e+06	3.64664e+06	2.94686e+06	2.67337e+06	344359	711938	1.64734e+06	1.56032e+06	1.19738e+06	0.0333553	2.43443	1.28359	3.30057e+06	1.75152e+06	715056	53.0673	1.35578e+06	815535	332941	60.1522	0.0933459	1.11049	1.11529	1.47684	C31H40O12	Limonoids	GSAWBDXYMSQMRT-UHFFFAOYSA-N	O=C(OC1CC(O)C23C4OCC5(C(O)CC2C1(C)C(O)O4)C3C(=O)C(O)C6(C)C(O)(C7=COC=C7)CC8OC856)C(C)CC	---	45359803	---	Lipids and lipid-like molecules	Prenol lipids	UP
POS1129	4-Hydroxybenzaldehyde	2.479	123.044	[M+H]+	123.044	True	3.58948e+09	4.62951e+09	1.99787e+09	4.17906e+09	2.13448e+09	3.00247e+09	5.31989e+09	4.29736e+09	2.86371e+09	5.99705e+09	5.52322e+09	4.77045e+09	0.0350702	0.678892	-0.558746	3.25548e+09	1.07283e+09	4.37979e+08	32.9545	4.79528e+09	1.11614e+09	4.55664e+08	23.2759	0.0962087	1.10989	1.08082	1.45506	C7H6O2	Aldehydes	RGHHSNMVTDWUBI-UHFFFAOYSA-N	OC1=CC=C(C=O)C=C1	C00633	---	HMDB0011718	Organic oxygen compounds	Organooxygen compounds	DOWN
NEG1319	cis-Aconitic anhydride	1.227	154.995	[M-H]-	154.999	TRUE	4.35854e+07	1.24729e+07	3.51658e+07	2.275e+07	3.07037e+07	3.41622e+07	3.08609e+07	4.4023e+07	6.18043e+07	3.70191e+07	4.86651e+07	7.66638e+07	0.0344496	0.598054	-0.741651	2.98066e+07	1.08499e+07	4.42947e+06	36.4011	4.98394e+07	1.68669e+07	6.88588e+06	33.8425	0.0960565	1.10913	1.08199	1.46282	C6H4O5	Carboxylic acids and derivatives	GVJRTUUUJYMTNQ-UHFFFAOYSA-N	OC(=O)CC1=CC(=O)OC1=O	---	65163	HMDB0250284	Organic acids and derivatives	Carboxylic acids and derivatives	DOWN
NEG2054	Aceglutamide	1.001	187.069	[M-H]-	187.072	TRUE	8.73706e+07	2.20648e+08	2.45288e+08	1.76791e+08	1.95421e+08	1.4911e+08	1.23817e+08	1.49943e+08	9.59568e+07	1.21399e+08	9.10114e+07	1.22091e+08	0.0303224	1.52599	0.609746	1.79105e+08	5.60225e+07	2.28711e+07	31.2791	1.1737e+08	2.14213e+07	8.74522e+06	18.2512	0.0874397	1.10695	1.13249	1.51824	C7H12N2O4	Amino acids and derivatives	KSMRODHGGIIXDV-YFKPBYRVSA-N	O=C(O)C(N=C(O)C)CCC(=N)O	---	25561	HMDB0006029	Organic acids and derivatives	Carboxylic acids and derivatives	UP
NEG4834	Cynaratriol	7.294	281.135	[M-H]-	281.139	TRUE	1.39932e+07	1.22229e+08	6.71285e+07	1.38168e+08	3.0694e+08	1.00928e+08	2.5047e+07	6.07871e+07	3.23678e+07	1.1525e+07	8.86303e+06	1.9744e+07	0.0385097	4.73295	2.24274	1.24898e+08	9.95331e+07	4.06342e+07	79.6917	2.6389e+07	1.89369e+07	7.73096e+06	71.7606	0.100776	1.10556	1.07143	1.41443	C15H22O5	Prenol lipids	OHBHGGYGWZIWCX-UHFFFAOYSA-N	CC1C(O)CC2C1C1OC(=O)C(O)(CO)C1CCC2=C	---	14138149	HMDB0034983	Lipids and lipid-like molecules	Prenol lipids	UP
POS930	Glutaric acid	0.538	115.039	[M+H]+	115.039	True	4.65797e+08	1.55907e+08	3.0102e+08	1.81231e+08	3.46524e+08	2.78866e+08	2.8338e+08	1.22125e+08	1.69302e+08	1.86522e+08	1.41893e+08	8.65624e+07	0.045259	1.74719	0.805039	2.88224e+08	1.13259e+08	4.62377e+07	39.2954	1.64964e+08	6.78531e+07	2.77009e+07	41.132	0.115068	1.10506	1.04565	1.3443	C5H8O4	Dicarboxylic acids and derivatives	JFCQEDHGNNZCLN-HJYFZBQUNA-N	O=C(O)CCCC(=O)O	C00489	---	HMDB0000661	Organic acids and derivatives	Carboxylic acids and derivatives	UP
POS6868	4-(2,7-Dihydroxy-6-methylheptan-2-yl)-3-hydroxybenzoic acid	8.283	265.143	[M+H]+	265.143	True	3.03172e+06	4.14508e+07	1.8533e+07	3.16007e+07	5.63419e+07	1.832e+07	9.84024e+06	1.62657e+07	1.4452e+07	925317	2.83496e+06	7.91265e+06	0.0376496	3.24096	1.69642	2.8213e+07	1.89927e+07	7.75376e+06	67.3191	8.70514e+06	6.11701e+06	2.49726e+06	70.269	0.10005	1.10105	1.07774	1.42424	C15H22O5	Sesquiterpenoids	ISHXRANDGDVGJS-UHFFFAOYSA-N	O=C(O)C1=CC=C(C(O)=C1)C(O)(C)CCCC(C)CO	---	23928030	---	Lipids and lipid-like molecules	Prenol lipids	UP
POS4321	N-Acetylphenylalanine	6.376	208.097	[M+H]+	208.097	True	1.50208e+08	6.87252e+07	9.28047e+07	9.43767e+07	6.86568e+07	8.49863e+07	7.11857e+07	5.29998e+07	6.64001e+07	6.79008e+07	6.67428e+07	4.23769e+07	0.0345128	1.52271	0.606641	9.32929e+07	3.00673e+07	1.22749e+07	32.229	6.12677e+07	1.11705e+07	4.56035e+06	18.2324	0.0960575	1.10029	1.14678	1.46202	C11H13NO3	Amino acids and derivatives	CBQJSKKFNMDLON-UHFFFAOYSA-N	CC(O)=N[C@@H](Cc1ccccc1)C(=O)O	C03519	74839	HMDB0000512	Organic acids and derivatives	Carboxylic acids and derivatives	UP
POS10282	2-(4-Ethenyl-2,5-Dimethylhexa-2,5-Dienoxy)-6-(Hydroxymethyl)Oxane-3,4,5-Triol	0.884	337.171	[M+H]+	337.169	True	1.95323e+08	4.56214e+08	4.79341e+08	3.13189e+08	3.52915e+08	2.75961e+08	2.80589e+08	6.98196e+07	1.2201e+08	2.74292e+08	2.46347e+08	2.44451e+08	0.0347739	1.67509	0.744241	3.4549e+08	1.08313e+08	4.42188e+07	31.3506	2.06251e+08	8.82414e+07	3.60244e+07	42.7834	0.0960861	1.09864	1.1292	1.45875	C16H26O6	Fatty acyl glycosides	FOWZPEXPOVXJSN-MIYBPCGNSA-N	OCC1OC(OCC(=CC(C=C)C(=C)C)C)C(O)C(O)C1O	---	45359760	---	Lipids and lipid-like molecules	Fatty Acyls	UP
NEG9224	ethyl 3-[2-(4-methyl-2-oxochromen-7-yloxy)acetylamino]benzoate	6.34	426.117	[M-H]-	426.119	TRUE	1.92224e+06	1.31194e+07	2.86027e+07	4.69207e+06	3.47868e+06	4.97772e+06	1.91884e+07	4.45759e+07	4.80758e+07	1.08148e+07	1.1002e+07	4.98501e+07	0.0363084	0.309485	-1.69206	9.46546e+06	1.01514e+07	4.14427e+06	107.246	3.05845e+07	1.88523e+07	7.69643e+06	61.6402	0.0981935	1.0981	1.08212	1.43999	C21H19NO6	Acylaminobenzoic acid and derivatives	GCZITQYGDXOZMG-UHFFFAOYSA-N	CCOC(=O)c1cccc(N=C(O)COc2ccc3c(C)cc(=O)oc3c2)c1	---	1112430	---	Benzenoids	Benzene and substituted derivatives	DOWN
POS3527	Glycylleucine	4.985	189.123	[M+H]+	189.123	True	1.8292e+09	2.16183e+09	2.48041e+09	3.80682e+09	3.20599e+09	4.37387e+09	4.18198e+09	8.53964e+09	7.55301e+09	3.59154e+09	4.98102e+09	3.15865e+09	0.038331	0.557965	-0.841754	2.97635e+09	9.92051e+08	4.05003e+08	33.3311	5.33431e+09	2.20999e+09	9.02224e+08	41.4297	0.100776	1.09732	1.0776	1.41645	C8H16N2O3	Peptides	DKEXFJVMVGETOO-LURJTMIESA-N	O=C(O)C(N=C(O)CN)CC(C)C	C02155	92843;1548899	HMDB0000759	Organic acids and derivatives	Carboxylic acids and derivatives	DOWN
POS16256	Taurodeoxycholic acid	5.587	500.306	[2M+H]+	500.304	True	6.9081e+06	1.41409e+07	1.02478e+07	2.35671e+07	1.23551e+07	2.39166e+07	3.22869e+07	2.38743e+07	3.22178e+07	2.28027e+07	7.13869e+07	2.04451e+07	0.0483356	0.448914	-1.15549	1.51893e+07	7.04957e+06	2.87797e+06	46.4114	3.38356e+07	1.90545e+07	7.77897e+06	56.3149	0.121275	1.09659	1.02733	1.31573	C26H45NO6S	Taurinated bile acids and derivatives	AWDRATDZQPNJFN-VAYUFCLWSA-N	O=S(=O)(O)CCN=C(O)CCC(C)C1CCC2C3CCC4CC(O)CCC4(C)C3CC(O)C12C	C05463	139291785	HMDB0000896	Lipids and lipid-like molecules	Steroids and steroid derivatives	DOWN
NEG13145	Actinorhodin	3.616	633.125	[M-H]-	633.125	TRUE	1.60167e+07	3.41824e+07	2.76084e+07	2.87011e+07	2.83331e+07	5.21594e+07	7.24697e+07	6.54933e+07	3.21026e+07	4.27885e+07	5.45047e+07	3.82731e+07	0.0350708	0.611851	-0.708748	3.11669e+07	1.18834e+07	4.85138e+06	38.1284	5.09386e+07	1.5936e+07	6.50584e+06	31.2847	0.0962087	1.09592	1.08435	1.45505	C32H26O14	Isochromanequinones	MGFJRQUGYNFFDQ-WYUUTHIRSA-N	C[C@@H]1C2=C(C[C@H](O1)CC(=O)O)C(=O)C3=C(C2=O)C(=O)C(=CC3=O)C4=CC(=C5C(=C4O)C(=C6[C@H](O[C@@H](CC6=C5O)CC(=O)O)C)O)O	C06691	441143	---	Phenylpropanoids and polyketides	Isochromanequinones	DOWN
NEG1888	DIBOA	4.941	180.027	[M-H]-	180.029	TRUE	1.61932e+07	1.71996e+08	1.67224e+08	3.01258e+07	6.40968e+07	5.05801e+07	2.3532e+07	5.72012e+06	1.31918e+07	1.67689e+07	7.81243e+06	1.03382e+07	0.0315935	6.46579	2.69283	8.33693e+07	6.88191e+07	2.80953e+07	82.5473	1.28939e+07	6.51292e+06	2.65889e+06	50.5116	0.0900275	1.0953	1.11853	1.5004	C8H7NO4	Benzoxazinoids	COVOPZQGJGUPEY-UHFFFAOYNA-N	O=C1N(O)C2=CC=CC=C2(OC1(O))	---	---	---	---	---	UP
NEG5744	Indoxyl glucuronide	4.517	308.077	[M-H]-	308.078	TRUE	6.19679e+07	5.70314e+07	4.25702e+07	4.71641e+07	3.25109e+07	7.88538e+07	2.97309e+07	2.78752e+07	1.11871e+07	2.2091e+07	2.51054e+07	6.04797e+07	0.0301908	1.8139	0.859096	5.33497e+07	1.62911e+07	6.65082e+06	30.5365	2.94116e+07	1.65648e+07	6.76253e+06	56.3205	0.0873702	1.09454	1.10989	1.52013	C14H15NO7	Sugar acids and derivatives	KUYNOZVWCFXSNE-BYNIDDHOSA-N	O=C(O)C1OC(OC2=CNC=3C=CC=CC23)C(O)C(O)C1O	---	2733785	HMDB0010319	Organic oxygen compounds	Organooxygen compounds	UP
POS14241	6-O-Isobutyryl-alpha-D-glucopyranosyl alpha-D-glucopyranoside	5.843	435.15	[M+H]+	435.147	True	2.69199e+07	6.23349e+07	6.10957e+07	5.50102e+07	6.7971e+07	5.62255e+07	4.07475e+07	2.40115e+07	1.43035e+07	5.01454e+07	4.09261e+07	4.24882e+07	0.0362541	1.54997	0.632236	5.49262e+07	1.44856e+07	5.91373e+06	26.3729	3.54371e+07	1.3428e+07	5.48195e+06	37.8925	0.0981935	1.0934	1.12021	1.44064	C16H28O12	Glycosyl compounds	FUUXIPLOLSVADM-MMEOWKKZSA-N	O=C(OCC1OC(OC2OC(CO)C(O)C(O)C2O)C(O)C(O)C1O)C(C)C	---	75368745	---	Organic oxygen compounds	Organooxygen compounds	UP
POS17003	[1-(7-Hydroxy-2,4b,8,8-Tetramethyl-4,4a,5,6,7,8a,9,10-Octahydro-3H-Phenanthren-2-Yl)-2-[3,4,5-Trihydroxy-6-(Hydroxymethyl)Oxan-2-Yl]Oxyethyl] Acetate	6.028	527.319	[M+2H]2+	527.321	True	2.79126e+06	1.08506e+07	4.45727e+06	2.05438e+07	7.78847e+06	1.43216e+07	2.82893e+07	3.36377e+07	3.80947e+07	1.34175e+07	1.7025e+07	1.07143e+07	0.0315554	0.430327	-1.21649	1.01255e+07	6.60385e+06	2.69601e+06	65.2201	2.35297e+07	1.13646e+07	4.63957e+06	48.2988	0.0900275	1.0934	1.10052	1.50093	C28H46O9	Diterpene glycosides	ARNXUXYPWUWNPP-RXENORMESA-N	O=C(OC(COC1OC(CO)C(O)C(O)C1O)C2(C=C3CCC4C(C)(C)C(O)CCC4(C)C3CC2)C)C	---	24066831	---	Lipids and lipid-like molecules	Prenol lipids	DOWN
NEG6313	Dodecylbenzenesulfonic acid	13.626	325.18	[M-H]-	325.184	TRUE	1.822e+07	1.15487e+08	1.03826e+08	6.56188e+07	1.22798e+08	9.96357e+07	3.4646e+07	6.13567e+07	4.11818e+07	3.73513e+07	5.27057e+07	4.9471e+07	0.0313067	1.89939	0.925538	8.75976e+07	3.92975e+07	1.60432e+07	44.8615	4.61188e+07	1.0195e+07	4.16208e+06	22.1059	0.0899185	1.09304	1.11735	1.50436	C18H30O3S	Benzenesulfonic acids and derivatives	KWXICGTUELOLSQ-UHFFFAOYSA-N	CCCCCCCCCCCCC1=CC=C(C=C1)S(O)(=O)=O	---	8485	HMDB0059915	Benzenoids	Benzene and substituted derivatives	UP
POS941	2-Pyrrolidinecarboxamide	0.718	115.087	[M+H]+	115.087	True	2.02306e+08	5.88183e+07	5.36854e+07	1.73121e+08	5.13664e+07	1.23991e+08	2.067e+08	1.27465e+08	167028083	3.42173e+08	2.47674e+08	1.80759e+08	0.0327454	0.521536	-0.939162	1.10548e+08	6.6223e+07	2.70354e+07	59.9043	2.11966e+08	7.5353e+07	3.07627e+07	35.5495	0.0921294	1.09047	1.09308	1.48485	C5H10N2O	Amino acids and derivatives	VLJNHYLEOZPXFW-UHFFFAOYSA-N	O=C(N)C1NCCC1	C19781	550774	HMDB0253910	Organic acids and derivatives	Carboxylic acids and derivatives	DOWN
POS721	1,2-Benzoquinone	4.596	109.029	[M+H]+	109.029	True	3.53995e+08	3.65649e+08	1.72295e+08	9.18713e+07	1.91645e+08	1.28303e+08	1.65951e+08	8.04147e+07	6.79532e+07	9.8103e+07	1.1239e+08	5.75029e+07	0.0367069	2.23892	1.1628	2.17293e+08	1.15784e+08	4.72685e+07	53.2846	9.70525e+07	3.91691e+07	1.59907e+07	40.3587	0.0989208	1.08962	1.07541	1.43525	C6H4O2	Organooxygen compounds	WOAHJDHKFWSLKE-UHFFFAOYSA-N	O=C1C=CC=CC1=O	C02351	11421	HMDB0012133	Organic oxygen compounds	Organooxygen compounds	UP
POS3534	Leucylglycine	4.515	189.123	[M+H]+	189.123	True	5.28116e+07	7.92582e+07	1.86988e+08	7.30323e+08	1.9137e+08	3.745e+08	4.19875e+08	2.34883e+09	2.70427e+09	1.24249e+09	7.29643e+08	3.35447e+08	0.036286	0.207601	-2.26811	2.69209e+08	2.52761e+08	1.03189e+08	93.8904	1.29676e+09	1.0105e+09	4.12536e+08	77.9252	0.0981935	1.08943	1.08477	1.44026	C8H16N2O3	Peptides	LESXFEZIFXFIQR-UHFFFAOYSA-N	CC(C)C[C@@H](C(=O)NCC(=O)O)N	C02155	97364	HMDB0028929	Organic acids and derivatives	Carboxylic acids and derivatives	DOWN
NEG935	Anthranilate	4.96	136.037	[M-H]-	136.04	TRUE	5.26791e+07	4.63998e+08	4.64221e+08	9.80815e+07	1.73597e+08	1.73684e+08	8.46416e+07	4.68404e+07	6.87665e+07	4.64101e+07	3.21796e+07	4.14298e+07	0.0328	4.45334	2.15489	2.3771e+08	1.81359e+08	7.40395e+07	76.2942	5.3378e+07	1.94815e+07	7.95329e+06	36.4973	0.0921294	1.08863	1.10978	1.48413	C7H7NO2	Aminobenzoic acids and derivatives	RWZYAGGXGHYGMB-UHFFFAOYSA-N	O=C(O)C=1C=CC=CC1N	C00108	---	HMDB0001123	Benzenoids	Benzene and substituted derivatives	UP
NEG5567	2-(3-carboxypropanoylamino)-3-indol-3-ylpropanoic acid	6.416	303.095	[M-H]-	303.099	TRUE	1.85043e+07	3.40204e+07	1.92847e+07	1.68021e+07	2.6357e+07	1.96124e+07	3.41024e+07	3.24207e+07	2.07533e+07	2.70072e+07	3.43517e+07	3.67744e+07	0.041042	0.725857	-0.462243	2.24301e+07	6.55248e+06	2.67504e+06	29.2128	3.09016e+07	5.95146e+06	2.42967e+06	19.2594	0.105754	1.08844	1.09783	1.38677	C15H16N2O5	Amino acids and derivatives	SIZZGLHHFQZDEC-UHFFFAOYSA-N	O=C(O)CCC(O)=NC(Cc1c[nH]c2ccccc12)C(=O)O	---	3509283	---	Organic acids and derivatives	Carboxylic acids and derivatives	DOWN
POS1459	Ornithine	0.719	133.097	[M+H]+	133.097	True	1.16085e+09	3.48492e+08	3.21844e+08	1.11449e+09	2.80819e+08	7.19548e+08	1.18358e+09	7.61751e+08	9.59955e+08	1.9144e+09	1.67287e+09	1.00191e+09	0.0374476	0.526527	-0.925419	6.57673e+08	4.04001e+08	1.64933e+08	61.4289	1.24908e+09	4.49157e+08	1.83368e+08	35.9591	0.0997592	1.08538	1.07483	1.42658	C5H12N2O2	Amino acids and derivatives	AHLPHDHHMVZTML-BYPYZUCNSA-N	O=C(O)C(N)CCCN	C00077	---	HMDB0000214	Organic acids and derivatives	Carboxylic acids and derivatives	DOWN
NEG9220	ADP	0.966	426.017	[M-H]-	426.022	TRUE	1.176e+08	8.39942e+07	8.51912e+07	1.20347e+08	5.81955e+07	8.5665e+07	1.11881e+08	1.2641e+08	1.17413e+08	1.45058e+08	9.86841e+07	1.18763e+08	0.0355066	0.767176	-0.38237	9.18322e+07	2.3461e+07	9.57792e+06	25.5477	1.19702e+08	1.54724e+07	6.31657e+06	12.9258	0.0970555	1.08467	1.08728	1.44969	C10H15N5O10P2	Purine ribonucleoside diphosphates	XTWYTFMLZFPYCI-KQYNXXCUSA-N	C1=NC(=C2C(=N1)N(C=N2)[C@H]3[C@@H]([C@@H]([C@H](O3)COP(=O)(O)OP(=O)(O)O)O)O)N	C00008	6022	HMDB0001341	Nucleosides, nucleotides, and analogues	Purine nucleotides	DOWN
POS9842	Coproporphyrin III	8.185	328.141	[M+2H]+	328.142	True	6.46498e+07	1.82829e+07	2.70399e+07	2.51883e+07	12236937	1.37014e+07	1.42775e+08	1.74719e+07	11133492	2.31009e+08	1.72681e+08	1.18597e+08	0.034957	0.232243	-2.10629	2.68499e+07	1.94497e+07	7.94029e+06	72.4385	1.15611e+08	8.70256e+07	3.55281e+07	75.2744	0.0962087	1.08293	1.09587	1.45647	C36H38N4O8	Porphyrins	XNBNKCLBGTWWSD-QHYCDOEHSA-N	CC1=C(C2=CC3=C(C(=C(N3)C=C4C(=C(C(=N4)C=C5C(=C(C(=N5)C=C1N2)C)CCC(=O)O)C)CCC(=O)O)C)CCC(=O)O)CCC(=O)O	C05770	114935	HMDB0000570	Organoheterocyclic compounds	Tetrapyrroles and derivatives	DOWN
NEG8137	Stachybotrydial	6.989	385.203	[M-H2O-H]-	385.202	TRUE	3.36178e+06	1.29919e+06	537359	5.17732e+06	6.54021e+06	5.37691e+06	1.63943e+07	3.62826e+07	3.47215e+07	7.70806e+06	7.5401e+06	5.14128e+06	0.0350586	0.206821	-2.27355	3.71546e+06	2.40584e+06	982182	64.7522	1.79647e+07	1.41217e+07	5.76517e+06	78.6084	0.0962087	1.07881	1.08707	1.45521	C23H30O5	Benzofurans	WIGGVNIABVHHCS-QJAXDWLUSA-N	CC1(C)[C@H](O)CC[C@]([C@@]1([H])CC[C@H]2C)(C)[C@]32CC4=C(O)C=C(C=O)C(C=O)=C4O3>>	---	9886484	---	Organoheterocyclic compounds	Benzofurans	DOWN
POS15837	2-(4-Methyl-3-cyclohexen-1-yl)-2-propanyl 6-O-(6-deoxy-alpha-L-mannopyranosyl)-beta-D-glucopyranoside	4.774	485.234	[M+H-H2O]+	485.236	True	3.92684e+07	3.48744e+07	5.65446e+07	9.01178e+07	1.49485e+07	8.26516e+07	8.6579e+07	7.28393e+07	8.88291e+07	1.50326e+08	1.8216e+08	5.36296e+07	0.0486319	0.501929	-0.994444	5.30676e+07	2.91015e+07	1.18806e+07	54.8386	1.05727e+08	4.9556e+07	2.02312e+07	46.8716	0.121619	1.07807	1.0262	1.31308	C22H38O10	Glycosyl compounds	JIDXOGPQCVBGSC-BXUICYMCSA-N	OC1C(O)C(OCC2OC(OC(C)(C)C3CC=C(C)CC3)C(O)C(O)C2O)OC(C)C1O	---	14682777	---	Organic oxygen compounds	Organooxygen compounds	DOWN
NEG10991	7-(6-O-Beta-D-Xylopyranosyl-Beta-D-Glucopyranosyloxy)Coumarin	5.362	501.124	[2M-H]-	501.125	TRUE	4.19506e+07	6.70315e+07	3.58185e+07	5.83122e+07	3.85896e+07	7.63894e+07	3.85115e+07	2.5146e+07	4.49099e+07	2.96199e+07	3.14472e+07	4.2095e+07	0.0401198	1.50235	0.58722	5.30153e+07	1.6716e+07	6.82426e+06	31.5304	3.52883e+07	7.73364e+06	3.15724e+06	21.9156	0.104257	1.07728	1.0639	1.39664	C20H24O12	Coumarin glycosides	FCJIWTZAADYCGI-LUFRPPBASA-N	O=C1OC=2C=C(OC3OC(COC4OCC(O)C(O)C4O)C(O)C(O)C3O)C=CC2C=C1	---	10072745	---	Phenylpropanoids and polyketides	Coumarins and derivatives	UP
NEG1683	N-Methylnicotinic Acid	0.792	172.02	[M-H]-	172.017	TRUE	5.58733e+07	1.61696e+07	9.80623e+06	2.82431e+07	1.76639e+07	26099219	4.66076e+07	3.78178e+07	3.82238e+07	6.03194e+07	4.31165e+07	3.90707e+07	0.0332103	0.580245	-0.785265	2.56426e+07	1.62791e+07	6.64593e+06	63.4848	4.41926e+07	8.59725e+06	3.50981e+06	19.454	0.0931106	1.07546	1.10056	1.47873	C7H8NO2+	Pyridinecarboxylic acids	WWNNZCOKKKDOPX-UHFFFAOYSA-O	C[n+]1cccc(C(=O)O)c1	---	54723343	---	Organoheterocyclic compounds	Organoheterocyclic compounds	DOWN
POS4104	Psicose	0.836	203.053	[M+Na]+	203.053	True	4.09792e+08	1.17611e+09	1.55069e+09	1.0624e+09	8.89698e+08	7.11121e+08	4.70563e+08	3.37392e+08	3.45001e+08	3.25652e+08	1.00736e+09	2.86878e+08	0.0276461	2.09165	1.06464	9.66637e+08	3.93817e+08	1.60775e+08	40.7409	4.62141e+08	2.74214e+08	1.11948e+08	59.3356	0.0815505	1.07506	1.11989	1.55837	C6H12O6	Monosaccharides	BJHIKXHVCXFQLS-PUFIMZNGSA-N	C1C(C(C(C(O1)(CO)O)O)O)O	C06468	90008	HMDB0250793	Organic oxygen compounds	Organooxygen compounds	UP
POS4164	R-Deprenyl N-Oxide	10.09	204.138	[M+H]+	204.138	True	1.58139e+08	1.69779e+08	1.44355e+08	1.12848e+08	1.19145e+08	1.20282e+08	1.22409e+08	1.06884e+08	1.27771e+08	1.15483e+08	1.05388e+08	7.21402e+07	0.0426075	1.26839	0.342995	1.37425e+08	2.34775e+07	9.58463e+06	17.0839	1.08346e+08	1.97372e+07	8.05768e+06	18.2168	0.109235	1.07218	1.05579	1.37051	C13H17NO	Amphetamines and derivatives	IVFPCTFUZXEDKP-UHFFFAOYSA-N	CC(CC1=CC=CC=C1)[N+](C)([O-])CC#C	---	11447032	---	Benzenoids	Benzene and substituted derivatives	UP
POS6378	(3E,5E)-2-(4-methoxy-4-oxobutyl)nona-3,5-dienoic acid	7.784	255.159	[M+H-H2O]+	255.159	True	2.80208e+08	7.7921e+09	1.39229e+10	1.09892e+09	7.25217e+08	1.20677e+09	9.93549e+09	1.15398e+10	1.16937e+10	6.95463e+09	6.41689e+09	1.4105e+10	0.043269	0.412662	-1.27697	4.17101e+09	5.5398e+09	2.26162e+09	132.817	1.01076e+10	2.97112e+09	1.21295e+09	29.395	0.110745	1.07052	1.08711	1.36382	C14H22O4	Medium-chain fatty acids	QPFWOYDHBWPHSS-SBIWHPGTSA-N	O=C(O)C(C=CC=CCCC)CCCC(=O)OC	---	102571617	---	Lipids and lipid-like molecules	Fatty Acyls	DOWN
POS13955	Perospirone	5.037	427.218	[M+Na]+	427.216	True	7.50291e+08	7.49307e+08	6.95656e+08	5.74291e+08	4.75616e+08	5.15742e+08	2.34817e+08	4.33787e+08	4.16478e+08	5.61565e+08	5.04614e+08	5.41952e+08	0.0281844	1.39644	0.481751	6.26817e+08	1.20787e+08	4.93109e+07	19.2698	4.48869e+08	1.19639e+08	4.88423e+07	26.6534	0.0825591	1.06825	1.12284	1.54999	C23H30N4O2S	N-arylpiperazines	FBVFZWUMDDXLLG-HDICACEKSA-N	O=C1N(C(=O)C2CCCCC12)CCCCN3CCN(C4=NSC=5C=CC=CC54)CC3	---	115368	HMDB0256347	Organoheterocyclic compounds	Diazinanes	UP
NEG1449	Allose	0.895	161.042	[M-H2O-H]-	161.045	TRUE	2.77439e+08	1.78024e+08	2.00471e+08	3.95481e+08	1.78883e+08	4.34927e+08	1.63064e+08	1.50093e+08	1.31568e+08	2.03137e+08	1.88537e+08	1.45925e+08	0.0378755	1.69519	0.761446	2.77537e+08	1.13364e+08	4.62806e+07	40.8463	1.63721e+08	2.72253e+07	1.11147e+07	16.6291	0.100298	1.0681	1.11283	1.42164	C6H12O6	Monosaccharides	WQZGKKKJIJFFOK-HOWGCPQDSA-N	C([C@@H]1[C@H]([C@H]([C@H](C(O1)O)O)O)O)O	C01487	439507	HMDB0001151	Organic oxygen compounds	Organooxygen compounds	UP
POS3802	4-Chlorohippuric acid	13.686	196.017	[2M+H]+	196.016	True	3.88033e+08	2.7e+08	4.28962e+08	2.30473e+08	3.91536e+08	3.31693e+08	1.44586e+08	2.45843e+08	6.64432e+07	3.38146e+08	3.16566e+08	8.37417e+07	0.0341281	1.70723	0.771658	3.40116e+08	7.72562e+07	3.15397e+07	22.7147	1.99221e+08	1.17638e+08	4.80257e+07	59.0492	0.0953342	1.0661	1.08611	1.46689	C9H8ClNO3	Benzamides	COYZIYOEXGRBHQ-UHFFFAOYSA-N	O=C(O)CNC(=O)c1ccc(Cl)cc1	---	26009	---	Benzenoids	Benzene and substituted derivatives	UP
NEG6667	2-indol-3-yl-N-[2-(4-methoxyphenyl)-isopropyl]-2-oxoacetamide	3.377	335.142	[M-H]-	335.14	TRUE	1.14298e+08	8.47642e+07	9.75945e+07	2.47046e+08	7.28782e+07	1.9407e+08	3.95694e+07	2.70781e+07	1.18739e+08	7.67855e+07	6.77364e+07	3.1441e+07	0.0403747	2.2434	1.16568	1.35108e+08	6.96475e+07	2.84335e+07	51.5494	6.0225e+07	3.49528e+07	1.42694e+07	58.037	0.104564	1.06571	1.10253	1.39389	C20H20N2O3	Amphetamines and derivatives	DDSGNUIFEUHDGT-UHFFFAOYSA-N	COc1ccc(CC(C)NC(=O)C(=O)c2c[nH]c3ccccc23)cc1	---	17234032	---	Benzenoids	Benzene and substituted derivatives	UP
POS16516	Pagoside	10.62	510.2	[M+H]+	510.197	True	4.08392e+08	2.55681e+08	1.14237e+08	1.17066e+08	1.4218e+08	1.39798e+08	1.36937e+08	7.08249e+07	3.64799e+07	4.93988e+07	1.18174e+08	5.50111e+07	0.04029	2.52204	1.33459	1.96226e+08	1.16313e+08	4.74844e+07	59.275	7.78043e+07	4.05197e+07	1.65421e+07	52.0789	0.104521	1.06197	1.09235	1.3948	C24H28O11	Hydroxycinnamic acid esters	CBJNLOVRAFQEQH-VUIINJGZSA-N	O=C(O)C=1C(=CCOC2OC(CO)C(O)C(O)C2O)C(OC(=O)C=CC3=CC=C(O)C=C3)CC1C	---	45783209	---	Phenylpropanoids and polyketides	Cinnamic acids and derivatives	UP
NEG1451	2-Hydroxy-2-ethylsuccinic acid	4.901	161.042	[M-H]-	161.045	TRUE	1.16159e+08	2.64444e+08	3.4566e+08	3.57041e+08	2.11084e+08	2.26832e+08	4.37826e+08	6.39014e+08	6.00084e+08	3.27766e+08	2.62772e+08	3.06197e+08	0.0406322	0.591073	-0.758592	2.53537e+08	9.02297e+07	3.68361e+07	35.5884	4.28943e+08	1.59006e+08	6.49139e+07	37.0692	0.104875	1.06069	1.05484	1.39113	C6H10O5	Fatty Acyls	YVYGHRNLPUMVBU-UHFFFAOYSA-N	CCC(O)(CC(O)=O)C(O)=O	C02488	439736	HMDB0059758	Lipids and lipid-like molecules	Fatty Acyls	DOWN
POS905	Creatinine	0.915	114.067	[M+H]+	114.066	True	3.19531e+08	6.38398e+08	6.54647e+08	4.55188e+08	3.67785e+08	2.97219e+08	2.8802e+08	1.75894e+08	1.92156e+08	3.72895e+08	3.3678e+08	3.19911e+08	0.036247	1.62119	0.697053	4.55461e+08	1.57699e+08	6.43805e+07	34.6241	2.80943e+08	8.00749e+07	3.26904e+07	28.5022	0.0981935	1.06029	1.09506	1.44073	C4H7N3O	Amino acids and derivatives	DDRJAANPRJIHGJ-GLFQYTTQNA-N	N=C1N=C(O)CN1C	C00791	588	HMDB0000562	Organic acids and derivatives	Carboxylic acids and derivatives	UP
NEG5897	4-[(3-(2H-benzo[3,4-d]1,3-dioxolan-5-yl)-3-oxopropyl)amino]benzoic acid	4.735	312.091	[M-H2O-H]-	312.088	TRUE	3.92679e+08	2.68834e+08	1.9945e+08	3.33857e+08	2.63417e+08	2.79083e+08	4.87282e+08	5.51074e+08	6.12204e+08	3.10759e+08	3.57657e+08	2.93403e+08	0.037475	0.665034	-0.588501	2.89553e+08	6.62395e+07	2.70422e+07	22.8765	4.35396e+08	1.33473e+08	5.449e+07	30.6554	0.0997592	1.05898	1.09388	1.42626	C17H15NO5	Aminobenzoic acids and derivatives	STABJKWKFUMSPP-UHFFFAOYSA-N	O=C(O)c1ccc(NCCC(=O)c2ccc3c(c2)OCO3)cc1	---	51063532	---	Benzenoids	Benzene and substituted derivatives	DOWN
POS23616	3-hydroxy-N-((6R,9R,12R,15R,18S,23aS)-22-hydroxy-18-isobutyl-2,3,3,5,9,11-hexamethyl-6-(3-methylbutan-2-yl)-1,4,7,10,13,16,19-heptaoxo-12-phenyldocosahydropyrrolo[1,2-g][1,4,7,10,13,16,19]oxahexaazacyclohenicosin-15-yl)picolinamide	5.466	879.458	[2M+H]+	879.461	True	275453	445.665	445.665	332321	445.665	675134	8.507e+06	1.05065e+06	967121	3.54544e+06	1.09411e+07	708839	0.0472558	0.0499314	-4.32391	214041	271012	110640	126.617	4.2867e+06	4.40306e+06	1.79754e+06	102.714	0.118761	1.0587	1.03028	1.32555	C44H62N8O11	Cyclic depsipeptides	FPVGOYVYIRGMQO-HQTIITAISA-N	O=C(NC1OC(=O)C(C=2C=CC=CC2)N(C(=O)C(NC(=O)C(N(C(=O)C(N(C(=O)C3N(C(=O)C(NC1=O)CC(C)C)CC(O)C3)C)(C)C)C)C(C)C(C)C)C)C)C4=NC=CC=C4O	---	16401843	---	---	---	DOWN
POS541	Betaine aldehyde	0.922	102.092	[M+H]+	102.092	True	1.4329e+09	7.29254e+08	9.29077e+08	8.94349e+08	8.10535e+08	6.21637e+08	1.27494e+09	1.22663e+09	1.89979e+09	1.662e+09	1.31606e+09	8.21929e+08	0.0357681	0.660592	-0.598168	9.02958e+08	2.82648e+08	1.1539e+08	31.3024	1.36689e+09	3.73837e+08	1.52618e+08	27.3494	0.0974218	1.05864	1.08552	1.4465	C5H12NO+	Tetraalkylammonium salts	SXKNCCSPZDCRFD-UHFFFAOYSA-N	C[N+](C)(C)CC=O	C00576	249	HMDB0001252	Organic nitrogen compounds	Organonitrogen compounds	DOWN
NEG3026	Cystathionine	0.771	221.057	[M-H]-	221.06	TRUE	2.14711e+08	2.88673e+08	225032405	3.37504e+08	2.80725e+08	3.72452e+08	5.33776e+08	3.54581e+08	5.66642e+08	3.04362e+08	4.68767e+08	2.86798e+08	0.0369382	0.683558	-0.548864	2.86516e+08	6.15778e+07	2.5139e+07	21.4919	4.19154e+08	1.20181e+08	4.90637e+07	28.6723	0.0989603	1.05743	1.07093	1.43252	C7H14N2O4S	Amino acids and derivatives	ILRYLPWNYFXEMH-UHFFFAOYSA-N	C(CSC[C@@H](C(=O)O)N)[C@@H](C(=O)O)N	C00542	---	HMDB0000099	Organic acids and derivatives	Carboxylic acids and derivatives	DOWN
POS4768	N-Acetylasparagine	0.673	219.035	[M+CH3OH+H]+	219.035	True	1.90086e+08	1.22835e+08	9.16824e+07	1.01439e+08	7.47833e+07	8.32216e+07	8.30615e+07	6.49979e+07	7.02635e+07	7.82156e+07	6.42823e+07	6.2519e+07	0.0458215	1.56859	0.64947	1.10675e+08	4.22892e+07	1.72645e+07	38.2104	7.05566e+07	8.36648e+06	3.4156e+06	11.8578	0.115919	1.05146	1.08069	1.33893	C6H10N2O4	Amino acids and derivatives	HXFOXFJUNFFYMO-BYPYZUCNSA-N	CC(O)=N[C@@H](CC(=N)O)C(=O)O	---	99715	HMDB0006028	Organic acids and derivatives	Carboxylic acids and derivatives	UP
NEG5367	9,10-Epoxystearic acid	10.251	297.239	[M-H]-	297.244	TRUE	7.92914e+07	2.09002e+08	4.52635e+08	1.38469e+08	1.57723e+08	1.16387e+08	6.2216e+07	8.53098e+07	6.07657e+07	3.66253e+07	7.42543e+07	4.12213e+07	0.0385166	3.2007	1.67839	1.92251e+08	1.3467e+08	5.49789e+07	70.0491	6.00654e+07	1.8699e+07	7.63382e+06	31.131	0.100776	1.04732	1.07383	1.41435	C18H34O3	Oxidized fatty acids	IMYZYCNQZDBZBQ-UHFFFAOYSA-N	O=C(O)CCCCCCCC1OC1(CCCCCCCC)	C19418	15868	HMDB0247617	Lipids and lipid-like molecules	Fatty Acyls	UP
NEG5500	Hematoxylin	5.277	301.101	[M-H]-	301.1	TRUE	1.356e+08	3.61699e+08	4.495e+08	2.66189e+08	2.44534e+08	2.21774e+08	1.6973e+08	1.56784e+08	1.17733e+08	172256661	1.9851e+08	1.91166e+08	0.0369488	1.66898	0.738969	2.79883e+08	1.1054e+08	4.51277e+07	39.4951	1.67697e+08	2.87772e+07	1.17483e+07	17.1603	0.0989603	1.04701	1.09592	1.4324	C16H14O6	1-benzopyrans	WZUVPPKBWHMQCE-CJNGLKHVSA-N	OC1=CC=C2C(OCC3(O)CC4=CC(O)=C(O)C=C4C23)=C1O	C09931	10603	HMDB0242211	Organoheterocyclic compounds	Benzopyrans	UP
POS21724	PC(20:5/16:0)	11.147	780.549	[M+H]+	780.554	True	5.80202e+06	6.6658e+06	8.05442e+06	4.55873e+06	8.24519e+06	4.32001e+06	9.8818e+08	6.64272e+08	2.00317e+08	9.71237e+07	1.28221e+08	1.42038e+08	0.0365732	0.0169566	-5.88201	6.27436e+06	1.68475e+06	687798	26.8514	3.70025e+08	3.69438e+08	1.50822e+08	99.8412	0.0987347	1.04606	1.07752	1.43684	C44H78NO8P	Glycerophospholipids	SUZYROYNFNQALJ-MHEIZRSESA-N	CCCCCCCCCCCCCCCC(=O)O[C@]([H])(COC(=O)CCC\C=C/C\C=C/C\C=C/C\C=C/C\C=C/CC)COP([O-])(=O)OCC[N+](C)(C)C	C00157	52923341	HMDB0008495	Lipids and lipid-like molecules	Glycerophospholipids	DOWN
NEG2563	N-Methylcalystegine C1	2.234	204.084	[M-H]-	204.087	TRUE	1.57845e+08	1.97031e+08	1.38715e+08	2.29674e+08	1.62627e+08	1.8811e+08	2.54407e+08	2.11302e+08	2.11779e+08	2.12806e+08	2.01826e+08	2.03518e+08	0.0382824	0.828937	-0.270665	1.79e+08	3.26021e+07	1.33098e+07	18.2135	2.1594e+08	1.94001e+07	7.92008e+06	8.98406	0.100776	1.04566	1.06549	1.417	C8H15NO5	Tropane alkaloids	XTMAEPUCHRMBTC-UHFFFAOYSA-N	CN1C2C(O)CC1(O)C(O)C(O)C2O	---	101415075	HMDB0036394	Alkaloids and derivatives	Tropane alkaloids	DOWN
POS1908	Spermidine	0.689	146.165	[M+H]+	146.165	True	4.49475e+09	3.23214e+09	4.1398e+09	5.84446e+09	2.56911e+09	3.49292e+09	6.38045e+09	3.74402e+09	5.44192e+09	5.81858e+09	6.65373e+09	4.58605e+09	0.0464819	0.728685	-0.456632	3.9622e+09	1.14472e+09	4.67331e+08	28.8911	5.43746e+09	1.10512e+09	4.51162e+08	20.3242	0.117355	1.04561	1.03294	1.33272	C7H19N3	Secondary amines	ATHGHQPFGPMSJY-UHFFFAOYSA-N	NCCCCNCCCN	C00315	1102	HMDB0001257	Organic nitrogen compounds	Organonitrogen compounds	DOWN
POS7011	Adenosine	4.723	268.103	[M+H]+	268.104	True	1.67285e+10	1.70855e+10	1.25111e+10	1.74935e+10	1.61965e+10	1.70247e+10	2.39206e+10	2.72065e+10	2.49025e+10	1.46751e+10	1.88278e+10	1.71477e+10	0.0444963	0.766021	-0.384545	1.61733e+10	1.84502e+09	7.53226e+08	11.4078	2.11134e+10	4.9349e+09	2.01467e+09	23.3733	0.113506	1.04381	1.05096	1.35168	C10H13N5O4	Purine nucleosides	OIRDTQYFTABQOQ-KQYNXXCUSA-N	OCC1OC(N2C=NC=3C(=NC=NC32)N)C(O)C1O	C00212	60961	HMDB0000050	Nucleosides, nucleotides, and analogues	Purine nucleosides	DOWN
POS16557	FucGlcNAcThrNAc	4.882	511.215	[M+H]+	511.213	True	3.9787e+08	2.72879e+08	2.81802e+08	1.95191e+08	1.71719e+08	2.15105e+08	2.02701e+08	1.371e+08	1.70992e+08	1.84403e+08	1.879e+08	1.76946e+08	0.0455787	1.44765	0.53371	2.55761e+08	8.19155e+07	3.34418e+07	32.0281	1.76674e+08	2.21885e+07	9.05842e+06	12.559	0.115496	1.04161	1.05749	1.34124	C20H34N2O13	Aminosaccharides	HJGQTBSNOJLBTK-HQXYHDJISA-N	C[C@@H]1O[C@@H](O[C@H]2[C@H](O)[C@@H](CO)O[C@@H](O[C@@H](C=O)[C@H](CO)N=C(C)O)[C@@H]2N=C(C)O)[C@@H](O)[C@H](O)[C@@H]1O	---	134735414	---	Organic oxygen compounds	Organooxygen compounds	UP
POS825	1H-Imidazole-4-carboxamide	1.448	112.051	[M+H]+	112.051	True	2.96586e+08	5.91318e+08	6.95698e+08	1.21247e+09	5.38025e+08	8.70215e+08	4.1671e+08	4.7987e+08	4.95794e+08	4.56017e+08	2.93575e+08	2.41327e+08	0.0485124	1.76408	0.818914	7.00719e+08	3.13817e+08	1.28115e+08	44.785	3.97215e+08	1.0529e+08	4.29843e+07	26.5069	0.12152	1.03554	1.03082	1.31415	C4H5N3O	Carboxylic acids and derivatives	ZBNZAJFNDPPMDT-UHFFFAOYSA-N	NC(=O)C1=CN=CN1	---	152917	HMDB0244880	Organic acids and derivatives	Carboxylic acids and derivatives	UP
POS13824	Mmv689061	4.777	423.224	[M+2H]2+	423.221	True	5.10719e+08	4.30199e+07	2.03296e+07	1.26889e+08	2.75219e+07	1.12379e+08	6.75267e+08	6.40532e+08	1.48803e+09	3.65452e+08	3.92114e+08	1.65882e+08	0.0404752	0.225596	-2.14818	1.40143e+08	1.86947e+08	7.63206e+07	133.397	6.21212e+08	4.64734e+08	1.89727e+08	74.8108	0.104647	1.03254	1.07171	1.39281	C24H27FN4O2	N-benzylpiperidines	XFSYGJBPBTWLFR-GOSISDBHSA-N	O=C(NC=1C=CC(=CC1)C2=NOC(=N2)CC3CN(CC=4C=CC=C(F)C4C)CCC3)C	---	91800660	---	Organoheterocyclic compounds	Piperidines	DOWN
POS4513	3-Hydroxy-2-quinoxalinecarboxylic acid	0.673	213.024	[M+CH3OH+H]+	213.027	True	1.39803e+09	8.79926e+08	6.81446e+08	7.20512e+08	6.09549e+08	6.15576e+08	5.68491e+08	4.98536e+08	5.13529e+08	5.99518e+08	5.33948e+08	5.27789e+08	0.0490788	1.51306	0.597465	8.17507e+08	3.00947e+08	1.22861e+08	36.8128	5.40302e+08	3.73077e+07	1.52308e+07	6.90497	0.122273	1.03252	1.06837	1.30911	C9H6N2O3	Quinoxalines	NMOWGWOAPRKWIR-UHFFFAOYSA-N	O=C(O)c1nc2ccccc2[nH]c1=O	---	71001	---	Organoheterocyclic compounds	Diazanaphthalenes	UP
NEG2940	L-Lysopine	4.896	217.116	[M-H2O-H]-	217.119	TRUE	1.15244e+08	1.05774e+08	1.11579e+08	2.58542e+08	1.44525e+08	2.34626e+08	2.5261e+08	4.81572e+08	5.40111e+08	2.37544e+08	2.52229e+08	1.39116e+08	0.0499143	0.509826	-0.971924	1.61715e+08	6.75122e+07	2.75617e+07	41.7476	3.17197e+08	1.56945e+08	6.40727e+07	49.4789	0.123813	1.03022	1.03893	1.30177	C9H18N2O4	Carboxylic acids and derivatives	ZZYYVZYAZCMNPG-UHFFFAOYSA-N	CC(NC(CCCCN)C(O)=O)C(O)=O	C04020	3325403	HMDB0033675	Organic acids and derivatives	Carboxylic acids and derivatives	DOWN
NEG5345	Fallacinal	7.478	297.04	[M-H2O-H]-	297.04	TRUE	3.20093e+06	1.00074e+08	1.51156e+08	1.32175e+07	1.46463e+07	1.18274e+07	1.22551e+08	1.32245e+08	1.3542e+08	8.87191e+07	5.07105e+07	1.70545e+08	0.0498959	0.42006	-1.25133	4.90203e+07	6.16186e+07	2.51557e+07	125.7	1.16698e+08	4.16247e+07	1.69932e+07	35.6687	0.123813	1.02902	1.0736	1.30193	C16H10O6	Anthraquinones	MCPKJGRRWINKOH-UHFFFAOYSA-N	O=CC=1C=C(O)C=2C(=O)C=3C(O)=CC(OC)=CC3C(=O)C2C1	---	15559229	---	Benzenoids	Anthracenes	DOWN
POS11279	2-[4-hydroxy-2-[(2S,3R,4S,5S,6R)-3,4,5-trihydroxy-6-(hydroxymethyl)oxan-2-yl]oxyphenyl]acetonitrile	4.978	359.188	[M+2H]2+	359.186	True	1.08707e+08	9.99012e+07	8.15405e+07	1.11211e+08	5.8044e+07	8.211e+07	3.01154e+08	1.84985e+08	8.91762e+07	3.69413e+08	1.45828e+08	1.10478e+08	0.0391651	0.450873	-1.14921	9.02523e+07	2.02609e+07	8.27147e+06	22.4492	2.00172e+08	1.11704e+08	4.5603e+07	55.8039	0.102123	1.02578	1.07459	1.4071	C21H28O5	Naphthopyrans	VBFIGWHJNDFEIS-UHFFFAOYSA-N	O=C1OC(C)CC=2OC3(C)CCC4(O)C(C=CC(=O)C4(C)C3CC12)(C)C	---	---	---	Organoheterocyclic compounds	Naphthopyrans	DOWN
NEG11128	Scutellarioside II	0.905	507.149	[2M-H]-	507.151	TRUE	2.71102e+07	7.2403e+07	1.01882e+08	4.77473e+07	5.49251e+07	48497176	3.20742e+07	2.87199e+07	2.95068e+07	4.27386e+07	3.7958e+07	3.63473e+07	0.0472455	1.70038	0.765856	5.87608e+07	2.56462e+07	1.047e+07	43.6452	3.45575e+07	5.43049e+06	2.21699e+06	15.7144	0.118761	1.01919	1.06208	1.32564	C24H28O12	Hydroxycinnamic acid esters	MVTLXFDHKDVAIC-LQQBYVAQSA-N	O=C(OCC12OC2C(O)C3C=COC(OC4OC(CO)C(O)C(O)C4O)C31)C=CC5=CC=C(O)C=C5	---	6443034	---	Phenylpropanoids and polyketides	Cinnamic acids and derivatives	UP
POS14810	Mls001060846	6.17	451.254	[M+H-H2O]+	451.255	True	8.79437e+06	5.30931e+07	8.6327e+07	3.51642e+07	3.36696e+07	3.60584e+07	1.2974e+07	2.2585e+07	1.67831e+07	1.91227e+07	2.02466e+07	1.46165e+07	0.0445863	2.38043	1.25122	4.21845e+07	2.58526e+07	1.05543e+07	61.2845	1.77213e+07	3.60703e+06	1.47256e+06	20.3542	0.113546	1.01703	1.05407	1.3508	C28H33ClF2N2O	Diphenylmethanes	VAHMWGICKYTGSY-UHFFFAOYSA-N	Cl.Fc1ccc(cc1)C(OCCN2CCN(CC2)CCCc3ccccc3)c4ccc(F)cc4	---	10238982	---	Benzenoids	Benzene and substituted derivatives	UP
POS245	2-Amino-2-methyl-1-propanol	13.999	90.0918	[M+H]+	90.0913	True	6.26735e+07	4.97583e+07	4.16783e+07	7.01073e+07	3.32929e+07	8.61414e+07	1.26283e+08	5.2985e+07	1.416e+08	1.00231e+08	7.49694e+07	7.59775e+07	0.0379284	0.600742	-0.735182	5.72753e+07	1.95038e+07	7.96237e+06	34.0527	9.53408e+07	3.37791e+07	1.37903e+07	35.4299	0.100298	1.01077	1.06622	1.42104	C4H11NO	Organonitrogen compounds	CBTVGIZVANVGBH-UHFFFAOYSA-N	CC(C)(N)CO	---	11807	HMDB0244974	Organic nitrogen compounds	Organonitrogen compounds	DOWN
POS12936	Benzetimide HCl	3.427	399.186	[M+H]+	399.183	True	6.39492e+07	1.921e+08	1.70176e+08	7.73618e+07	8.53076e+07	7.9812e+07	1.56373e+08	1.82595e+08	3.68857e+08	4.24376e+08	1.30583e+08	1.69155e+08	0.0453509	0.466994	-1.09852	1.11451e+08	5.48743e+07	2.24023e+07	49.2362	2.38656e+08	1.24794e+08	5.09469e+07	52.2902	0.11511	1.00832	1.05341	1.34341	C23H27ClN2O2	N-benzylpiperidines	XSOOSXRNMDUWEM-UHFFFAOYSA-N	Cl.O=C1NC(=O)C(c2ccccc2)(CC1)C3CCN(Cc4ccccc4)CC3	---	21846	---	Organoheterocyclic compounds	Piperidines	DOWN
