# Supplementary material for: Metabolomics Combined with Physiology and Transcriptomics Reveal the Response of Samsoniella hepiali to Key Metabolic Pathways and Its Degradation Mechanism during Subculture
Source: Antioxidants (Basel). 2024 Jun 27;13(7):780. doi: 10.3390/antiox13070780 (PMC11274122; doi:10.3390/antiox13070780)
Supplement: Supplementary file 1 [file antioxidants-13-00780-s001.zip › Supplementary Files/Table S3.xlsx]

## Sheet: Sheet1
Table S3. DAMs of F1 vs F11
Alignment ID	Metabolite name	Rt(min)	Expreiment Mz	Adduct type	Reference m/z	m/z matched	F1-1	F1-2	F1-3	F1-4	F1-5	F1-6	F11-1	F11-2	F11-3	F11-4	F11-5	F11-6	P.value	FC	Log2FC	Mean.F1	SD.F1	SE.F1	CV.F1	Mean.F11	SD.F11	SE.F11	CV.F11	FDR	OPLSDA.VIP	PLSDA.VIP	NLP	FORMULA	ONTOLOGY	INCHIKEY	SMILES	KEGGID	CID	HMDBID	Superclass	Class	Significant
NEG2984	2,3,4,6-tetrahydroxy-5-oxo-5h-benzo[7]annulene-8-carboxylic acid	5.317	219.047	[M-H]-	219.048	TRUE	1.3966e+08	1.15531e+08	1.31762e+08	1.7698e+08	1.07045e+08	2.14841e+08	8.91803e+08	8.95761e+08	9.26219e+08	1.09051e+09	6.70654e+08	7.66918e+08	3.14963e-07	0.168989	-2.565	1.47636e+08	4.09183e+07	1.67048e+07	27.7156	8.73644e+08	1.43673e+08	5.86543e+07	16.4453	0.000240789	1.74093	1.73735	6.50174	C12H8O7	Tropolones	PJSKCCANFAFYHW-UHFFFAOYSA-N	O=C(O)C1=CC(=O)C(O)=C2C(O)=C(O)C(O)=CC2=C1	---	269315;137628491	---	Hydrocarbon derivatives	Tropones	DOWN
NEG7123	3-methyl-5-(phenylmethoxy)indol-2-yl morpholin-4-yl ketone	4.853	349.157	[M-H]-	349.156	TRUE	3.42085e+07	3.46158e+07	4.02616e+07	3.78371e+07	2.61324e+07	3.71295e+07	7.52193e+07	6.88573e+07	9.05326e+07	7.25384e+07	8.51791e+07	8.45602e+07	5.9557e-07	0.440744	-1.18199	3.50308e+07	4.89226e+06	1.99726e+06	13.9656	7.94811e+07	8.48091e+06	3.46232e+06	10.6703	0.000296327	1.72396	1.72906	6.22507	C21H22N2O3	Indolecarboxamides and derivatives	QDPVAKMAFHOZNR-UHFFFAOYSA-N	Cc1c(C(=O)N2CCOCC2)[nH]c2ccc(OCc3ccccc3)cc12	---	651145	---	Organoheterocyclic compounds	Indoles and derivatives	DOWN
POS11758	2-Butanone, 4-[3-(beta-D-glucopyranosyloxy)-4-hydroxy-2,6,6-trimethyl-1-cyclohexen-1-yl]-	4.722	371.203	[M+NH4]+	371.206	True	2.24276e+08	2.05066e+08	1.91738e+08	1.62757e+08	1.51774e+08	1.17978e+08	4.83015e+08	4.48273e+08	3.77845e+08	4.45612e+08	4.89252e+08	3.94022e+08	7.75217e-07	0.399386	-1.32414	1.75598e+08	3.8861e+07	1.58649e+07	22.1307	4.3967e+08	4.55028e+07	1.85764e+07	10.3493	0.000296327	1.71441	1.72529	6.11058	C19H32O8	Terpene glycosides	JVIDANAJZDBKRL-FJUMDGKUSA-N	O=C(C)CCC1=C(C)C(OC2OC(CO)C(O)C(O)C2O)C(O)CC1(C)C	---	51136431	---	Lipids and lipid-like molecules	Prenol lipids	DOWN
NEG10734	(1S,3S,12S,14R,27S)-12-Hydroxy-1,3-dimethyl-2,5,15,23,25-pentaazaheptacyclo[12.10.2.1~2,5~.0~6,11~.0~12,27~.0~15,24~.0~17,22~]heptacosa-6,8,10,17,19,21,23-heptaene-4,16,26-trione (Fumiquinazoline C)	0.902	488.155	[M-H]-	488.158	TRUE	2.61277e+08	2.17137e+08	2.77181e+08	2.93197e+08	2.47174e+08	2.66129e+08	5.70306e+08	7.22798e+08	6.11161e+08	6.06851e+08	6.50461e+08	8.62927e+08	3.80056e-06	0.388146	-1.36533	2.60349e+08	2.622e+07	1.07043e+07	10.0711	6.70751e+08	1.07495e+08	4.38845e+07	16.026	0.000645674	1.7039	1.69771	5.42015	C24H21N5O4	Quinazolines	YYLAARMDRFESOL-CVAYNVNESA-N	O=C1C=2C=CC=CC2N=C3N1C4C(O)=NC3(N5C(C(=O)N6C=7C=CC=CC7C(O)(C4)C65)C)C	---	9980845	---	Organoheterocyclic compounds	Diazanaphthalenes	DOWN
NEG1423	N-Acetylthreonine	2.105	160.058	[M-H]-	160.062	TRUE	3.25026e+08	3.81856e+08	4.49747e+08	4.04137e+08	3.41058e+08	3.64596e+08	1.90745e+08	1.79249e+08	1.99363e+08	2.18618e+08	1.7272e+08	1.83119e+08	2.46549e-06	1.98146	0.986564	3.77737e+08	4.51572e+07	1.84353e+07	11.9547	1.90636e+08	1.65309e+07	6.74872e+06	8.67148	0.000569459	1.70219	1.70614	5.6081	C6H11NO4	Amino acids and derivatives	PEDXUVCGOLSNLQ-WUJLRWPWSA-N	O=C(O)C(N=C(O)C)C(O)C	---	152204	HMDB0062557	Organic acids and derivatives	Carboxylic acids and derivatives	UP
POS15806	CI-1029	4.717	484.25	[2M+H]+	484.252	True	1.14542e+08	1.02653e+08	1.11807e+08	9.06247e+07	8.42895e+07	9.73652e+07	1.99627e+08	2.0489e+08	1.83334e+08	1.72962e+08	2.39897e+08	2.13501e+08	2.55037e-06	0.495204	-1.01391	1.00213e+08	1.18261e+07	4.82798e+06	11.8009	2.02368e+08	2.35508e+07	9.61458e+06	11.6376	0.000569459	1.69639	1.7055	5.5934	C28H37NO4S	Phenylpropanes	ZUBPKHVCBGWWGO-NDEPHWFRSA-N	CC(C)[C@]1(CCC2=CC=C(N)C=C2)CC(O)=C(SC2=CC(C)=C(CO)C=C2C(C)(C)C)C(=O)O1	---	54687772	---	Benzenoids	Benzene and substituted derivatives	DOWN
POS771	Carbapenem	2.805	110.06	[M+Na]+	110.06	True	1.78081e+09	3.48937e+09	3.61754e+09	2.36175e+09	2.86579e+09	2.8626e+09	3.39373e+08	3.6355e+08	3.8958e+08	1.93733e+08	2.59828e+08	3.5785e+08	4.70433e-06	8.91734	3.15661	2.82964e+09	6.89547e+08	2.81506e+08	24.3687	3.17319e+08	7.49223e+07	3.05869e+07	23.611	0.000719292	1.69381	1.69327	5.3275	C6H7NO	Lactams	YZBQHRLRFGPBSL-UHFFFAOYSA-N	O=C1CC2CC=CN12	---	13293130	HMDB0249611	Organoheterocyclic compounds	Lactams	UP
POS246	Dimethylethanolamine	13.779	90.0919	[M+H]+	90.0919	True	5.32451e+07	3.08753e+07	2.55388e+07	3.70818e+07	3.71168e+07	2.5909e+07	9.6164e+07	7.62856e+07	9.4427e+07	7.88687e+07	8.12575e+07	9.62425e+07	3.41911e-06	0.400896	-1.3187	3.49611e+07	1.0304e+07	4.2066e+06	29.4728	8.72075e+07	9.3616e+06	3.82186e+06	10.7349	0.000645674	1.68914	1.69984	5.46609	C4H11NO	Organonitrogen compounds	UEEJHVSXFDXPFK-UHFFFAOYSA-N	CN(C)CCO	C21521	7902	HMDB0032231	Organic nitrogen compounds	Organonitrogen compounds	DOWN
NEG5085	OPFC-perfluoroalkyl_sulfate	6.485	288.999	[M-H]-	288.997	TRUE	3.86988e+06	3.65533e+06	4667919	5.23349e+06	8.05383e+06	6.22202e+06	3.47008e+07	3.21316e+07	2.4019e+07	4.70191e+07	2.70753e+07	3.25738e+07	8.19062e-06	0.160503	-2.63933	5.28375e+06	1.64841e+06	672960	31.1977	3.29199e+07	7.95091e+06	3.24594e+06	24.1522	0.000963342	1.68623	1.68075	5.08668	C6H8F6O4S	PFSA	FHLZBZHHJOUHOH-UHFFFAOYSA-N	O=S(=O)(O)OCC(F)(F)CC(F)(F)CC(F)F	---	139594893	---	---	---	DOWN
POS7798	Guanosine	4.753	284.098	[M+H]+	284.099	True	5.73335e+08	6.1686e+08	4.5204e+08	566887103	7.10471e+08	7.84216e+08	1.17855e+09	1.63567e+09	1.57897e+09	1.14012e+09	1.28181e+09	1.39324e+09	1.52578e-05	0.451223	-1.14809	6.17301e+08	1.16899e+08	4.7724e+07	18.9372	1.36806e+09	2.05934e+08	8.40723e+07	15.053	0.00155528	1.66931	1.66487	4.81651	C10H13N5O5	Purine nucleosides	NYHBQMYGNKIUIF-BUDDTFTENA-N	N=C1N=C(O)C=2N=CN(C2N1)C3OC(CO)C(O)C3O	C00387	135398635	HMDB0000133	Nucleosides, nucleotides, and analogues	Purine nucleosides	DOWN
NEG4020	2-Keto-3-deoxy-6-phosphogluconic acid	6.91	257.009	[M-H]-	257.006	TRUE	2.84218e+07	7.98007e+07	7.09256e+07	9.19665e+07	7.19347e+07	7.05157e+07	171141	445.665	212127	209658	181543	445.665	1.39205e-05	533.385	9.05903	6.89275e+07	2.14723e+07	8.76601e+06	31.1519	129227	101000	41232.9	78.1569	0.00152031	1.66725	1.66734	4.85635	C6H11O9P	Keto acids and derivatives	OVPRPPOVAXRCED-WVZVXSGGSA-N	O[C@H](COP(O)(O)=O)[C@@H](O)CC(=O)C(O)=O	C04442	3080745	HMDB0001376	Organic acids and derivatives	Keto acids and derivatives	UP
POS2090	Guanine	4.759	152.057	[M+H]+	152.057	True	8.98921e+08	9.49224e+08	7.62925e+08	9.95002e+08	1.26671e+09	1.45465e+09	1.91221e+09	2.71102e+09	2.61493e+09	2.14798e+09	2.06077e+09	2.36311e+09	2.08784e-05	0.458177	-1.12602	1.05457e+09	2.56514e+08	1.04721e+08	24.324	2.30167e+09	3.17112e+08	1.2946e+08	13.7775	0.00156391	1.66654	1.65604	4.6803	C5H5N5O	Purines and purine derivatives	UYTPUPDQBNUYGX-UHFFFAOYSA-N	C1=NC2=C(N1)C(=O)NC(=N2)N	C00242	135398634	HMDB0000132	Organoheterocyclic compounds	Imidazopyrimidines	DOWN
POS2407	2-Ethyl-3-hydroxy-2,4,4-trimethyloxazolidine	1.378	160.133	[M+H]+	160.133	True	3.42867e+08	3.10916e+08	2.74402e+08	3.62718e+08	2.64048e+08	2.97319e+08	4.25849e+08	4.83346e+08	5.17779e+08	4.33691e+08	4.86203e+08	4.77455e+08	1.7267e-05	0.655828	-0.60861	3.08712e+08	3.84446e+07	1.56949e+07	12.4532	4.7072e+08	3.47667e+07	1.41934e+07	7.38585	0.00156391	1.66376	1.66145	4.76278	C8H17NO2	Azolidines	WZZOSBRJFGEGCU-UHFFFAOYSA-N	CCC1(C)OCC(C)(C)N1O	---	125626	HMDB0245114	Organoheterocyclic compounds	Azolidines	DOWN
POS5708	Diethyl diallylmalonate	7.744	241.141	[M+Na]+	241.143	True	6.63373e+07	1.21168e+08	6.34972e+07	1.10808e+08	1.25763e+08	1.16211e+08	2.65216e+07	9.95178e+06	3.32858e+06	1.52474e+07	1.3226e+07	9.38156e+06	2.42555e-05	7.77503	2.95885	1.00631e+08	2.81235e+07	1.14814e+07	27.9472	1.29428e+07	7.79536e+06	3.18244e+06	60.2292	0.00156391	1.65513	1.6516	4.61519	C13H20O4	Fatty acid esters	LYUUVYQGUMRKOV-UHFFFAOYSA-N	CCOC(=O)C(C(=O)OCC)(CC=C)CC=C	---	76664	---	Lipids and lipid-like molecules	Fatty Acyls	UP
NEG3180	Traumatic acid	7.796	227.125	[M-H]-	227.129	TRUE	2.50107e+08	1.17681e+08	1.31099e+08	2.19699e+08	2.07021e+08	2.05693e+08	5.9775e+07	1.0417e+07	3.17638e+06	1.7953e+07	1.1158e+07	7.99941e+06	2.33247e-05	10.24	3.35614	1.8855e+08	5.23786e+07	2.13835e+07	27.7797	1.84131e+07	2.0824e+07	8.50137e+06	113.093	0.00156391	1.65438	1.65277	4.63218	C12H20O4	Medium-chain fatty acids	MAZWDMBCPDUFDJ-VQHVLOKHSA-N	C(CCCCC(=O)O)CCC/C=C/C(=O)O	C16308	5283028	HMDB0000933	Lipids and lipid-like molecules	Fatty Acyls	UP
POS6580	Stearidonic acid	8.122	259.205	[M+H-H2O]+	259.205	True	4.33752e+07	7.83249e+07	1.01524e+08	9.28381e+07	4.79961e+07	6.57367e+07	2.05312e+06	603197	445.665	931930	1.28473e+06	445.665	2.44539e-05	88.1836	6.46244	7.16325e+07	2.35792e+07	9.62616e+06	32.9168	812311	792348	323475	97.5424	0.00156391	1.65184	1.65136	4.61165	C18H28O2	Lineolic acids and derivatives	JIWBIWFOSCKQMA-LTKCOYKYSA-N	CC/C=C\C/C=C\C/C=C\C/C=C\CCCCC(=O)O	C16300	5312508	HMDB0006547	Lipids and lipid-like molecules	Fatty Acyls	UP
POS7471	4,8,12,15-Octadecatetraenoic acid	8.112	277.215	[M+H]+	277.217	True	5.72111e+08	9.47498e+08	1.36375e+09	1.15647e+09	6.80459e+08	8.38547e+08	3.96738e+07	3.66687e+07	2.58757e+06	4.34703e+07	7.4441e+07	4.37832e+06	2.43533e-05	27.6257	4.78794	9.26472e+08	2.961e+08	1.20882e+08	31.9599	3.35366e+07	2.69346e+07	1.0996e+07	80.3141	0.00156391	1.65141	1.65148	4.61344	C18H28O2	Fatty Acyls	SIVLURJESSFFDP-FLVFHSTKSA-N	CC\C=C/C\C=C/CC\C=C\CC\C=C\CCC(O)=O	---	131751278	HMDB0032672	Lipids and lipid-like molecules	Fatty Acyls	UP
POS21114	PC(16:1/18:2)	9.995	756.553	[M+H]+	756.554	True	1.70875e+06	170817	478207	93270.5	52447.5	310976	4.22566e+07	5.91395e+07	4.04379e+07	1.97083e+07	5.4392e+07	5.35147e+07	1.87791e-05	0.0104453	-6.58101	469077	626997	255971	133.666	4.49082e+07	1.43429e+07	5.85547e+06	31.9383	0.00156391	1.65	1.65909	4.72633	C42H78NO8P	Phosphatidylcholines	QJWDAOSZZYVBJZ-KXESGEQTSA-N	CCCCCC\C=C/CCCCCCCC(=O)OC[C@]([H])(COP([O-])(=O)OCC[N+](C)(C)C)OC(=O)CCCCCCC\C=C/C\C=C/CCCCC	---	24778768	HMDB0008006	Lipids and lipid-like molecules	Glycerophospholipids	DOWN
NEG7048	Camptothecin	5.192	347.104	[M-H2O-H]-	347.104	TRUE	4.27995e+08	6.2326e+08	6.03406e+08	6.91494e+08	4.08873e+08	4.77006e+08	8.31655e+07	2.27623e+08	1.54836e+08	1.62654e+08	1.32885e+08	1.93856e+08	2.45479e-05	3.38426	1.75884	5.38673e+08	1.16275e+08	4.74693e+07	21.5856	1.5917e+08	4.97744e+07	2.03203e+07	31.2712	0.00156391	1.64264	1.65124	4.60998	C20H16N2O4	Camptothecins	VSJKWCGYPAHWDS-UHFFFAOYSA-N	O=C1OCC=2C(=O)N3C(=CC2C1(O)CC)C=4N=C5C=CC=CC5=CC4C3	C01897	24360	HMDB0245602	Alkaloids and derivatives	Camptothecins	UP
NEG5744	Indoxyl glucuronide	4.517	308.077	[M-H]-	308.078	TRUE	6.19679e+07	5.70314e+07	4.25702e+07	4.71641e+07	3.25109e+07	7.88538e+07	1.18362e+06	8.74663e+06	6.53693e+06	2.75773e+06	2.424e+06	3.06173e+06	2.6363e-05	12.9539	3.69531	5.33497e+07	1.62911e+07	6.65082e+06	30.5365	4.11844e+06	2.88866e+06	1.17929e+06	70.1396	0.00161236	1.642	1.64908	4.57901	C14H15NO7	Sugar acids and derivatives	KUYNOZVWCFXSNE-BYNIDDHOSA-N	O=C(O)C1OC(OC2=CNC=3C=CC=CC23)C(O)C(O)C1O	---	2733785	HMDB0010319	Organic oxygen compounds	Organooxygen compounds	UP
NEG8719	3-benzothiazol-2-yl-7-hydroxy-8-[(4-methylpiperazinyl)methyl]chromen-2-one	5.391	406.121	[M-H]-	406.123	TRUE	3.20556e+07	3.74663e+07	4.23005e+07	4.411e+07	2.82017e+07	3.56863e+07	1.85053e+07	1.37129e+07	1.56616e+07	1.96634e+07	1.32864e+07	2.05472e+07	3.17695e-05	2.16835	1.1166	3.66367e+07	6.02753e+06	2.46073e+06	16.4522	1.68961e+07	3.10693e+06	1.2684e+06	18.3884	0.00174119	1.64165	1.64326	4.49799	C22H21N3O3S	7-hydroxycoumarins	ZEXHOJSTSDCKLT-UHFFFAOYSA-N	CN1CCN(Cc2c(O)ccc3cc(-c4nc5ccccc5s4)c(=O)oc23)CC1	---	135456370	---	Phenylpropanoids and polyketides	Coumarins and derivatives	UP
NEG6867	4-Fluoro-N-[2-(2-Methyl-1H-Indol-3-Yl)Ethyl]Benzamide	5.286	341.132	[M-H]-	341.131	TRUE	2.5615e+08	3.32328e+08	3.45058e+08	3.37881e+08	2.04366e+08	2.75661e+08	8.20851e+07	1.1162e+08	1.3722e+08	1.10009e+08	1.01367e+08	1.39933e+08	2.80089e-05	2.56721	1.3602	2.91907e+08	5.61757e+07	2.29336e+07	19.2444	1.13706e+08	2.19587e+07	8.96459e+06	19.3118	0.00164714	1.6407	1.64722	4.5527	C18H17FN2O	3-alkylindoles	QIEJNWZVUOGSJT-UHFFFAOYSA-N	Cc1[nH]c2ccccc2c1CCNC(=O)c1ccc(F)cc1	---	729211	---	Organoheterocyclic compounds	Indoles and derivatives	UP
POS13642	3,4-dicatecholspermidine	10.576	418.196	[M+H]+	418.197	True	1.27338e+08	1.61402e+08	1.48661e+08	1.2122e+08	1.49915e+08	1.45762e+08	6.15146e+07	8.12348e+07	8.57147e+07	7.56257e+07	1.04393e+08	6.33608e+07	3.18857e-05	1.81055	0.85643	1.42383e+08	1.51228e+07	6.17387e+06	10.6212	7.86406e+07	1.58481e+07	6.46996e+06	20.1526	0.00174119	1.63748	1.64315	4.4964	C21H27N3O6	Benzamides	ZQCQBKSAEOIDQN-UHFFFAOYSA-N	O=C(NCCCCNCCCNC(C1=CC(O)=C(O)C=C1)=O)C2=CC(O)=C(O)C=C2	---	10319809	---	Benzenoids	Benzene and substituted derivatives	UP
NEG6871	C-Curarine III	2.048	341.142	[M-H]-	341.143	TRUE	4.69545e+07	5.39383e+07	5.95934e+07	4.39198e+07	3.29475e+07	5.38951e+07	2.68759e+07	1.91088e+07	1.16057e+07	1.23376e+07	2.01299e+07	2.03664e+07	5.44262e-05	2.63754	1.39919	4.85414e+07	9.45498e+06	3.85998e+06	19.4782	1.84041e+07	5.69416e+06	2.32463e+06	30.9397	0.00206983	1.63566	1.62512	4.26419	C20H23N2O+	Strychnos alkaloids	ZEMNDQUOMWGCAZ-MZFNONIYSA-O	CC=C1C[N+]2(C)CCC34C(=Nc5ccccc53)C(=CO)C1CC42	---	5881166	---	Alkaloids and derivatives	Strychnos alkaloids	UP
NEG6388	Tiapride	0.846	327.137	[M-H]-	327.138	TRUE	6.62086e+08	3.48338e+08	3.70534e+08	8.6395e+08	3.17129e+08	492936207	1.08139e+09	1.24218e+09	1.20145e+09	1.06044e+09	1.35505e+09	1.19777e+09	4.09747e-05	0.427971	-1.22441	5.09162e+08	2.15166e+08	8.78413e+07	42.2589	1.18971e+09	1.08386e+08	4.42483e+07	9.11025	0.00195782	1.63428	1.63494	4.38748	C15H24N2O4S	Benzenesulfonyl compounds	JTVPZMFULRWINT-UHFFFAOYSA-N	CCN(CC)CCNC(=O)C1=C(C=CC(=C1)S(=O)(=O)C)OC	---	5467	HMDB0042039	Benzenoids	Benzene and substituted derivatives	DOWN
POS821	2,4-Dihydroxypyridine	1.888	112.04	[M+H]+	112.039	True	9.31175e+08	2.11421e+09	2.82656e+09	1.82234e+09	2.07975e+09	1.72858e+09	2.89424e+08	1.18818e+08	7.86326e+07	1.25773e+08	1.23956e+08	314636970	4.64558e-05	10.9419	3.4518	1.9171e+09	6.17898e+08	2.52256e+08	32.2308	1.75207e+08	1.00063e+08	4.08505e+07	57.1113	0.00206983	1.63303	1.63067	4.33296	C5H5NO2	Pyridines and derivatives	ZEZJPIDPVXJEME-UHFFFAOYSA-N	OC1=CC(=O)NC=C1	---	54696004	HMDB0245452	Organoheterocyclic compounds	Pyridines and derivatives	UP
POS120	Tetrahydropyridine	0.706	84.0814	[M+H]+	84.0808	True	4.59717e+08	3.17198e+08	3.21757e+08	3.60675e+08	3.57345e+08	4.92501e+08	8.04662e+08	759122471	5.79685e+08	7.73649e+08	8.31218e+08	6.55619e+08	3.52392e-05	0.524345	-0.93141	3.84866e+08	7.36102e+07	3.00512e+07	19.1262	7.33993e+08	9.65447e+07	3.94142e+07	13.1534	0.00185796	1.63296	1.63993	4.45297	C5H9N	Pyridines and derivatives	VSWICNJIUPRZIK-UHFFFAOYSA-N	C1CNC=CC1	---	10176084	HMDB0244121	Organoheterocyclic compounds	Pyridines and derivatives	DOWN
POS6147	1-Deoxy-1-morpholino-D-fructose	4.646	250.128	[M+Na]+	250.129	True	3.37969e+07	4.75884e+07	4.39439e+07	3.29174e+07	1.10274e+07	1.90353e+07	2.75385e+08	2.56834e+08	2.22604e+08	4.01004e+08	1.44034e+08	3.20877e+08	5.95635e-05	0.116187	-3.10547	3.13849e+07	1.41095e+07	5.76017e+06	44.9563	2.70123e+08	8.72543e+07	3.56214e+07	32.3017	0.00206983	1.63105	1.62187	4.22502	C10H19NO6	Oxazinanes	JPANQHVKLYKLEB-UHFFFAOYSA-N	OCC(O)C(O)C(O)C(=O)CN1CCOCC1	---	220877	HMDB0243858	Organoheterocyclic compounds	Oxazinanes	DOWN
POS22542	Scytophycin B	11.553	820.521	[M+H]+	820.521	True	383075	129499	38904.6	320624	445.665	320891	5.66227e+07	6.94537e+07	8.34786e+07	1.61109e+08	9.89868e+07	1.10871e+08	8.06908e-05	0.0020558	-8.92608	198907	163351	66687.9	82.1246	9.67537e+07	3.70888e+07	1.51415e+07	38.3332	0.00241914	1.63061	1.61045	4.09318	C45H73NO12	Diterpene lactones	LGYQYCWMQRMLJJ-DAAXTDNESA-N	O=CN(C=CC(C)C(OC)C(C(=O)CCC(C)C(O)C(C)C1OC(=O)C=CC(=CCC(O)CC2OC(CC=C2)CC(OC)C3(OC3)C(OC)CC(OC)C1C)C)C)C	---	10079145	---	Lipids and lipid-like molecules	Prenol lipids	DOWN
NEG9894	N-(4-fluorophenyl)-2-[2-oxo-4-(piperidylcarbonyl)hydroquinolyl]acetamide	4.971	452.161	[M-H]-	452.163	TRUE	1.08448e+08	1.05794e+08	9.86724e+07	9.70638e+07	6.80119e+07	7.35256e+07	4.80411e+07	3.69875e+07	4.57384e+07	4.15987e+07	3.57745e+07	4.88272e+07	5.28332e-05	2.14625	1.10182	9.19193e+07	1.70157e+07	6.94665e+06	18.5116	4.28279e+07	5.6038e+06	2.28774e+06	13.0845	0.00206983	1.62866	1.62617	4.27709	C23H22FN3O3	Quinoline carboxamides	KTARKVZSUAEWRU-UHFFFAOYSA-N	O=C(Cn1c(=O)cc(C(=O)N2CCCCC2)c2ccccc21)Nc1ccc(F)cc1	---	17251083	---	Organoheterocyclic compounds	Quinolines and derivatives	UP
NEG5525	Norflurazon	5.264	302.031	[M-H]-	302.031	TRUE	2.22145e+07	5.44109e+07	6.17943e+07	7.47322e+07	5.91054e+07	6.3974e+07	4.51274e+06	9.62703e+06	3.65916e+06	4.97484e+06	8.52267e+06	5.63212e+06	4.9336e-05	9.10491	3.18665	5.60385e+07	1.78979e+07	7.30678e+06	31.9385	6.15476e+06	2.37711e+06	970451	38.6223	0.00206983	1.6266	1.62858	4.30684	C12H9ClF3N3O	Trifluoromethylbenzenes	NVGOPFQZYCNLDU-UHFFFAOYSA-N	CNC1=C(Cl)C(=O)N(N=C1)C1=CC=CC(=C1)C(F)(F)F	C18874	33775	---	Benzenoids	Benzene and substituted derivatives	UP
POS6145	Masitinib	5.743	250.118	[M+H]+	250.117	True	2.15646e+08	6.95938e+08	8.41875e+08	6.11672e+08	6.44674e+08	5.64121e+08	1.45769e+07	2.81387e+07	2.82186e+07	1.00961e+07	3.06913e+07	2.48029e+07	5.33907e-05	26.1779	4.71028	5.95654e+08	2.09161e+08	8.53897e+07	35.1145	2.27541e+07	8.40408e+06	3.43095e+06	36.9344	0.00206983	1.6262	1.6258	4.27253	C28H30N6OS	Aromatic anilides	WJEOLQLKVOPQFV-UHFFFAOYSA-N	O=C(NC1=CC=C(C(=C1)NC2=NC(=CS2)C=3C=NC=CC3)C)C4=CC=C(C=C4)CN5CCN(C)CC5	---	10074640	HMDB0254344	Benzenoids	Benzene and substituted derivatives	UP
POS10909	Posaconazole	4.827	351.176	[M+H]+	351.173	True	3.03135e+08	3.86464e+08	3.92199e+08	2.68601e+08	2.98328e+08	2.77379e+08	5.80498e+08	5.1788e+08	4.56536e+08	5.40535e+08	5.97173e+08	6.25251e+08	3.96705e-05	0.580524	-0.784572	3.21017e+08	5.44727e+07	2.22384e+07	16.9688	5.52979e+08	6.10273e+07	2.49143e+07	11.0361	0.00195665	1.62483	1.63603	4.40153	C37H42F2N8O4	Phenylpiperazines	RAGOYPUPXAKGKH-XAKZXMRKSA-N	O=C1N(N=CN1C2=CC=C(C=C2)N3CCN(C4=CC=C(OCC5COC(C6=CC=C(F)C=C6F)(CN7N=CN=C7)C5)C=C4)CC3)C(CC)C(O)C	---	468595	HMDB0015392	Organoheterocyclic compounds	Diazinanes	DOWN
NEG1871	Myoinositol	0.89	179.053	[M-H]-	179.056	TRUE	4.36977e+09	4.95532e+09	5.19856e+09	4.8093e+09	4.49823e+09	5.24548e+09	2.26276e+09	1.99127e+09	3.46975e+09	1.82974e+09	2.08603e+09	3.52313e+09	5.17726e-05	1.91765	0.939337	4.84611e+09	3.59143e+08	1.46619e+08	7.41095	2.52711e+09	7.64003e+08	3.11903e+08	30.2322	0.00206983	1.62475	1.62689	4.2859	C6H12O6	Organooxygen compounds	CDAISMWEOUEBRE-GPIVLXJGSA-N	O[C@H]1[C@H](O)[C@@H](O)[C@H](O)[C@@H](O)[C@@H]1O	C06153	---	HMDB0006088	Organic oxygen compounds	Organooxygen compounds	UP
POS9069	Cyclopenol	5.993	311.102	[M+H]+	311.103	True	4.39323e+07	1.14459e+08	1.30406e+08	9.45645e+07	1.14011e+08	9.5075e+07	9.20834e+06	1.93811e+07	1.73366e+07	1.10867e+07	2.33233e+07	1.6595e+07	5.85496e-05	6.11204	2.61165	9.87411e+07	3.00591e+07	1.22716e+07	30.4423	1.61552e+07	5.24071e+06	2.13951e+06	32.4398	0.00206983	1.62146	1.62249	4.23248	C17H14N2O4	1,4-benzodiazepines	BDDNYDPRCCDQQJ-UHFFFAOYSA-N	O=C1C=2C=CC=CC2N=C(O)C3(OC3C=4C=CC=C(O)C4)N1C	---	16681741	---	Organoheterocyclic compounds	Benzodiazepines	UP
NEG1032	2,3-Methylenesuccinic acid	4.97	141.016	[M-H]-	141.019	TRUE	8.55476e+07	1.89964e+08	2.17006e+08	196842058	2.09636e+08	1.6861e+08	5.69112e+07	4.85244e+07	2.48772e+07	5.70975e+07	4.44072e+07	3.17622e+07	6.41696e-05	4.05041	2.01807	1.77934e+08	4.82827e+07	1.97113e+07	27.1351	4.39299e+07	1.32234e+07	5.39844e+06	30.1012	0.00213294	1.62074	1.61913	4.19267	C6H6O4	Fatty Acyls	PQGVRLYVSSROJJ-UHFFFAOYSA-N	OC(=O)C(=C)C(=C)C(O)=O	---	284624	HMDB0059762	Lipids and lipid-like molecules	Fatty Acyls	UP
POS1834	trans-4-Aminocyclohexanecarboxylic acid	4.844	144.102	[M+H]+	144.102	True	2.61744e+08	2.09347e+08	1.60618e+08	1.06821e+08	2.47584e+08	1.71961e+08	3.40903e+08	4.09934e+08	3.76965e+08	3.3245e+08	3.83932e+08	4.36536e+08	6.82525e-05	0.507767	-0.977762	1.93012e+08	5.81213e+07	2.37279e+07	30.1128	3.8012e+08	3.97658e+07	1.62343e+07	10.4614	0.00222038	1.61954	1.61684	4.16588	C7H13NO2	Carboxylic acids and derivatives	DRNGLYHKYPNTEA-UHFFFAOYSA-N	NC1CCC(CC1)C(O)=O	---	171560;40482209	HMDB0246355	Organic acids and derivatives	Carboxylic acids and derivatives	DOWN
POS16561	3-O-beta-D-Glucopyranosylandrographolide	10.201	511.256	[M+2H]2+	511.255	True	2.61149e+08	3.5675e+08	3.14112e+08	2.63128e+08	3.49643e+08	2.08256e+08	9.89354e+07	1.1504e+08	1.34931e+07	1.48528e+08	3.42162e+07	1.23349e+07	5.90714e-05	4.14874	2.05267	2.92173e+08	5.79701e+07	2.36662e+07	19.841	7.04245e+07	5.80175e+07	2.36856e+07	82.3826	0.00206983	1.61874	1.62217	4.22862	C26H40O10	Glycosyl compounds	ZWUABKNXVCUVCG-HHPBHMTBSA-N	C[C@@]12CC[C@H]([C@@]([C@H]1CCC(=C)[C@H]2C/C=C/3\[C@@H](COC3=O)O)(C)CO)O[C@H]4[C@@H]([C@H]([C@@H]([C@H](O4)CO)O)O)O	---	11519131	---	Organic oxygen compounds	Organooxygen compounds	UP
NEG397	Citraconic anhydride	5.314	111.006	[M-H]-	111.009	TRUE	8.05947e+07	4.34264e+07	7.89678e+07	8.80944e+07	8.12037e+07	1.08468e+08	2.2187e+08	2.54699e+08	2.50677e+08	2.20637e+08	1.26094e+08	2.13082e+08	7.41294e-05	0.37353	-1.4207	8.01258e+07	2.10539e+07	8.59522e+06	26.2761	2.1451e+08	4.65493e+07	1.90037e+07	21.7003	0.00231314	1.61833	1.61372	4.13001	C5H4O3	Dihydrofurans	AYKYXWQEBUNJCN-UHFFFAOYSA-N	CC1=CC(=O)OC1=O	---	12012	HMDB0250302	Organoheterocyclic compounds	Dihydrofurans	DOWN
POS12589	Longilactone, Delta-4(18)-Isomer, 2alpha-Alcoho	5.438	391.171	[M+H]+	391.173	True	7.55855e+06	1.56208e+07	1.02459e+07	1.04376e+07	8.67957e+06	5.81801e+06	8.88243e+07	5.22034e+07	5.39858e+07	9.79391e+07	4.84345e+07	6.18069e+07	5.80605e-05	0.144745	-2.78841	9.72674e+06	3.36425e+06	1.37345e+06	34.5877	6.7199e+07	2.0944e+07	8.55034e+06	31.1671	0.00206983	1.61598	1.62279	4.23612	C19H28O7	Sesquiterpene lactones	YEMMVDQCVABATJ-NNLGHBTGSA-N	O=C1OC2C(O)C3C(=C)CC(O)C(O)C3(C)C4C(O)C(O)C(C)C1C24C	---	51136477	---	Lipids and lipid-like molecules	Prenol lipids	DOWN
POS6142	1-[benzyloxycarbonyl]pyrrolidine-2-carboxylic acid	5.589	250.107	[M+H]+	250.107	True	6.50695e+07	1.55005e+08	2.10897e+08	1.19682e+08	1.68597e+08	1.42535e+08	1.47296e+07	1.92511e+07	8.39145e+06	1.65671e+07	1.3028e+07	1.17254e+07	7.27129e-05	10.297	3.36415	1.43631e+08	4.9039e+07	2.00201e+07	34.1424	1.39488e+07	3.80146e+06	1.55194e+06	27.253	0.00231314	1.61356	1.61445	4.13839	C13H15NO4	Amino acids and derivatives	JXGVXCZADZNAMJ-UHFFFAOYSA-N	O=C(O)C1CCCN1C(=O)OCc1ccccc1	---	232388	---	Organic acids and derivatives	Carboxylic acids and derivatives	UP
NEG11898	Confluentic acid	4.975	545.238	[M-H]-	545.239	TRUE	2.01578e+07	1.6046e+07	1.08168e+07	1.56877e+07	6.65884e+06	1.37177e+07	4.11011e+07	3.00221e+07	2.48743e+07	3.5053e+07	3.58507e+07	3.78183e+07	5.59738e-05	0.405847	-1.30099	1.38475e+07	4.6673e+06	1.90542e+06	33.705	3.41199e+07	5.80609e+06	2.37033e+06	17.0167	0.00206983	1.60982	1.62411	4.25202	C28H36O8	Depsides and depsidones	UANVCGQMNRTKGM-UHFFFAOYSA-N	CCCCCc1cc(cc(c1C(=O)O)OC)OC(=O)c1c(cc(cc1CC(=O)CCCCC)OC)O	---	99614	---	Phenylpropanoids and polyketides	Depsides and depsidones	DOWN
NEG2851	6-Aminopenicillanic acid	0.976	215.053	[M-H2O-H]-	215.05	TRUE	4.31971e+07	1.39331e+08	1.54715e+08	1.09664e+08	1.13108e+08	1.24861e+08	1.72479e+07	1.77995e+07	5.81321e+06	1.36144e+07	1.75448e+07	1.17787e+07	8.78333e-05	8.17288	3.03085	1.14146e+08	3.86001e+07	1.57584e+07	33.8164	1.39664e+07	4.68296e+06	1.91181e+06	33.5301	0.00248698	1.60873	1.60713	4.05634	C8H12N2O3S	Peptides	NGHVIOIJCVXTGV-ALEPSDHESA-N	O=C(O)C1N2C(=O)C(N)C2SC1(C)C	C02954	11082;7057887	HMDB0060618	Organic acids and derivatives	Carboxylic acids and derivatives	UP
POS9910	Spiculisporic acid	1.663	329.193	[2M+H]+	329.196	True	3.2466e+08	2.96221e+08	4.32084e+08	3.73678e+08	1.53118e+08	3.16718e+08	5.04762e+08	5.77856e+08	6.19775e+08	5.70646e+08	6.19542e+08	6.70442e+08	9.82076e-05	0.532267	-0.909778	3.1608e+08	9.35945e+07	3.82098e+07	29.611	5.93837e+08	5.64435e+07	2.3043e+07	9.50489	0.00253589	1.60826	1.60266	4.00785	C17H28O6	Tricarboxylic acids and derivatives	TUXHHVJPGQUPCF-DYVFJYSZSA-N	O=C1OC(C(=O)O)(CC1)C(C(=O)O)CCCCCCCCCC	---	73448	---	Organic acids and derivatives	Carboxylic acids and derivatives	DOWN
POS4040	Leu-Leu-Arg	7.753	201.148	[M+H-H2O]+	201.147	True	3.31141e+07	9.25691e+07	5.79914e+07	9.18622e+07	1.02395e+08	9.61372e+07	2.47586e+07	445.665	2.29753e+06	4.44293e+06	445.665	5.70946e+06	0.000105481	12.7406	3.67136	7.90116e+07	2.73403e+07	1.11616e+07	34.6029	6.20156e+06	9.3792e+06	3.82904e+06	151.239	0.00253589	1.60728	1.59974	3.97683	C18H36N6O4	Peptides	DSFYPIUSAMSERP-IHRRRGAJSA-N	CC(C)C[C@@H](C(=O)N[C@@H](CC(C)C)C(=O)N[C@@H](CCCN=C(N)N)C(=O)O)N	---	11200424	---	Organic acids and derivatives	Carboxylic acids and derivatives	UP
NEG4552	N,N'-Diallyltartramide	5.336	273.106	[M-H]-	273.109	TRUE	6.1997e+07	4.36592e+07	4.29876e+07	5.00906e+07	3.53986e+07	4.66613e+07	7.83452e+07	9.04481e+07	6.95634e+07	8.47349e+07	8.1512e+07	1.059e+08	0.000106405	0.550034	-0.862408	4.67991e+07	8.90153e+06	3.63403e+06	19.0207	8.5084e+07	1.23392e+07	5.03745e+06	14.5024	0.00253589	1.60716	1.59938	3.97304	C10H16N2O4	N-acyl amines	ZRKLEAHGBNDKHM-UHFFFAOYSA-N	C=CCN=C(O)C(O)C(O)C(O)=NCC=C	---	98486	---	Lipids and lipid-like molecules	Fatty Acyls	DOWN
NEG9503	Chartarlactam I	5.251	436.189	[M-H2O-H]-	436.19	TRUE	2.36042e+07	2.50157e+07	2.1538e+07	3.01519e+07	1.46756e+07	1.90284e+07	5.10713e+07	4.24559e+07	4.80771e+07	5.59376e+07	4.27978e+07	6.97409e+07	9.53238e-05	0.43219	-1.21026	2.23356e+07	5.29409e+06	2.1613e+06	23.7024	5.16801e+07	1.02142e+07	4.16993e+06	19.7643	0.00253589	1.60523	1.60387	4.0208	C23H31NO5	Isoindolones	RUBLIKRGQGISNL-QVCQCSCRSA-N	OC1=NCC=2C=3OC4(CC3C(O)=CC12)C(C)CCC5C(C)(C)C(O)C(O)CC54C	---	10069635	---	Organoheterocyclic compounds	Isoindoles and derivatives	DOWN
POS12935	Benzetimide HCl	4.754	399.186	[M+2H]2+	399.183	True	9.27301e+08	1.01734e+09	1.02767e+09	8.44534e+08	7.11435e+08	8.27231e+08	1.46756e+09	1.29451e+09	1.15551e+09	1.30057e+09	1.42081e+09	1.38054e+09	6.20522e-05	0.66781	-0.582491	8.92585e+08	1.21993e+08	4.98034e+07	13.6674	1.33659e+09	1.11389e+08	4.54743e+07	8.33385	0.0021084	1.60303	1.62037	4.20724	C23H27ClN2O2	N-benzylpiperidines	XSOOSXRNMDUWEM-UHFFFAOYSA-N	Cl.O=C1NC(=O)C(c2ccccc2)(CC1)C3CCN(Cc4ccccc4)CC3	---	21846	---	Organoheterocyclic compounds	Piperidines	DOWN
NEG3687	Perfluoro-3,5-dioxahexanoic acid	5.456	244.972	[M-H2O-H]-	244.969	TRUE	1.36334e+08	2.42158e+08	3.12101e+08	403428451	2.45098e+08	4.38798e+08	2.81691e+06	1.60272e+07	3.22494e+06	3.52619e+06	1.24969e+07	5.81378e+06	9.02363e-05	40.4938	5.33963	2.9632e+08	1.12405e+08	4.5889e+07	37.9336	7.31764e+06	5.59149e+06	2.28272e+06	76.4111	0.00250857	1.60246	1.60606	4.04462	C4HF7O4	Alpha-halocarboxylic acids	GCSHTDCBGCURHU-UHFFFAOYSA-N	O=C(O)C(F)(F)OC(F)(F)OC(F)(F)F	---	138394354	---	Organic acids and derivatives	Carboxylic acids and derivatives	UP
NEG2692	2-Ethyl-1-hexanol sulfate	8.137	209.081	[M-H]-	209.085	TRUE	1.69469e+07	4.1661e+07	5.26768e+07	4.28248e+07	3.9201e+07	3.63148e+07	7.73416e+06	7.98703e+06	7.98575e+06	7.27543e+06	1.7836e+06	1.07446e+07	9.69577e-05	5.27746	2.39984	3.82709e+07	1.18251e+07	4.82757e+06	30.8984	7.25176e+06	2.94664e+06	1.20296e+06	40.6334	0.00253589	1.60228	1.60318	4.01342	C8H18O4S	Organic sulfuric acids and derivatives	MHGOKSLTIUHUBF-UHFFFAOYSA-N	CCCCC(CC)COS(O)(=O)=O	---	31364	HMDB0033373	Organic acids and derivatives	Organic sulfuric acids and derivatives	UP
POS1432	Hydroxyproline	1.073	132.065	[M+H]+	132.065	True	5.20135e+09	1.31653e+09	2.90114e+09	4.86333e+09	1.90665e+09	3.58972e+09	8.19957e+09	8.45869e+09	8.6176e+09	6.11186e+09	8.33116e+09	8.42349e+09	8.42125e-05	0.410838	-1.28336	3.29645e+09	1.56062e+09	6.3712e+08	47.3424	8.02373e+09	9.46823e+08	3.86539e+08	11.8003	0.00244832	1.60154	1.60879	4.07462	C5H9NO3	Amino acids and derivatives	PMMYEEVYMWASQN-DMTCNVIQSA-N	O=C(O)[C@@H]1C[C@@H](O)CN1	C01157	5810;6971053	HMDB0000725	Organic acids and derivatives	Carboxylic acids and derivatives	DOWN
NEG10627	Dihydrogedunin	5.388	483.239	[M-H]-	483.239	TRUE	7.35435e+08	9.57184e+08	7.14515e+08	4.64839e+08	8.27278e+08	5.184e+08	1.43209e+09	1.76163e+09	1.23628e+09	1.32e+09	1.7242e+09	1.29622e+09	8.48667e-05	0.480895	-1.05621	7.02942e+08	1.85492e+08	7.57269e+07	26.388	1.46174e+09	2.27165e+08	9.27399e+07	15.5408	0.00244832	1.60146	1.60848	4.07126	C28H36O7	Limonoids	ROWFSYNHZPRCKO-UHFFFAOYSA-N	O=C(OC1CC2C(C(=O)CCC2(C)C3CCC4(C)C(OC(=O)C5OC54C13C)C6=COC=C6)(C)C)C	---	542117	---	Lipids and lipid-like molecules	Prenol lipids	DOWN
NEG4517	5-Hydroxymethylcytidine	7.211	272.089	[M-H]-	272.089	TRUE	6.79149e+07	1.85343e+08	2.28606e+08	1.91868e+08	1.93231e+08	2.02187e+08	4.01248e+07	3.95305e+07	2.07973e+07	4.12609e+07	4.33957e+07	2.45543e+07	0.000106559	5.09936	2.35032	1.78192e+08	5.61118e+07	2.29076e+07	31.4896	3.49439e+07	9.66735e+06	3.94668e+06	27.6653	0.00253589	1.59961	1.59933	3.97241	C10H15N3O6		NFEXJLMYXXIWPI-JXOAFFINSA-N	N=C1N=C(O)N(C=C1CO)C2OC(CO)C(O)C2O	---	14367004	---	Nucleosides, nucleotides, and analogues	Pyrimidine nucleosides	UP
POS4660	Benzoic acid, 2-(aminosulfonyl)-, methyl ester	0.672	216.035	[M+H]+	216.032	True	1.71214e+08	1.17196e+08	1.03393e+08	1.17227e+08	1.13167e+08	1.14617e+08	1.90753e+08	2.01428e+08	2.37335e+08	1.97273e+08	2.32216e+08	2.74269e+08	0.000119092	0.552635	-0.855601	1.22803e+08	2.42601e+07	9.90415e+06	19.7554	2.22213e+08	3.18819e+07	1.30157e+07	14.3475	0.00275895	1.5991	1.59468	3.92412	C8H9NO4S	Benzoic acid esters	VSOOBQALJVLTBH-UHFFFAOYSA-N	COC(=O)C1=CC=CC=C1S(N)(=O)=O	---	42546	---	Benzenoids	Benzene and substituted derivatives	DOWN
POS8100	Ophthalmic acid	2.109	290.134	[M+H]+	290.135	True	1.0598e+09	7.30177e+08	5.84646e+08	1.01111e+09	7.70044e+08	9.47541e+08	3.83669e+08	2.2107e+08	1.73381e+08	4.88011e+08	1.44146e+08	2.02703e+08	0.000100039	3.1639	1.66171	8.50553e+08	1.84742e+08	7.54207e+07	21.7203	2.6883e+08	1.36043e+08	5.55394e+07	50.6057	0.00253589	1.59589	1.60191	3.99983	C11H19N3O6	Peptides	JCMUOFQHZLPHQP-BQBZGAKWSA-N	CC[C@H](NC(=O)CC[C@H](N)C(O)=O)C(=O)NCC(O)=O	C21016	---	HMDB0005765	Organic acids and derivatives	Carboxylic acids and derivatives	UP
POS15217	Aspartyl adenylate	4.818	464.081	[M+H]+	464.081	True	1.61941e+08	2.75204e+07	2.85017e+07	3.98507e+07	7.22654e+07	5.54596e+07	1.7364e+08	6.28905e+08	8.53829e+08	6.32636e+08	7.50692e+08	6.8087e+08	0.00020538	0.103624	-3.27058	6.42565e+07	5.08083e+07	2.07424e+07	79.071	6.20095e+08	2.34494e+08	9.57317e+07	37.8158	0.00397502	1.59272	1.57024	3.68744	C14H18N5O11P	Purine ribonucleoside monophosphates	OFBHPPMPBOJXRT-VWJPMABRSA-N	C1=NC(=C2C(=N1)N(C=N2)[C@H]3[C@@H]([C@@H]([C@H](O3)COP(=O)(O)O)O)O)N[C@@H](CC(=O)O)C(=O)O	C03794	447145	HMDB0000536	Benzenoids	Benzene and substituted derivatives	DOWN
NEG3647	Tridecanedioic acid	8.39	243.157	[M-H]-	243.16	TRUE	1.85442e+07	3.93053e+07	3.1095e+07	3.86375e+07	25116882	2.01549e+07	7.3855e+06	5.88914e+06	2.68251e+06	4.31847e+06	7.311e+06	9.3989e+06	0.000141544	4.67355	2.22452	2.8809e+07	9.00988e+06	3.67827e+06	31.2746	6.16425e+06	2.40311e+06	981064	38.9845	0.00304818	1.59267	1.58725	3.84911	C13H24O4	Long-chain fatty acids	DXNCZXXFRKPEPY-UHFFFAOYSA-N	C(CCCCCC(=O)O)CCCCCC(=O)O	---	10458	HMDB0002327	Lipids and lipid-like molecules	Fatty Acyls	UP
POS5917	Phe-Pro	6.457	245.128	[M+H-H2O]+	245.129	True	5.91541e+08	1.42608e+09	1.49223e+09	1.16548e+09	1.31417e+09	1.10782e+09	3.659e+08	4.27819e+08	3.90584e+08	3.34063e+08	4.16152e+08	3.52219e+08	0.000130918	3.10369	1.63398	1.18289e+09	3.24868e+08	1.32627e+08	27.464	3.81123e+08	3.68208e+07	1.5032e+07	9.66114	0.00298767	1.59236	1.59064	3.883	C14H18N2O3	Peptides	WEQJQNWXCSUVMA-RYUDHWBXSA-N	C1C[C@H](N(C1)C(=O)[C@H](CC2=CC=CC=C2)N)C(=O)O	---	7020642	HMDB0011177	Organic acids and derivatives	Carboxylic acids and derivatives	UP
NEG559	Threonine	0.835	118.048	[M-H]-	118.051	TRUE	8.77718e+08	7.50586e+08	5.79752e+08	1.01357e+09	6.149e+08	7.63455e+08	1.5851e+09	1.2867e+09	1.18297e+09	1.57926e+09	1.24625e+09	1.30857e+09	0.000106264	0.561737	-0.832033	7.66664e+08	1.62193e+08	6.62151e+07	21.1557	1.36481e+09	1.73726e+08	7.09234e+07	12.729	0.00253589	1.5914	1.59944	3.97362	C4H9NO3	Amino acids and derivatives	AYFVYJQAPQTCCC-GBXIJSLDSA-N	O=C(O)C(N)C(O)C	C00188	---	HMDB0000167	Organic acids and derivatives	Carboxylic acids and derivatives	DOWN
POS5261	Methyl 3,4,5-trihydroxycyclohexene-1-carboxylate	6.403	230.102	[M+H]+	230.102	True	1.84738e+08	1.63745e+08	1.48015e+08	1.82422e+08	1.34613e+08	1.35892e+08	6.57573e+07	5.43494e+07	1.25372e+08	4.54647e+07	6.14203e+07	7.22173e+07	0.000141364	2.23614	1.16101	1.58237e+08	2.22684e+07	9.09104e+06	14.0728	7.07635e+07	2.83055e+07	1.15557e+07	40.0001	0.00304818	1.58866	1.58731	3.84966	C8H12O5	Cyclic alcohols and derivatives	LSNUUAUXWJZSFD-UHFFFAOYSA-N	O=C(OC)C1=CC(O)C(O)C(O)C1	---	430652	---	Organic oxygen compounds	Organooxygen compounds	UP
NEG5883	FA 18:2+2O	8.578	311.219	[M-H]-	311.222	TRUE	1.99663e+08	3.83309e+08	500973962	5.81579e+08	7.11807e+08	5.80696e+08	7.05995e+07	8.17812e+06	2.03598e+06	8.02633e+07	1.01727e+08	5.86221e+06	0.000145104	11.0101	3.46075	4.93005e+08	1.79753e+08	7.33838e+07	36.4607	4.47776e+07	4.43846e+07	1.81199e+07	99.1223	0.00308145	1.58554	1.58616	3.83832	C18H32O4	Oxidized fatty acids	JGUNZIWGNMQSBM-UHFFFAOYNA-N	O=C(O)CCCCCCCC(OO)C=CC=CCCCCC	---	---	---	---	---	UP
NEG7455	Indole-3-acetyl-L-tryptophan	5.372	360.137	[M-H]-	360.135	TRUE	6.76224e+07	6.97086e+07	6.26251e+07	6.95271e+07	4.56293e+07	5.15066e+07	1.29005e+08	1.24998e+08	7.91738e+07	1.53757e+08	1.32737e+08	1.36447e+08	0.000153923	0.48487	-1.04433	6.11032e+07	1.02114e+07	4.1688e+06	16.7118	1.2602e+08	2.50109e+07	1.02107e+07	19.8468	0.00318039	1.58525	1.58354	3.8127	C21H19N3O3	N-acyl-alpha amino acids	FOSPCYZZRVNHJS-UHFFFAOYNA-N	OC(CC1=CNC2=CC=CC=C12)=NC(CC1=CNC2=CC=CC=C12)C(O)=O	---	---	---	---	---	DOWN
POS4766	Theobromine	0.821	219.026	[M+H]+	219.028	True	2.73157e+08	2.39536e+08	1.9229e+08	1.63467e+08	2.35231e+08	1.84965e+08	1.00388e+08	1.07207e+08	1.1002e+08	8.92654e+07	9.54354e+07	1.3763e+08	0.000141243	2.01368	1.00983	2.14774e+08	4.11504e+07	1.67996e+07	19.1598	1.06658e+08	1.69626e+07	6.92495e+06	15.9038	0.00304818	1.5833	1.58734	3.85003	C7H8N4O2	Xanthines	YAPQBXQYLJRXSA-UHFFFAOYSA-N	O=C1N=C(O)C2=C(N=CN2C)N1C	C07480	5429	HMDB0002825	Organoheterocyclic compounds	Imidazopyrimidines	UP
NEG5778	Glutamyltyrosine	4.964	309.105	[M-H]-	309.109	TRUE	3.65507e+07	2.31117e+07	2.56949e+07	3.47704e+07	2.05737e+07	3.07919e+07	7.44877e+07	6.2606e+07	4.54816e+07	5.98984e+07	81757778	6.09684e+07	0.000107804	0.445206	-1.16745	2.85822e+07	6.4664e+06	2.6399e+06	22.6239	6.42e+07	1.26173e+07	5.15099e+06	19.6531	0.00253589	1.58234	1.59885	3.96736	C14H18N2O6	Peptides	VVLXCWVSSLFQDS-UHFFFAOYSA-N	O=C(O)C(N=C(O)CCC(N)C(=O)O)CC1=CC=C(O)C=C1	---	---	HMDB0028831	Organic acids and derivatives	Carboxylic acids and derivatives	DOWN
POS2772	Glyphosate	0.823	170.021	[M+H]+	170.021	True	2.21026e+08	1.08563e+08	8.55246e+07	1.10829e+08	7.97819e+07	1.13988e+08	2.49431e+08	2.8414e+08	3.12976e+08	2.16764e+08	3.21209e+08	3.43474e+08	0.00015876	0.416502	-1.2636	1.19952e+08	5.15042e+07	2.10265e+07	42.9373	2.87999e+08	4.77097e+07	1.94774e+07	16.5659	0.00323658	1.58132	1.58215	3.79926	C3H8NO5P	Amino acids and derivatives	XDDAORKBJWWYJS-UHFFFAOYSA-N	O=C(O)CNCP(=O)(O)O	C01705	3496	HMDB0252891	Organic acids and derivatives	Carboxylic acids and derivatives	DOWN
POS10771	dGMP	1.706	348.069	[M+H]+	348.07	True	7.17937e+08	6.65075e+08	6.92209e+08	5.04718e+08	5.526e+08	5.88723e+08	2.98776e+09	1.99307e+09	1.57895e+09	2.12824e+09	1.65974e+09	1.63507e+09	9.45003e-05	0.31055	-1.6871	6.2021e+08	8.44373e+07	3.44714e+07	13.6143	1.99714e+09	5.32604e+08	2.17435e+08	26.6684	0.00253589	1.58061	1.60421	4.02457	C10H14N5O7P	Purine deoxyribonucleoside monophosphates	LTFMZDNNPPEQNG-KVQBGUIXSA-N	O=P(O)(O)OCC1OC(N2C=NC=3C(O)=NC(=N)NC32)CC1O	C00362	135398597	HMDB0001044	Nucleosides, nucleotides, and analogues	Purine nucleotides	DOWN
POS8288	Angolensin	5.145	295.092	[M+H]+	295.094	True	1.4682e+08	1.17201e+08	1.19212e+08	1.23555e+08	1.23217e+08	8.24367e+07	6.12784e+07	4.33511e+07	3.90266e+07	6.3533e+07	6.57406e+07	7.79654e+07	0.000170279	2.03035	1.02173	1.1874e+08	2.07473e+07	8.47004e+06	17.4728	5.84825e+07	1.46498e+07	5.98075e+06	25.0498	0.00342574	1.57788	1.57898	3.76884	C16H16O4	Alpha-methyldeoxybenzoin flavonoids	CCOJFDRSZSSKOG-UHFFFAOYSA-N	O=C(C1=CC=C(O)C=C1O)C(C2=CC=C(OC)C=C2)C	---	821428	---	Phenylpropanoids and polyketides	Alpha-methyldeoxybenzoin flavonoids	UP
POS4149	GlcNAc	4.622	204.086	[M+H-H2O]+	204.087	True	7.25279e+07	1.79643e+08	1.16405e+08	2.56726e+08	1.50848e+08	1.81336e+08	4.14321e+08	6.20998e+08	3.77775e+08	8.00126e+08	5.60375e+08	4.62823e+08	0.000258047	0.295848	-1.75707	1.59581e+08	6.29788e+07	2.5711e+07	39.465	5.39403e+08	1.56657e+08	6.39552e+07	29.0428	0.00458783	1.57738	1.5591	3.5883	C8H15NO6	Aminosaccharides	OVRNDRQMDRJTHS-RTRLPJTCSA-N	CC(O)=N[C@H]1C(O)O[C@H](CO)[C@@H](O)[C@@H]1O	C00140	439174	HMDB0000215	Organic oxygen compounds	Organooxygen compounds	DOWN
POS12105	Coniferyl ferulate	6.311	379.113	[M+H]+	379.115	True	4.58387e+07	4.72776e+07	5.86809e+07	6.52958e+07	3.34745e+07	4.85479e+07	1.13525e+07	2.38608e+07	2.0122e+07	1.52124e+07	2.38548e+07	2.53649e+07	0.000147457	2.49747	1.32047	4.98526e+07	1.10374e+07	4.50599e+06	22.14	1.99612e+07	5.59025e+06	2.28221e+06	28.0055	0.00308851	1.57649	1.58545	3.83134	C20H20O6	Coumaric acids and derivatives	PGLIMMMHQDNVRS-UHFFFAOYSA-N	O=C(OCC=CC1=CC=C(O)C(OC)=C1)C=CC2=CC=C(O)C(OC)=C2	C17855	---	HMDB0250437	Phenylpropanoids and polyketides	Cinnamic acids and derivatives	UP
POS2551	6-Hydroxy-3,4-dihydro-2(1H)-quinolinone	5.929	164.07	[M+H]+	164.071	True	3.77356e+08	9.47126e+08	9.18572e+08	5.82187e+08	8.41056e+08	5.93567e+08	1.70867e+08	1.92277e+08	1.54632e+08	2.05847e+08	1.97369e+08	1.19742e+08	0.000189328	4.09313	2.0332	7.09977e+08	2.26915e+08	9.26375e+07	31.9608	1.73456e+08	3.23155e+07	1.31927e+07	18.6304	0.00374492	1.57515	1.57408	3.72278	C9H9NO2	Quinolines and derivatives	HOSGXJWQVBHGLT-UHFFFAOYSA-N	OC1=CC=C2NC(=O)CCC2=C1	---	2774040	HMDB0246939	Organoheterocyclic compounds	Quinolines and derivatives	UP
POS2263	2-(hydroxymethyl)-5-methoxy-4H-pyran-4-one	5.625	157.049	[M+H]+	157.05	True	1.78447e+08	2.94542e+08	4.94205e+08	2.32068e+08	2.27505e+08	2.17105e+08	1.06448e+06	3.23878e+06	2.00611e+07	2.73044e+06	1.95867e+06	9.55676e+06	0.000191042	42.5762	5.41197	2.73979e+08	1.14192e+08	4.66189e+07	41.6793	6.43503e+06	7.32441e+06	2.99018e+06	113.821	0.00374492	1.57306	1.57366	3.71887	C7H8O4	Pyranones and derivatives	RLWWKLWEBQOOAB-UHFFFAOYSA-N	O=C1C=C(OC=C1OC)CO	---	234556	---	Organoheterocyclic compounds	Pyrans	UP
NEG2057	Azelaic acid	6.715	187.094	[M-H]-	187.098	TRUE	1.69115e+08	1.48458e+08	1.08563e+08	1.65954e+08	1.90408e+08	2.00277e+08	1.07356e+08	6.52055e+07	2.64435e+07	7.8591e+07	6.86989e+07	5.47228e+07	0.000220778	2.4507	1.29319	1.63796e+08	3.27354e+07	1.33642e+07	19.9855	6.68363e+07	2.67e+07	1.09002e+07	39.9484	0.00412825	1.573	1.56677	3.65604	C9H16O4	Medium-chain fatty acids	BDJRBEYXGGNYIS-UHFFFAOYSA-N	O=C(O)CCCCCCCC(=O)O	C08261	2266	HMDB0000784	Lipids and lipid-like molecules	Fatty Acyls	UP
NEG1546	Arabinonic acid	0.871	165.037	[M-H]-	165.04	TRUE	4.47001e+09	5.44938e+09	5.14749e+09	3.47038e+09	5.12542e+09	4.90974e+09	3.59551e+09	2.65727e+09	2.40664e+09	2.6374e+09	2.91744e+09	3.18485e+09	0.000269439	1.64218	0.71561	4.76207e+09	7.11131e+08	2.90318e+08	14.9332	2.89985e+09	4.32773e+08	1.76679e+08	14.924	0.00461881	1.5699	1.55693	3.56954	C5H10O6	Organooxygen compounds	QXKAIJAYHKCRRA-JJYYJPOSSA-N	OC[C@@H](O)[C@@H](O)[C@H](O)C(O)=O	C00878	122045	HMDB0000539	Organic oxygen compounds	Organooxygen compounds	UP
POS2619	Phenylalanine	4.878	166.086	[M+H]+	166.086	True	3.62822e+10	1.48508e+10	1.61888e+10	2.78391e+10	1.90225e+10	2.73784e+10	4.95678e+10	5.22312e+10	6.28836e+10	4.31791e+10	4.94689e+10	7.29681e+10	0.000219765	0.428587	-1.22234	2.35936e+10	8.31278e+09	3.39368e+09	35.2331	5.50498e+10	1.08857e+10	4.44406e+09	19.7743	0.00412825	1.56893	1.567	3.65804	C9H11NO2	Amino acids and derivatives	COLNVLDHVKWLRT-UHFFFAOYSA-N	N[C@@H](CC1=CC=CC=C1)C(O)=O	C00079	6140	HMDB0000159	Organic acids and derivatives	Carboxylic acids and derivatives	DOWN
POS273	p-Cresol	4.881	91.0546	[M+H-H2O]+	91.0537	True	4.73913e+08	2.40721e+08	2.25344e+08	3.4272e+08	2.66622e+08	3.61851e+08	6.19542e+08	6.37537e+08	7.39341e+08	5.35151e+08	6.35613e+08	9.01369e+08	0.000236919	0.469742	-1.09006	3.18528e+08	9.38487e+07	3.83136e+07	29.4632	6.78092e+08	1.27211e+08	5.19337e+07	18.7602	0.00436444	1.56409	1.56334	3.6254	C7H8O	Para cresols	IWDCLRJOBJJRNH-UHFFFAOYSA-N	CC1=CC=C(C=C1)O	C01468	2879	HMDB0001858	Benzenoids	Phenols	DOWN
POS1135	3-Aminopicolinaldehyde	1.802	123.055	[M+NH4]+	123.055	True	3.18684e+09	9.76668e+08	4.33375e+08	2.03485e+09	2.91979e+08	1.15049e+09	6.21092e+09	3.82044e+09	8.18739e+09	5.19826e+09	5.14871e+09	8.21778e+09	0.000221397	0.219506	-2.18767	1.3457e+09	1.09377e+09	4.4653e+08	81.2791	6.13058e+09	1.77558e+09	7.24876e+08	28.9626	0.00412825	1.56091	1.56664	3.65483	C6H6N2O	Pyridines and derivatives	QNJCRBZVUFRESB-UHFFFAOYSA-N	NC1=C(C=O)N=CC=C1	---	12204009	HMDB0245820	Organoheterocyclic compounds	Pyridines and derivatives	DOWN
NEG6335	Aristolochic acid C	6.422	326.03	[M-H]-	326.031	TRUE	6.11663e+06	1.8244e+07	2.51751e+07	2.07356e+07	2.07917e+07	2.10473e+07	2.44341e+06	5.25058e+06	2.04942e+06	2.96335e+06	5.71352e+06	1.17391e+06	0.000242047	5.72162	2.51642	1.86851e+07	6.54987e+06	2.67397e+06	35.054	3.2657e+06	1.81956e+06	742834	55.7175	0.00440582	1.56089	1.56228	3.6161	C16H9NO7	Aristolochic acids and derivatives	NBFGYDJKTHENDP-UHFFFAOYSA-N	OC(=O)C1=CC2=C(OCO2)C2=C1C(=CC1=CC=C(O)C=C21)[N+]([O-])=O	---	165274	---	Benzenoids	Phenanthrenes and derivatives	UP
POS1003	Benzeneacetonitrile	4.883	118.065	[M+H]+	118.066	True	8.21236e+08	3.81946e+08	3.92045e+08	5.85003e+08	4.54368e+08	5.89404e+08	1.0794e+09	1.0554e+09	1.3018e+09	9.20484e+08	1.01602e+09	1.50495e+09	0.000271271	0.468738	-1.09315	5.37334e+08	1.65965e+08	6.77549e+07	30.8867	1.14634e+09	2.16109e+08	8.82261e+07	18.8521	0.00461881	1.55653	1.55659	3.5666	C8H7N	Benzene and substituted derivatives	SUSQOBVLVYHIEX-UHFFFAOYSA-N	N#CCC1=CC=CC=C1	C16074	8794	HMDB0034171	Benzenoids	Benzene and substituted derivatives	DOWN
NEG4531	1-Phospho-alpha-D-galacturonate	5.646	273.004	[M-H]-	273.002	TRUE	1.36579e+07	3.26271e+07	5.17012e+07	6.46952e+07	4.17092e+07	6.02323e+07	1.27775e+06	2.6864e+06	916427	990905	2.63966e+06	563832	0.000268274	29.1596	4.8659	4.41038e+07	1.90066e+07	7.75942e+06	43.0952	1.5125e+06	919890	375543	60.8193	0.00461881	1.55461	1.55715	3.57142	C6H11O10P	Sugar acids and derivatives	AIQDYKMWENWVQJ-DTEWXJGMSA-N	OC(=O)C(O1)C(O)C(O)C(O)C1OP(O)(O)=O	C04037	---	---	Organic oxygen compounds	Organooxygen compounds	UP
POS5098	PyroGlu-Pro	5.03	227.102	[M+H]+	227.103	True	3.2989e+08	4.90284e+08	4.86905e+08	3.3126e+08	4.70054e+08	375038067	2.3957e+08	2.50593e+08	2.02084e+08	2.03389e+08	2.82278e+08	2.17565e+08	0.000327349	1.77963	0.831575	4.13905e+08	7.70906e+07	3.14721e+07	18.6252	2.3258e+08	3.11474e+07	1.27159e+07	13.3921	0.00526859	1.55306	1.54688	3.48499	C10H14N2O4	Peptides	PFEJJYZYEFRQEA-UHFFFAOYSA-N	C1CC(N(C1)C(=O)C2CCC(=O)N2)C(=O)O	---	13306588	---	Organic acids and derivatives	Carboxylic acids and derivatives	UP
POS5113	Ncgc00380138-01!	5.728	227.139	[M+CH3OH+H]+	227.139	True	7.74647e+09	1.89412e+10	1.96097e+10	1.34204e+10	1.80007e+10	1.39507e+10	5.40924e+09	6.10833e+09	3.63093e+09	5.64215e+09	6.03296e+09	3.56792e+09	0.000312274	3.01628	1.59277	1.52782e+10	4.50627e+09	1.83968e+09	29.4947	5.06526e+09	1.16404e+09	4.75216e+08	22.9808	0.00519342	1.55141	1.54936	3.50546	C11H15NO3	Oxazolidinones	UZQNZIRCZJBHKR-UHFFFAOYSA-N	O=C1OC2C(O)C(C3=CCCN1C32)CC	---	45359432	---	Organoheterocyclic compounds	Azolidines	UP
NEG11418	1-(4-Hydroxy-3-methoxyphenyl)-3-(hydroxymethyl)-7-hydroxy-6-methoxy-1,2,3,4-tetrahydronaphthalene-2-ylmethyl beta-D-glucopyranoside	6.842	521.271	[M-H]-	521.27	TRUE	1.61203e+06	2.20053e+06	1.02014e+06	581279	1.04088e+06	752817	5.82943e+06	5.28511e+06	9.38372e+06	1.35112e+07	7.55869e+06	5.96406e+06	0.000412574	0.151638	-2.7213	1.20128e+06	601877	245715	50.103	7.92203e+06	3.12003e+06	1.27375e+06	39.3842	0.00618456	1.55044	1.53436	3.3845	C26H34O11	Lignan glycosides	AHYOMNWKYGMYMB-CIEFDVMPSA-N	OC1=CC=C(C=C1OC)C2C3=CC(O)=C(OC)C=C3CC(CO)C2COC4OC(CO)C(O)C(O)C4O	---	23843970	---	Lignans, neolignans and related compounds	Lignan glycosides	DOWN
POS1072	Isoindoline	4.878	120.081	[M+NH4]+	120.081	True	3.94547e+10	1.58788e+10	1.71503e+10	2.88016e+10	2.0637e+10	2.86576e+10	51463834179	5.36139e+10	6.48909e+10	4.47729e+10	5.01116e+10	7.56197e+10	0.000321666	0.442267	-1.17701	2.50967e+10	8.95055e+09	3.65405e+09	35.6643	5.67455e+10	1.1381e+10	4.64628e+09	20.0562	0.0052322	1.54992	1.5478	3.4926	C8H9N	Isoindoles and derivatives	GWVMLCQWXVFZCN-UHFFFAOYSA-N	C1NCC2=CC=CC=C12	---	422478	HMDB0253648	Organoheterocyclic compounds	Isoindoles and derivatives	DOWN
NEG5226	Ethyl (S)-3-hydroxybutyrate glucoside	5.515	293.121	[M-H]-	293.124	TRUE	6.5541e+07	2.11263e+08	1.92149e+08	9.68695e+07	1.77635e+08	1.38346e+08	1.36747e+07	2.75578e+07	1.18693e+07	2.07319e+07	3.50985e+07	1.13059e+07	0.000317188	7.33381	2.87456	1.46967e+08	5.71492e+07	2.33311e+07	38.8857	2.00397e+07	9.66766e+06	3.9468e+06	48.2425	0.00521485	1.54906	1.54854	3.49868	C12H22O8	Fatty Acyls	HEBPYQNXDMDRKR-UHFFFAOYSA-N	CCOC(=O)CC(C)OC1OC(CO)C(O)C(O)C1O	---	76463850	HMDB0031693	Lipids and lipid-like molecules	Fatty Acyls	UP
NEG9820	NCGC00381183-01_C26H31N3O4_	5.766	448.225	[M-H]-	448.224	TRUE	3.43044e+06	796128	1.46459e+06	3.36316e+06	323166	1.61433e+06	2.02972e+07	1.1248e+07	3.23296e+07	1.49076e+07	1.4077e+07	2.37627e+07	0.000271872	0.0942515	-3.40734	1.83197e+06	1.29857e+06	530140	70.884	1.9437e+07	7.77142e+06	3.17267e+06	39.9826	0.00461881	1.54791	1.55648	3.56563	C26H31N3O4	2,2-dimethyl-1-benzopyrans	MTVNXTIKSNTFEN-UHFFFAOYSA-N	O=C1N2CCCC2C(O)=NC1CC3(C(O)=NC4=CC=5OC(C=CC5C=C43)(C)C)C(C=C)(C)C	---	102571588	---	Organoheterocyclic compounds	Benzopyrans	DOWN
POS13330	3-Buten-2-one, 4-[4-(beta-D-glucopyranosyloxy)-2-hydroxy-2,6,6-trimethylcyclohexylidene]-	5.438	409.182	[M+H]+	409.183	True	3.4403e+07	6.09278e+07	4.89233e+07	2.9423e+07	3.10965e+07	2.43702e+07	3.497e+08	2.1027e+08	1.91168e+08	4.18945e+08	1.51933e+08	2.6341e+08	0.000312488	0.144531	-2.79054	3.81906e+07	1.38904e+07	5.67074e+06	36.3713	2.64237e+08	1.02081e+08	4.16745e+07	38.6324	0.00519342	1.54689	1.54932	3.50517	C19H30O8	Terpene glycosides	OSUSRWMGHUUXBY-OHWUEDFNSA-N	O=C(C=C=C1C(O)(C)CC(OC2OC(CO)C(O)C(O)C2O)CC1(C)C)C	---	45783010	---	Lipids and lipid-like molecules	Prenol lipids	DOWN
NEG1248	Xanthine	2.485	151.023	[M-H]-	151.026	TRUE	2.71051e+07	1.87039e+07	4.62147e+07	2.39731e+07	4.73407e+07	3.29708e+07	1.01352e+08	8.16547e+08	6.35675e+08	7.74628e+08	4.33394e+08	7.70249e+08	0.000610416	0.0555824	-4.16923	3.27181e+07	1.18357e+07	4.83191e+06	36.1748	5.88641e+08	2.76868e+08	1.13031e+08	47.0351	0.00765022	1.54641	1.51163	3.21437	C5H4N4O2	Xanthines	LRFVTYWOQMYALW-JKKKRHIMNA-N	Oc1nc(O)c2nc[nH]c2n1	C00385	1188	HMDB0000292	Organoheterocyclic compounds	Imidazopyrimidines	DOWN
POS1997	Tropic acid	4.878	149.059	[M+H-H2O]+	149.06	True	3.70943e+08	1.61273e+08	1.62909e+08	2.51695e+08	1.873e+08	2.52996e+08	4.71683e+08	4.83753e+08	5.72135e+08	3.96553e+08	4.38385e+08	6.6288e+08	0.000338852	0.458492	-1.12503	2.31186e+08	7.98799e+07	3.26108e+07	34.5522	5.04231e+08	9.71488e+07	3.96608e+07	19.2667	0.00539692	1.54567	1.54505	3.46999	C9H10O3	Beta hydroxy acids and derivatives	JACRWUWPXAESPB-UHFFFAOYSA-N	C1=CC=C(C=C1)C(CO)C(=O)O	C01456	10726	HMDB0062590	Organic acids and derivatives	Hydroxy acids and derivatives	DOWN
POS15411	(6,6-Dimethylbicyclo[3.1.1]hept-2-yl)methyl 6-O-[(2R,3R,4R)-3,4-dihydroxy-4-(hydroxymethyl)tetrahydro-2-furanyl]-beta-D-glucopyranoside	8.949	471.224	[M+Na]+	471.22	True	1.86738e+07	2.38072e+07	2.59303e+07	2.18172e+07	2.12824e+07	1.5528e+07	3.79988e+07	5.73659e+07	4.66231e+07	4.14246e+07	3.80332e+07	3.07415e+07	0.000406745	0.503749	-0.989223	2.11732e+07	3.69081e+06	1.50676e+06	17.4315	4.20312e+07	9.12477e+06	3.72517e+06	21.7095	0.00615755	1.54013	1.53515	3.39068	C21H36O10	Terpene glycosides	RSKTWDAINBIMPD-MCVCZSGFSA-N	CC1(C)C2CCC(CO[C@@H]3O[C@H](CO[C@@H]4OC[C@](O)(CO)[C@H]4O)[C@@H](O)[C@H](O)[C@H]3O)C1C2	---	60208841	---	Lipids and lipid-like molecules	Prenol lipids	DOWN
POS7614	Khellactone	6.176	280.117	[M+H]+	280.118	True	1.15665e+08	3.52563e+08	3.93458e+08	3.19856e+08	3.22609e+08	2.67341e+08	8.54291e+07	8.00216e+07	4.09526e+07	8.58148e+07	1.36117e+08	3.62722e+07	0.000439293	3.81288	1.93088	2.95249e+08	9.7276e+07	3.97127e+07	32.9471	7.74346e+07	3.63587e+07	1.48434e+07	46.9541	0.00631503	1.53525	1.53085	3.35725	C14H14O5	Angular pyranocoumarins	HKXQUNNSKMWIKJ-UHFFFAOYSA-N	O=C1OC2=C(C=C1)C=CC=3OC(C)(C)C(O)C(O)C32	---	253856	HMDB0243535	Phenylpropanoids and polyketides	Coumarins and derivatives	UP
POS21212	PC(18:1/16:0)	11.141	760.584	[M+H]+	760.585	True	3.66588e+08	1.40363e+08	2.40923e+08	1.79329e+08	2.20716e+08	1.51054e+08	4.63994e+07	5.05423e+07	3.81178e+07	1.73709e+07	4.52586e+07	2.66658e+07	0.00039478	5.78981	2.53352	2.16495e+08	8.31893e+07	3.39619e+07	38.4254	3.73925e+07	1.29025e+07	5.26741e+06	34.5055	0.00609716	1.53397	1.5368	3.40364	C42H82NO8P	Phosphatidylcholines	RRVPPYNAZJRZFR-VYOBOKEXSA-N	CCCCCCCCCCCCCCCC(=O)O[C@H](COC(=O)CCCCCCC/C=C\CCCCCCCC)COP(=O)([O-])OCC[N+](C)(C)C	---	24778933	HMDB0008100	Lipids and lipid-like molecules	Glycerophospholipids	UP
NEG2467	Sebacic acid	7.17	201.109	[M-H]-	201.113	TRUE	7.52809e+07	9.86706e+07	1.05495e+08	7.69612e+07	6.04182e+07	8.32614e+07	4.6728e+07	4.91581e+07	1.18724e+07	4.95458e+07	2.72051e+07	1.92853e+07	0.000422361	2.45388	1.29506	8.33479e+07	1.64738e+07	6.72541e+06	19.7651	3.39658e+07	1.66479e+07	6.79646e+06	49.0136	0.00622495	1.53362	1.53306	3.37432	C10H18O4	Medium-chain fatty acids	CXMXRPHRNRROMY-UHFFFAOYSA-N	OC(=O)CCCCCCCCC(O)=O	C08277	5192	HMDB0000792	Lipids and lipid-like molecules	Fatty Acyls	UP
POS3859	Cyclo(Pro-Val)	5.645	197.128	[M+H]+	197.128	True	4.7013e+08	1.13632e+09	1.32095e+09	8.57476e+08	1.14135e+09	9.47218e+08	3.88183e+08	3.95325e+08	2.54841e+08	3.7197e+08	3.54373e+08	2.96862e+08	0.000438068	2.84904	1.51047	9.78907e+08	2.97578e+08	1.21486e+08	30.399	3.43592e+08	5.59404e+07	2.28376e+07	16.281	0.00631503	1.53321	1.53101	3.35846	C10H16N2O2	Amino acids and derivatives	XLUAWXQORJEMBD-UHFFFAOYSA-N	CC(C)[C@H]1C(=O)N2CCC[C@H]2C(=O)N1	---	---	HMDB0240493	Organic acids and derivatives	Carboxylic acids and derivatives	UP
POS12498	Nisoldipine	5.772	389.171	[2M+H]+	389.171	True	4.13408e+07	6.15796e+07	9.55239e+07	9.53902e+07	6.52716e+07	8.39228e+07	3.31078e+07	3.44749e+07	1.45901e+07	2.53772e+07	2.89469e+07	1.67035e+07	0.000446059	2.89183	1.53198	7.38381e+07	2.1523e+07	8.78673e+06	29.1489	2.55334e+07	8.32734e+06	3.39962e+06	32.6135	0.00631503	1.53276	1.52999	3.35061	C20H24N2O6	Dihydropyridines	MRSJBSHLMOBYSH-UHFFFAOYSA-N	O=C(OC)C1=C(NC(=C(C(=O)OCC(C)C)C1C=2C=CC=C(C2)[N+](=O)[O-])C)C	C07699	10091655	HMDB0014545	Organoheterocyclic compounds	Pyridines and derivatives	UP
POS2786	Pyridoxine	1.58	170.081	[M+H]+	170.081	True	3.43251e+08	9.63798e+08	1.16565e+09	1.04406e+09	9.2561e+08	9.06574e+08	2.35168e+08	3.88939e+08	2.59967e+08	2.4388e+08	3.23466e+08	1.39898e+08	0.000423411	3.36133	1.74903	8.9149e+08	2.84825e+08	1.16279e+08	31.9493	2.6522e+08	8.46058e+07	3.45402e+07	31.9003	0.00622495	1.5327	1.53292	3.37324	C8H11NO3	Pyridoxines	LXNHXLLTXMVWPM-UHFFFAOYSA-N	OC=1C(=NC=C(C1CO)CO)C	C00314	1054	HMDB0000239	Organoheterocyclic compounds	Pyridines and derivatives	UP
POS21685	(7S,9E,11S,12R,13S,14S,15S,16R,17S,18S,19E,21Z)-2,15,17-trihydroxy-11-methoxy-3,7,12,14,16,18,22-heptamethyl-6,23,27,29-tetraoxo-26-(piperidin-1-yl)-8,30-dioxa-24-azatetracyclo[23.3.1.1^{4,7}.0^{5,28}]triaconta-1,3,5(28),9,19,21,25-heptaen-13-yl aceta...	5.238	779.376	[2M+H]+	779.375	True	2.86337e+07	2.98169e+07	2.47364e+07	1.68616e+07	3.19652e+07	2.46262e+07	4.91331e+07	9.50165e+07	7.62069e+07	4.96154e+07	1.04085e+08	7.36011e+07	0.000459692	0.34991	-1.51495	2.61067e+07	5.36684e+06	2.191e+06	20.5574	7.46097e+07	2.26388e+07	9.24227e+06	30.343	0.00641971	1.53211	1.52828	3.33753	C42H54N2O12	Macrolactams	AFAZEQKSVKDGFX-FXLBWVNPSA-N	O=C(OC1C(C)C(OC)C=COC2(OC3=C(C2=O)C=4C(=O)C(=C(NC(=O)C(=CC=CC(C)C(O)C(C)C(O)C1C)C)C(=O)C4C(O)=C3C)N5CCCCC5)C)C	---	16403629	---	Phenylpropanoids and polyketides	Macrolactams	DOWN
POS2162	6-Methoxy-pyridine-3-carboxylic acid	1.016	154.05	[M+H-H2O]+	154.05	True	2.98622e+08	5.23006e+08	6.22992e+08	3.7515e+08	3.97653e+08	2.94539e+08	1.54831e+08	1.01178e+08	7.07595e+07	1.72394e+08	1.55265e+08	1.55598e+08	0.00046185	3.10109	1.63277	4.1866e+08	1.30222e+08	5.3163e+07	31.1045	1.35004e+08	3.97425e+07	1.62248e+07	29.438	0.00641971	1.53097	1.52802	3.3355	C7H7NO3	Pyridinecarboxylic acids	NVDJVEQITUWZDT-UHFFFAOYSA-N	COC1=CC=C(C=N1)C(O)=O	---	592499	HMDB0059749	Organoheterocyclic compounds	Pyridines and derivatives	UP
POS10557	Fluorocurarine chloride	4.743	343.16	[M+H]+	343.157	True	7.40075e+08	1.1883e+09	1.06439e+09	7.83531e+08	1.11444e+09	7.29399e+08	5.40468e+08	4.54334e+08	4.34635e+08	5.46243e+08	5.06617e+08	4.88235e+08	0.000475962	1.89196	0.919884	9.36689e+08	2.07988e+08	8.49109e+07	22.2046	4.95089e+08	4.51034e+07	1.84134e+07	9.11016	0.00644023	1.53076	1.5263	3.32243	C20H23ClN2O	Strychnos alkaloids	CSLYOMBKQNZAED-CQLNDTFASA-N	[Cl-].O=CC1=C2Nc3ccccc3C24CC[N+]5(C)CC(=CC)C1CC45	---	---	---	Alkaloids and derivatives	Strychnos alkaloids	UP
NEG7764	2-{[(2,5-dimethylphenyl)sulfonyl]amino}-3-indol-3-ylpropanoic acid	4.821	371.105	[M-H]-	371.107	TRUE	5.46852e+07	7.17406e+07	6.67713e+07	1.07823e+08	6.68698e+07	5.5172e+07	3.6652e+07	1.39012e+07	1.0656e+07	1.81629e+07	2.24292e+07	4.01101e+07	0.00054285	2.98117	1.57588	7.05104e+07	1.9528e+07	7.97226e+06	27.6952	2.36519e+07	1.21282e+07	4.95133e+06	51.278	0.00720721	1.52875	1.51865	3.26532	C19H20N2O4S	Indolyl carboxylic acids and derivatives	PQDKVOGGOLWGRX-UHFFFAOYSA-N	Cc1ccc(C)c(S(=O)(=O)NC(Cc2c[nH]c3ccccc23)C(=O)O)c1	---	2954147	---	Organoheterocyclic compounds	Indoles and derivatives	UP
NEG11321	6-{7-Acetoxy-5-chloro-3-[(1E,3E)-3,5-dimethyl-1,3-heptadien-1-yl]-7-methyl-6,8-dioxo-7,8-dihydro-2(6H)-isoquinolinyl}norleucine	4.749	517.208	[M-H]-	517.211	TRUE	5.93179e+07	4.21404e+07	5.41648e+07	3.92713e+07	2.63905e+07	3.11538e+07	9.2747e+07	6.38262e+07	6.79521e+07	9.38809e+07	7.78453e+07	9.20624e+07	0.000403503	0.51696	-0.951876	4.20731e+07	1.27798e+07	5.21735e+06	30.3753	8.13857e+07	1.34204e+07	5.47886e+06	16.4899	0.00615755	1.52774	1.53559	3.39415	C27H35ClN2O6	Azaphilones	QTKJPFQTRUDUFR-DWLYSLLYSA-N	O=C(OC1(C(=O)C(Cl)=C2C=C(C=CC(=CC(C)CC)C)N(C=C2C1=O)CCCCC(N)C(=O)O)C)C	---	51136259	---	Organoheterocyclic compounds	Azaphilones	DOWN
POS6092	Dihydrokawain-5-Ol	4.742	249.111	[M+H]2+	249.112	True	1.29365e+08	1.42726e+08	1.53202e+08	1.35807e+08	1.37572e+08	1.46218e+08	2.71353e+08	1.78611e+08	2.11047e+08	2.63384e+08	2.43782e+08	1.9054e+08	0.000350357	0.621829	-0.685411	1.40815e+08	8.40236e+06	3.43025e+06	5.96696	2.26453e+08	3.87201e+07	1.58074e+07	17.0985	0.00552264	1.52437	1.54327	3.45549	C14H16O4	Kavalactones	VJCNEDVMYQCMBK-UHFFFAOYSA-N	O=C1OC(CCC=2C=CC=CC2)C(O)C(OC)=C1	---	10944777	HMDB0029575	Phenylpropanoids and polyketides	Kavalactones	DOWN
NEG1495	1-Butanol, 3,3,4,4,4-pentafluoro-	0.908	163.022	[M-H]-	163.019	TRUE	2.17312e+09	2.8148e+09	2.82369e+09	1.59724e+09	2.79663e+09	2.43025e+09	1.82522e+09	1.02407e+09	6.12173e+08	1.35818e+09	1.17966e+09	9.80953e+08	0.000617669	2.09673	1.06814	2.43929e+09	4.8917e+08	1.99703e+08	20.0538	1.16338e+09	4.08109e+08	1.6661e+08	35.0797	0.00767818	1.52421	1.51091	3.20924	C4H5F5O	PFSA	JPMHUDBOKDBBLG-UHFFFAOYSA-N	FC(F)(F)C(F)(F)CCO	---	108644	---	---	---	UP
POS953	Proline	0.941	116.071	[M+H]+	116.071	True	1.45999e+11	9.51836e+10	8.62015e+10	1.10514e+11	7.93689e+10	9.12721e+10	1.54883e+11	1.7567e+11	2.03283e+11	1.34127e+11	1.80691e+11	1.88698e+11	0.000496233	0.586627	-0.769484	1.01423e+11	2.42063e+10	9.88217e+09	23.8666	1.72892e+11	2.47752e+10	1.01145e+10	14.3299	0.00665562	1.52208	1.5239	3.30431	C5H9NO2	Amino acids and derivatives	ONIBWKKTOPOVIA-BYPYZUCNSA-N	C1C[C@H](NC1)C(=O)O	C00148	145742;6971047	HMDB0000162	Organic acids and derivatives	Carboxylic acids and derivatives	DOWN
POS3727	Butyl 4-aminobenzoate	7.116	194.117	[M+H]+	194.118	True	7.65039e+07	1.62513e+08	1.30856e+08	8.58682e+07	1.00687e+08	9.41791e+07	5.78061e+07	4.56465e+07	2.19048e+07	2.94152e+07	4.94423e+07	2.18233e+07	0.000674694	2.8783	1.52522	1.08434e+08	3.23086e+07	1.31899e+07	29.7955	3.76731e+07	1.53328e+07	6.25959e+06	40.6997	0.00812909	1.51974	1.50549	3.17089	C11H15NO2	Benzene and substituted derivatives	IUWVALYLNVXWKX-UHFFFAOYSA-N	CCCCOC(=O)C1=CC=C(N)C=C1	C07875	2482	HMDB0249473	Benzenoids	Benzene and substituted derivatives	UP
NEG7862	Methylergonovine	6.901	374.166	[M-H]-	374.164	TRUE	3.49814e+07	1.0621e+08	1.22289e+08	1.09553e+08	9.82375e+07	9.71955e+07	3.24641e+07	4.06414e+07	2.60499e+07	3.06652e+07	3.48659e+07	2.53994e+07	0.000575598	2.99058	1.58042	9.47444e+07	3.06571e+07	1.25157e+07	32.3577	3.1681e+07	5.71392e+06	2.3327e+06	18.0358	0.00739136	1.51668	1.51517	3.23988	C20H25N3O2	Lysergamides	UNBRKDKAWYKMIV-QWQRMKEZSA-N	CCC(CO)N=C(O)C1C=C2c3cccc4[nH]cc(c34)CC2N(C)C1	---	8226	HMDB0014497	Alkaloids and derivatives	Ergoline and derivatives	UP
POS4450	Cyclo(Pro-Leu)	6.279	211.144	[M+H]+	211.144	True	626597069	1.94584e+09	2.35409e+09	1.2965e+09	2.11031e+09	1.6007e+09	3.1459e+08	4.05492e+08	4.53419e+08	3.66997e+08	4.25027e+08	3.32799e+08	0.000580094	4.32229	2.1118	1.65567e+09	6.27646e+08	2.56235e+08	37.9088	3.83054e+08	5.41981e+07	2.21263e+07	14.1489	0.00739136	1.51429	1.5147	3.2365	C11H18N2O2	Amino acids and derivatives	SZJNCZMRZAUNQT-UHFFFAOYSA-N	O=C1N2CCCC2C(O)=NC1CC(C)C	---	---	HMDB0034276	Organic acids and derivatives	Carboxylic acids and derivatives	UP
NEG3944	Caramboxin	5.274	254.064	[M-H2O-H]-	254.067	TRUE	4.27222e+07	1.09898e+08	1.06738e+08	1.26425e+08	8.59776e+07	1.06229e+08	2.92217e+07	4.46649e+07	1.21624e+07	3.945e+07	4.16246e+07	2.47868e+07	0.000565845	3.01177	1.59061	9.63316e+07	2.92475e+07	1.19402e+07	30.3613	3.19851e+07	1.23435e+07	5.03923e+06	38.5916	0.00739136	1.51376	1.51619	3.2473	C11H13NO6	Amino acids and derivatives	DYJIDGJHOLTGBO-ZETCQYMHSA-N	O=C(O)C1=C(O)C=C(OC)C=C1CC(N)C(=O)O	---	134728497	---	Organic acids and derivatives	Carboxylic acids and derivatives	UP
NEG4463	Zoledronic acid	6.064	270.989	[M-H]-	270.989	TRUE	2.34369e+07	5.40664e+07	7.43685e+07	6.61347e+07	6.44624e+07	6.10858e+07	2.72944e+07	1.56632e+07	8.39984e+06	2.06431e+07	2.78235e+07	1.00476e+07	0.000681155	3.12687	1.64472	5.72591e+07	1.78447e+07	7.28509e+06	31.1649	1.83119e+07	8.36842e+06	3.41639e+06	45.6993	0.00813661	1.51302	1.5049	3.16675	C5H10N2O7P2	Bisphosphonates	XRASPMIURGNCCH-UHFFFAOYSA-N	O=P(O)(O)C(O)(CN1C=NC=C1)P(=O)(O)O	---	68740	HMDB0014543	Organic acids and derivatives	Organic phosphonic acids and derivatives	UP
NEG2837	2-Hydroxyacetophenone sulfate	5.275	214.999	[M-H]-	215.002	TRUE	2.39131e+07	6.97607e+07	9.4522e+07	7.86482e+07	9.6578e+07	9.13862e+07	1.34004e+07	2.27753e+07	5308213	2.25272e+07	2.78102e+07	1.58986e+07	0.000573875	4.22214	2.07797	7.58013e+07	2.74299e+07	1.11982e+07	36.1866	1.79533e+07	8.07687e+06	3.29737e+06	44.9882	0.00739136	1.51092	1.51535	3.24118	C8H8O5S	Ketones	FDRCXEWKDMDDQD-UHFFFAOYSA-N	O=C(C=1C=CC=CC1OS(=O)(=O)O)C	---	53793796	---	Organic oxygen compounds	Organooxygen compounds	UP
NEG4821	N-(4-fluorophenyl)(2-iminochromen-3-yl)carboxamide	2.179	281.074	[M-H]-	281.073	TRUE	5.0284e+07	6.18003e+07	8.79346e+07	7.07499e+07	3.77368e+07	7.50262e+07	2.72814e+07	2.18168e+07	2.91143e+07	2.81784e+07	2.70888e+07	3.10881e+07	0.000632779	2.33054	1.22066	6.3922e+07	1.80149e+07	7.35456e+06	28.1827	2.7428e+07	3.11209e+06	1.27051e+06	11.3464	0.00774016	1.50783	1.50944	3.19875	C16H11FN2O2	Aromatic anilides	NDOCGWLMDSQAFR-UHFFFAOYSA-N	N=c1oc2ccccc2cc1C(=O)Nc1ccc(F)cc1	---	4270012	---	Benzenoids	Benzene and substituted derivatives	UP
POS1576	Hypoxanthine	2.007	137.046	[M+H]+	137.046	True	4.07096e+07	8.74314e+06	1.32178e+07	4.51961e+07	5.97455e+07	6.77139e+07	1.43015e+08	8.81219e+08	6.19756e+08	1.05231e+09	4.75111e+08	5.73725e+08	0.00115571	0.0628351	-3.99228	3.9221e+07	2.39837e+07	9.7913e+06	61.1501	6.24189e+08	3.18016e+08	1.2983e+08	50.9487	0.0112553	1.50732	1.47	2.93715	C5H4N4O	Purinones	FDGQSTZJBFJUBT-UHFFFAOYSA-N	OC1=NC=NC=2NC=NC12	C00262	135398638	HMDB0000157	Organoheterocyclic compounds	Imidazopyrimidines	DOWN
POS21435	PC(17:0/16:1)-D5	10.568	768.551	[M+H]+	768.551	True	1.77882e+06	1.77148e+06	2.10193e+06	724446	1.2782e+06	42674.3	1.9991e+07	1.09573e+07	2.29037e+07	1.80531e+07	4.232e+07	2.22077e+07	0.000546786	0.0564202	-4.14764	1.28293e+06	775309	316518	60.4328	2.27388e+07	1.05075e+07	4.28968e+06	46.2097	0.00720721	1.50612	1.51822	3.26218	C41H80NO8P	Phosphatidylcholines	DISVYZNGGMDUPX-FEZSZEOVSA-N	[H]C(OC(=O)CCCCCCCC=CCCCCCC)(C([H])([H])OC(=O)CCCCCCCCCCCCCCCC)C([H])([H])OP(=O)([O-])OCC[N+](C)(C)C	---	146036825	---	Lipids and lipid-like molecules	Glycerophospholipids	DOWN
POS18937	Tetrahydrogambogic Acid	8.621	631.329	[M+H]+	631.328	True	1.68356e+07	1.31934e+08	1.07048e+08	8.3871e+07	8.88301e+07	5.85579e+07	9.61479e+06	561930	812572	5.65357e+06	504773	1.23495e+06	0.000753012	26.4966	4.72774	8.11794e+07	3.9907e+07	1.6292e+07	49.159	3.06376e+06	3.76412e+06	1.5367e+06	122.859	0.00872239	1.50439	1.4986	3.1232	C38H48O8	Dibenzopyrans	CXFIQFGADOTDPF-XKZIYDEJSA-N	O=C(O)C(=CCC12OC(C)(C)C3CC(CC4C(=O)C5=C(O)C=6C=CC(OC6C(=C5OC431)CC=C(C)C)(C)CCC=C(C)C)C2O)C	---	9917275	---	Organoheterocyclic compounds	Benzopyrans	UP
POS16191	[3-(13-methyltetradecyl)-5-sulfooxyphenyl] hydrogen sulfate	4.786	498.218	[M+CH3OH+H]+	498.219	True	1.13336e+08	1.28015e+08	1.4396e+08	9.04478e+07	8.46586e+07	8.987e+07	1.78571e+08	2.03163e+08	1.36194e+08	1.80485e+08	1.69894e+08	1.68036e+08	0.000675209	0.627482	-0.672353	1.08381e+08	2.40953e+07	9.83687e+06	22.232	1.72724e+08	2.18422e+07	8.91704e+06	12.6457	0.00812909	1.50277	1.50545	3.17056	C21H36O8S2	Phenylsulfates	NGWLEVXPPLCHNC-UHFFFAOYSA-N	O=S(=O)(O)OC=1C=C(OS(=O)(=O)O)C=C(C1)CCCCCCCCCCCCC(C)C	---	10459468	---	Organic acids and derivatives	Organic sulfuric acids and derivatives	DOWN
POS1285	1-Piperideine-2-carboxylic acid	5.76	128.071	[M+H]+	128.071	True	1.11635e+08	1.20199e+08	125228275	1.33096e+08	8.46149e+07	8.40173e+07	2.45377e+08	2.81249e+08	1.90114e+08	2.14825e+08	2.7567e+08	1.42863e+08	0.000598499	0.487958	-1.03517	1.09798e+08	2.09346e+07	8.54652e+06	19.0664	2.25016e+08	5.33173e+07	2.17667e+07	23.6949	0.00756285	1.49998	1.51282	3.22294	C6H9NO2	Pyridines and derivatives	GEJXSVNGWOSZPC-UHFFFAOYSA-N	OC(=O)C1=NCCCC1	C04092	1194	HMDB0001084	Organoheterocyclic compounds	Pyridines and derivatives	DOWN
NEG3756	Dapsone	0.846	247.056	[M-H]-	247.055	TRUE	8.33339e+07	1.3634e+08	1.14955e+08	8.50102e+07	1.08459e+08	6.98957e+07	4.97761e+07	5.67196e+07	1.95567e+07	5.28765e+07	4.82968e+07	4.54141e+07	0.000775649	2.19335	1.13313	9.96656e+07	2.4592e+07	1.00396e+07	24.6745	4.544e+07	1.32623e+07	5.4143e+06	29.1864	0.00891704	1.49864	1.49671	3.11033	C12H12N2O2S	Benzenesulfonyl compounds	MQJKPEGWNLWLTK-UHFFFAOYSA-N	Nc(c2)ccc(c2)S(=O)(=O)c(c1)ccc(N)c1	C07666	2955	HMDB0014395	Benzene and substituted derivatives	Benzene and substituted derivatives	UP
POS2408	delta-Valerobetaine	0.955	160.133	[M+H]+	160.133	True	1.6487e+08	1.23012e+08	1.28174e+08	1.46782e+08	1.40421e+08	1.43698e+08	1.75234e+08	2.1136e+08	2.54053e+08	1.7024e+08	2.37065e+08	2.35269e+08	0.000813433	0.660023	-0.599411	1.41159e+08	1.4824e+07	6.05189e+06	10.5016	2.1387e+08	3.4679e+07	1.41577e+07	16.215	0.00914514	1.49835	1.49365	3.08968	C8H17NO2	Straight chain fatty acids	CDLVFVFTRQPQFU-UHFFFAOYSA-N	C[N+](C)(C)CCCCC(=O)[O-]	---	14274897	HMDB0240732	Lipids and lipid-like molecules	Fatty Acyls	DOWN
NEG4903	Mycosporine glutaminol	6.479	283.126	[M-H]-	283.129	TRUE	1.71063e+07	4.23695e+07	5.63008e+07	4.88898e+07	4.59364e+07	4.51994e+07	1.46488e+07	1.73657e+07	1.09128e+07	2.11529e+07	1.62432e+07	1.1653e+07	0.000715019	2.78117	1.47569	4.26337e+07	1.33801e+07	5.46241e+06	31.3839	1.53294e+07	3.80475e+06	1.55328e+06	24.8199	0.00841684	1.498	1.50187	3.14568	C13H22N2O6	Ketones	BVWBDCIYHWDCRQ-UHFFFAOYSA-N	COC1=C(NC(CO)CCC(=N)O)CC(CO)(O)CC1=O	---	---	---	Organic oxygen compounds	Organooxygen compounds	UP
NEG5094	1-acetyl-4-[(4-chlorophenyl)methoxy]-3-methoxybenzene	2.832	289.064	[M-H]-	289.064	TRUE	3.71914e+08	3.35989e+08	3.01532e+08	4.73271e+08	3.96277e+08	4.37251e+08	5.8839e+08	7.40426e+08	4.66115e+08	7.84294e+08	5.79947e+08	6.41037e+08	0.00100437	0.609502	-0.714298	3.86039e+08	6.3534e+07	2.59377e+07	16.4579	6.33368e+08	1.15887e+08	4.73107e+07	18.2969	0.0105183	1.49767	1.47968	2.99811	C16H15ClO3	Ketones	PKCZFUBMPFFRFE-UHFFFAOYSA-N	COc1cc(C(C)=O)ccc1OCc1ccc(Cl)cc1	---	5200298	---	Organic oxygen compounds	Organooxygen compounds	DOWN
NEG5469	Abscisic acid	0.84	300.126	[M-H]-	300.124	TRUE	3.94089e+08	2.43398e+08	2.07974e+08	5.0146e+08	2.0521e+08	3.35405e+08	5.7125e+08	5.97232e+08	8.52451e+08	5.45392e+08	5.86598e+08	6.322e+08	0.000782988	0.498672	-1.00384	3.14589e+08	1.18383e+08	4.83298e+07	37.6311	6.30854e+08	1.12297e+08	4.58449e+07	17.8007	0.00893425	1.49641	1.49611	3.10624	C17H19NO4	Abscisic acids and derivatives	JLIDBLDQVAYHNE-WEYXYWBQSA-N	CC1=CC(=O)CC(C1(C=CC(=CC(=O)O)C)O)(C)C	C06082	---	HMDB0036093	Lipids and lipid-like molecules	Prenol lipids	DOWN
POS8772	Methyl 3-(3,4-dihydroxy-5-phenyloxolan-2-yl)-3-hydroxypropanoate	7.59	305.099	[M+Na]+	305.1	True	1.72798e+07	5.88927e+07	3.81259e+07	4.30913e+07	6.05711e+07	4.31932e+07	1.80478e+07	9.76373e+06	6.56542e+06	1.81648e+07	1.01412e+07	7.55258e+06	0.000845442	3.71827	1.89463	4.35257e+07	1.57797e+07	6.44204e+06	36.2538	1.17059e+07	5.13481e+06	2.09628e+06	43.8651	0.00936726	1.4959	1.49114	3.07292	C14H18O6	Glycosyl compounds	YCKKAXDZPAQYOF-UHFFFAOYSA-N	O=C(OC)CC(O)C1OC(C=2C=CC=CC2)C(O)C1O	---	45360157	---	Organic oxygen compounds	Organooxygen compounds	UP
NEG5897	4-[(3-(2H-benzo[3,4-d]1,3-dioxolan-5-yl)-3-oxopropyl)amino]benzoic acid	4.735	312.091	[M-H2O-H]-	312.088	TRUE	3.92679e+08	2.68834e+08	1.9945e+08	3.33857e+08	2.63417e+08	2.79083e+08	4.71391e+08	4.68679e+08	3.84574e+08	4.60974e+08	4.31034e+08	5.74438e+08	0.000821459	0.622452	-0.683966	2.89553e+08	6.62395e+07	2.70422e+07	22.8765	4.65182e+08	6.27203e+07	2.56055e+07	13.483	0.00916797	1.49467	1.49302	3.08541	C17H15NO5	Aminobenzoic acids and derivatives	STABJKWKFUMSPP-UHFFFAOYSA-N	O=C(O)c1ccc(NCCC(=O)c2ccc3c(c2)OCO3)cc1	---	51063532	---	Benzenoids	Benzene and substituted derivatives	DOWN
NEG3291	(4-formyl-2-methoxyphenyl)oxidanesulfonic acid	5.811	230.994	[M-H]-	230.997	TRUE	4.69845e+07	9.16738e+07	1.1657e+08	1.70601e+08	8.38084e+07	1.36586e+08	2.53743e+07	2.95249e+07	1.55041e+07	2.29746e+07	2.62067e+07	2.09222e+07	0.000796818	4.59923	2.20139	1.07704e+08	4.33211e+07	1.76858e+07	40.2225	2.34178e+07	4.85702e+06	1.98287e+06	20.7407	0.0090247	1.49381	1.49498	3.09864	C8H8O6S	Phenylsulfates	OUIKMDRGUNIXSP-UHFFFAOYSA-N	O=CC1=CC=C(OS(=O)(=O)O)C(OC)=C1	---	20822599	HMDB0041789	Organic acids and derivatives	Organic sulfuric acids and derivatives	UP
NEG337	Serine	0.806	104.032	[M-H]-	104.035	TRUE	7.84564e+08	5.69395e+08	3.03738e+08	8.59146e+08	3.91606e+08	6.06082e+08	1.35098e+09	1.07953e+09	9.63766e+08	1.01992e+09	1.03261e+09	1.13081e+09	0.000625364	0.534318	-0.904231	5.85755e+08	2.15488e+08	8.79726e+07	36.7881	1.09627e+09	1.36959e+08	5.59134e+07	12.4932	0.00771114	1.49208	1.51016	3.20387	C3H7NO3	Amino acids and derivatives	MTCFGRXMJLQNBG-UHFFFAOYSA-N	C([C@@H](C(=O)O)N)O	C00065	---	HMDB0000187	Organic acids and derivatives	Carboxylic acids and derivatives	DOWN
POS10049	NAD	3.112	332.562	[M+2H]+	332.562	True	2.06413e+09	1.13851e+09	6.30228e+08	1.33356e+09	5.87341e+08	1.06938e+09	2.69427e+09	1.99991e+09	2025870114	2.5082e+09	2.3958e+09	2.3267e+09	0.000715624	0.489088	-1.03183	1.13719e+09	5.40689e+08	2.20735e+08	47.546	2.32513e+09	2.72068e+08	1.11071e+08	11.7012	0.00841684	1.49206	1.50182	3.14531	C21H27N7O14P2	(5'->5')-dinucleotides	BAWFJGJZGIEFAR-NNYOXOHSSA-N	C1=CC(=C[N+](=C1)[C@H]2[C@@H]([C@@H]([C@H](O2)COP(=O)([O-])OP(=O)(O)OC[C@@H]3[C@H]([C@H]([C@@H](O3)N4C=NC5=C(N=CN=C54)N)O)O)O)O)C(=O)N	C00003	5892;5288979;10897651;73415790	HMDB0000902	Nucleosides, nucleotides, and analogues	(5'->5')-dinucleotides	DOWN
NEG12140	PFSM-ammonio	1.698	560.058	[M-H]-	560.06	TRUE	3.65232e+06	4.25399e+06	4.56874e+06	3.98791e+06	4.48742e+06	3.26689e+06	3.68546e+07	2.28475e+07	1.51798e+07	1.71859e+07	2.04711e+07	1.48284e+07	0.000472414	0.190137	-2.39489	4.03621e+06	505207	206250	12.5169	2.12279e+07	8.2615e+06	3.37274e+06	38.9181	0.00644023	1.49196	1.52673	3.32568	C13H26F5N2O10S3	PFSA	NJFRZAVEQXEECB-UHFFFAOYSA-O	O=S(=O)(O)CC(O)CN(CCC[N+](C)(C)CC(O)CS(=O)(=O)O)S(=O)(=O)C(F)(F)C(F)(F)F	---	139596239	---	---	---	DOWN
POS13328	2-(5-methoxy-4,8,8-trimethyl-2-oxo-2,8,9,10-tetrahydropyrano[2,3-f]chromen-3-yl)-N-(pyridin-2-yl)acetamide	9.043	409.174	[M+Na]+	409.176	True	4.53708e+07	4.32509e+07	5.15345e+07	3.28962e+07	4.20989e+07	6.60837e+07	2.95193e+07	2.89335e+07	1.68776e+07	2.10956e+07	2.28828e+07	2.2466e+07	0.00087189	1.98367	0.988175	4.68725e+07	1.11741e+07	4.5618e+06	23.8393	2.36291e+07	4.83201e+06	1.97266e+06	20.4494	0.00945475	1.49098	1.48913	3.05954	C23H24N2O5	Angular pyranocoumarins	XBYUUOMUOFZSBJ-UHFFFAOYSA-N	O=C1OC2=C(C(OC)=CC=3OC(C)(C)CCC32)C(=C1CC(=O)NC4=NC=CC=C4)C	---	17572211	---	Phenylpropanoids and polyketides	Coumarins and derivatives	UP
NEG8137	Stachybotrydial	6.989	385.203	[M-H2O-H]-	385.202	TRUE	3.36178e+06	1.29919e+06	537359	5.17732e+06	6.54021e+06	5.37691e+06	1.70937e+07	1.13939e+07	2.33507e+07	2.27999e+07	7.14278e+06	2.35062e+07	0.000990001	0.211733	-2.23968	3.71546e+06	2.40584e+06	982182	64.7522	1.75479e+07	6.97285e+06	2.84665e+06	39.7362	0.0104394	1.48932	1.48066	3.00436	C23H30O5	Benzofurans	WIGGVNIABVHHCS-QJAXDWLUSA-N	CC1(C)[C@H](O)CC[C@]([C@@]1([H])CC[C@H]2C)(C)[C@]32CC4=C(O)C=C(C=O)C(C=O)=C4O3>>	---	9886484	---	Organoheterocyclic compounds	Benzofurans	DOWN
NEG7438	Quinidine	4.843	359.154	[M-H]-	359.153	TRUE	2.21304e+07	1.49301e+07	2.1612e+07	2.79707e+07	1.07428e+07	2.82271e+07	3.9931e+07	4.72072e+07	5.75128e+07	3.47485e+07	45079245	7.16324e+07	0.00094307	0.42421	-1.23715	2.09355e+07	6.9929e+06	2.85484e+06	33.4021	4.93518e+07	1.33258e+07	5.44025e+06	27.0017	0.0101042	1.48765	1.48392	3.02546	C20H24N2O2	Cinchona alkaloids	LOUPRKONTZGTKE-LHHVKLHASA-N	C=CC1CN2CCC1CC2C(O)c1ccnc2ccc(OC)cc12	C06527	441074	HMDB0015044	Alkaloids and derivatives	Cinchona alkaloids	DOWN
POS5959	6-[(1S,2R)-1,2-Dihydroxypentyl]-4-Methoxypyran-2-One	11.082	246.131	[M+2H]2+	246.134	True	9.81212e+07	4.86526e+07	1.47073e+08	7.74627e+07	1.72142e+08	9.4801e+07	2.24846e+07	2.03176e+07	1.93816e+07	1.55894e+07	2.04526e+07	1.72671e+07	0.000862886	5.52633	2.46632	1.06375e+08	4.55006e+07	1.85755e+07	42.7736	1.92488e+07	2.46568e+06	1.00661e+06	12.8095	0.00942395	1.48621	1.48981	3.06405	C11H16O5	Pyranones and derivatives	IQQUGRMXXJTLNW-KCJUWKMLSA-N	O=C1OC(=CC(OC)=C1)C(O)C(O)CCC	---	75411964	---	Organoheterocyclic compounds	Pyrans	UP
POS13459	beta-Peltatin	4.855	413.124	[M+H-H2O]+	413.124	True	1.53271e+08	2.10364e+08	1.7204e+08	1.11847e+08	1.81951e+08	1.26612e+08	9.87093e+07	7.79685e+07	6.371e+07	1.10865e+08	7.47405e+07	6.60468e+07	0.000951601	1.9431	0.958364	1.59348e+08	3.64403e+07	1.48767e+07	22.8684	8.20067e+07	1.88168e+07	7.68193e+06	22.9454	0.0101042	1.48569	1.48332	3.02154	C22H22O8	Lignan lactones	HLBPOYVRLSXWJJ-PDSMFRHLSA-N	O=C1OCC2CC3=C(O)C=4OCOC4C=C3C(C5=CC(OC)=C(OC)C(OC)=C5)C12	---	92122	---	Lignans, neolignans and related compounds	Lignan lactones	UP
POS3047	Ferulic acid	6.172	177.054	[M-H2O+H]+	177.054	True	3.23749e+07	1.04424e+08	9.14958e+07	7.68644e+07	9.74736e+07	7.00385e+07	2.9761e+07	2.91681e+07	1.58997e+07	2.64847e+07	4.29607e+07	1.33879e+07	0.00104047	2.998	1.584	7.87786e+07	2.60856e+07	1.06494e+07	33.1126	2.6277e+07	1.07024e+07	4.36922e+06	40.729	0.0107492	1.48406	1.47727	2.98277	C10H10O4	Hydroxycinnamic acids	KSEBMYQBYZTDHS-HWKANZROSA-N	COC1=C(O)C=CC(\C=C\C(O)=O)=C1	C01494	---	HMDB0000954	Phenylpropanoids and polyketides	Cinnamic acids and derivatives	UP
POS17547	methyl 2-{2-[2-(2-ethoxyphenyl)-6-hydroxy-3-azabicyclo[4.4.0]dec-3-yl]acetylam ino}-4,5,6,7-tetrahydrobenzo[b]thiophene-3-carboxylate	4.765	549.241	[M+Na]+	549.239	True	1.40545e+08	9.73515e+07	9.8419e+07	7.93675e+07	7.09322e+07	8.48527e+07	2.07487e+08	1.53351e+08	1.25393e+08	1.68927e+08	1.71624e+08	1.71783e+08	0.000732688	0.572289	-0.805183	9.52447e+07	2.45675e+07	1.00297e+07	25.7941	1.66427e+08	2.68426e+07	1.09584e+07	16.1287	0.00855175	1.48082	1.50033	3.13508	C29H38N2O5S	Phenylpiperidines	HBAJJGLXFFHEFI-UHFFFAOYSA-N	CCOc1ccccc1C1C2CCCCC2(O)CCN1CC(O)=Nc1sc2c(c1C(=O)OC)CCCC2	---	4887929	---	Organoheterocyclic compounds	Piperidines	DOWN
NEG10050	2-[4-(morpholin-4-ylcarbonyl)-2-oxohydroquinolyl]-N-[3-(trifluoromethyl)phenyl ]acetamide	4.91	458.136	[M-H]-	458.133	TRUE	9.07838e+07	1.29403e+08	1.22371e+08	1.01987e+08	8.43312e+07	8.78854e+07	5.59954e+07	5.08601e+07	5.96307e+07	6.2138e+07	7.30363e+07	7.61513e+07	0.0010315	1.63246	0.707044	1.02794e+08	1.89701e+07	7.74452e+06	18.4546	6.29686e+07	9.82053e+06	4.00921e+06	15.5959	0.010729	1.47835	1.47786	2.98653	C23H20F3N3O4	Quinoline carboxamides	RXKJZCINGSVHLX-UHFFFAOYSA-N	O=C(c1cc(=O)n(CC(O)=Nc2cccc(C(F)(F)F)c2)c2ccccc12)N1CCOCC1	---	17251194	---	Organoheterocyclic compounds	Quinolines and derivatives	UP
POS854	Uracil	2.843	113.035	[M+H]+	113.035	True	2.38381e+09	2.96099e+09	2.51099e+09	3.66627e+09	2.87621e+09	3.90686e+09	5.25807e+09	5.96031e+09	4.11843e+09	6.67988e+09	4.8564e+09	4.24685e+09	0.00119996	0.588212	-0.765592	3.05085e+09	6.14239e+08	2.50762e+08	20.1333	5.18666e+09	9.96671e+08	4.06889e+08	19.2161	0.0114672	1.4768	1.46735	2.92083	C4H4N2O2	Pyrimidones	ISAKRJDGNUQOIC-UHFFFAOYSA-N	OC1=NC=CC(O)=N1	C00106	1174	HMDB0000300	Organoheterocyclic compounds	Diazines	DOWN
POS4104	Psicose	0.836	203.053	[M+Na]+	203.053	True	4.09792e+08	1.17611e+09	1.55069e+09	1.0624e+09	8.89698e+08	7.11121e+08	2.62359e+08	2.73775e+08	1.82531e+08	2.49396e+08	2.71766e+08	1.86867e+08	0.00112946	4.06522	2.02333	9.66637e+08	3.93817e+08	1.60775e+08	40.7409	2.37782e+08	4.20341e+07	1.71604e+07	17.6776	0.0112185	1.47505	1.4716	2.94713	C6H12O6	Monosaccharides	BJHIKXHVCXFQLS-PUFIMZNGSA-N	C1C(C(C(C(O1)(CO)O)O)O)O	C06468	90008	HMDB0250793	Organic oxygen compounds	Organooxygen compounds	UP
POS2121	Ribitol	2.105	153.077	[M+NH4]+	153.076	True	5.05671e+09	2.81766e+09	4.79995e+09	7.241e+09	2.95715e+09	3.7355e+09	7.68294e+09	8.7023e+09	6.96134e+09	8.02806e+09	6.9018e+09	8.1127e+09	0.00115286	0.573582	-0.801929	4.43466e+09	1.65424e+09	6.75339e+08	37.3024	7.73152e+09	7.01373e+08	2.86334e+08	9.0716	0.0112553	1.4745	1.47017	2.93822	C5H12O5	Sugar alcohols	HEBKCHPVOIAQTA-ZXFHETKHSA-N	OC[C@H](O)[C@H](O)[C@H](O)CO	C00474	---	HMDB0000508	Organic oxygen compounds	Organooxygen compounds	DOWN
NEG10299	(2E)-4-Hydroxy-3,4-dimethyl-2-penten-1-yl 6-O-[(2S,3R,4R)-3,4-dihydroxy-4-(hydroxymethyl)tetrahydro-2-furanyl]-beta-D-glucopyranoside	7.097	469.195	[M-H]-	469.193	TRUE	445.665	1.41094e+06	1.27047e+06	418317	230434	233854	7.03228e+06	1.00024e+07	2.71243e+06	9.44859e+06	1.50659e+07	6.09701e+06	0.00111177	0.0707815	-3.82048	594076	594988	242903	100.153	8.3931e+06	4.18626e+06	1.70903e+06	49.8774	0.0112185	1.4716	1.4727	2.95399	C18H32O11	Fatty acyl glycosides	FEGXTMHRTZJSIG-MVXUSQBOSA-N	OCC1(O)COC(OCC2OC(OCC=C(C)C(O)(C)C)C(O)C(O)C2O)C1O	---	38358307	---	Lipids and lipid-like molecules	Fatty Acyls	DOWN
NEG9546	N-(2,6-dimethylphenyl)-2-{2-oxo-4-[N-benzylcarbamoyl]hydroquinolyl}acetamide	4.857	438.183	[M-H2O-H]-	438.182	TRUE	3.37444e+07	3.80173e+07	3.02717e+07	3.30292e+07	4.88485e+07	2.89691e+07	7.21691e+07	8.61208e+07	6.40241e+07	5.40135e+07	1.10806e+08	6.78217e+07	0.000947532	0.467914	-1.09568	3.548e+07	7.26213e+06	2.96475e+06	20.4682	7.58259e+07	2.01103e+07	8.20998e+06	26.5216	0.0101042	1.47034	1.48361	3.02341	C27H25N3O3	Quinoline carboxamides	VINOAFPEWPTSHR-UHFFFAOYSA-N	Cc1cccc(C)c1N=C(O)Cn1c(=O)cc(C(O)=NCc2ccccc2)c2ccccc21	---	25238704	---	Organoheterocyclic compounds	Quinolines and derivatives	DOWN
NEG8312	N-[2-(2-methylindol-3-yl)ethyl][4-(trifluoromethyl)phenyl]carboxamide	2.862	391.131	[M-H]-	391.128	TRUE	1.16518e+07	2.52921e+07	2.70195e+07	2.65433e+07	3.0814e+07	1.85138e+07	9.94499e+07	5.10024e+07	4.12441e+07	1.10671e+08	7.01151e+07	1.03041e+08	0.00105387	0.294064	-1.7658	2.33058e+07	6.97668e+06	2.84822e+06	29.9354	7.9254e+07	2.9282e+07	1.19543e+07	36.9471	0.0108145	1.47017	1.4764	2.97721	C19H17F3N2O	Trifluoromethylbenzenes	FERATMTZOGQDCJ-UHFFFAOYSA-N	Cc1[nH]c2ccccc2c1CCNC(=O)c1ccc(C(F)(F)F)cc1	---	589073	---	Benzenoids	Benzene and substituted derivatives	DOWN
POS2029	Methionine	1.497	150.058	[M+H]+	150.058	True	2.6068e+09	2.09263e+09	2.43979e+09	5.20263e+09	2.44668e+09	4.62343e+09	4.96834e+09	6.25053e+09	6.4765e+09	5.66863e+09	5.37849e+09	6.95076e+09	0.00136787	0.543855	-0.878706	3.23533e+09	1.32308e+09	5.40147e+08	40.8949	5.94887e+09	7.40066e+08	3.02131e+08	12.4404	0.0125992	1.46976	1.45795	2.86396	C5H11NO2S	Amino acids and derivatives	FFEARJCKVFRZRR-BYPYZUCNSA-N	CSCC[C@@H](C(=O)O)N	C00073	6137	HMDB0000696	Organic acids and derivatives	Carboxylic acids and derivatives	DOWN
NEG5855	2-(6-fluoroindol-3-yl)-N-(4-methoxyphenyl)-2-oxoacetamide	5.168	311.085	[M-H]-	311.084	TRUE	7.73213e+08	7.21135e+08	7.61019e+08	1.00099e+09	5.36427e+08	7.91049e+08	5.23513e+08	4.4245e+08	3.53819e+08	5.38708e+08	4.25854e+08	4.92738e+08	0.00115145	1.65059	0.722984	7.63972e+08	1.48739e+08	6.07224e+07	19.4692	4.62847e+08	6.92824e+07	2.82844e+07	14.9688	0.0112553	1.46891	1.47026	2.93875	C17H13FN2O3	Indoles	LJHJFWIXYMUJEG-UHFFFAOYSA-N	COc1ccc(N=C(O)C(=O)c2c[nH]c3cc(F)ccc23)cc1	---	16762233	---	Organoheterocyclic compounds	Indoles and derivatives	UP
POS1544	Adenine	4.724	136.062	[M+H]+	136.062	True	2.91199e+09	3.03645e+09	2.41535e+09	3.30045e+09	3.16903e+09	3.44955e+09	4.30711e+09	5.08782e+09	3.63721e+09	3.64638e+09	4.47626e+09	4.68283e+09	0.00110021	0.707605	-0.498984	3.04714e+09	3.62905e+08	1.48155e+08	11.9097	4.30627e+09	5.76994e+08	2.35557e+08	13.3989	0.0112148	1.46797	1.47343	2.95852	C5H5N5	6-aminopurines	GFFGJBXGBJISGV-UHFFFAOYSA-N	NC1=C2N=CNC2=NC=N1	C00147	190	HMDB0000034	Organoheterocyclic compounds	Imidazopyrimidines	DOWN
POS21663	PC(18:3/18:3)	12.229	778.535	[M+H-H2O]+	778.538	True	41017.8	79759.3	445.665	464253	727331	960910	6.9268e+06	4.35361e+06	7.40183e+06	1.07354e+07	5.40332e+06	1.69023e+07	0.00140278	0.0439593	-4.50769	378953	403560	164753	106.493	8.62054e+06	4.60373e+06	1.87947e+06	53.4042	0.0127669	1.46623	1.45611	2.85301	C44H76NO8P	Phosphatidylcholines	XXKFQTJOJZELMD-JICBSJGISA-N	CC/C=C\C/C=C\C/C=C\CCCCCCCC(=O)OC[C@H](COP(=O)([O-])OCC[N+](C)(C)C)OC(=O)CCCCCCC/C=C\C/C=C\C/C=C\CC	---	24778990	HMDB0008206	Lipids and lipid-like molecules	Glycerophospholipids	DOWN
POS3219	Tyrosine	2.484	182.081	[M+H]+	182.081	True	2.47505e+10	1.61053e+10	1.68454e+10	2.59418e+10	1.40416e+10	1.74808e+10	28637998989	3.02577e+10	2.60817e+10	2.75076e+10	3.4192e+10	3.08762e+10	0.00118329	0.648625	-0.624544	1.91942e+10	4.91827e+09	2.00787e+09	25.6237	2.95922e+10	2.85761e+09	1.16661e+09	9.65663	0.011451	1.46529	1.46834	2.92691	C9H11NO3	Amino acids and derivatives	OUYCCCASQSFEME-QMMMGPOBSA-N	N[C@@H](CC1=CC=C(O)C=C1)C(O)=O	C00082	6057;6942100	HMDB0000158	Organic acids and derivatives	Carboxylic acids and derivatives	DOWN
POS4022	Anabasine	0.529	201.076	[M+Na]+	201.079	True	1.24804e+08	9.94127e+07	7.26781e+07	5.20739e+07	3.50984e+07	4.51743e+07	7.89196e+06	6.68234e+06	8.82795e+06	1.21883e+07	7.49741e+06	7.37926e+06	0.00123472	8.50537	3.08837	7.15403e+07	3.46911e+07	1.41626e+07	48.4916	8.4112e+06	1.97982e+06	808257	23.5379	0.011726	1.46272	1.46533	2.90843	C10H14N2	Alkaloids and derivatives	MTXSIJUGVMTTMU-JTQLQIEISA-N	N=1C=CC=C(C1)C2NCCCC2	C06180	2181	HMDB0004350	Alkaloids and derivatives	---	UP
POS7808	Brevianamide F	6.561	284.139	[M+H]+	284.139	True	3.09943e+07	8.85922e+07	9.65732e+07	7.76619e+07	7.85061e+07	6.89863e+07	2.63505e+07	3.93845e+07	2.58537e+07	2.49807e+07	3.92399e+07	2.73746e+07	0.00132853	2.40913	1.26851	7.35523e+07	2.2933e+07	9.36237e+06	31.1792	3.05307e+07	6.84619e+06	2.79495e+06	22.424	0.0123861	1.46172	1.46007	2.87663	C16H17N3O2	Amino acids and derivatives	RYFZBPVMVYTEKZ-KBPBESRZSA-N	C1C[C@H]2C(=O)N[C@H](C(=O)N2C1)CC3=CNC4=CC=CC=C43	C20563	181567	---	Organic acids and derivatives	Carboxylic acids and derivatives	UP
POS3551	Citrate ion	4.953	190.011	[M+Na]+	190.011	True	6.78175e+08	1.4346e+09	1.20471e+09	4.88613e+08	1.1358e+09	6.6252e+08	3.56572e+08	2.82845e+08	1.19869e+08	2.71071e+08	3.06816e+08	1.49873e+08	0.00143424	3.76883	1.91412	9.3407e+08	3.74734e+08	1.52985e+08	40.1184	2.47841e+08	9.27792e+07	3.7877e+07	37.435	0.0128889	1.4617	1.45448	2.84338	C6H5O7	Tricarboxylic acids and derivatives	KRKNYBCHXYNGOX-UHFFFAOYSA-K	O=C([O-])CC(O)(C(=O)[O-])CC(=O)[O-]	C00158	31348	HMDB0000094	Organic acids and derivatives	Carboxylic acids and derivatives	UP
POS17933	peloruside A	5.739	571.308	[M+CH3OH+H]+	571.309	True	3.12755e+06	3.30032e+06	4.4663e+06	2.86621e+06	6.16119e+06	5.26409e+06	7.33794e+06	1.03831e+07	1.25923e+07	8.71759e+06	5.5258e+06	1.05709e+07	0.00160998	0.456861	-1.13017	4.19761e+06	1.32575e+06	541234	31.5834	9.18793e+06	2.52924e+06	1.03256e+06	27.5279	0.0134903	1.46051	1.44585	2.79318	C27H48O11	Macrolides and analogues	NETARJWZTMGMRM-JRTPPQMASA-N	CC[C@H](CO)/C=C(/C)\[C@H]1C[C@@H](C[C@H](C([C@]2([C@H]([C@H](C[C@H](O2)C[C@@H]([C@H](C(=O)O1)O)OC)OC)O)O)(C)C)O)OC	---	6918506	---	Phenylpropanoids and polyketides	Macrolides and analogues	DOWN
POS1358	D-Pipecolic acid	0.711	130.086	[M+H]+	130.087	True	5.73858e+08	4.20351e+08	3.55267e+08	4.68836e+08	3.45972e+08	5.03383e+08	8.72181e+08	8.61677e+08	5.25745e+08	7.61544e+08	9.45407e+08	6.68233e+08	0.00112992	0.575575	-0.796925	4.44611e+08	8.837e+07	3.60769e+07	19.8758	7.72464e+08	1.54703e+08	6.31572e+07	20.0272	0.0112185	1.459	1.47158	2.94695	C6H11NO2	Carboxylic acids and derivatives	HXEACLLIILLPRG-RXMQYKEDSA-N	OC(=O)[C@H]1CCCCN1	---	736316;6931662	HMDB0005960	Organic acids and derivatives	Carboxylic acids and derivatives	DOWN
POS11013	isoschizogamine	0.863	353.158	[M+NH4]+	353.158	True	4.50906e+07	1.68316e+07	1.48068e+07	4.8961e+07	5.50948e+07	6.45827e+07	1.67196e+08	1.06843e+08	8.76163e+07	1.54871e+08	1.11252e+08	7.71764e+07	0.00112073	0.348062	-1.52258	4.08946e+07	2.05185e+07	8.37664e+06	50.1741	1.17492e+08	3.61604e+07	1.47624e+07	30.7768	0.0112185	1.4586	1.47214	2.9505	C21H24N2O3	Aminoquinolines and derivatives	BOPPUHZKIKFBHH-GEOUXAIOSA-N	O=C1N2C3=CC(OC)=C(OC)C=C3C4CCN5CC=CC6(C1)CCC4C256	---	23955822	---	Organoheterocyclic compounds	Quinolines and derivatives	DOWN
NEG5022	2'-Hydroxy-a-naphthoflavone	3.033	287.073	[M-H]-	287.071	TRUE	1.13271e+07	5.01851e+07	5.68667e+07	9.97695e+07	5.43802e+07	7.98164e+07	3.46417e+06	1.09111e+07	2.06787e+06	4.97239e+06	3.32871e+06	2.66252e+06	0.00131456	12.8561	3.68439	5.87242e+07	2.99043e+07	1.22084e+07	50.9233	4.56779e+06	3.25681e+06	1.32959e+06	71.2994	0.0123311	1.45786	1.46084	2.88122	C19H12O3	Flavones	ZKMLQDNHMSFULN-UHFFFAOYSA-N	C1=CC=C2C(=C1)C=CC3=C2OC(=CC3=O)C4=CC=CC=C4O	---	676302	---	Phenylpropanoids and polyketides	Flavonoids	UP
POS1437	Isoleucine	2.458	132.102	[M+H]+	132.102	True	2.45971e+10	2.55025e+10	3.12279e+10	4.72069e+10	3.93207e+10	3.91556e+10	5.62245e+10	5.66887e+10	4.45722e+10	8.1806e+10	6.54241e+10	6.14969e+10	0.001645	0.565275	-0.822975	3.45018e+10	8.90067e+09	3.63368e+09	25.7977	6.10354e+10	1.2361e+10	5.04635e+09	20.2521	0.0135784	1.45772	1.44422	2.78383	C6H13NO2	Amino acids and derivatives	AGPKZVBTJJNPAG-WHFBIAKZSA-N	CC[C@H](C)[C@H](N)C(=O)O	C00407	6306	HMDB0000172	Organic acids and derivatives	Carboxylic acids and derivatives	DOWN
POS4240	5-Methoxyindoleacetic acid	3.892	206.081	[M+H]+	206.081	True	3.26028e+08	1.03847e+09	7.25416e+08	4.90402e+08	8.55346e+08	4.50313e+08	1.86762e+08	2.40184e+08	8.22162e+07	1.17178e+08	2.22583e+08	4.1755e+07	0.00152012	4.36295	2.1253	6.47663e+08	2.71676e+08	1.10911e+08	41.9471	1.48446e+08	8.0159e+07	3.27248e+07	53.9987	0.0131943	1.45723	1.45017	2.81812	C11H11NO3	Indole-3-acetic acid derivatives	COCNDHOPIHDTHK-UHFFFAOYSA-N	COC1=CC2=C(C=C1)NC=C2CC(=O)O	C05660	18986	HMDB0004096	Organoheterocyclic compounds	Indoles and derivatives	UP
POS4442	3',5'-Dideoxythymidine	4.924	211.108	[M+NH4]+	211.108	True	5.42211e+08	1.01976e+09	1032191348	6.20001e+08	1.1272e+09	7.28839e+08	5.08502e+08	4.07254e+08	2.00494e+08	4.41249e+08	3.86327e+08	2.74521e+08	0.00153602	2.28558	1.19256	8.45034e+08	2.45364e+08	1.0017e+08	29.036	3.69725e+08	1.12927e+08	4.61021e+07	30.5434	0.0131943	1.45695	1.44939	2.8136	C10H14N2O3	Diazines	JIQLAAKADXSVTE-UHFFFAOYSA-N	CC1CCC(O1)N1C=C(C)C(=O)NC1=O	---	168859	HMDB0246113	Organoheterocyclic compounds	Diazines	UP
NEG158	1H-Pyrrole-2-carboxaldehyde	5.288	94.0269	[M-H]-	94.0293	TRUE	3.38041e+07	1.18153e+08	1.69595e+08	1.66811e+08	1.14374e+08	1.37961e+08	3.54685e+07	5.20109e+07	7.50463e+06	4.33809e+07	1.67696e+07	1.92763e+07	0.001351	4.24686	2.0864	1.2345e+08	4.97333e+07	2.03035e+07	40.2862	2.90685e+07	1.72297e+07	7.03398e+06	59.2727	0.0125193	1.45647	1.45886	2.86934	C5H5NO	Organooxygen compounds	ZSKGQVFRTSEPJT-UHFFFAOYSA-N	O=CC1=CC=CN1	---	13854	HMDB0036057	Organic oxygen compounds	Organooxygen compounds	UP
POS9416	2-(4-hydroxyquinazolin-2-ylthio)-1-(2-methylpiperidyl)ethan-1-one	1.008	318.129	[M+CH3OH+H]+	318.127	True	1.85833e+08	1.16896e+09	1.51778e+09	1.25638e+09	1.07269e+09	1.01459e+09	2.30643e+08	2.05517e+08	2.37362e+08	2.70092e+08	2.03563e+08	2.41626e+08	0.00144229	4.47597	2.1622	1.03604e+09	4.52315e+08	1.84657e+08	43.6581	2.31467e+08	2.48297e+07	1.01367e+07	10.7271	0.0128889	1.45494	1.45407	2.84095	C16H19N3O2S	Quinazolines	JDYDUSALXVAQRZ-UHFFFAOYSA-N	CC1CCCCN1C(=O)CSc1nc(O)c2ccccc2n1	---	135486373	---	Organoheterocyclic compounds	Diazanaphthalenes	UP
NEG5626	Genistein	6.461	305.02	[M-H]-	305.022	TRUE	1.05679e+07	1.91319e+07	1.85299e+07	1.9883e+07	28568301	2.21234e+07	6.5798e+06	9.89793e+06	1.07184e+07	7.71646e+06	8.74443e+06	9.88468e+06	0.00129354	2.21891	1.14985	1.98007e+07	5.82372e+06	2.37752e+06	29.4116	8.92362e+06	1.55416e+06	634484	17.4163	0.0122088	1.45476	1.462	2.88822	C15H10O5	Isoflavones	TZBJGXHYKVUXJN-UHFFFAOYSA-N	O=C1C(=COC=2C=C(O)C=C(O)C12)C=3C=CC(O)=CC3	C06563	---	HMDB0003217	Phenylpropanoids and polyketides	Isoflavonoids	UP
NEG8332	N-(4-fluorophenyl)-2-[2-oxo-4-(pyrrolidinylcarbonyl)hydroquinolyl]acetamide	5.419	392.141	[M-H]-	392.142	TRUE	1.252e+08	1.45588e+08	1.57874e+08	1.17414e+08	9.43756e+07	1.00886e+08	8.28885e+07	7.62587e+07	6.19764e+07	7.93955e+07	7.10501e+07	8.89546e+07	0.00150208	1.60977	0.686857	1.23556e+08	2.4775e+07	1.01143e+07	20.0515	7.67539e+07	9.42996e+06	3.84977e+06	12.286	0.0131594	1.45393	1.45106	2.82331	C22H20FN3O3	Quinoline carboxamides	DYHBCIUQRGLWPX-UHFFFAOYSA-N	O=C(Cn1c(=O)cc(C(=O)N2CCCC2)c2ccccc21)Nc1ccc(F)cc1	---	17251164	---	Organoheterocyclic compounds	Quinolines and derivatives	UP
POS21911	PC(18:0/18:2)	11.168	786.6	[M+H]+	786.601	True	6.28975e+08	5.39871e+08	1.45861e+08	3.4487e+08	2.8846e+08	3.26718e+08	1.58564e+08	3.5293e+07	4.27048e+07	4.4024e+07	6.32237e+07	2.04645e+07	0.00165179	6.24463	2.64262	3.79126e+08	1.75964e+08	7.1837e+07	46.4131	6.07123e+07	4.99e+07	2.03716e+07	82.1908	0.0135784	1.45215	1.4439	2.78205	C44H84NO8P	Phosphatidylcholines	FORFDCPQKJHEBF-VPUSDGANSA-N	CCCCCCCCCCCCCCCCCC(=O)OC[C@H](COP(=O)([O-])OCC[N+](C)(C)C)OC(=O)CCCCCCC/C=C\C/C=C\CCCCC	---	6441487	HMDB0008039	Lipids and lipid-like molecules	Glycerophospholipids	UP
NEG6727	3-indol-3-yl-2-[(4-methoxyphenyl)carbonylamino]propanoic acid	6.887	337.119	[M-H]-	337.119	TRUE	1.17336e+07	9.20999e+06	1.14903e+07	2.06241e+07	1.01385e+07	1.2001e+07	2.58145e+07	2.53442e+07	1.45915e+07	2.61699e+07	2.56565e+07	2.27096e+07	0.00139444	0.536029	-0.899617	1.25329e+07	4.10492e+06	1.67583e+06	32.7531	2.3381e+07	4.48193e+06	1.82974e+06	19.1691	0.0127669	1.45167	1.45655	2.8556	C19H18N2O4	Benzamides	IUJUDKHYWKXAIY-UHFFFAOYSA-N	COc1ccc(C(=O)NC(Cc2c[nH]c3ccccc23)C(=O)O)cc1	---	2787197	---	Benzenoids	Benzene and substituted derivatives	DOWN
POS21110	PC(16:0/16:0)	10.567	756.552	[M+H]+	756.551	True	1.45656e+07	3.76601e+06	3.96414e+06	1.12561e+06	125907	1.17216e+06	9.2933e+07	6.78929e+07	7.9434e+07	3.46953e+07	1.77445e+08	1.37595e+08	0.0011909	0.0418977	-4.57699	4.1199e+06	5.34544e+06	2.18226e+06	129.747	9.83324e+07	5.13086e+07	2.09467e+07	52.1787	0.0114521	1.45102	1.46789	2.92412	C40H80NO8P	Phosphatidylcholines	KILNVBDSWZSGLL-KXQOOQHDSA-N	CCCCCCCCCCCCCCCC(=O)OC[C@H](COP(=O)([O-])OCC[N+](C)(C)C)OC(=O)CCCCCCCCCCCCCCC	---	452110	HMDB0000564	Lipids and lipid-like molecules	Glycerophospholipids	DOWN
POS9463	Fluvoxamine	0.896	319.16	[M+CH3OH+H]+	319.163	True	5.18914e+08	9.7581e+08	1.02015e+09	6.28382e+08	6.90479e+08	6.46749e+08	4.17e+08	3.8732e+08	3.50039e+08	4.27336e+08	3.52324e+08	3.85247e+08	0.00158384	1.93186	0.949988	7.46748e+08	2.03128e+08	8.29267e+07	27.2017	3.86544e+08	3.19295e+07	1.30352e+07	8.26026	0.0134903	1.45036	1.44709	2.80029	C15H21F3N2O2	Trifluoromethylbenzenes	CJOFXWAVKWHTFT-UHFFFAOYSA-N	COCCCCC(C1=CC=C(C=C1)C(F)(F)F)=NOCCN	C07571	---	HMDB0014322	Benzenoids	Benzene and substituted derivatives	UP
NEG10991	7-(6-O-Beta-D-Xylopyranosyl-Beta-D-Glucopyranosyloxy)Coumarin	5.362	501.124	[2M-H]-	501.125	TRUE	4.19506e+07	6.70315e+07	3.58185e+07	5.83122e+07	3.85896e+07	7.63894e+07	3.68937e+07	9.2743e+06	4.15089e+06	2.16037e+07	2.42502e+07	8.17098e+06	0.00185734	3.0485	1.6081	5.30153e+07	1.6716e+07	6.82426e+06	31.5304	1.73906e+07	1.24205e+07	5.07064e+06	71.4205	0.0146887	1.45034	1.43485	2.73111	C20H24O12	Coumarin glycosides	FCJIWTZAADYCGI-LUFRPPBASA-N	O=C1OC=2C=C(OC3OC(COC4OCC(O)C(O)C4O)C(O)C(O)C3O)C=CC2C=C1	---	10072745	---	Phenylpropanoids and polyketides	Coumarins and derivatives	UP
NEG8075	ethyl 6-(4-hydroxy-3-methoxyphenyl)-4-phenyl-2-thioxo-1,3,6-trihydropyrimidine -5-carboxylate	4.219	383.109	[M-H2O-H]-	383.107	TRUE	1.83551e+07	3.67605e+06	2.90134e+06	4.33675e+07	1.10154e+07	1.88774e+07	4.2599e+07	2.34057e+08	3.24831e+08	1.74451e+08	1.52805e+08	3.5871e+08	0.00207585	0.0762691	-3.71276	1.63655e+07	1.49017e+07	6.0836e+06	91.0559	2.14575e+08	1.16886e+08	4.77186e+07	54.4732	0.0156353	1.45023	1.42603	2.6828	C20H20N2O4S	Cinnamic acid esters	NCLGVWTUJZAGRW-UHFFFAOYSA-N	CCOC(=O)C1=C(c2ccccc2)N=C(S)NC1c1ccc(O)c(OC)c1	---	19577939	---	Phenylpropanoids and polyketides	Cinnamic acids and derivatives	DOWN
POS12316	2-hydroxy-4-(3-(methylthio)propyl)-1-(2-(pyridin-4-yl)-2,3-dihydrobenzo[d]oxazol-6-yl)-1H-imidazol-5(4H)-one	4.225	385.134	[M+H]+	385.133	True	4.97922e+07	7.96186e+06	1.82013e+07	1.1212e+08	1.78527e+07	3.49134e+07	8.33654e+07	5.46008e+08	3.14325e+08	4.08054e+08	2.09087e+08	5.35918e+08	0.0023625	0.114864	-3.122	4.01403e+07	3.82494e+07	1.56152e+07	95.2893	3.49459e+08	1.83617e+08	7.49614e+07	52.5432	0.01657	1.4491	1.41548	2.62663	C19H20N4O3S	Imidazolidinones	VXGFERCTVPQXGZ-UHFFFAOYSA-N	O=C1N(C(O)=NC1CCCSC)C2=CC=C3NC(OC3=C2)C=4C=CN=CC4	---	4869493	---	Organoheterocyclic compounds	Azolidines	DOWN
POS10924	Retinol Acetate	7.034	351.227	[M+H]+	351.229	True	445.665	1.98885e+06	4.25797e+06	445.665	445.665	347289	5.15291e+07	7.24677e+07	1.94574e+07	5.99835e+07	9.53752e+07	2.16067e+07	0.00145833	0.0205838	-5.60235	1.09924e+06	1.72954e+06	706080	157.339	5.34033e+07	2.94457e+07	1.20212e+07	55.1384	0.0128889	1.44892	1.45325	2.83615	C22H32O2	Retinoids	QGNJRVVDBSJHIZ-QHLGVNSISA-N	O=C(OCC=C(C=CC=C(C=CC1=C(C)CCCC1(C)C)C)C)C	C13081	638034	HMDB0035185	Lipids and lipid-like molecules	Prenol lipids	DOWN
POS15839	Dimerum acid	5.387	485.26	[M+2H]2+	485.261	True	1.36927e+09	2.30474e+09	1.84972e+09	1.04518e+09	2.15824e+09	1.16586e+09	2.54036e+09	3.60111e+09	2.92985e+09	2.67767e+09	3.50976e+09	2.39256e+09	0.00152874	0.560469	-0.835294	1.64883e+09	5.3026e+08	2.16478e+08	32.1597	2.94188e+09	5.07936e+08	2.07364e+08	17.2657	0.0131943	1.44869	1.44974	2.81567	C22H36N4O8	Cyclic carboximidic acids	MKDKGLNKTMDNHY-UHFFFAOYSA-N	O=C(C=C(C)CCO)N(O)CCCC1NC(=O)C(NC1=O)CCCN(O)C(=O)C=C(C)CCO	---	193620	HMDB0251372	Organic acids and derivatives	Carboximidic acids and derivatives	DOWN
POS4607	7-Aminodesacetoxycephalosporanic acid	5.124	215.048	[M+NH4]+	215.048	True	4.87269e+07	1.66878e+08	1.78137e+08	9.30045e+07	1.59934e+08	1.12327e+08	3.90231e+07	5.06494e+07	1.71237e+07	3.99521e+07	4.34315e+07	2.21036e+07	0.00162342	3.57545	1.83812	1.26501e+08	5.0569e+07	2.06447e+07	39.9751	3.53806e+07	1.29747e+07	5.29689e+06	36.6717	0.0134903	1.44761	1.44522	2.78957	C8H10N2O3S	Alpha amino acids and derivatives	NVIAYEIXYQCDAN-CLZZGJSISA-N	O=C([O-])C1=C(C)CSC2N1C(=O)C2[NH3+]	---	33498;6565904	---	---	---	UP
POS5554	N'-Formylkynurenine	4.936	237.086	[M+H]+	237.087	True	2.13327e+08	1.14256e+08	9.7595e+07	9.68629e+07	5.45352e+07	1.15483e+08	2.75035e+08	3.19557e+08	3.85275e+08	1.89549e+08	2.53748e+08	4.76448e+08	0.00158833	0.364316	-1.45674	1.15343e+08	5.28321e+07	2.15686e+07	45.8043	3.16602e+08	1.02075e+08	4.16718e+07	32.2407	0.0134903	1.4466	1.44687	2.79906	C11H12N2O4	Ketones	BYHJHXPTQMMKCA-UHFFFAOYSA-N	NC(CC(=O)C1=CC=CC=C1NC=O)C(O)=O	C15605	---	HMDB0001200	Organic oxygen compounds	Organooxygen compounds	DOWN
NEG162	3-Pyridinol	4.955	94.027	[M-H]-	94.0298	TRUE	4.48218e+08	1.62479e+09	1.74492e+09	8.33058e+08	1.42201e+09	1.43829e+09	3.75783e+08	5.03037e+08	1.82912e+08	4.13542e+08	3.8971e+08	2.2254e+08	0.00162251	3.59818	1.84727	1.25188e+09	5.03414e+08	2.05518e+08	40.2126	3.47921e+08	1.21522e+08	4.96112e+07	34.9281	0.0134903	1.44571	1.44526	2.78981	C5H5NO	Hydroxypyridines	GRFNBEZIAWKNCO-UHFFFAOYSA-N	OC1=CN=CC=C1	---	7971	---	Organoheterocyclic compounds	Pyridines and derivatives	UP
NEG6932	Santin	6.131	343.109	[M-H]-	343.11	TRUE	1.43101e+09	8.76326e+08	1.38686e+09	1.99036e+09	7.34124e+08	1.20706e+09	2.48326e+08	4.33255e+08	4.6001e+08	2.82882e+08	4.51927e+08	6.89353e+08	0.00144491	2.97213	1.5715	1.27096e+09	4.4824e+08	1.82993e+08	35.2679	4.27625e+08	1.57017e+08	6.41018e+07	36.7183	0.0128889	1.4455	1.45393	2.84016	C18H16O7	6-O-methylated flavonoids	DWZAJFZEYZIHPO-UHFFFAOYSA-N	O=C1C(OC)=C(OC2=CC(O)=C(OC)C(O)=C12)C=3C=CC(OC)=CC3	C10180	5281695	---	Phenylpropanoids and polyketides	Flavonoids	UP
NEG2276	Gluconic acid	0.872	195.047	[M-H]-	195.051	TRUE	2.00798e+09	1.49886e+09	1.29396e+09	1.14586e+09	1.30605e+09	1.45007e+09	9.65776e+08	7.08746e+08	9.22376e+08	7.72797e+08	8.24044e+08	1.07443e+09	0.00166812	1.65196	0.724175	1.45046e+09	3.00434e+08	1.22652e+08	20.713	8.78028e+08	1.34821e+08	5.50406e+07	15.355	0.0136393	1.44527	1.44315	2.77777	C6H12O7	Medium-chain hydroxy acids and derivatives	RGHNJXZEOKUKBD-IBOZAKBINA-N	O=C(O)[C@H](O)[C@@H](O)[C@H](O)[C@H](O)CO	C00257	604	HMDB0000625	Organic oxygen compounds	Organooxygen compounds	UP
NEG7424	Duartin, Dimethyl Ether	4.252	359.068	[M-H]-	359.069	TRUE	3.45809e+07	3.26559e+07	1.00517e+08	7.16123e+07	4.61624e+07	8.70565e+07	1.10739e+07	9.70082e+06	1.99366e+07	6.90959e+06	7.81591e+06	1.36514e+07	0.00159985	5.3929	2.43106	6.20976e+07	2.85218e+07	1.1644e+07	45.9306	1.15147e+07	4.77212e+06	1.94821e+06	41.4437	0.0134903	1.44283	1.44633	2.79592	C20H24O6	8-O-methylated isoflavonoids	AXXBADPZGFAAHF-ZDUSSCGKSA-N	O(C1=CC=C2C(OCC(C3=CC=C(OC)C(OC)=C3OC)C2)=C1OC)C	---	6708574	---	Phenylpropanoids and polyketides	Isoflavonoids	UP
POS13637	(3R)-N-[(2S)-1-[(2S)-2-(hydroxymethyl)pyrrolidin-1-yl]-1-oxopropan-2-yl]-2,2-dimethyl-5-oxo-3,9b-dihydro-[1,3]thiazolo[2,3-a]isoindole-3-carboxamide	5.064	418.182	[M+H-H2O]+	418.179	True	2.8488e+07	7.81036e+07	3.79316e+07	1.2709e+07	1.31871e+07	5.08605e+07	1.03341e+08	8.93611e+07	5.79884e+07	1.05682e+08	9.47309e+07	9.07771e+07	0.00150614	0.408355	-1.2921	3.688e+07	2.49478e+07	1.01849e+07	67.6459	9.03135e+07	1.71549e+07	7.00347e+06	18.9949	0.0131594	1.44201	1.45086	2.82213	C21H27N3O4S	Peptides	OGKLVJMNCMVUAQ-IOKWJMSRSA-N	O=C1c2ccccc2C3SC(C)(C)C(C(=O)NC(C(=O)N4CCCC4CO)C)N13	---	16404066	---	Organic acids and derivatives	Carboxylic acids and derivatives	DOWN
NEG7683	3-[(4-fluorophenyl)amino]-1-(3,4,5-trimethoxyphenyl)propan-1-one	7.159	368.109	[M-H]-	368.107	TRUE	1.15468e+06	727634	580617	594168	419806	233741	5.59613e+06	1.15334e+07	1.07144e+07	5.29807e+06	6.59275e+06	1.82531e+06	0.00173471	0.0892838	-3.48546	618441	312712	127664	50.5646	6.92668e+06	3.63668e+06	1.48467e+06	52.5025	0.0140337	1.44181	1.44015	2.76077	C18H20FNO4	Ketones	TZZGWONSOUIZGM-UHFFFAOYSA-N	COc1cc(C(=O)CCNc2ccc(F)cc2)cc(OC)c1OC	---	16766666	---	Organic oxygen compounds	Organooxygen compounds	DOWN
POS7969	2-(1-hydroxy-1-methoxy-3-methylbutyl)-6-methyl-5H-[1,3]dioxolo[4,5-c]pyridin-4-one	5.773	287.159	[M+H]+	287.16	True	9.57267e+07	8.02766e+07	9.68453e+07	8.50415e+07	6.39563e+07	6.679e+07	4.41953e+07	4.89782e+07	5.94567e+07	5.59048e+07	5.46268e+07	6.15042e+07	0.00145772	1.50504	0.589805	8.14394e+07	1.39719e+07	5.70398e+06	17.1561	5.4111e+07	6.5021e+06	2.65447e+06	12.0162	0.0128889	1.44035	1.45328	2.83632	C13H19NO5	Pyridinones	VVLWYFUJJAWYBP-UHFFFAOYSA-N	OC=1N=C(C=C2OC(OC12)C(O)(OC)CC(C)C)C	---	45782813	---	Organoheterocyclic compounds	Pyridines and derivatives	UP
NEG8411	7-[(1-ethyl-5-methylpyrazol-4-yl)carbonylamino]-3-methyl-6-oxo-2H,7H,7aH-azeti dino[2,1-b]1,3-thiazine-4-carboxylic acid	5.861	395.104	[M-H]-	395.103	TRUE	5.13599e+07	2.48532e+08	2.95503e+08	1.89938e+08	1.02011e+08	2.31278e+08	1.74264e+07	3.24672e+07	2.71362e+07	2.42659e+07	2.73592e+07	2.74708e+07	0.00176086	7.16488	2.84094	1.86437e+08	9.28954e+07	3.79244e+07	49.8267	2.60209e+07	4.97267e+06	2.03008e+06	19.1103	0.0141703	1.43881	1.439	2.75427	C15H18N4O4S	Amino acids and derivatives	FIUJGVUMNGDCKC-UHFFFAOYSA-N	CCn1ncc(C(O)=NC2C(=O)N3C(C(=O)O)=C(C)CSC23)c1C	---	4766568	---	Organic acids and derivatives	Carboxylic acids and derivatives	UP
NEG630	Nicotinic acid	4.957	122.022	[M-H]-	122.025	TRUE	7.45408e+09	2.66504e+10	2.89022e+10	1.38196e+10	2.30887e+10	1.75807e+10	7.42747e+09	6.9743e+09	2.69778e+09	5.26038e+09	6.37714e+09	3.26355e+09	0.00196433	3.67167	1.87644	1.95826e+10	8.16606e+09	3.33378e+09	41.7006	5.33344e+09	1.96993e+09	8.04222e+08	36.9356	0.0150928	1.43722	1.43044	2.70679	C6H5NO2	Pyridinecarboxylic acids	PVNIIMVLHYAWGP-UHFFFAOYSA-N	O=C(O)C=1C=NC=CC1	C00253	---	HMDB0001488	Organoheterocyclic compounds	Pyridines and derivatives	UP
NEG3166	2-[(6-Amino-4-oxo-1,4-dihydropyrimidin-2-yl)sulfanyl]-N,N-dimethylacetamide	2.096	227.064	[M-H2O-H]-	227.061	TRUE	4.37032e+07	1.71875e+08	1.96051e+08	1.10548e+08	7.64349e+07	1.31103e+08	3.05087e+07	3.23554e+07	3.0266e+06	2.94212e+07	1.86266e+07	1.90357e+07	0.0018957	5.48765	2.45619	1.21619e+08	5.72552e+07	2.33744e+07	47.0775	2.21623e+07	1.10879e+07	4.5266e+06	50.0302	0.0147884	1.43596	1.43325	2.72223	C8H12N4O2S	Aryl thioethers	WZVUIKDWCPCMPC-UHFFFAOYSA-N	CN(C)C(=O)CSc1nc(N)cc(O)n1	---	135468911	---	Organosulfur compounds	Thioethers	UP
POS4435	4-Nitrophenylalanine	1.013	211.069	[M+H]+	211.071	True	1.73805e+08	8.25933e+08	9.15392e+08	6.32857e+08	5.50082e+08	4.50945e+08	9.6141e+07	1.54153e+08	9.52688e+07	2.17142e+08	1.23503e+08	6.06216e+07	0.00185789	4.75211	2.24857	5.91502e+08	2.67401e+08	1.09166e+08	45.207	1.24472e+08	5.51397e+07	2.25107e+07	44.299	0.0146887	1.43365	1.43483	2.73098	C9H10N2O4	Amino acids and derivatives	GTVVZTAFGPQSPC-UHFFFAOYSA-N	O=C(O)C(N)CC1=CC=C(C=C1)N(=O)=O	---	679497	---	Organic acids and derivatives	Carboxylic acids and derivatives	UP
POS3530	N6-Acetyl-L-lysine	1.452	189.123	[M+H]+	189.123	True	7.46278e+08	6.56194e+08	6.21572e+08	1.09047e+09	7.36254e+08	1.14327e+09	1.195e+09	1.3018e+09	1.19981e+09	1.17875e+09	1.33548e+09	1.6125e+09	0.00202517	0.63835	-0.647581	8.32339e+08	2.26007e+08	9.22668e+07	27.1532	1.30389e+09	1.64068e+08	6.69806e+07	12.583	0.0154054	1.43271	1.42801	2.69354	C8H16N2O3	Amino acids and derivatives	DTERQYGMUDWYAZ-UHFFFAOYSA-N	O=C(O)C(N)CCCCN=C(O)C	C02727	92832	HMDB0000206	Organic acids and derivatives	Carboxylic acids and derivatives	DOWN
POS11239	Laudanosine	4.799	358.202	[M+2H]2+	358.201	True	7.77838e+07	1.62603e+08	1.46455e+08	1.25657e+08	1.46499e+08	1.37616e+08	1.00234e+08	7.29104e+07	4.14226e+07	8.21231e+07	8.45558e+07	5.21726e+07	0.0023775	1.83798	0.878119	1.32769e+08	2.9541e+07	1.206e+07	22.2499	7.22365e+07	2.18444e+07	8.91795e+06	30.2402	0.0165991	1.4295	1.41496	2.62388	C21H27NO4	Benzylisoquinolines	KGPAYJZAMGEDIQ-KRWDZBQOSA-N	COC1=CC=C(CC2N(C)CCC3=C2C=C(OC)C(OC)=C3)C=C1OC	C09558	---	HMDB0030213	Organoheterocyclic compounds	Isoquinolines and derivatives	UP
NEG1585	Uric acid	1.62	167.017	[M-H]-	167.021	TRUE	445.665	462042	445.665	2.99733e+06	1.54427e+06	723769	8.13484e+06	4.47892e+07	2.81922e+07	5.15594e+07	1.76856e+07	6.74073e+07	0.00304309	0.0263045	-5.24855	954717	1.15214e+06	470360	120.679	3.62948e+07	2.22625e+07	9.08861e+06	61.338	0.019387	1.42731	1.39388	2.51669	C5H4N4O3	Xanthines	LEHOTFFKMJEONL-UHFFFAOYSA-N	OC=1N=C(O)C=2N=C(O)NC2N1	C00366	---	HMDB0000289	Organoheterocyclic compounds	Imidazopyrimidines	DOWN
POS17813	12b-O-[octa-2Z,4E-dienoyl]-13_-isobutyroyloxy-4b-deoxyphorbol	7.705	563.295	[M+H]+	563.298	True	5.14873e+06	1.96301e+07	2.18535e+07	1.90602e+07	1.74005e+07	2.07634e+07	4.2862e+06	1.15017e+07	2.32553e+06	5.08569e+06	6.8423e+06	1.68638e+06	0.0020063	3.27336	1.71077	1.73094e+07	6.14687e+06	2.50945e+06	35.5117	5.28797e+06	3.57263e+06	1.45852e+06	67.5615	0.0153382	1.42567	1.42876	2.6976	C32H44O7	Tigliane and ingenane diterpenoids	SVAPNKGLWRWWCI-GASJSDEUSA-N	O=C(OC1C(C)C2(O)C3C=C(C(=O)C3CC(=CC2C4C1(OC(=O)C(C)C)C4(C)C)CO)C)C=CC=CCCC	---	134768187	---	Lipids and lipid-like molecules	Prenol lipids	UP
NEG7521	GMP	2.026	362.046	[M-H]-	362.051	TRUE	2.4345e+07	4.63599e+07	4.20729e+07	6.62363e+07	2.59346e+07	3.99306e+07	1.21242e+08	8.37113e+07	1.01904e+08	1.20514e+08	5.44207e+07	7.64956e+07	0.00184545	0.438626	-1.18894	4.08132e+07	1.53104e+07	6.25044e+06	37.5133	9.30479e+07	2.63853e+07	1.07718e+07	28.3567	0.0146887	1.42556	1.43535	2.7339	C10H14N5O8P	Purine nucleotide sugars	RQFCJASXJCIDSX-UHFFFAOYSA-N	NC(N3)=Nc(c2C(=O)3)n(cn2)C(O1)C(O)C(O)C(COP(O)(O)=O)1	C00144	---	HMDB0001397	Nucleosides, nucleotides, and analogues	Purine nucleotides	DOWN
POS7605	N-Coumaroyl-L-aspartic acid	6.212	280.081	[M+H]+	280.082	True	4.63242e+07	1.67271e+07	1.53384e+07	1.85176e+07	6.48503e+06	2.56805e+07	6.57923e+07	3.47272e+07	6.22874e+07	4.82658e+07	4.81198e+07	5.34038e+07	0.00169032	0.412906	-1.27611	2.15122e+07	1.36294e+07	5.56419e+06	63.3569	5.20994e+07	1.11832e+07	4.56552e+06	21.4651	0.0137473	1.42525	1.44214	2.77203	C13H13NO6	Amino acids and derivatives	FKBRNPNAUOXZMQ-YVGDHZEHSA-N	O=C(O)CC(N=C(O)C=CC1=CC=C(O)C=C1)C(=O)O	---	68537088	---	Organic acids and derivatives	Carboxylic acids and derivatives	DOWN
NEG8781	2-methoxyethyl 1-(3-chlorophenyl)-5-hydroxy-2-methylbenzo[g]indole-3-carboxyla te	4.533	408.1	[M-H]-	408.101	TRUE	445.665	5.15254e+07	6.22711e+07	5.20594e+07	3.90291e+07	4.91857e+07	2.42721e+06	5.14945e+06	465609	1.11815e+07	7.58816e+06	206049	0.00204815	9.40376	3.23324	4.23452e+07	2.20298e+07	8.99361e+06	52.0242	4.503e+06	4.32695e+06	1.76647e+06	96.0902	0.0155031	1.42525	1.42711	2.68864	C23H20ClNO4	Indolecarboxylic acids and derivatives	UGQAKFHZWJRAJC-UHFFFAOYSA-N	COCCOC(=O)c1c(C)n(-c2cccc(Cl)c2)c2c1cc(O)c1ccccc12	---	17138751	---	Organoheterocyclic compounds	Indoles and derivatives	UP
NEG4996	2-[(2,5-dimethyl(3-furyl))carbonylamino]-3-phenylpropanoic acid	0.834	286.11	[M-H]-	286.108	TRUE	2.14971e+08	1.04107e+08	7.1598e+07	2.73642e+08	9.00488e+07	1.55389e+08	2.8755e+08	3.12188e+08	4.77556e+08	2.63386e+08	3.06711e+08	3.98351e+08	0.00216877	0.444707	-1.16907	1.51626e+08	7.92074e+07	3.23363e+07	52.2387	3.40957e+08	8.10226e+07	3.30773e+07	23.7633	0.0162552	1.42455	1.4225	2.66379	C16H17NO4	Amino acids and derivatives	QUAPVNIKMOMEAG-UHFFFAOYSA-N	Cc1cc(C(O)=NC(Cc2ccccc2)C(=O)O)c(C)o1	---	2896685	---	Organic acids and derivatives	Carboxylic acids and derivatives	DOWN
POS723	1,2-Benzoquinone	0.545	109.029	[M+Na]+	109.029	True	5.22443e+08	2.07194e+08	3.60332e+08	1.73659e+08	2.50815e+08	3.01447e+08	7.51724e+07	1.06987e+08	7.99974e+07	1.06953e+08	7.56914e+07	5.7311e+07	0.00186371	3.61651	1.8546	3.02649e+08	1.2655e+08	5.16639e+07	41.8143	8.36853e+07	1.96465e+07	8.02064e+06	23.4766	0.0146887	1.42408	1.43458	2.72962	C6H4O2	Organooxygen compounds	WOAHJDHKFWSLKE-UHFFFAOYSA-N	O=C1C=CC=CC1=O	C02351	11421	HMDB0012133	Organic oxygen compounds	Organooxygen compounds	UP
NEG8591	2-{2-benzimidazol-2-yl-1-[(4-methylphenyl)methyl]ethyl}benzimidazole	8.97	401.156	[M-H]-	401.154	TRUE	445.665	1.43294e+07	2.86889e+07	445.665	185869	14660.4	8.50045e+07	1.62375e+08	2.93161e+07	1.0265e+08	1.26212e+08	4.69584e+07	0.00220079	0.0782235	-3.67625	7.20328e+06	1.19758e+07	4.88908e+06	166.254	9.20859e+07	4.94841e+07	2.02018e+07	53.7369	0.0162561	1.42319	1.42131	2.65742	C24H22N4	Benzimidazoles	GAODIMGJPXDDHA-UHFFFAOYSA-N	Cc1ccc(CC(Cc2nc3ccccc3[nH]2)c2nc3ccccc3[nH]2)cc1	---	3095741	---	Organoheterocyclic compounds	Benzimidazoles	DOWN
POS3667	S-Adenosylhomocysteine	4.211	193.068	[M+2H]+	193.068	True	4.13883e+07	2.28066e+07	3.43243e+07	1.2112e+08	1.08391e+08	9.28482e+07	3.43365e+08	1.26745e+09	1.7624e+09	1.02851e+09	5.39028e+08	2.13005e+09	0.0028433	0.0595234	-4.0704	7.01465e+07	4.22556e+07	1.72508e+07	60.2391	1.17847e+09	6.90387e+08	2.81849e+08	58.5834	0.0185786	1.42314	1.3998	2.54618	C14H20N6O5S	Gamma butyrolactones	ZJUKTBDSGOFHSH-UHFFFAOYSA-N	C1=NC(=C2C(=N1)N(C=N2)[C@H]3[C@@H]([C@@H]([C@H](O3)CSCC[C@@H](C(=O)O)N)O)O)N	C00021	439155	HMDB0000939	Organoheterocyclic compounds	Lactones	DOWN
POS14252	Grayanotoxin I	4.836	435.234	[M+CH3OH+H]+	435.235	True	5.35499e+07	3.84404e+07	4.12266e+06	2.51172e+07	1.98435e+07	3.06222e+07	1.27697e+08	1.49187e+08	3.52776e+08	9.83761e+07	1.57202e+08	2.37829e+08	0.00219124	0.152881	-2.70952	2.8616e+07	1.6801e+07	6.85898e+06	58.7119	1.87178e+08	9.35455e+07	3.81898e+07	49.9768	0.0162561	1.42215	1.42166	2.65931	C22H36O7	Grayanoids	NXCYBYJXCJWMRY-VGBBEZPXSA-N	O=C(OC1C2CCC3C(O)(C)C4CC(O)C(C)(C)C4(O)C(O)CC13CC2(O)C)C	C09103	---	---	Lipids and lipid-like molecules	Prenol lipids	DOWN
NEG5120	N-Fructosyl pyroglutamate	2.245	290.084	[M-H]-	290.087	TRUE	2.74777e+08	1.02569e+09	1.20095e+09	7.19494e+08	8.99556e+08	4.42678e+08	1.99933e+08	2.79266e+08	1.01222e+08	2.0678e+08	1.03341e+08	6.95587e+07	0.00227328	4.75278	2.24877	7.60525e+08	3.52784e+08	1.44024e+08	46.3869	1.60017e+08	8.10581e+07	3.30918e+07	50.656	0.0164701	1.42141	1.41866	2.64335	C11H17NO8	N-Fructosyl amino acids	VMOJEEZNLOLYBG-UHFFFAOYNA-N	O=C(O)C1N(C(=O)CC1)CC2(O)(OC(CO)C(O)C2(O))	---	---	---	---	---	UP
POS7721	Trimetozine	6.221	282.133	[M+Na]+	282.134	True	3.78379e+07	1.16683e+08	1.48937e+08	7.87047e+07	9.45582e+07	6.98704e+07	2.87991e+07	3.15305e+07	1.66827e+07	3.38178e+07	2.91183e+07	1.43486e+07	0.00229029	3.54246	1.82475	9.10984e+07	3.86075e+07	1.57615e+07	42.38	2.57162e+07	8.14059e+06	3.32338e+06	31.6555	0.0164701	1.42053	1.41805	2.64011	C14H19NO5	Morpholine carboxylic acids and derivatives	XWVOEFLBOSSYGM-UHFFFAOYSA-N	COc1cc(C(=O)N2CCOCC2)cc(OC)c1OC	---	12478	---	Organoheterocyclic compounds	Oxazinanes	UP
NEG5946	9,10-Epoxyoctadecanoic acid	9.201	313.235	[M-H]-	313.238	TRUE	6.58895e+07	1.34261e+08	2.15919e+08	2.37306e+08	2.4434e+08	1.97528e+08	1.01591e+08	7.02442e+07	2.02805e+07	6.18773e+07	6.69342e+07	3.80782e+07	0.00246354	3.05077	1.60917	1.82541e+08	6.94197e+07	2.83405e+07	38.0298	5.98343e+07	2.80871e+07	1.14665e+07	46.9415	0.0169674	1.41981	1.412	2.60844	C18H34O4	Fatty Acyls	ITTPZDMHCNGAGQ-DLBZAZTESA-N	OCCCCCCCC[C@@H]1O[C@@H]1CCCCCCCC(O)=O	C19418	16061045	HMDB0061650	Lipids and lipid-like molecules	Fatty Acyls	UP
NEG2054	Aceglutamide	1.001	187.069	[M-H]-	187.072	TRUE	8.73706e+07	2.20648e+08	2.45288e+08	1.76791e+08	1.95421e+08	1.4911e+08	8.27337e+07	9.08669e+07	5.29779e+07	1.02363e+08	9.45148e+07	6.06293e+07	0.0022869	2.21992	1.15051	1.79105e+08	5.60225e+07	2.28711e+07	31.2791	8.06809e+07	1.96925e+07	8.03945e+06	24.4079	0.0164701	1.41928	1.41817	2.64075	C7H12N2O4	Amino acids and derivatives	KSMRODHGGIIXDV-YFKPBYRVSA-N	O=C(O)C(N=C(O)C)CCC(=N)O	---	25561	HMDB0006029	Organic acids and derivatives	Carboxylic acids and derivatives	UP
POS8649	Tryptophylproline	5.774	302.15	[M+H]+	302.15	True	1.40385e+08	1.70603e+08	1.84433e+08	2.95792e+08	2.48266e+08	2.79935e+08	2.89338e+08	3.46757e+08	3.65587e+08	3.36506e+08	3.08297e+08	3.48754e+08	0.0026633	0.661281	-0.596665	2.19902e+08	6.35283e+07	2.59353e+07	28.8893	3.3254e+08	2.83794e+07	1.15859e+07	8.53414	0.0175966	1.41805	1.40542	2.57458	C16H19N3O3	Peptides	DXYQIGZZWYBXSD-UHFFFAOYSA-N	C1CC(N(C1)C(=O)C(CC2=CNC3=CC=CC=C32)N)C(=O)O	---	14409732	HMDB0029091	Organic acids and derivatives	Carboxylic acids and derivatives	DOWN
NEG1570	Quinolinic acid	4.956	166.011	[M-H]-	166.015	TRUE	2.05695e+09	8.84193e+09	9.23441e+09	4286262039	7.50785e+09	6.12873e+09	2.07755e+09	2460038101	7.48196e+08	1.75172e+09	1.96572e+09	8.57445e+08	0.00243918	3.85939	1.94837	6.34269e+09	2.77878e+09	1.13443e+09	43.8108	1.64345e+09	6.91394e+08	2.8226e+08	42.0698	0.0169402	1.41726	1.41283	2.61276	C7H5NO4	Pyridinecarboxylic acids	GJAWHXHKYYXBSV-UHFFFAOYSA-N	O=C(O)C1=NC=CC=C1C(=O)O	C03722	---	HMDB0000232	Organoheterocyclic compounds	Pyridines and derivatives	UP
POS13576	Protostemotinine	6.455	416.209	[M+2H]2+	416.207	True	1.44226e+07	1.38305e+07	8.52526e+06	3.19497e+07	1.20243e+07	1.86169e+07	2.84945e+06	3164598	2.06819e+06	4.64374e+06	2.58537e+06	1.33562e+06	0.00225498	5.96922	2.57754	1.65616e+07	8.2246e+06	3.35768e+06	49.6608	2.77449e+06	1.11865e+06	456686	40.319	0.0164701	1.41469	1.41932	2.64686	C23H29NO6	Azepanes	SKYPPFSYUDCEQR-UHFFFAOYSA-N	O=C1OC2(C(=O)C(=C3CCCCN4C(CCC342)C5OC(=O)C(C)C5)C)C(OC)=C1C	---	---	---	Organoheterocyclic compounds	Azepanes	UP
POS8868	2-Phenylethyl beta-D-glucopyranoside	7.673	307.115	[M+Na]+	307.115	True	981311	8.41352e+06	1.25687e+07	843961	804174	401545	2.2548e+07	5.00656e+07	1.58311e+07	2.74874e+07	3.47152e+07	1.42068e+07	0.00252353	0.145664	-2.77929	4.00221e+06	5.1988e+06	2.1224e+06	129.898	2.74757e+07	1.34064e+07	5.47313e+06	48.7936	0.0171488	1.41397	1.40998	2.59799	C14H20O6	Glycosyl compounds	MLRIJUWUQTVDQE-RKQHYHRCSA-N	OCC1OC(OCCC=2C=CC=CC2)C(O)C(O)C1O	---	11289099	HMDB0029819	Organic oxygen compounds	Organooxygen compounds	DOWN
POS22325	PC(18:0/20:4)	10.655	810.601	[M+H]+	810.601	True	9.54293e+07	5.48646e+07	3.38779e+07	5.52114e+07	4.72342e+07	2.17008e+07	8.40589e+06	1.01877e+07	1.46875e+07	9.77852e+06	7.94684e+06	5.52108e+06	0.00231749	5.4543	2.44739	5.13864e+07	2.51854e+07	1.02819e+07	49.0118	9.42126e+06	3.06154e+06	1.24987e+06	32.4961	0.0164908	1.41313	1.41707	2.63498	C46H84NO8P	Phosphatidylcholines	PSVRFUPOQYJOOZ-QNPWAGBNSA-N	CCCCCCCCCCCCCCCCCC(=O)OC[C@H](COP(=O)([O-])OCC[N+](C)(C)C)OC(=O)CCC/C=C\C/C=C\C/C=C\C/C=C\CCCCC	---	16219824	HMDB0008048	Lipids and lipid-like molecules	Glycerophospholipids	UP
NEG7665	Methyl chlorogenate	5.951	367.098	[M-H]-	367.103	TRUE	2.50728e+07	6.76326e+07	8.93277e+07	6.73939e+07	6.89021e+07	6.28707e+07	1.33242e+07	4.61286e+07	1.71059e+07	1.57589e+07	2.48995e+07	2.31097e+07	0.00226318	2.71651	1.44176	6.35333e+07	2.10025e+07	8.57424e+06	33.0575	2.33878e+07	1.19871e+07	4.8937e+06	51.2535	0.0164701	1.41234	1.41902	2.64528	C17H20O9	Cyclic alcohols and derivatives	MZNIJRAPCCELQX-AWOKGZDASA-N	O=C(OC1CC(O)(C(=O)OC)CC(O)C1O)C=CC2=CC=C(O)C(O)=C2	---	6476139	---	Organic oxygen compounds	Organooxygen compounds	UP
NEG1155	Glutamic acid	0.858	146.043	[M-H]-	146.046	TRUE	1.19589e+10	6.24599e+09	5.30665e+09	6.16973e+09	6.09253e+09	7.35878e+09	1.42134e+10	1.19835e+10	1.28482e+10	1.08633e+10	1.2583e+10	1.95956e+10	0.00235768	0.52545	-0.928375	7.18877e+09	2.42712e+09	9.90867e+08	33.7627	1.36812e+10	3.09794e+09	1.26473e+09	22.6438	0.01657	1.40968	1.41565	2.62751	C5H9NO4	Amino acids and derivatives	WHUUTDBJXJRKMK-UHFFFAOYSA-N	O=C(O)CCC(N)C(=O)O	C00025	---	HMDB0000148	Organic acids and derivatives	Carboxylic acids and derivatives	DOWN
POS17293	1-acyl-PAF	10.415	538.349	[M+H]+	538.35	True	3.30143e+07	3.55822e+07	3.4783e+07	2.25206e+07	5.4672e+07	5.55835e+07	1.03509e+07	1.46806e+07	2.29702e+07	1.08039e+07	1.94267e+07	1.86642e+07	0.00231885	2.4372	1.28522	3.93593e+07	1.30898e+07	5.34388e+06	33.2572	1.61494e+07	5.05851e+06	2.06513e+06	31.3232	0.0164908	1.40887	1.41703	2.63473	C26H52NO8P	Glycerophospholipids	XPAXRSJGGFVTFM-UHFFFAOYSA-N	CCCCCCCCCCCCCCCC(=O)OCC(COP([O-])(=O)OCC[N+](C)(C)C)OC(C)=O	---	1363	HMDB0243815	Lipids and lipid-like molecules	Glycerophospholipids	UP
NEG12703	LPC(22:6)	6.464	598.348	[M-H]-	598.351	TRUE	2.96514e+06	7.10667e+06	4.33288e+06	1.61603e+07	9.32848e+06	1.23996e+07	260808	830957	1.12011e+06	534331	263879	75045.4	0.00244852	16.95	4.08321	8.7155e+06	4.98468e+06	2.03499e+06	57.1932	514189	396886	162028	77.1869	0.0169402	1.40884	1.41251	2.6111	C30H50NO7P	Glycerophospholipids	LSOWKZULVQWMLY-APPDJCNMSA-N	CC\C=C/C\C=C/C\C=C/C\C=C/C\C=C/C\C=C/CCC(=O)OC(CO)COP([O-])(=O)OCC[N+](C)(C)C	---	10415542	HMDB0010404	Lipids and lipid-like molecules	Glycerophospholipids	UP
POS4719	N-Acetyl-L-arginine	1.476	217.129	[M+H]+	217.129	True	1.02961e+09	1.11457e+09	1.39315e+09	1.43103e+09	9.12649e+08	1.21153e+09	5.21456e+08	5.56809e+08	1.04411e+09	6.29503e+08	5.78347e+08	8.63813e+08	0.00229439	1.6911	0.757964	1.18209e+09	2.03858e+08	8.32247e+07	17.2455	6.99006e+08	2.08513e+08	8.51251e+07	29.83	0.0164701	1.40749	1.4179	2.63933	C8H16N4O3	Amino acids and derivatives	SNEIUMQYRCDYCH-LURJTMIESA-N	CC(=N[C@@H](CCCNC(=N)N)C(=O)O)O	---	67427;1615663	HMDB0004620	Organic acids and derivatives	Carboxylic acids and derivatives	UP
NEG8477	11-(3-ethoxyphenyl)-3,3-dimethyl-2,3,4-trihydro-5H,10H,11H-benzo[1,2-f]benzo[b ]1,4-diazepin-1-one	4.77	397.168	[M-H]-	397.169	TRUE	1.60331e+08	1.21189e+08	1.06655e+08	9.56913e+07	7.53682e+07	1.04211e+08	1.95515e+08	1.60156e+08	1.43171e+08	1.96374e+08	1.48189e+08	1.96645e+08	0.00251859	0.637898	-0.648602	1.10574e+08	2.86539e+07	1.16979e+07	25.9137	1.73342e+08	2.56203e+07	1.04594e+07	14.7802	0.0171488	1.40648	1.41015	2.59884	C23H26N2O2	Benzodiazepines	QQBFAVBJOBJSKG-UHFFFAOYSA-N	CCOc1cccc(C2Nc3ccccc3NC3=C2C(=O)CC(C)(C)C3)c1	---	17062559	---	Organoheterocyclic compounds	Benzodiazepines	DOWN
POS7719	Metolachlor-desaturated	6.202	282.128	[M+CH3OH+H]2+	282.125	True	1.53103e+07	6.92019e+07	9.37892e+07	5.20847e+07	6.26647e+07	4.0166e+07	1.17559e+07	1.83466e+07	8.60199e+06	1.50601e+07	1.11793e+07	5.81579e+06	0.00270178	4.70913	2.23546	5.55361e+07	2.67101e+07	1.09043e+07	48.0949	1.17933e+07	4.47016e+06	1.82494e+06	37.9043	0.0177297	1.40517	1.4042	2.56835	C15H20ClNO2	Anilides	QBOAJIBUBBAGOB-UHFFFAOYSA-N	CCC1=CC=CC(=C1N(C(=C)COC)C(=O)CCl)C	---	118303447	---	Benzenoids	Benzene and substituted derivatives	UP
POS584	N-Ethylglycine	13.941	104.071	[M+H]+	104.071	True	6.65929e+07	6.13097e+07	4.65501e+07	6.3098e+07	6.43028e+07	1.56435e+08	1.955e+08	1.9434e+08	1.10758e+08	2.12676e+08	3.45638e+08	2.96996e+08	0.00266071	0.337993	-1.56493	7.63814e+07	3.98592e+07	1.62724e+07	52.1844	2.25985e+08	8.33602e+07	3.40316e+07	36.8875	0.0175966	1.405	1.4055	2.575	C4H9NO2	Carboxylic acids and derivatives	YPIGGYHFMKJNKV-UHFFFAOYSA-N	CCNCC(O)=O	C11735	316542;6992079	HMDB0041945	Organic acids and derivatives	Carboxylic acids and derivatives	DOWN
NEG3218	Deoxycytidine	2.483	228.095	[M-H]-	228.098	TRUE	4.0588e+08	1.19481e+09	1.24457e+09	7.47431e+08	8.14714e+08	5.66466e+08	4.31452e+08	2.58511e+08	1.32135e+08	2.71949e+08	3.56928e+08	2.15848e+08	0.00324177	2.98404	1.57727	8.28978e+08	3.35059e+08	1.36787e+08	40.4184	2.77804e+08	1.05198e+08	4.29468e+07	37.8676	0.0202313	1.4016	1.38828	2.48922	C9H13N3O4	Pyrimidine 2'-deoxyribonucleosides	CKTSBUTUHBMZGZ-SHYZEUOFSA-N	C1C(C(OC1N2C=CC(=NC2=O)N)CO)O	C00881	---	HMDB0000014	Nucleosides, nucleotides, and analogues	Pyrimidine nucleosides	UP
NEG309	2-Aminoisobutyric acid	0.858	102.053	[M-H]-	102.056	TRUE	1.42409e+09	7.16405e+08	6.0724e+08	7.699e+08	7.02375e+08	8.54932e+08	1.59837e+09	1.37311e+09	1.46063e+09	1.29689e+09	1.48074e+09	2.23743e+09	0.00266999	0.537192	-0.896491	8.45824e+08	2.94786e+08	1.20346e+08	34.8519	1.57453e+09	3.40419e+08	1.38975e+08	21.6203	0.0175966	1.40134	1.40521	2.57349	C4H9NO2	Amino acids and derivatives	FUOOLUPWFVMBKG-UHFFFAOYSA-N	CC(C)(N)C(=O)O	C03665	6119;5245672	HMDB0001906	Organic acids and derivatives	Carboxylic acids and derivatives	DOWN
POS7282	Nardosinone	5.345	273.144	[M+NH4]+	273.146	True	2.30777e+08	6.72711e+08	8.02446e+08	3.25563e+08	6.39088e+08	4.0077e+08	1.79015e+08	1.70304e+08	1.1813e+08	1.6794e+08	1.58795e+08	1.17234e+08	0.00298565	3.36986	1.75269	5.11893e+08	2.24747e+08	9.17524e+07	43.905	1.51903e+08	2.72796e+07	1.11369e+07	17.9585	0.0191809	1.39941	1.39555	2.52496	C15H22O3	Sesquiterpenoids	KXGHHSIMRWPVQM-JWFUOXDNSA-N	O=C1C2=CCCC(C)C2(C)C3C(OOC3(C)C)C1	---	168136	HMDB0255460	Lipids and lipid-like molecules	Prenol lipids	UP
POS6519	3,4,5-Trimethoxyhydrocinnamic acid	11.604	258.13	[M+H]+	258.134	True	2.37434e+07	3.10952e+07	4.04819e+07	7.44354e+07	2.49433e+07	4.27674e+07	7.10842e+07	1.39172e+08	6.4924e+07	1.17154e+08	9.85035e+07	7.29923e+07	0.00352973	0.421167	-1.24754	3.95777e+07	1.87771e+07	7.66572e+06	47.4436	9.39717e+07	2.96944e+07	1.21227e+07	31.5993	0.0213319	1.39882	1.3806	2.45226	C12H16O5	Phenylpropanoic acids	ZCYXGVJUZBKJAI-UHFFFAOYSA-N	O=C(O)CCC1=CC(OC)=C(OC)C(OC)=C1	---	64860	HMDB0030254	Phenylpropanoids and polyketides	Phenylpropanoic acids	DOWN
NEG8293	(3,4-dimethoxyphenyl)-N-[(4-phenylpiperazinyl)methyl]carboxamide	6.126	390.162	[M-H]-	390.159	TRUE	1.72358e+07	3.20018e+07	4.22321e+07	3.3752e+07	3.19125e+07	2.93651e+07	1.89366e+07	2.01017e+07	1.26629e+07	1.85957e+07	1.93849e+07	1.46347e+07	0.00303065	1.78782	0.838202	3.10832e+07	8.0951e+06	3.30481e+06	26.0433	1.73861e+07	3.00384e+06	1.22631e+06	17.2773	0.019387	1.39773	1.39424	2.51846	C20H25N3O3	Phenylpiperazines	NLIFIKZJGHPTLC-UHFFFAOYSA-N	COc1ccc(C(O)=NCN2CCN(c3ccccc3)CC2)cc1OC	---	17370039	---	Organoheterocyclic compounds	Diazinanes	UP
POS14241	6-O-Isobutyryl-alpha-D-glucopyranosyl alpha-D-glucopyranoside	5.843	435.15	[M+H]+	435.147	True	2.69199e+07	6.23349e+07	6.10957e+07	5.50102e+07	6.7971e+07	5.62255e+07	2.81291e+07	3.46321e+07	1.46205e+07	3.37705e+07	3.60095e+07	1.551e+07	0.00293032	2.0259	1.01857	5.49262e+07	1.44856e+07	5.91373e+06	26.3729	2.7112e+07	9.71321e+06	3.9654e+06	35.8263	0.0189049	1.39725	1.39719	2.53308	C16H28O12	Glycosyl compounds	FUUXIPLOLSVADM-MMEOWKKZSA-N	O=C(OCC1OC(OC2OC(CO)C(O)C(O)C2O)C(O)C(O)C1O)C(C)C	---	75368745	---	Organic oxygen compounds	Organooxygen compounds	UP
NEG10159	2-[2-oxo-4-(piperidylcarbonyl)hydroquinolyl]-N-(2-phenylethyl)acetamide	5	462.204	[M-H]-	462.203	TRUE	3.72785e+07	1.63401e+07	1.50673e+07	1.52304e+07	6.44771e+06	1.20105e+07	5.09075e+07	3.80698e+07	6.83018e+07	2.79652e+07	4.67894e+07	7.73395e+07	0.00262821	0.33091	-1.59549	1.70624e+07	1.05332e+07	4.30017e+06	61.7334	5.15622e+07	1.84757e+07	7.54266e+06	35.8318	0.0175966	1.39639	1.40655	2.58034	C25H27N3O3	Quinoline carboxamides	BSGRKLXPSPFTER-UHFFFAOYSA-N	O=C(c1cc(=O)n(CC(O)=NCCc2ccccc2)c2ccccc12)N1CCCCC1	---	17251130	---	Organoheterocyclic compounds	Quinolines and derivatives	DOWN
NEG4825	2-amino-8-morpholin-4-ylhydropurin-6-one	7.592	281.099	[M-H]-	281.1	TRUE	1.46755e+07	6.89163e+07	6.15237e+07	5.65312e+07	8.06795e+07	5.47958e+07	3.14192e+07	1.81901e+07	6.52301e+06	2.59664e+07	1.66436e+07	9.5642e+06	0.00328261	3.11267	1.63815	5.6187e+07	2.24306e+07	9.15725e+06	39.9213	1.80511e+07	9.46872e+06	3.86559e+06	52.4552	0.0204029	1.39591	1.38716	2.48378	C9H12N6O2	Purinones	NYDOHXMVJHDKNC-UHFFFAOYSA-N	N=c1nc(O)c2nc(N3CCOCC3)[nH]c2[nH]1	---	135484726	---	Organoheterocyclic compounds	Imidazopyrimidines	UP
NEG628	Isonicotinic acid	6.648	122.022	[M-H]-	122.025	TRUE	1.30609e+08	3.21993e+08	4.27612e+08	1.68684e+08	2.90095e+08	2.78792e+08	1.55927e+08	4.55034e+07	7.3333e+07	8.07924e+07	1.07801e+08	9.49379e+07	0.00347139	2.89772	1.53492	2.69631e+08	1.07443e+08	4.38634e+07	39.8482	9.30491e+07	3.73479e+07	1.52472e+07	40.1379	0.0211887	1.39585	1.38212	2.4595	C6H5NO2	Pyridinecarboxylic acids	TWBYWOBDOCUKOW-FZOZFQFYNA-N	O=C(O)c1ccncc1	C07446	5922	HMDB0060665	Organoheterocyclic compounds	Pyridines and derivatives	UP
POS6576	Leu-leu-ome	6.346	259.202	[M+H]+	259.202	True	5.4983e+07	1.31547e+08	1.1664e+08	2.35683e+08	1.06033e+08	2.11836e+08	2.56943e+07	3.46461e+07	4.11411e+07	3.46622e+07	2.79791e+07	3.53262e+07	0.00286445	4.29543	2.1028	1.42787e+08	6.82169e+07	2.78494e+07	47.7754	3.32415e+07	5.57483e+06	2.27592e+06	16.7707	0.0186372	1.39468	1.39916	2.54296	C13H26N2O3	Carboxylic acids and derivatives	CMQIGLGSRAQZAD-UHFFFAOYSA-N	CCCCC(N)C(=O)NC(CCCC)C(=O)OC	---	19975318	HMDB0254028	Organic acids and derivatives	Carboxylic acids and derivatives	UP
NEG5071	3-(6-oxo-7,11-diazatricyclo[7.3.1.0<2,7>]trideca-2,4-dien-11-yl)propanisothioc yanate	2.837	288.117	[M-H]-	288.118	TRUE	3.52979e+06	5.14932e+06	1.47011e+07	1.64262e+07	4.17063e+06	7.68939e+06	1.87738e+07	2.80442e+07	1.65965e+07	4.09091e+07	5.38328e+07	3.45197e+07	0.00347833	0.268152	-1.89888	8.61108e+06	5.59527e+06	2.28426e+06	64.9776	3.21127e+07	1.40724e+07	5.74504e+06	43.822	0.0211887	1.39408	1.38194	2.45863	C15H19N3OS	Cytisine and derivatives	UQILZNTYUBFCSS-UHFFFAOYSA-N	O=c1cccc2n1CC1CC2CN(CCCN=C=S)C1	---	4298777	---	Alkaloids and derivatives	Lupin alkaloids	DOWN
POS10605	Laudanine	9.016	344.184	[2M+H]+	344.186	True	4.58886e+07	7.46565e+07	7.48872e+07	5.39259e+07	9.72667e+07	6.58602e+07	4.83215e+07	3.29194e+07	2.07341e+07	5.08535e+07	2.65621e+07	2.10354e+07	0.00319578	2.05804	1.04127	6.87475e+07	1.80915e+07	7.3858e+06	26.3158	3.34043e+07	1.33234e+07	5.43927e+06	39.8854	0.0201915	1.39363	1.38955	2.49542	C20H25NO4	Benzylisoquinolines	MPYHGNAJOKCMAQ-INIZCTEOSA-N	OC1=CC(=CC=C1OC)CC2C3=CC(OC)=C(OC)C=C3CCN2C	C17592	---	HMDB0030211	Organoheterocyclic compounds	Isoquinolines and derivatives	UP
POS7011	Adenosine	4.723	268.103	[M+H]+	268.104	True	1.67285e+10	1.70855e+10	1.25111e+10	1.74935e+10	1.61965e+10	1.70247e+10	2.28849e+10	2.51894e+10	1.89596e+10	1.7623e+10	22187552858	2.41914e+10	0.00263675	0.740558	-0.433314	1.61733e+10	1.84502e+09	7.53226e+08	11.4078	2.18393e+10	2.96782e+09	1.21161e+09	13.5894	0.0175966	1.39265	1.40627	2.57893	C10H13N5O4	Purine nucleosides	OIRDTQYFTABQOQ-KQYNXXCUSA-N	OCC1OC(N2C=NC=3C(=NC=NC32)N)C(O)C1O	C00212	60961	HMDB0000050	Nucleosides, nucleotides, and analogues	Purine nucleosides	DOWN
NEG7491	6-[(3-nitro-5-phenylthiophenyl)amino]-2H-3,4,5,6-tetrahydropyran-3,4-diol	2.445	361.084	[M-H]-	361.086	TRUE	8.115e+06	1.68916e+07	3.37707e+07	4.11482e+07	2.56623e+07	5.47373e+07	3.28025e+07	1.01136e+08	9.38215e+07	8.99255e+07	5.53267e+07	1.00167e+08	0.00453053	0.381093	-1.39179	3.00542e+07	1.68524e+07	6.87996e+06	56.0734	7.88632e+07	2.81837e+07	1.1506e+07	35.7375	0.0253743	1.39141	1.35716	2.34385	C17H18N2O5S	Diarylthioethers	AQFSCHZBYWUHCK-UHFFFAOYSA-N	O=[N+]([O-])c1cc(NC2CC(O)C(O)CO2)cc(Sc2ccccc2)c1	---	4240754	---	Organosulfur compounds	Thioethers	DOWN
POS3520	6-Hydroxymethyl-2,2-dimethyl-dihydro-furo(3,4-d)(1,3)dioxol-4-one	1.003	189.073	[M+H]+	189.076	True	5.14148e+08	1.31899e+09	2.05264e+09	1.26479e+09	1.01924e+09	1.21392e+09	4.84712e+08	4.11657e+08	1.55202e+08	6.30673e+08	4.95461e+08	1.95055e+08	0.00323178	3.11187	1.63778	1.23062e+09	4.98595e+08	2.03551e+08	40.5157	3.9546e+08	1.8517e+08	7.55953e+07	46.8239	0.0202313	1.38978	1.38855	2.49056	C8H12O5	Ketals	NHHKFJCWLPPNCN-UHFFFAOYSA-N	O=C1OC(CO)C2OC(OC12)(C)C	---	---	---	---	---	UP
POS11814	Tamoxifen	0.822	372.234	[2M+H]+	372.232	True	1.00163e+09	3.67472e+08	3.19624e+08	6.21416e+08	5.50813e+08	7.37464e+08	1.26056e+09	9.88312e+08	1.07606e+09	8.76749e+08	1.3617e+09	1.04001e+09	0.00262691	0.544935	-0.875844	5.99736e+08	2.51301e+08	1.02593e+08	41.9019	1.10056e+09	1.79306e+08	7.32013e+07	16.2922	0.0175966	1.38886	1.40659	2.58055	C26H29NO	Stilbenes	NKANXQFJJICGDU-QPLCGJKRSA-N	CCC(C1=CC=CC=C1)=C(C2=CC=CC=C2)C3=CC=C(C=C3)OCCN(C)C	C07108	---	HMDB0014813	Phenylpropanoids and polyketides	Stilbenes	DOWN
NEG1358	2-(methylethylidene)butanedioic acid	5.953	157.047	[M-H]-	157.051	TRUE	1.15547e+07	2.95494e+07	3.93979e+07	2.90964e+07	4.84784e+07	3.79751e+07	1.30246e+07	1.41159e+07	1.26143e+07	9.51417e+06	1.55878e+07	1.19911e+07	0.00338973	2.55117	1.35116	3.26753e+07	1.25831e+07	5.13704e+06	38.5096	1.2808e+07	2.0513e+06	837440	16.0158	0.0209834	1.38607	1.38427	2.46983	C7H10O4	Branched fatty acids	GYXGAEAOIFNGAE-UHFFFAOYSA-N	CC(C)=C(CC(=O)O)C(=O)O	---	521840	---	Lipids and lipid-like molecules	Fatty Acyls	UP
POS4734	Tyrosine methyleste	0.74	218.079	[M+H]+	218.079	True	7.98402e+07	9.76635e+07	1.11058e+08	6.71786e+07	7.44375e+07	4.54672e+07	4.88442e+07	3.46317e+07	3.08183e+07	4.49838e+07	5.12482e+07	4.01346e+07	0.00372768	1.89756	0.924148	7.92741e+07	2.30707e+07	9.41858e+06	29.1025	4.17768e+07	8.04711e+06	3.28522e+06	19.2621	0.0223515	1.38466	1.3756	2.42856	C10H13NO3	Amino acids and derivatives	MWZPENIJLUWBSY-VIFPVBQESA-N	COC(=O)C(CC1=CC=C(C=C1)O)N	C03404	70652	HMDB0029217	Organic acids and derivatives	Carboxylic acids and derivatives	UP
NEG12808	PFSM-ammonio_N_CMAmP_FT_FOSA	0.966	606.068	[M-H]-	606.067	TRUE	2.79953e+08	1.42373e+08	1.62721e+08	1.34948e+08	2.00928e+08	2.3403e+08	6.96887e+08	3.32193e+08	3.45666e+08	4.62777e+08	4.29059e+08	3.58088e+08	0.0023397	0.440037	-1.1843	1.92492e+08	5.68426e+07	2.32059e+07	29.5298	4.37445e+08	1.36983e+08	5.59229e+07	31.3142	0.0165621	1.38447	1.41629	2.63084	C15H18F15N2O4S	PFSA	MENQESNTUQCJLG-UHFFFAOYSA-O	O=C(O)CC[N+](C)(C)CCCNS(=O)(=O)C(F)(F)C(F)(F)C(F)(F)C(F)(F)C(F)(F)C(F)(F)C(F)(F)F	---	162396549	---	---	---	DOWN
NEG3472	3-Hydroxyflavone	7.592	237.11	[M-H2O-H]-	237.108	TRUE	4.46088e+07	1.79105e+08	1.48908e+08	1.37056e+08	1.89444e+08	1.43691e+08	7.62275e+07	5.78064e+07	1.63053e+07	8.2383e+07	5.0401e+07	2.48742e+07	0.0036325	2.73643	1.45229	1.40469e+08	5.13298e+07	2.09553e+07	36.5418	5.13329e+07	2.66594e+07	1.08837e+07	51.9344	0.0218665	1.38283	1.37798	2.43979	C15H10O3	Flavonols	HVQAJTFOCKOKIN-UHFFFAOYSA-N	O=C1C(O)=C(OC=2C=CC=CC21)C=3C=CC=CC3	C01495	11349	HMDB0031816	Flavonoids	Flavonoids	UP
POS5466	Histidylproline	2.75	235.119	[M+H-H2O]+	235.119	True	2.52177e+08	4.70502e+08	9.80105e+08	9.07061e+08	7.33482e+08	7.73674e+08	2.76855e+08	3.35923e+08	1.71475e+08	2.67156e+08	2.68851e+08	1.25532e+08	0.00343569	2.84757	1.50973	6.86167e+08	2.75662e+08	1.12539e+08	40.1742	2.40965e+08	7.73596e+07	3.15819e+07	32.1041	0.0211652	1.38244	1.38305	2.46399	C11H16N4O3	Peptides	LNCFUHAPNTYMJB-IUCAKERBSA-N	C1C[C@H](N(C1)C(=O)[C@H](CC2=CN=CN2)N)C(=O)O	---	152322	HMDB0028893	Organic acids and derivatives	Carboxylic acids and derivatives	UP
NEG7357	Lactobionic acid	0.865	357.146	[2M-H]-	357.145	TRUE	1.76157e+07	1.73993e+07	2.1066e+07	36634190	1.88856e+07	3.11498e+07	2.99121e+07	4.53586e+07	4.9083e+07	3.37648e+07	3.98565e+07	4.44271e+07	0.00401799	0.5889	-0.763906	2.37918e+07	8.11881e+06	3.31449e+06	34.1245	4.04004e+07	7.35549e+06	3.00287e+06	18.2065	0.0234485	1.38165	1.36861	2.39599	C12H22O12	Fatty acyl glycosides	JYTUSYBCFIZPBE-AMTLMPIISA-N	O=C(O)C(O)C(O)C(OC1OC(CO)C(O)C(O)C1O)C(O)CO	---	7314	HMDB0253945	Lipids and lipid-like molecules	Fatty Acyls	DOWN
NEG6238	Pseudouridine 5'-phosphate	0.969	323.024	[M-H]-	323.028	TRUE	1.77394e+08	3.46402e+08	3.6153e+08	2.71903e+08	1.92304e+08	2.21187e+08	3.80137e+08	5.52855e+08	516832992	4.06417e+08	3.36679e+08	6.20161e+08	0.00389121	0.558363	-0.840726	2.61787e+08	7.84972e+07	3.20463e+07	29.9852	4.68847e+08	1.10898e+08	4.52737e+07	23.6532	0.0229062	1.38115	1.37161	2.40992	C9H13N2O9P	Organooxygen compounds	MOBMOJGXNHLLIR-GBNDHIKLSA-N	O[C@H]1[C@@H](O)[C@@H](O[C@@H]1COP(O)(O)=O)C1=CNC(=O)NC1=O	C01168	439424	HMDB0001271	Organic oxygen compounds	Organooxygen compounds	DOWN
POS10276	Lotusine	3.21	337.16	[M+2H]2+	337.16	True	7.57004e+08	4.22508e+08	7.33645e+08	9.36444e+08	6.18216e+08	5.71331e+08	2.1705e+08	1.44548e+08	5.21395e+08	2.36598e+08	4.79933e+08	2.56553e+08	0.00344678	2.17618	1.12179	6.73191e+08	1.7676e+08	7.2162e+07	26.257	3.09346e+08	1.53506e+08	6.26687e+07	49.6229	0.0211652	1.38014	1.38276	2.46259	C19H24NO3+	Benzylisoquinolines	ZKTMLINFIQCERN-QGZVFWFLSA-O	OC1=CC=C(C=C1)CC2C3=CC(OC)=C(O)C=C3CC[N+]2(C)C	C17567	5274587	HMDB0033347	Organoheterocyclic compounds	Isoquinolines and derivatives	UP
POS8401	Met-Phe	5.746	297.127	[M+H]+	297.127	True	8.24244e+07	1.93723e+08	2.75627e+08	3.50247e+08	2.52965e+08	3.82293e+08	4.48371e+07	1.28214e+08	7.12501e+07	8.27524e+07	9.91977e+07	3.61463e+07	0.00323758	3.32458	1.73317	2.56213e+08	1.08843e+08	4.44348e+07	42.4813	7.70662e+07	3.4308e+07	1.40062e+07	44.5176	0.0202313	1.37972	1.38839	2.48978	C14H20N2O3S	Peptides	HGCNKOLVKRAVHD-RYUDHWBXSA-N	CSCC[C@@H](C(=O)N[C@@H](CC1=CC=CC=C1)C(=O)O)N	---	6992350	HMDB0028980	Organic acids and derivatives	Carboxylic acids and derivatives	UP
NEG3628	Uridine	2.834	243.059	[M-H]-	243.062	TRUE	2.25233e+09	1.74979e+09	1.47223e+09	2.15459e+09	1.86388e+09	3.25539e+09	3.2918e+09	5.08374e+09	2.50591e+09	4.87324e+09	3.25254e+09	4.48292e+09	0.00471193	0.542705	-0.881761	2.1247e+09	6.2128e+08	2.53637e+08	29.2408	3.91503e+09	1.0411e+09	4.25028e+08	26.5925	0.0261034	1.37796	1.35334	2.3268	C9H12N2O6	Pyrimidine nucleosides	DRTQHJPVMGBUCF-UHFFFAOYSA-N	O=C1N=C(O)C=CN1C2OC(CO)C(O)C2O	C00299	6029	HMDB0000296	Nucleosides, nucleotides, and analogues	Pyrimidine nucleosides	DOWN
POS3398	GalNAc	4.66	186.076	[M+H-2H2O]+	186.076	True	8.90056e+07	1.03782e+08	1.19227e+08	1.65552e+08	7.52401e+07	1.72473e+08	2.0051e+08	2.43979e+08	1.90237e+08	3.69337e+08	4.20942e+08	2.34345e+08	0.00422129	0.437086	-1.19401	1.2088e+08	4.01285e+07	1.63824e+07	33.197	2.76558e+08	9.54281e+07	3.89584e+07	34.5056	0.0241736	1.37649	1.36394	2.37455	C8H15NO6	Aminosaccharides	OVRNDRQMDRJTHS-CBQIKETKSA-N	OC(=NC1C(O)OC(CO)C(O)C1O)C	C01074	35717	HMDB0000212	Organic oxygen compounds	Organooxygen compounds	DOWN
NEG5703	7,7-dimethyl-1-{[(4-pyridylamino)sulfonyl]methyl}bicyclo[2.2.1]heptan-2-one	0.911	307.111	[2M-H]-	307.112	TRUE	1.84068e+08	1.10279e+08	1.32395e+08	2.08922e+08	7.31819e+07	1.47515e+08	2.2058e+08	2.71749e+08	4.36543e+08	2.14262e+08	2.85406e+08	4.22157e+08	0.00405317	0.462723	-1.11178	1.42727e+08	4.92136e+07	2.00914e+07	34.481	3.0845e+08	9.77832e+07	3.99198e+07	31.7015	0.0234746	1.37428	1.36779	2.39221	C15H20N2O3S	Bicyclic monoterpenoids	LGDPTCUQJFXBGD-UHFFFAOYSA-N	CC1(C)C2CCC1(CS(=O)(=O)N=c1cc[nH]cc1)C(=O)C2	---	5268680	---	Lipids and lipid-like molecules	Prenol lipids	DOWN
NEG5935	Ranitidine	3.11	313.136	[M-H]-	313.134	TRUE	1.58487e+08	2.57337e+08	2.93028e+08	2.83666e+08	1.89236e+08	2.26784e+08	1.52221e+08	1.7178e+08	8.13893e+07	1.58038e+08	1.56009e+08	8.63761e+07	0.00410507	1.74797	0.80568	2.34756e+08	5.33859e+07	2.17947e+07	22.741	1.34302e+08	3.96407e+07	1.61832e+07	29.516	0.0236855	1.37009	1.36659	2.38668	C13H22N4O3S	Aralkylamines	VMXUWOKSQNHOCA-UHFFFAOYSA-N	O=N(=O)C=C(NC)NCCSCC=1OC(=CC1)CN(C)C	---	---	HMDB0259516	Organic nitrogen compounds	Organonitrogen compounds	UP
NEG975	6-Hydroxynicotinate	1.703	138.016	[M-H]-	138.02	TRUE	2.75057e+07	1.04945e+08	2.01994e+08	1.81253e+08	9.68032e+07	1.36456e+08	1.61638e+07	5.14272e+07	9.48428e+06	2.80751e+07	3.13787e+07	1.70174e+07	0.00380979	4.87772	2.28621	1.24826e+08	6.31284e+07	2.5772e+07	50.573	2.55911e+07	1.50265e+07	6.13456e+06	58.7178	0.0226208	1.36955	1.37358	2.4191	C6H5NO3	Pyridinecarboxylic acids	BLHCMGRVFXRYRN-UHFFFAOYSA-N	OC(=O)C1=CN=C(O)C=C1	C01020	72924	HMDB0002658	Organoheterocyclic compounds	Pyridines and derivatives	UP
NEG3751	5-Methoxysalicylic acid sulfate	5.057	246.988	[M-H]-	246.992	TRUE	2.32392e+08	4.96663e+08	5.54103e+08	1.29387e+09	3.48762e+08	8.38694e+08	4.42473e+07	4.0633e+07	3.38065e+07	3.41349e+07	4.98745e+07	3.69146e+07	0.00392597	15.7108	3.97369	6.27415e+08	3.85997e+08	1.57583e+08	61.5218	3.99351e+07	6.29599e+06	2.57033e+06	15.7656	0.0229993	1.36953	1.37078	2.40605	C8H8O7S	---	USGMFIFZEBFKML-UHFFFAOYSA-N	O=C(O)C1=CC(OC)=CC=C1OS(=O)(=O)O	---	154701247	---	---	---	UP
POS5922	Isoleucylhydroxyproline	4.826	245.15	[M+H]+	245.15	True	1.26887e+09	1.88865e+08	4.61627e+08	8.62419e+08	2.82348e+08	6.48545e+08	1.74963e+09	1.46391e+09	3.43361e+09	1.05966e+09	2.07956e+09	2.7862e+09	0.00381698	0.295299	-1.75975	6.18779e+08	4.0139e+08	1.63867e+08	64.8681	2.09543e+09	8.78562e+08	3.58671e+08	41.9275	0.0226208	1.36834	1.37341	2.41828	C11H20N2O4	Carboxylic acids and derivatives	IFZSZULHIWFRSB-KZVJFYERSA-N	CC[C@H](C)[C@H](N)C(=O)N1C[C@H](O)C[C@H]1C(O)=O	---	25227053	HMDB0028908	Organic acids and derivatives	Carboxylic acids and derivatives	DOWN
NEG3616	N-Undecanoylglycine	7.727	242.173	[M-H]-	242.176	TRUE	1.05366e+08	9.00161e+07	7.20082e+07	8.99965e+07	6.47099e+07	8.18059e+07	6.96304e+07	5.16016e+07	4.32133e+07	4.457e+07	6.96075e+07	6.05702e+07	0.00491962	1.48559	0.571039	8.39838e+07	1.44872e+07	5.91437e+06	17.25	5.65322e+07	1.18628e+07	4.84297e+06	20.9842	0.0268646	1.36829	1.3491	2.30807	C13H25NO3	Carboxylic acids and derivatives	HEUQYIQQCNOXOG-UHFFFAOYSA-N	CCCCCCCCCCC(=O)NCC(O)=O	---	454092	HMDB0013286	Organic acids and derivatives	Carboxylic acids and derivatives	UP
POS21775	PC(18:2/18:2)	10.095	782.569	[M+H]+	782.569	True	4.65751e+07	5.89037e+07	1.10435e+07	1.13757e+07	3.71498e+07	2.20322e+07	4.88997e+08	4.64633e+08	1.6394e+09	6.84854e+08	3.68472e+08	1.42638e+09	0.00448103	0.0368795	-4.76104	3.118e+07	1.96093e+07	8.00546e+06	62.8907	8.45456e+08	5.46483e+08	2.23101e+08	64.6376	0.0251893	1.36736	1.35822	2.34862	C44H80NO8P	Phosphatidylcholines	FVXDQWZBHIXIEJ-LNDKUQBDSA-N	CCCCC/C=C\C/C=C\CCCCCCCC(=O)OC[C@H](COP(=O)([O-])OCC[N+](C)(C)C)OC(=O)CCCCCCC/C=C\C/C=C\CCCCC	---	5288075	HMDB0008138	Lipids and lipid-like molecules	Glycerophospholipids	DOWN
NEG3205	Lamivudine	3.462	228.048	[M-H]-	228.045	TRUE	2.37098e+07	1.69484e+08	1.28869e+08	7.71454e+07	1.30241e+08	7.18454e+07	2.84779e+07	2.19374e+07	3.39382e+06	4.15551e+07	7.9057e+06	7.00609e+06	0.00423784	5.45263	2.44695	1.00216e+08	5.23658e+07	2.13782e+07	52.253	1.83793e+07	1.49357e+07	6.09746e+06	81.2634	0.0241778	1.36661	1.36357	2.37286	C8H11N3O3S	3'-thia pyrimidine nucleosides	JTEGQNOMFQHVDC-NKWVEPMBSA-N	N=C1N=C(O)N(C=C1)C2OC(SC2)CO	C07065	60825	HMDB0014847	Nucleosides, nucleotides, and analogues	Nucleoside and nucleotide analogues	UP
POS818	2,3-Dihydroxypyridine	4.948	112.04	[M+H]+	112.039	True	1.2423e+09	4.02004e+09	3.7423e+09	1.10428e+09	2.66137e+09	1.95233e+09	7.33363e+08	6.98866e+08	3.01718e+08	6.11596e+08	7.60908e+08	3.51495e+08	0.00439556	4.25762	2.09005	2.45377e+09	1.24071e+09	5.06519e+08	50.5635	5.76324e+08	2.00474e+08	8.18433e+07	34.785	0.0248919	1.36596	1.36007	2.35699	C5H5NO2	Pyridinones	GGOZGYRTNQBSSA-UHFFFAOYSA-N	c1cc(c(nc1)O)O	---	28115	HMDB0245397	Organoheterocyclic compounds	Pyridines and derivatives	UP
POS4125	N,N-Dimethylarginine	0.924	203.15	[M+H]+	203.15	True	1.1541e+09	8.27668e+08	1.16284e+09	1.0379e+09	6.50363e+08	9.54546e+08	1.17517e+09	1.27252e+09	1.67925e+09	1.21634e+09	1.4978e+09	1.42889e+09	0.00441953	0.699812	-0.51496	9.64571e+08	1.99089e+08	8.12777e+07	20.6401	1.37833e+09	1.92922e+08	7.876e+07	13.9968	0.0249353	1.36361	1.35955	2.35462	C8H18N4O2	Amino acids and derivatives	YDGMGEXADBMOMJ-LURJTMIESA-N	CN(C)C(=NCCCC(C(=O)O)N)N	C03626	123831	HMDB0001539	Organic acids and derivatives	Carboxylic acids and derivatives	DOWN
NEG8814	Oridonin	7.337	409.183	[M-H]-	409.187	TRUE	4.50692e+06	3.41811e+07	4.24799e+07	3.4448e+07	3.10658e+07	3.00013e+07	1.02539e+07	1.36862e+07	4.60569e+06	1.07223e+07	1.10605e+07	5.73663e+06	0.00434726	3.15138	1.65599	2.94472e+07	1.29785e+07	5.29847e+06	44.074	9.3442e+06	3.46391e+06	1.41414e+06	37.0702	0.0247099	1.36329	1.36113	2.36178	C20H28O6	Kaurane diterpenoids	SDHTXBWLVGWJFT-RDQYUEOQSA-N	C=C1C(=O)C23C(O)C1CCC2C12COC3(O)C(O)C1C(C)(C)CCC2O	---	5321010	HMDB0242516	Lipids and lipid-like molecules	Prenol lipids	UP
NEG7020	2-hydroxy-dAMP	1.678	346.052	[M-H]-	346.055	TRUE	1.01727e+08	1.31166e+08	1.88121e+08	1.34674e+08	6.98679e+07	1.38068e+08	6.10885e+08	4.66369e+08	2.34004e+08	2.5641e+08	3.29311e+08	3.04502e+08	0.0028922	0.346868	-1.52754	1.27271e+08	3.95902e+07	1.61627e+07	31.1071	3.66913e+08	1.44637e+08	5.90476e+07	39.4198	0.018738	1.36288	1.39833	2.53877	C10H14N5O7P	Purine nucleotides	GEQDRKVFKBSPSW-KVQBGUIXSA-N	[H][C@]1(O)C[C@@]([H])(O[C@]1([H])COP(O)(O)=O)N1C=NC2=C(N)N=C(O)N=C12	C19970	6323381	HMDB0059594	Nucleosides, nucleotides, and analogues	Purine nucleotides	DOWN
NEG8217	Tebufenozide	9.133	387.186	[M-H]-	387.185	TRUE	1.95441e+07	4.25389e+07	5.04081e+07	4.97556e+07	3.16197e+07	3.95911e+07	2.59643e+07	2.16367e+07	2.09076e+07	1.77678e+07	2.19893e+07	1.84508e+07	0.00488628	1.84236	0.881556	3.89096e+07	1.17614e+07	4.80158e+06	30.2276	2.11194e+07	2.92906e+06	1.19578e+06	13.869	0.0267782	1.36247	1.34977	2.31102	C22H28N2O2	Benzoic acids and derivatives	QYPNKSZPJQQLRK-UHFFFAOYSA-N	O=C(NN(C(=O)C=1C=C(C=C(C1)C)C)C(C)(C)C)C2=CC=C(C=C2)CC	C18526	91773	HMDB0258764	Benzenoids	Benzene and substituted derivatives	UP
POS1548	Octopamine	2.336	136.076	[M+H-H2O]+	136.076	True	2.34203e+09	1.15047e+09	4.50152e+09	6.35467e+09	1.6145e+09	5.60586e+09	3.48499e+09	1.00603e+10	8.71549e+09	8.174e+09	1.00694e+10	1.13019e+10	0.00564503	0.416341	-1.26416	3.59484e+09	2.18857e+09	8.93479e+08	60.8808	8.63436e+09	2.75475e+09	1.12462e+09	31.9045	0.0299836	1.36234	1.33529	2.24833	C8H11NO2	1-hydroxy-2-unsubstituted benzenoids	QHGUCRYDKWKLMG-QMMMGPOBSA-N	NC[C@H](O)c1ccc(O)cc1	C04227	---	HMDB0004825	Benzenoids	Phenols	DOWN
POS3448	Prolylalanine	2.728	187.108	[2M+H]+	187.108	True	1.10222e+09	2.57754e+09	2.22616e+09	2.04937e+09	1.38095e+09	2.06413e+09	1.38966e+09	8.59372e+08	6.08135e+08	1.03034e+09	1284443053	5.5714e+08	0.00515659	1.98991	0.992703	1.90006e+09	5.51465e+08	2.25134e+08	29.0235	9.54848e+08	3.4377e+08	1.40343e+08	36.0026	0.0280585	1.36234	1.34443	2.28764	C8H14N2O3	Carboxylic acids and derivatives	FELJDCNGZFDUNR-UHFFFAOYSA-N	CC(NC(=O)C1CCCN1)C(O)=O	---	418041;44369241	HMDB0029010	Organic acids and derivatives	Carboxylic acids and derivatives	UP
POS1937	Lysine	0.713	147.113	[M+H]+	147.113	True	9.89162e+08	9.12298e+08	7.89524e+08	1.00072e+09	7.26441e+08	1.04957e+09	1.6578e+09	1.75243e+09	9.87399e+08	1.45394e+09	1.99581e+09	1.2123e+09	0.00377018	0.603522	-0.728522	9.11286e+08	1.28203e+08	5.23387e+07	14.0684	1.50995e+09	3.69188e+08	1.5072e+08	24.4504	0.022518	1.36115	1.37455	2.42364	C6H14N2O2	D-alpha-amino acids	KDXKERNSBIXSRK-UHFFFAOYSA-N	NCCCCC(N)C(=O)O	C00047	5962	HMDB0000182	Organic acids and derivatives	Carboxylic acids and derivatives	DOWN
POS5275	Butenylcarnitine	4.942	230.138	[M+Na]+	230.139	True	1.19662e+08	9.17321e+07	9.8622e+07	8.55308e+07	1.63439e+08	1.305e+08	1.8138e+08	4.1285e+08	2.59165e+08	6.35432e+08	4.40074e+08	2.26832e+08	0.00606439	0.319838	-1.64459	1.14914e+08	2.9279e+07	1.19531e+07	25.479	3.59289e+08	1.70218e+08	6.94913e+07	47.3765	0.0313258	1.3592	1.3279	2.21721	C11H19NO4	Fatty Acyls	HQDBMDGXEZLSNK-CYNONHLPSA-N	C\C=C\C(=O)O[C@@H](CC([O-])=O)C[N+](C)(C)C	---	53481615	HMDB0013126	Lipids and lipid-like molecules	Fatty Acyls	DOWN
NEG8471	2,3-difluoro-N-[2-[2-methyl-5-(trifluoromethoxy)-1H-indol-3-yl]ethyl]benzamide	1.423	397.099	[M-H]-	397.098	TRUE	2.58253e+07	5.40114e+07	4.82439e+07	4.34894e+07	3.13425e+07	2.82575e+07	2.21878e+07	2.34891e+07	1.16009e+07	2.44255e+07	2.18318e+07	1.36515e+07	0.00469736	1.97267	0.980147	3.85283e+07	1.16381e+07	4.75122e+06	30.2065	1.95311e+07	5.46679e+06	2.23181e+06	27.9902	0.0261034	1.35895	1.35364	2.32815	C19H15F5N2O2	3-alkylindoles	FCSGXJKHYFRMBC-UHFFFAOYSA-N	Cc1[nH]c2ccc(OC(F)(F)F)cc2c1CCN=C(O)c1cccc(F)c1F	---	5009896	---	Organoheterocyclic compounds	Indoles and derivatives	UP
NEG2393	Camalexin	1.001	199.034	[M-H]-	199.034	TRUE	4.16784e+07	7.22468e+07	4.30764e+07	4.29918e+07	3.80077e+07	6.1568e+07	2.46899e+08	1.32339e+08	1.13273e+08	2.5416e+08	1.09798e+08	1.03126e+08	0.00389511	0.312183	-1.67954	4.99282e+07	1.37027e+07	5.59411e+06	27.4448	1.59933e+08	7.08816e+07	2.89373e+07	44.3197	0.0229062	1.35852	1.37152	2.40948	C11H8N2S	Indoles	IYODIJVWGPRBGQ-UHFFFAOYSA-N	C1=CC=C2C(=C1)C(=CN2)C3=NC=CS3	C21721	636970	HMDB0038631	Organoheterocyclic compounds	Indoles and derivatives	DOWN
NEG12773	Butanoic acid, 2-methyl-, 9-(3-furanyl)decahydro-2,6,8,9,14-pentahydroxy-3,8a-dimethyl-7-oxo-12H,13aH-3,6a,11b-[1,1,3]propanetriyl-2H,8H-oxireno[3',3a']indeno[5',4':4,5]pyrano[2,3-b]oxocin-4-yl ester	7.333	603.289	[M-H]-	603.292	TRUE	188462	3.21749e+06	5.27151e+06	4.53246e+06	3.64664e+06	2.94686e+06	1.16175e+06	970411	196942	582705	923388	445.665	0.00486099	5.163	2.36821	3.30057e+06	1.75152e+06	715056	53.0673	639273	462668	188884	72.3741	0.0267354	1.35793	1.35028	2.31328	C31H40O12	Limonoids	GSAWBDXYMSQMRT-UHFFFAOYSA-N	O=C(OC1CC(O)C23C4OCC5(C(O)CC2C1(C)C(O)O4)C3C(=O)C(O)C6(C)C(O)(C7=COC=C7)CC8OC856)C(C)CC	---	45359803	---	Lipids and lipid-like molecules	Prenol lipids	UP
NEG536	Erythronolactone	4.92	117.016	[M-H]-	117.019	TRUE	3.15729e+07	5.89719e+07	3.62706e+07	3.72251e+07	3.78423e+07	5.93096e+07	5.33207e+07	1.14005e+08	1.91944e+08	1.09327e+08	8.03359e+07	1.58881e+08	0.00574865	0.369013	-1.43826	4.3532e+07	1.229e+07	5.01737e+06	28.2321	1.17969e+08	5.06599e+07	2.06818e+07	42.9434	0.0303397	1.35592	1.33342	2.24043	C4H6O4	Gamma butyrolactones	SGMJBNSHAZVGMC-PWNYCUMCSA-N	O=C1OCC(O)C1O	---	5325915	HMDB0000349	Organoheterocyclic compounds	Lactones	DOWN
POS13240	Ilicicolin C	5.056	407.201	[M+Na]+	407.198	True	2.22956e+08	2.78366e+08	2.67054e+08	2.11554e+08	1.61541e+08	1.98271e+08	1.48852e+08	1.38879e+08	1.62822e+08	1.6448e+08	1.4237e+08	1.74574e+08	0.00461367	1.43753	0.523588	2.2329e+08	4.36473e+07	1.7819e+07	19.5474	1.5533e+08	1.40766e+07	5.74673e+06	9.06238	0.0257456	1.35315	1.35539	2.33595	C23H31ClO4	Aldehydes	IJEHYEVNWOYGMS-WGUBEYSISA-N	O=CC1=C(O)C(=C(O)C(Cl)=C1C)CC=C(C)CCC2(C)C(C(=O)CCC2C)C	---	24094116	---	Organic oxygen compounds	Organooxygen compounds	UP
NEG6472	FA 18:1+3O	8.102	329.229	[M-H]-	329.231	TRUE	2.86185e+08	4.25117e+08	4.0317e+08	4.91116e+08	2.35989e+08	7.95369e+08	2.98278e+08	1.12719e+08	2.7459e+07	1.28139e+08	1.27024e+08	2.05527e+07	0.00537646	3.69231	1.88452	4.39491e+08	1.97866e+08	8.07787e+07	45.0218	1.19029e+08	1.00399e+08	4.09876e+07	84.3484	0.0289458	1.35204	1.34023	2.2695	C18H34O5	Oxidized fatty acids	MDIUMSLCYIJBQC-UHFFFAOYNA-N	O=C(O)CCCCCCCC(O)C=CC(O)C(O)CCCCC	---	---	---	---	---	UP
NEG3051	N-Acetyltyrosine	5.428	222.073	[M-H]-	222.077	TRUE	1.29034e+08	1.20802e+08	1.5653e+08	1.13522e+08	1.53631e+08	1.37854e+08	7.78755e+07	7.58746e+07	8.93381e+07	9.23113e+07	6.94475e+07	1.36198e+08	0.00404513	1.49964	0.584616	1.35229e+08	1.7418e+07	7.11088e+06	12.8804	9.01742e+07	2.41197e+07	9.84682e+06	26.7479	0.0234746	1.35199	1.36798	2.39307	C11H13NO4	Amino acids and derivatives	CAHKINHBCWCHCF-JTQLQIEISA-N	O=C(O)C(N=C(O)C)CC1=CC=C(O)C=C1	---	68310	HMDB0000866	Organic acids and derivatives	Carboxylic acids and derivatives	UP
NEG3793	(2E,4E)-N-Isobutyl-6-(2-thienyl)hexa-2,4-dienamide	4.714	248.111	[M-H]-	248.111	TRUE	1.59751e+07	1.95353e+07	2.45717e+07	6.24634e+06	6.53132e+06	1.30401e+07	1.02398e+08	1.9019e+08	7.40983e+07	3.68642e+08	1.31836e+08	1.21232e+08	0.00639731	0.0869084	-3.52436	1.43166e+07	7.24599e+06	2.95816e+06	50.6124	1.64733e+08	1.07053e+08	4.37042e+07	64.9859	0.0318946	1.35091	1.32231	2.194	C14H19NOS	N-acyl amines	KNGBXFMEGLRFHV-PRKJJMSOSA-N	OC(=NCC(C)C)C=CC=CCC=1SC=CC1	---	14776997	---	Lipids and lipid-like molecules	Fatty Acyls	DOWN
POS10749	Corticosterone	11.449	347.219	[M+H]+	347.222	True	4.77701e+07	3.8119e+07	8.88731e+07	5.14309e+07	7.25846e+07	7.82433e+07	1.41969e+07	2.8063e+07	3.97701e+07	3.47706e+07	3.15911e+07	3.25256e+07	0.0042049	2.08394	1.05931	6.28368e+07	1.98914e+07	8.12062e+06	31.6556	3.01529e+07	8.72323e+06	3.56125e+06	28.93	0.0241703	1.34386	1.36431	2.37624	C21H30O4	21-hydroxysteroids	OMFXVFTZEKFJBZ-HJTSIMOOSA-N	C[C@]12CCC(=O)C=C1CC[C@@H]3[C@@H]2[C@H](C[C@]4([C@H]3CC[C@@H]4C(=O)CO)C)O	C02140	5753	HMDB0001547	Lipids and lipid-like molecules	Steroids and steroid derivatives	UP
POS4533	Prolylproline	2.824	213.123	[M+2H]2+	213.123	True	3.13776e+08	1.65425e+08	4.74136e+08	2.28973e+08	1.5138e+08	1.2657e+08	4.13721e+08	6.25841e+08	4.90885e+08	5.32979e+08	3.73498e+08	4.04643e+08	0.00600908	0.513892	-0.960462	2.43377e+08	1.31603e+08	5.37268e+07	54.0738	4.73595e+08	9.52503e+07	3.88858e+07	20.1122	0.0311454	1.34237	1.32885	2.22119	C10H16N2O3	Peptides	RWCOTTLHDJWHRS-UHFFFAOYSA-N	O=C(O)C2N(C(=O)C1NCCC1)CCC2	---	---	HMDB0011180	Organic acids and derivatives	Carboxylic acids and derivatives	DOWN
NEG9983	2,9-dimethyl-8-{[5-methyl-2-(3,4,5-trimethoxyphenyl)(1,3-oxazol-4-yl)]methylth io}hydropurin-6-one	7.001	456.138	[M-H]-	456.135	TRUE	1.10507e+06	2.16849e+06	3.29049e+06	3.6344e+06	3.18068e+06	4.89373e+06	2.14314e+06	445.665	239920	1.20058e+06	255917	1.30528e+06	0.00587174	3.55138	1.82838	3.04548e+06	1.29425e+06	528376	42.4976	857547	830533	339064	96.8499	0.0308518	1.34092	1.33124	2.23123	C21H23N5O5S	Phenyl-1,3-oxazoles	UDDHQXIMPZISOU-UHFFFAOYSA-N	COc1cc(-c2nc(CSc3nc4c(O)nc(C)nc4n3C)c(C)o2)cc(OC)c1OC	---	135953022	---	Organoheterocyclic compounds	Azoles	UP
NEG3167	Deoxyuridine	4.344	227.064	[M-H]-	227.067	TRUE	6.01453e+06	3.34367e+06	5.51198e+06	8.11592e+06	4.03384e+06	5.96364e+06	1.63876e+07	2.21911e+07	4.16369e+07	3.79393e+07	7.76433e+06	5.48623e+07	0.00672948	0.18245	-2.45443	5.49726e+06	1.68061e+06	686106	30.5718	3.01302e+07	1.76476e+07	7.20459e+06	58.571	0.0328734	1.34013	1.31694	2.17202	C9H12N2O5	Pyrimidine 2'-deoxyribonucleosides	MXHRCPNRJAMMIM-SHYZEUOFSA-N	O=C1N=C(O)C=CN1C2OC(CO)C(O)C2	C00526	13712	HMDB0000012	Nucleosides, nucleotides, and analogues	Pyrimidine nucleosides	DOWN
POS3482	Indole-3-Lactic Acid	5.25	188.07	[M+H-H2O]+	188.07	True	1.31541e+10	7.74861e+09	7.77924e+09	1.2205e+10	8.46727e+09	1.01556e+10	1.27558e+10	1.57658e+10	1.63163e+10	1.20644e+10	1.43218e+10	2.01731e+10	0.0059324	0.651112	-0.619022	9.91831e+09	2.33e+09	9.51219e+08	23.4919	1.52329e+10	2.9281e+09	1.19539e+09	19.2222	0.0309578	1.33944	1.33018	2.22677	C11H11NO3	Indolyl carboxylic acids and derivatives	XGILAAMKEQUXLS-UHFFFAOYSA-N	C1=CC=C2C(=C1)C(=CN2)CC(C(=O)O)O	C02043	92904	HMDB0000671	Organoheterocyclic compounds	Indoles and derivatives	DOWN
NEG10109	Pentyl 4-(3-Chloro-4-Hydroxy-5-Methoxyphenyl)-2,7,7-Trimethyl-5-Oxo-1,4,5,6,7,8-Hexahydroquinoline-3-Carboxylate	5.661	460.189	[M-H]-	460.19	TRUE	2.98484e+07	3.73106e+07	2.8324e+07	2.93799e+07	2.96584e+07	2.74428e+07	4.45525e+07	4.19103e+07	3.78265e+07	5.62172e+07	3.18427e+07	5.34224e+07	0.00619067	0.684664	-0.546532	3.03273e+07	3.54046e+06	1.44539e+06	11.6741	4.42952e+07	9.25315e+06	3.77758e+06	20.8897	0.0315005	1.33826	1.32575	2.20826	C25H32ClNO5	Phenylquinolines	VQKXXLNUNPXICX-UHFFFAOYSA-N	CCCCCOC(=O)C1=C(C)NC2=C(C(=O)CC(C)(C)C2)C1c1cc(Cl)c(O)c(OC)c1	---	3105972	---	Organoheterocyclic compounds	Quinolines and derivatives	DOWN
POS2198	6-n-Propyluracil	4.697	155.081	[M+H]+	155.082	True	1.03569e+10	1.5179e+10	1.66135e+10	1.3878e+10	2.26251e+10	8.56344e+09	8.63395e+09	8.25939e+09	4.2138e+09	6.46018e+09	8.61547e+09	6.05923e+09	0.00596426	2.06467	1.04591	1.4536e+10	4.9746e+09	2.03087e+09	34.2227	7.04034e+09	1.77737e+09	7.25609e+08	25.2455	0.0310182	1.33789	1.32963	2.22444	C7H10N2O2	Diazines	IMUTYIOWQFQGIC-UHFFFAOYSA-N	CCCC1=CC(=O)NC(=O)N1	---	96188	HMDB0247095	Organoheterocyclic compounds	Diazines	UP
NEG8960	13:4+4O fatty acyl hexoside	5.993	415.157	[2M-H]-	415.159	TRUE	2.06942e+07	1.96617e+07	1.90351e+07	1.37326e+07	8.6234e+06	1.20813e+07	7.54402e+06	9.02896e+06	8.83114e+06	6.96189e+06	1.04021e+07	7.72676e+06	0.00558115	1.85818	0.893887	1.56381e+07	4.87405e+06	1.98982e+06	31.1679	8.41581e+06	1.2524e+06	511292	14.8816	0.0298377	1.33749	1.33645	2.25328	C19H28O10	Fatty acyl hexosides-jasmonic acid	HWKCWIIFDARZFZ-NSCUHMNNNA-N	COC(COC1OC(CO)C(O)C(O)C1O)\C=C\CC1=C(CC(O)=O)CCC1=O	---	---	---	---	---	UP
POS3000	alpha-Methyltryptamine	5.102	175.123	[M+H-H2O]+	175.123	True	6.69179e+07	1.51551e+08	1.70457e+08	1.20623e+08	1.14797e+08	1.07914e+08	7.50715e+07	8.55509e+07	5.84795e+07	5.37823e+07	7.83965e+07	5.37263e+07	0.00615599	1.80802	0.85441	1.22043e+08	3.60765e+07	1.47282e+07	29.5604	6.75012e+07	1.38648e+07	5.66026e+06	20.54	0.0315005	1.33708	1.32634	2.2107	C11H14N2	Indoles and derivatives	QSQQQURBVYWZKJ-UHFFFAOYSA-N	CC(N)CC1=CNC2=CC=CC=C12	C20127	9287	HMDB0245770	Organoheterocyclic compounds	Indoles and derivatives	UP
NEG2060	Glycylleucine	5.003	187.105	[M-H]-	187.109	TRUE	1.43501e+08	1.00128e+08	1.18598e+08	2.39468e+08	1.33912e+08	2.19256e+08	2.17879e+08	3.11395e+08	2.84608e+08	2.26939e+08	2.18513e+08	3.28768e+08	0.00650606	0.60126	-0.733938	1.59144e+08	5.66985e+07	2.31471e+07	35.6272	2.64684e+08	4.98657e+07	2.03576e+07	18.8397	0.0320896	1.33478	1.32053	2.18668	C8H16N2O3	Peptides	DKEXFJVMVGETOO-LURJTMIESA-N	O=C(O)C(N=C(O)CN)CC(C)C	C02155	92843;1548899	HMDB0000759	Organic acids and derivatives	Carboxylic acids and derivatives	DOWN
POS13086	2-Cyclohexen-1-one, 4-[(1E)-3-(beta-D-glucopyranosyloxy)-1-buten-1-yl]-4-hydroxy-5-(hydroxymethyl)-3,5-dimethyl-	1.993	403.193	[M+H]+	403.196	True	8.83259e+07	1.30283e+08	1.33487e+08	1.20582e+08	8.13153e+07	1.03148e+08	1.4947e+08	1.32606e+08	1.93843e+08	1.89635e+08	1.2462e+08	1.90509e+08	0.00642481	0.670084	-0.577585	1.09524e+08	2.19689e+07	8.96876e+06	20.0586	1.63447e+08	3.16104e+07	1.29049e+07	19.3398	0.0318946	1.33161	1.32185	2.19214	C19H30O9	Fatty acyl glycosides	DXIYOCNHJLPWQM-JXPYDTCBSA-N	O=C1C=C(C)C(O)(C=CC(OC2OC(CO)C(O)C(O)C2O)C)C(C)(CO)C1	---	45360189	---	Lipids and lipid-like molecules	Fatty Acyls	DOWN
NEG1931	4-Pyridoxate	4.757	182.042	[M-H]-	182.046	TRUE	9.95008e+08	1.48887e+09	1.6043e+09	1.9663e+09	1.64746e+09	1.72459e+09	1.27262e+09	1.1223e+09	5.40051e+08	1.10648e+09	1.07038e+09	7.33293e+08	0.00646011	1.61271	0.689491	1.57109e+09	3.24136e+08	1.32328e+08	20.6313	9.74188e+08	2.77222e+08	1.13175e+08	28.4567	0.031966	1.33113	1.32127	2.18976	C8H9NO4	Pyridinecarboxylic acids	HXACOUQIXZGNBF-UHFFFAOYSA-N	Cc1ncc(CO)c(C(=O)O)c1O	C00847	6723	HMDB0000017	Organoheterocyclic compounds	Pyridines and derivatives	UP
NEG7827	Protocetraric acid	0.715	373.055	[M-H]-	373.057	TRUE	2.54518e+07	9.21852e+06	7.87169e+06	5.26412e+06	7.86203e+06	1.57573e+07	3.80361e+07	2.14241e+07	1.80555e+07	3.35296e+07	2.30529e+07	3.15245e+07	0.00540047	0.431254	-1.21339	1.19042e+07	7.51383e+06	3.06751e+06	63.1189	2.76038e+07	7.86625e+06	3.21138e+06	28.497	0.028973	1.32897	1.33978	2.26757	C18H14O9	Depsides and depsidones	VOXMONAUSQZPTP-UHFFFAOYSA-N	O=CC1=C(O)C=C(C=2C(=O)OC3=C(OC12)C(=C(C(=O)O)C(O)=C3CO)C)C	---	5489486	---	Phenylpropanoids and polyketides	Depsides and depsidones	DOWN
POS12273	Succinoadenosine	5	384.114	[M+H]+	384.115	True	1.35302e+08	3.36799e+07	3.42514e+07	7.77488e+07	9.43668e+07	8.95348e+07	1.46803e+08	5.20037e+08	1.27388e+09	4.75148e+08	4.43404e+08	9.79e+08	0.00743284	0.121118	-3.04552	7.74806e+07	3.88873e+07	1.58757e+07	50.1897	6.39712e+08	4.09924e+08	1.67351e+08	64.0794	0.0346488	1.3257	1.3062	2.12885	C14H17N5O8	Purine nucleosides	VKGZCEJTCKHMRL-MDBUBQOGSA-N	O=C(O)CC(NC1=NC=NC2=C1N=CN2C3OC(CO)C(O)C3O)C(=O)O	---	165243	HMDB0000912	Nucleosides, nucleotides, and analogues	Purine nucleosides	DOWN
POS442	Phosphoric acid	1.832	98.9845	[M+H]+	98.9842	True	4.82598e+08	9.01025e+08	5.38793e+08	1.48951e+08	6.27027e+08	3.58287e+08	2.26399e+08	2.31703e+08	1.11427e+08	79502398	1.40614e+08	8.64583e+07	0.00687176	3.48894	1.80279	5.09447e+08	2.53593e+08	1.03529e+08	49.7782	1.46018e+08	6.7824e+07	2.7689e+07	46.4492	0.0332498	1.32463	1.3147	2.16293	H3O4P	Non-metal phosphates	NBIIXXVUZAFLBC-UHFFFAOYSA-N	OP(=O)(O)O	C00009	1004;22486802	HMDB0001429	Homogeneous non-metal compounds	Non-metal oxoanionic compounds	UP
POS7558	Tyrosylproline	5.015	279.133	[M+H]+	279.134	True	4.76209e+08	4.31203e+08	5.09962e+08	6.57935e+08	4.73133e+08	6.04916e+08	6.90841e+08	7.67231e+08	1.14218e+09	6.0283e+08	8.19261e+08	1.06828e+09	0.00640651	0.619444	-0.690954	5.2556e+08	8.73511e+07	3.56609e+07	16.6206	8.48438e+08	2.13177e+08	8.70293e+07	25.1259	0.0318946	1.32424	1.32215	2.19338	C14H18N2O4	Peptides	VNYDHJARLHNEGA-RYUDHWBXSA-N	C1C[C@H](N(C1)C(=O)[C@H](CC2=CC=C(C=C2)O)N)C(=O)O	---	9795637	HMDB0029113	Organic acids and derivatives	Carboxylic acids and derivatives	DOWN
POS15331	Tobramycin	0.958	468.265	[M+CH3OH+H]+	468.266	True	9.59023e+07	6.43614e+07	5.75638e+07	1.89822e+08	5.98654e+07	1.17415e+08	2.39105e+08	433395335	1.55494e+08	1.9033e+08	3.65337e+08	2.16023e+08	0.00622181	0.365653	-1.45145	9.74883e+07	5.10527e+07	2.08422e+07	52.368	2.66614e+08	1.0867e+08	4.43642e+07	40.7591	0.0315005	1.3234	1.32523	2.20608	C18H37N5O9	Aminosaccharides	NLVFBUXFDBBNBW-PBSUHMDJSA-N	OCC1OC(OC2C(O)C(OC3OC(CN)C(O)CC3N)C(N)CC2N)C(O)C(N)C1O	C00397	36294	HMDB0014822	Organic oxygen compounds	Organooxygen compounds	DOWN
POS12509	Gynostemmoside E	7.332	389.22	[2M+H]+	389.218	True	9.4109e+06	8.74561e+07	1.41284e+08	1.08754e+08	9.14994e+07	7.96755e+07	2.14358e+07	3.55942e+07	1.16314e+07	2.9852e+07	3.11157e+07	1.1092e+07	0.00638136	3.6816	1.88033	8.63466e+07	4.36156e+07	1.7806e+07	50.5122	2.34535e+07	1.04277e+07	4.2571e+06	44.4613	0.0318946	1.32218	1.32257	2.19509	C19H34O8	Terpene glycosides	FPWYMVMNRFRHQC-NYEYYLBPSA-N	OCC1OC(OC2C(O)CC(C)(C)C(C=CC(O)C)C2C)C(O)C(O)C1O	---	71694455	---	Lipids and lipid-like molecules	Prenol lipids	UP
NEG4181	3-Hexenyl-Beta-Glucopyranoside	5.66	261.12	[M-H]-	261.121	TRUE	2.7036e+07	2.23492e+07	2.14951e+07	4.17852e+07	2.73052e+07	3.56286e+07	4.5741e+07	5.1053e+07	5.39762e+07	4.29804e+07	3.69939e+07	7.6384e+07	0.00690016	0.571745	-0.806555	2.92665e+07	7.92791e+06	3.23655e+06	27.0886	5.11881e+07	1.37196e+07	5.601e+06	26.8023	0.0332818	1.32192	1.31426	2.16114	C12H22O6	Fatty acyl glycosides	OZIPFYKAIOOVEJ-WQPBHKFLSA-N	OCC1OC(OCCC=CCC)C(O)C(O)C1O	---	5318045	---	Lipids and lipid-like molecules	Fatty Acyls	DOWN
POS1435	1,2-Dihydroquinoline	5.249	132.081	[M+NH4]+	132.081	True	2.48642e+08	1.53052e+08	1.62374e+08	2.39571e+08	1.70094e+08	1.97966e+08	2.2541e+08	2.97929e+08	3.1145e+08	2.64849e+08	2.66107e+08	4.04214e+08	0.00778816	0.661993	-0.595113	1.95283e+08	4.07842e+07	1.66501e+07	20.8846	2.94993e+08	6.13082e+07	2.5029e+07	20.7829	0.0360851	1.32068	1.30106	2.10857	C9H9N	Quinolines and derivatives	IRFSXVIRXMYULF-UHFFFAOYSA-N	C1NC2=CC=CC=C2C=C1	---	5231402	HMDB0244077	Organoheterocyclic compounds	Quinolines and derivatives	DOWN
POS16778	proferrioxamine G1t	9.468	519.348	[M+H]+	519.35	True	2.23192e+07	1.68145e+08	1.4644e+08	1.01809e+08	2.25969e+08	1.57072e+08	5.48693e+07	3.6575e+07	1.70335e+07	4.5241e+07	5.67277e+07	2.20359e+07	0.00686152	3.5347	1.82159	1.36959e+08	6.89458e+07	2.8147e+07	50.3405	3.87471e+07	1.66184e+07	6.78445e+06	42.8895	0.0332498	1.32055	1.31486	2.16358	C23H46N6O7	N-acyl amines	YAKFQIOGPZCTOY-UHFFFAOYSA-N	ON(C(CCC(NCCCCCN(C(CCC(NCCCCCNO)=O)=O)O)=O)=O)CCCCCN	---	88671570	---	Lipids and lipid-like molecules	Fatty Acyls	UP
POS9225	(R)-(Beta-D-Glucopyranosyloxy)Phenylacetamide	3.519	314.123	[M+NH4]+	314.123	True	1.67477e+08	1.48588e+08	1.30693e+08	1.46359e+08	1.38889e+08	1.93898e+08	4.40411e+08	2.80022e+08	2.87906e+08	4.51175e+08	1.35769e+08	3.36793e+08	0.00629865	0.479228	-1.06122	1.54318e+08	2.29438e+07	9.36676e+06	14.8679	3.22013e+08	1.17075e+08	4.77956e+07	36.3572	0.0317843	1.31964	1.32394	2.20075	C14H19NO7	Fatty acyl glycosides	SKIWWRXWLIRPOP-SGYGPSCOSA-N	N=C(O)C(OC1OC(CO)C(O)C(O)C1O)C=2C=CC=CC2	---	51136574	---	Lipids and lipid-like molecules	Fatty Acyls	DOWN
POS4212	Tryptophan	5.25	205.097	[M+H]+	205.097	True	7.58826e+09	4.54204e+09	4.46426e+09	7.11224e+09	4.90496e+09	5.94071e+09	7.20991e+09	9.74476e+09	1.0123e+10	6.97423e+09	8.43438e+09	1.25909e+10	0.00733958	0.627346	-0.672666	5.75875e+09	1.34886e+09	5.50672e+08	23.4229	9.17953e+09	2.10453e+09	8.5917e+08	22.9263	0.0346365	1.31934	1.30758	2.13433	C11H12N2O2	Amino acids and derivatives	QIVBCDIJIAJPQS-VIFPVBQESA-N	O=C(O)C(N)CC1=CNC=2C=CC=CC21	C00078	---	HMDB0000929	Organoheterocyclic compounds	Indoles and derivatives	DOWN
NEG12162	[1,6-dihydroxy-8-(hydroxymethyl)-4,12,12,15-tetramethyl-13-(2-methylpropanoyloxy)-5-oxo-14-tetracyclo[8.5.0.02,6.011,13]pentadeca-3,8-dienyl] (E)-2-methylbut-2-enoate	7.709	561.274	[M-H]-	561.271	TRUE	2.37408e+06	6.17534e+06	8.22558e+06	9.45599e+06	8.20005e+06	1.11035e+07	2.14021e+06	6.02052e+06	1.52464e+06	2.49674e+06	2.03174e+06	2.08098e+06	0.00608915	2.79442	1.48255	7.58909e+06	3.02688e+06	1.23572e+06	39.8846	2.7158e+06	1.64865e+06	673060	60.7059	0.0313478	1.31806	1.32748	2.21544	C29H40O8	Tigliane and ingenane diterpenoids	MVWXLRYZCZSBKW-OQLLNIDSSA-N	O=C(OC1C(C)C2(O)C(C=C(CO)CC3(O)C(=O)C(=CC32)C)C4C1(OC(=O)C(C)C)C4(C)C)C(=CC)C	---	71694443	---	Lipids and lipid-like molecules	Prenol lipids	UP
POS4890	1H-Pyrrole-3-propanoic acid, 5-acetyl-4-(carboxymethyl)-	5.871	222.076	[M+H]+	222.076	True	6.86916e+07	1.18263e+08	1.29021e+08	1.24911e+08	1.26764e+08	8.43173e+07	7.2187e+07	6.72263e+07	4.62436e+07	7.17047e+07	9.23348e+07	4.25132e+07	0.00729797	1.6623	0.733177	1.08661e+08	2.56464e+07	1.04701e+07	23.6021	6.53683e+07	1.84683e+07	7.53967e+06	28.2528	0.0345468	1.31759	1.3082	2.1368	C11H13NO5	Ketones	PFTVGDRYNNORCU-UHFFFAOYSA-N	O=C(O)CC1=C(NC=C1CCC(=O)O)C(=O)C	---	75412003	---	Organic oxygen compounds	Organooxygen compounds	UP
NEG5428	desmethylclomipramine	1.418	299.132	[M-H]-	299.132	TRUE	8.24524e+06	3.80248e+07	5.17344e+07	2.32318e+07	2.74315e+07	3.20401e+07	8.63983e+06	1.10344e+07	3.3368e+06	1.24349e+07	1.26111e+07	7.19971e+06	0.00670605	3.27033	1.70944	3.0118e+07	1.4605e+07	5.96248e+06	48.4928	9.20944e+06	3.58208e+06	1.46238e+06	38.8957	0.032864	1.31713	1.31731	2.17353	C18H21ClN2	Benzazepines	VPIXQGUBUKFLRF-UHFFFAOYSA-N	CNCCCN1C2=CC=CC=C2CCC2=C1C=C(Cl)C=C2	---	622606	HMDB0060947	Organoheterocyclic compounds	Benzazepines	UP
POS10004	Hydroxyprogesterone	11.229	331.224	[M+H]+	331.227	True	6.4896e+07	3.7384e+08	1.38086e+08	2.06379e+08	3.02609e+08	2.16683e+08	7.09437e+07	9.8792e+07	1.64764e+06	9.52044e+07	4.38563e+07	524327	0.00682546	4.18851	2.06644	2.17082e+08	1.10818e+08	4.52414e+07	51.049	5.18281e+07	4.39687e+07	1.79501e+07	84.8356	0.0332361	1.31705	1.31542	2.16587	C21H30O3	Gluco/mineralocorticoids, progestogins and derivatives	DBPWSSGDRRHUNT-CEGNMAFCSA-N	CC(=O)C1(O)CCC2C3CCC4=CC(=O)CCC4(C)C3CCC12C	C01176	---	HMDB0000374	Lipids and lipid-like molecules	Steroids and steroid derivatives	UP
NEG985	3,4-Dihydroxybenzylamine	4.759	138.053	[M-H]-	138.056	TRUE	2.34293e+08	3.58035e+08	4.02487e+08	4.51958e+08	3.79873e+08	4.08955e+08	3.14265e+08	2.54769e+08	1.5003e+08	2.82715e+08	2.57493e+08	1.75603e+08	0.00754	1.55805	0.639737	3.726e+08	7.47078e+07	3.04993e+07	20.0504	2.39146e+08	6.34055e+07	2.58852e+07	26.5133	0.0350415	1.31577	1.30463	2.12263	C7H9NO2	Phenols	YFMPSMITLLBENU-UHFFFAOYSA-N	NCC1=CC=C(O)C(O)=C1	---	91623	HMDB0012153	Benzenoids	Phenols	UP
POS1001	Indole	5.25	118.065	[M+H]+	118.065	True	6.57701e+08	3.86253e+08	3.5671e+08	5.63296e+08	4.64131e+08	5.24902e+08	5.91346e+08	7.07244e+08	7.41527e+08	6.54985e+08	6.39889e+08	9.13005e+08	0.00797236	0.69515	-0.524604	4.92166e+08	1.13035e+08	4.61465e+07	22.9669	7.07999e+08	1.13322e+08	4.62636e+07	16.006	0.0366058	1.31572	1.29846	2.09841	C8H7N	Indoles	SIKJAQJRHWYJAI-UHFFFAOYSA-N	C=1C=CC=2NC=CC2C1	C00463	798	HMDB0000738	Organoheterocyclic compounds	Indoles and derivatives	DOWN
POS2780	Indole-3-acrylic acid	5.25	170.06	[M+H-H2O]+	170.06	True	2.04412e+08	1.03721e+08	1.24628e+08	1.69002e+08	1.1662e+08	1.42033e+08	1.62601e+08	2.42648e+08	2.23742e+08	1.83936e+08	2.08237e+08	2.5978e+08	0.00814613	0.671705	-0.574101	1.43403e+08	3.74802e+07	1.53012e+07	26.1363	2.1349e+08	3.63009e+07	1.48198e+07	17.0035	0.0370697	1.31566	1.29606	2.08905	C11H9NO2	Indoles	PLVPPLCLBIEYEA-AATRIKPKSA-N	O=C(O)C=Cc1c[nH]c2ccccc12	C21283	5375048	HMDB0000734	Organoheterocyclic compounds	Indoles and derivatives	DOWN
POS4886	2-(2-hydroxy-phenyl)-thiazole-4-carboxylic acid	0.857	222.019	[M+H]+	222.022	True	3.67356e+09	4.35841e+09	4.01354e+09	3.19935e+09	4.4058e+09	3.60297e+09	6.29664e+09	6.41376e+09	3.62315e+09	6.01375e+09	5.1926e+09	5.30771e+09	0.00635272	0.707924	-0.498333	3.87561e+09	4.70259e+08	1.91982e+08	12.1338	5.4746e+09	1.03766e+09	4.23623e+08	18.9541	0.0318946	1.31449	1.32304	2.19704	C10H7NO3S	Thiazolecarboxylic acids and derivatives	UCVBEULMPJTLLH-UHFFFAOYSA-N	C1=CC=C(C(=C1)C2=NC(=CS2)C(=O)O)O	---	136077166	---	Organoheterocyclic compounds	Azoles	DOWN
NEG1992	Pyroglutamylglycine	1.571	185.054	[M-H]-	185.057	TRUE	7.4919e+07	3.28966e+08	4.33944e+08	2.25732e+08	3.23123e+08	2.66549e+08	1.31879e+08	9.25233e+07	4.20252e+07	1.66412e+08	9.40462e+07	6.04913e+07	0.0071395	2.81461	1.49293	2.75539e+08	1.20848e+08	4.93359e+07	43.8587	9.78961e+07	4.56367e+07	1.86311e+07	46.6175	0.0341373	1.31295	1.31058	2.14633	C7H10N2O4	Peptides	HLPLTUJPJMFPMP-BYPYZUCNSA-N	OC(=O)CNC(=O)C([H])(C1)NC(=O)C1	---	152981	HMDB0061890	Organic acids and derivatives	Carboxylic acids and derivatives	UP
NEG7554	10-Hydroxycamptothecin	4.868	363.1	[M-H2O-H]-	363.099	TRUE	1.99525e+07	8.58982e+06	8.74591e+06	2.51326e+07	1.34773e+07	1.30739e+07	5.62092e+07	7.40101e+07	1.53377e+07	5.05409e+07	6.82655e+07	2.64335e+07	0.00656575	0.305959	-1.70859	1.48287e+07	6.53075e+06	2.66617e+06	44.0414	4.84661e+07	2.32021e+07	9.47224e+06	47.8729	0.0322798	1.31223	1.31956	2.18272	C20H16N2O5	Camptothecins	HAWSQZCWOQZXHI-FQEVSTJZSA-N	O=C1OCC=2C(=O)N3C(=CC2C1(O)CC)C=4N=C5C=CC(O)=CC5=CC4C3	C17939	97226	HMDB0244271	Alkaloids and derivatives	Camptothecins	DOWN
POS14362	N-Formylmethionine leucyl-phenylalanine	5.257	438.208	[M+H]+	438.206	True	3.64054e+07	5.6721e+07	5.45161e+07	4.05714e+07	3.41634e+07	3.24704e+07	6.31182e+07	5.25417e+07	7.80026e+07	6.89387e+07	6.89048e+07	1.11303e+08	0.00714449	0.575525	-0.79705	4.24746e+07	1.05601e+07	4.31113e+06	24.8621	7.38015e+07	2.01879e+07	8.24167e+06	27.3543	0.0341373	1.31206	1.3105	2.14603	C21H31N3O5S	Peptides	PRQROPMIIGLWRP-UHFFFAOYSA-N	CSCCC(N=CO)C(O)=NC(CC(C)C)C(O)=NC(Cc1ccccc1)C(=O)O	---	4364	HMDB0255144	Organic acids and derivatives	Carboxylic acids and derivatives	DOWN
NEG11242	(2E)-3-(3,4-dimethoxyphenyl)-1-[1-(4-methoxyphenyl)(1,2,3,4-tetrahydrobeta-car bolin-2-yl)]prop-2-en-1-one	4.755	513.204	[2M-H]-	513.203	TRUE	2.07091e+08	2.83998e+08	2.89489e+08	3.28928e+08	2.94421e+08	3.07466e+08	5.42399e+08	3.28389e+08	3.63547e+08	5.72885e+08	4.11379e+08	3.99116e+08	0.0062129	0.653774	-0.613137	2.85232e+08	4.15061e+07	1.69448e+07	14.5517	4.36286e+08	9.88474e+07	4.03543e+07	22.6566	0.0315005	1.31202	1.32538	2.20671	C29H28N2O4	Harmala alkaloids	MMXRVDKVOINEFC-OQLLNIDSSA-N	COc1ccc(C2c3[nH]c4ccccc4c3CCN2C(=O)C=Cc2ccc(OC)c(OC)c2)cc1	---	17112385	---	Alkaloids and derivatives	Harmala alkaloids	DOWN
NEG1425	Aminoadipic acid	0.915	160.058	[M-H]-	160.062	TRUE	2.58769e+08	1.20758e+08	6.90483e+07	1.75268e+08	7.90831e+07	1.27548e+08	2.47318e+08	2.33933e+08	4.07655e+08	2.20265e+08	2.43606e+08	4.03521e+08	0.00724275	0.472855	-1.08053	1.38412e+08	7.01499e+07	2.86386e+07	50.6818	2.92716e+08	8.79386e+07	3.59008e+07	30.0423	0.0344563	1.31166	1.30902	2.1401	C6H11NO4	Amino acids and derivatives	OYIFNHCXNCRBQI-BYPYZUCNSA-N	O=C(O)CCCC(N)C(=O)O	C00956	92136;59066632	HMDB0000510	Organic acids and derivatives	Carboxylic acids and derivatives	DOWN
POS547	Di-N-propylamine	13.693	102.128	[M+H]+	102.128	True	8.36275e+08	5.06822e+08	593999566	2.61314e+08	7.50768e+08	2.57007e+08	9.76708e+07	3.43821e+08	8.44428e+06	2.88758e+08	5.97423e+07	2.4617e+07	0.00616428	3.89548	1.9618	5.34364e+08	2.42396e+08	9.89578e+07	45.3616	1.37176e+08	1.43162e+08	5.84458e+07	104.364	0.0315005	1.31159	1.3262	2.21012	C6H15N	Organonitrogen compounds	WEHWNAOGRSTTBQ-UHFFFAOYSA-N	CCCNCCC	---	8902	HMDB0302261	Organic nitrogen compounds	Organonitrogen compounds	UP
NEG7388	5-[(1-methylindol-3-yl)methylene]-1-(3-methylphenyl)-1,3-dihydropyrimidine-2,4 ,6-trione	5.214	358.121	[M-H]-	358.12	TRUE	3.66489e+07	8.15188e+07	9.41085e+07	5.0241e+07	4.25924e+07	4.13821e+07	1.14363e+08	1.35654e+08	6.60693e+07	1.40353e+08	9.80926e+07	9.40332e+07	0.0074077	0.534244	-0.90443	5.77486e+07	2.40258e+07	9.80849e+06	41.6041	1.08094e+08	2.79402e+07	1.14065e+07	25.848	0.0346488	1.30904	1.30657	2.13032	C21H17N3O3	N-alkylindoles	YIKVTTODIBALQN-GZTJUZNOSA-N	Cc1cccc(N2C(=O)N=C(O)C(=Cc3cn(C)c4ccccc34)C2=O)c1	---	1822312	---	Organoheterocyclic compounds	Indoles and derivatives	DOWN
POS10666	2-Butene-1,4-diol, 2-[2-[(1S,8aR)-1,4,4a,5,6,7,8,8a-octahydro-2-(hydroxymethyl)-5,5,8a-trimethyl-1-naphthalenyl]ethyl]-, (2Z)-	11.526	345.239	[M+Na]+	345.24	True	8.12948e+06	3.26438e+06	1.52286e+06	1.16571e+06	7.57807e+06	4.91468e+06	5.05182e+07	5.17737e+07	1.39406e+07	7.47485e+07	5.86249e+07	3.63636e+06	0.00739244	0.10494	-3.25237	4.42919e+06	2.97648e+06	1.21514e+06	67.2013	4.2207e+07	2.74801e+07	1.12187e+07	65.1078	0.0346488	1.30715	1.30679	2.13121	C20H34O3	Diterpenoids	QKFYQBBBSKOMPQ-BKOATVBFSA-N	OCC=C(CO)CCC1C(=CCC2C(C)(C)CCCC12C)CO	---	23815421	---	Lipids and lipid-like molecules	Prenol lipids	DOWN
NEG97	Alanine	0.852	88.0376	[M-H]-	88.0404	TRUE	3.09971e+08	1.38545e+08	8.76535e+07	1.27212e+08	1.43844e+08	1.39829e+08	4.3868e+08	2.40196e+08	3.17893e+08	2.48464e+08	2.75559e+08	4.29395e+08	0.00592701	0.485622	-1.04209	1.57842e+08	7.73314e+07	3.15704e+07	48.9928	3.25031e+08	8.87309e+07	3.62242e+07	27.2992	0.0309578	1.30691	1.33028	2.22716	C3H7NO2	Amino acids and derivatives	QNAYBMKLOCPYGJ-REOHCLBHSA-N	O=C(O)C(N)C	C00041	71080;7311725	HMDB0000161	Organic acids and derivatives	Carboxylic acids and derivatives	DOWN
POS13682	Phyllanthin	5.547	419.244	[M+2H]2+	419.243	True	1.3883e+07	6.6444e+07	8.33737e+07	1.2665e+08	7.27862e+07	1.10704e+08	3.52735e+07	2.63442e+07	1.9067e+07	1.516e+07	3.72972e+07	1.11858e+07	0.00800977	3.28309	1.71506	7.89736e+07	3.93226e+07	1.60534e+07	49.7921	2.40546e+07	1.07338e+07	4.38204e+06	44.6224	0.0366139	1.30604	1.29794	2.09638	C24H34O6	Dibenzylbutane lignans	KFLQGJQSLUYUBF-WOJBJXKFSA-N	O(C1=CC=C(C=C1OC)CC(COC)C(COC)CC2=CC=C(OC)C(OC)=C2)C	C10746	9953821	HMDB0256511	Lignans, neolignans and related compounds	Dibenzylbutane lignans	UP
NEG4416	Galangin	5.91	269.111	[M-H]-	269.112	TRUE	1.6347e+07	4.19892e+07	4.84261e+07	2.43189e+07	4.25419e+07	3.87634e+07	6.59409e+07	9.66098e+07	4.84055e+07	6.84062e+07	7.77707e+07	4.37362e+07	0.00741136	0.529815	-0.91644	3.53977e+07	1.23388e+07	5.03728e+06	34.8575	6.68115e+07	1.94041e+07	7.92169e+06	29.043	0.0346488	1.30504	1.30651	2.1301	C15H10O5	Flavonols	VCCRNZQBSJXYJD-UHFFFAOYSA-N	O=C1C(O)=C(OC=2C=C(O)C=C(O)C12)C=3C=CC=CC3	C10044	5281616	HMDB0029521	Flavonoids	Flavonoids	DOWN
NEG11404	Primeverin	7.073	521.153	[M-H]-	521.151	TRUE	445.665	1.94273e+06	1.7555e+06	1.18226e+06	130616	402257	1.01445e+07	1.33453e+07	1.4573e+06	11770428	1.06169e+07	1.67708e+06	0.00725633	0.11046	-3.17841	902301	842342	343885	93.3548	8.16859e+06	5.23166e+06	2.13582e+06	64.0461	0.0344563	1.30467	1.30882	2.13928	C20H28O13	Glycosyl compounds	DZRVGBRAMLSZDQ-HSMQXHTESA-N	O=C(OC)C1=CC=C(OC)C=C1OC2OC(COC3OCC(O)C(O)C3O)C(O)C(O)C2O	---	3038513	---	Organic oxygen compounds	Organooxygen compounds	DOWN
NEG7601	Theasaponin F1	2.084	365.068	[M-H]-	365.067	TRUE	1.38375e+07	6.14759e+07	5.71487e+07	2.19418e+07	4.97701e+07	3.38193e+07	1.73964e+07	7.7801e+06	4.89736e+06	1.52619e+07	1.86961e+07	1.08738e+07	0.00819273	3.17724	1.66777	3.96655e+07	1.94877e+07	7.95581e+06	49.13	1.24843e+07	5.52658e+06	2.25622e+06	44.2683	0.0371712	1.30463	1.29542	2.08657	C20H14O7	Naphthacenes	BJSNGVYBQJIGRT-UHFFFAOYSA-N	CC1=C(C(O)=O)C(O)=CC2=CC3=C(C(O)=C12)C(=O)C1=C(O)C=C(O)C=C1C3	---	127693	HMDB0302085	Benzenoids	Naphthacenes	UP
POS8400	Phe-Met	5.578	297.126	[M+H]+	297.127	True	3.15995e+07	8.75323e+07	8.6179e+07	1.22894e+08	6.58927e+07	1.29985e+08	1.99826e+07	4.26137e+07	4.59966e+07	3.78156e+07	3.72412e+07	2.79674e+07	0.00699052	2.47656	1.30834	8.73472e+07	3.64722e+07	1.48897e+07	41.7554	3.52695e+07	9.65803e+06	3.94287e+06	27.3835	0.0336116	1.3032	1.31286	2.15549	C14H20N2O3S	Peptides	PYOHODCEOHCZBM-RYUDHWBXSA-N	CSCC[C@@H](C(=O)O)NC(=O)[C@H](CC1=CC=CC=C1)N	---	7010506	HMDB0029001	Organic acids and derivatives	Carboxylic acids and derivatives	UP
NEG2931	Alanylglutamic acid	0.914	217.08	[M-H]-	217.083	TRUE	1.08265e+08	8.84801e+07	9.97157e+07	2.11251e+08	8.7722e+07	1.75871e+08	1.73654e+08	2.58696e+08	3.08857e+08	1.61549e+08	2.20287e+08	2.8978e+08	0.00836627	0.545932	-0.873207	1.28551e+08	5.21424e+07	2.12871e+07	40.5617	2.35471e+08	6.06476e+07	2.47593e+07	25.7559	0.0374035	1.30138	1.29306	2.07747	C8H14N2O5	Carboxylic acids and derivatives	VYZAGTDAHUIRQA-WHFBIAKZSA-N	C[C@H](N)C(=O)N[C@@H](CCC(O)=O)C(O)=O	C20958	128841	HMDB0028686	Organic acids and derivatives	Carboxylic acids and derivatives	DOWN
NEG3444	1-Carboxyethylphenylalanine	6.41	236.09	[M-H]-	236.092	TRUE	5.4168e+07	1.04334e+08	1.16702e+08	1.05712e+08	7.37454e+07	8.26843e+07	6.3202e+07	6.30895e+07	3.34855e+07	6.74721e+07	5.02452e+07	4.06826e+07	0.00829213	1.68883	0.75602	8.95575e+07	2.35193e+07	9.60172e+06	26.2617	5.30295e+07	1.38235e+07	5.6434e+06	26.0675	0.0372902	1.29792	1.29407	2.08133	C12H15NO4	Carboxylic acids and derivatives	MSBSJGQKNVMMQB-SCZZXKLOSA-N	C[C@@H](N[C@@H](CC1=CC=CC=C1)C(O)=O)C(O)=O	---	127261991	HMDB0240628	Organic acids and derivatives	Carboxylic acids and derivatives	UP
POS10282	2-(4-Ethenyl-2,5-Dimethylhexa-2,5-Dienoxy)-6-(Hydroxymethyl)Oxane-3,4,5-Triol	0.884	337.171	[M+H]+	337.169	True	1.95323e+08	4.56214e+08	4.79341e+08	3.13189e+08	3.52915e+08	2.75961e+08	1.72592e+08	2.11528e+08	1.48699e+08	2.02054e+08	2.52584e+08	1.62441e+08	0.00826829	1.80272	0.850175	3.4549e+08	1.08313e+08	4.42188e+07	31.3506	1.9165e+08	3.81509e+07	1.55751e+07	19.9066	0.0372902	1.29668	1.29439	2.08258	C16H26O6	Fatty acyl glycosides	FOWZPEXPOVXJSN-MIYBPCGNSA-N	OCC1OC(OCC(=CC(C=C)C(=C)C)C)C(O)C(O)C1O	---	45359760	---	Lipids and lipid-like molecules	Fatty Acyls	UP
NEG9422	N-{2-[2-methyl-5-(phenylmethoxy)indol-3-yl]ethyl}(1-methylpyrazol-5-yl)carboxa mide	5.547	433.188	[M-H]-	433.188	TRUE	9.49782e+06	6.75539e+06	6.03767e+06	1.1718e+07	4.06221e+06	6.67538e+06	1.6401e+07	2.56413e+07	9.36848e+06	1.43083e+07	2.26045e+07	1.19284e+07	0.00785751	0.44634	-1.16378	7.45775e+06	2.71896e+06	1.11001e+06	36.4582	1.67087e+07	6.27914e+06	2.56345e+06	37.5801	0.0362965	1.29598	1.30008	2.10472	C23H24N4O2	3-alkylindoles	VVHKAOSBXNEURJ-UHFFFAOYSA-N	Cc1[nH]c2ccc(OCc3ccccc3)cc2c1CCNC(=O)c1ccnn1C	---	619612	---	Organoheterocyclic compounds	Indoles and derivatives	DOWN
NEG6221	Gliclazide	6.896	322.125	[M-H2O-H]-	322.123	TRUE	7.41963e+06	5.47708e+07	6.25526e+07	3.12187e+07	4.14793e+07	2.92847e+07	8.62994e+06	1.67414e+07	3.14002e+06	1.72915e+07	8.26322e+06	6.37565e+06	0.00802202	3.75115	1.90733	3.77876e+07	1.97637e+07	8.0685e+06	52.3021	1.00736e+07	5.72132e+06	2.33572e+06	56.7951	0.0366139	1.29544	1.29777	2.09572	C15H21N3O3S	Benzene and substituted derivatives	BOVGTQGAOIONJV-UHFFFAOYSA-N	CC1=CC=C(C=C1)S(=O)(=O)NC(=O)NN1CC2CCCC2C1	---	3475	HMDB0015252	Benzenoids	Benzene and substituted derivatives	UP
NEG3909	Fluroxypyr	0.992	252.96	[M-H2O-H]-	252.959	TRUE	8.68204e+07	5.67901e+07	4.44108e+07	1.29334e+07	7.4452e+07	2.55728e+07	1.77914e+07	3.45386e+06	1.25525e+07	8.59733e+06	9.22128e+06	1.79762e+07	0.00837362	4.32488	2.11266	5.01632e+07	2.82894e+07	1.15491e+07	56.3947	1.15988e+07	5.67329e+06	2.31611e+06	48.9129	0.0374035	1.29521	1.29296	2.07709	C7H5Cl2FN2O3	Polyhalopyridines	MEFQWPUMEMWTJP-UHFFFAOYSA-N	NC1=C(Cl)C(F)=NC(OCC(O)=O)=C1Cl	C18858	50465	---	Organoheterocyclic compounds	Pyridines and derivatives	UP
NEG4334	Sulfisoxazole	5.249	266.063	[M-H]-	266.061	TRUE	5.11204e+07	3.07876e+08	5.13678e+08	2.76559e+08	2.98244e+08	3.00085e+08	1.08323e+08	9.20894e+07	1.6673e+07	1.65717e+08	7.79689e+07	2.32416e+07	0.00821798	3.61057	1.85223	2.91261e+08	1.46803e+08	5.99321e+07	50.4027	8.06689e+07	5.57298e+07	2.27516e+07	69.0846	0.0371754	1.29462	1.29507	2.08523	C11H13N3O3S	Aminobenzenesulfonamides	NHUHCSRWZMLRLA-UHFFFAOYSA-N	CC1=NOC(NS(=O)(=O)C2=CC=C(N)C=C2)=C1C	C07318	5344	HMDB0014408	Benzenoids	Benzene and substituted derivatives	UP
NEG5905	Feruloyltyramine	0.844	312.126	[M-H]-	312.124	TRUE	1.37164e+08	6.10674e+07	5.37587e+07	1.6901e+08	3.41237e+07	8.95256e+07	1.99992e+08	2.64606e+08	5.6995e+08	1.79992e+08	2.23547e+08	3.3414e+08	0.00877227	0.307325	-1.70216	9.0775e+07	5.24145e+07	2.13981e+07	57.7412	2.95371e+08	1.45197e+08	5.92765e+07	49.1575	0.0385425	1.29195	1.28769	2.05689	C18H19NO4	Methoxyphenols	NPNNKDMSXVRADT-WEVVVXLNSA-N	OC(=NCCC1=CC=C(O)C=C1)C=CC2=CC=C(O)C(OC)=C2	C02717	5280537	HMDB0029365	Benzenoids	Phenols	DOWN
NEG1744	N-Acetylaspartic acid	1.58	174.037	[M-H]-	174.041	TRUE	1.68611e+07	7.09839e+07	5.93712e+07	3.21111e+07	3.56284e+07	2.52805e+07	1.48549e+07	8.08114e+06	2.02353e+06	9.67677e+06	2.38569e+07	9.27249e+06	0.00972055	3.5451	1.82583	4.00394e+07	2.08262e+07	8.50225e+06	52.0143	1.12943e+07	7.39558e+06	3.01923e+06	65.4807	0.0416009	1.28837	1.27583	2.01231	C6H9NO5	Amino acids and derivatives	OTCCIMWXFLJLIA-BYPYZUCNSA-N	CC(O)=N[C@@H](CC(=O)O)C(=O)O	C01042	97508	HMDB0000812	Organic acids and derivatives	Carboxylic acids and derivatives	UP
POS1606	6-Methyl-2-pyridinecarboxylic acid	4.593	138.055	[M+Na]+	138.055	True	1.23249e+08	1.99392e+08	2.24473e+08	2.06127e+08	1.05947e+08	1.44007e+08	5.57379e+08	4.80666e+08	2.0687e+08	8.98768e+08	4.03988e+08	346010382	0.009568	0.346684	-1.5283	1.67199e+08	4.90985e+07	2.00444e+07	29.3653	4.8228e+08	2.36497e+08	9.65496e+07	49.0373	0.0412098	1.28598	1.27768	2.01918	C7H7NO2	Pyridines and derivatives	LTUUGSGSUZRPRV-UHFFFAOYSA-N	CC1=CC=CC(=N1)C(O)=O	---	70282	HMDB0247665	Organoheterocyclic compounds	Pyridines and derivatives	DOWN
POS1130	Salicylaldehyde	2.33	123.044	[M+H]+	123.044	True	1.01572e+09	4.93403e+08	2.00772e+09	3.14196e+09	1.49305e+09	2.48233e+09	1.50448e+09	4.38227e+09	3.74543e+09	3.64928e+09	4.44813e+09	3.88694e+09	0.0115103	0.491947	-1.02343	1.77236e+09	9.7175e+08	3.96715e+08	54.8279	3.60276e+09	1.07966e+09	4.4077e+08	29.9677	0.045951	1.2849	1.25561	1.93891	C7H6O2	Aldehydes	SMQUZDBALVYZAC-UHFFFAOYSA-N	C1=CC=C(C(=C1)C=O)O	C06202	6998	HMDB0034170	Organic oxygen compounds	Organooxygen compounds	DOWN
POS4482	Isoferulic acid	2.397	212.091	[M+H]+	212.092	True	1.0268e+08	8.44202e+08	8.46282e+08	3.3099e+08	3.18922e+08	5.14562e+08	9.64444e+07	1.42689e+08	5.74344e+07	1.06587e+08	1.13916e+08	4.23611e+07	0.0092944	5.28685	2.40241	4.9294e+08	3.02495e+08	1.23493e+08	61.3655	9.32388e+07	3.7234e+07	1.52007e+07	39.934	0.0403726	1.28467	1.28105	2.03178	C10H10O4	Hydroxycinnamic acids	QURCVMIEKCOAJU-HWKANZROSA-N	O=C(O)C=CC1=CC=C(OC)C(O)=C1	C10470	736186	HMDB0000955	Phenylpropanoids and polyketides	Cinnamic acids and derivatives	UP
POS11946	4-methylcyclohexyl 6-(4-hydroxy-3-methoxyphenyl)-4-methyl-2-oxo-1,3,6-trihydro pyrimidine-5-carboxylate	7.28	375.189	[M+Na]+	375.191	True	1.02864e+07	3.82887e+07	3.89925e+07	6.44928e+07	4.8065e+07	5.8593e+07	1.85867e+07	2.31538e+07	4.80731e+06	2.63225e+07	1.07946e+07	6.71082e+06	0.00873183	2.8627	1.51738	4.31197e+07	1.91785e+07	7.82961e+06	44.4774	1.50626e+07	8.91977e+06	3.64148e+06	59.2179	0.0385425	1.28315	1.28822	2.05889	C20H26N2O5	Methoxyphenols	CAFFMLWUOKJJOO-UHFFFAOYSA-N	COc1cc(C2NC(O)=NC(C)=C2C(=O)OC2CCC(C)CC2)ccc1O	---	3103253	---	Benzenoids	Phenols	UP
POS5355	2-(3-carboxypropanoylamino)hexanoic acid	6.075	232.118	[M+H]+	232.118	True	6.87595e+07	8.14698e+07	7.40672e+07	4.54584e+07	8.73664e+07	4.90846e+07	4.21828e+07	4.52109e+07	3.01781e+07	5.97762e+07	3.3505e+07	3.33794e+07	0.00862707	1.66319	0.733957	6.7701e+07	1.70837e+07	6.97438e+06	25.234	4.07054e+07	1.09774e+07	4.4815e+06	26.9679	0.0383453	1.28046	1.28959	2.06414	C10H17NO5	Amino acids and derivatives	HVHVSXVMYPKOKL-UHFFFAOYSA-N	CCCCC(N=C(O)CCC(=O)O)C(=O)O	---	3596795	---	Organic acids and derivatives	Carboxylic acids and derivatives	UP
POS8421	Avenoleic acid	11.517	297.242	[M+Na]+	297.243	True	3.03248e+06	1.34901e+07	2.41049e+07	1.94567e+07	4.87442e+07	2.89703e+07	4.83782e+06	5.34216e+06	1.37188e+06	768021	2.09066e+06	525647	0.00938188	9.22583	3.20568	2.29664e+07	1.55005e+07	6.32803e+06	67.4917	2.48936e+06	2.09192e+06	854023	84.0343	0.0406371	1.28018	1.27996	2.02771	C18H32O3	Fatty Acyls	MZQXAWAWDWCIKG-OHPMOLHNSA-N	CCCC(O)C\C=C/C\C=C/CCCCCCCC(O)=O	---	75536015	HMDB0029978	Lipids and lipid-like molecules	Fatty Acyls	UP
NEG7499	(3,4-dimethoxyphenyl)-N-[3-(4-pyridylcarbonyl)phenyl]carboxamide	5.769	361.121	[M-H]-	361.119	TRUE	3.09422e+08	6.36879e+08	2.01002e+09	8.64795e+08	1.22009e+09	6.47574e+08	1.10687e+08	1.85835e+08	155952070	1.48075e+08	1.50966e+08	1.96675e+08	0.00920456	5.99962	2.58487	9.48131e+08	6.00614e+08	2.452e+08	63.3472	1.58032e+08	3.05327e+07	1.24649e+07	19.3206	0.0402108	1.28001	1.28217	2.036	C21H18N2O4	Aromatic anilides	OLRKOGBBUXFCJS-UHFFFAOYSA-N	COc1ccc(C(O)=Nc2cccc(C(=O)c3ccncc3)c2)cc1OC	---	42648185	---	Benzenoids	Benzene and substituted derivatives	UP
NEG9900	2-{2-oxo-4-[N-benzylcarbamoyl]hydroquinolyl}-N-(2,4,6-trimethylphenyl)acetamid e	6.184	452.2	[M-H2O-H]-	452.198	TRUE	7.18575e+06	1.88027e+07	1.95331e+07	6.69996e+06	2.74205e+06	8.24138e+06	4.71234e+07	6.62672e+07	7.77525e+06	7.06483e+07	6.0798e+07	2.0162e+07	0.00972823	0.231712	-2.1096	1.05342e+07	6.94604e+06	2.83571e+06	65.9382	4.54624e+07	2.59443e+07	1.05917e+07	57.0677	0.0416009	1.2794	1.27574	2.01197	C28H27N3O3	Quinoline carboxamides	FGSVYYREXDSLJB-UHFFFAOYSA-N	Cc1cc(C)c(N=C(O)Cn2c(=O)cc(C(O)=NCc3ccccc3)c3ccccc32)c(C)c1	---	25238703	---	Organoheterocyclic compounds	Quinolines and derivatives	DOWN
POS19467	Rubusoside	5.971	665.313	[M+H]+	665.314	True	1.36871e+06	1.54444e+07	1.79695e+07	1.04452e+07	1.91162e+07	1.61992e+07	6.84817e+06	6.37088e+06	699532	6.57815e+06	2.89501e+06	454694	0.00974043	3.37758	1.75599	1.34239e+07	6.61891e+06	2.70216e+06	49.307	3.9744e+06	3.00198e+06	1.22555e+06	75.5328	0.0416009	1.27934	1.27559	2.01142	C32H50O13	Steviol glycosides	YWPVROCHNBYFTP-OSHKXICASA-N	O=C(OC1OC(CO)C(O)C(O)C1O)C2(C)CCCC3(C)C2CCC45CC(=C)C(OC6OC(CO)C(O)C(O)C6O)(CCC43)C5	---	24721373	HMDB0341391	Lipids and lipid-like molecules	Prenol lipids	UP
POS905	Creatinine	0.915	114.067	[M+H]+	114.066	True	3.19531e+08	6.38398e+08	6.54647e+08	4.55188e+08	3.67785e+08	2.97219e+08	1.99712e+08	2.47235e+08	2.33824e+08	2.0981e+08	2.81549e+08	2.96458e+08	0.00982941	1.86081	0.895932	4.55461e+08	1.57699e+08	6.43805e+07	34.6241	2.44765e+08	3.84777e+07	1.57084e+07	15.7203	0.0416386	1.27678	1.27452	2.00747	C4H7N3O	Amino acids and derivatives	DDRJAANPRJIHGJ-GLFQYTTQNA-N	N=C1N=C(O)CN1C	C00791	588	HMDB0000562	Organic acids and derivatives	Carboxylic acids and derivatives	UP
NEG4098	Galactose 1-phosphate	0.763	259.019	[M-H]-	259.022	TRUE	1.42846e+08	1.25082e+08	1.72265e+08	2.80318e+08	1.35917e+08	1.79279e+08	1.18348e+08	9.38877e+07	6.27975e+07	8.53799e+07	1.03532e+08	1.07284e+08	0.010207	1.81312	0.858475	1.72618e+08	5.68097e+07	2.31924e+07	32.9107	9.52048e+07	1.94902e+07	7.95686e+06	20.4719	0.0425257	1.27656	1.27008	1.9911	C6H13O9P	Monosaccharides	HXXFSFRBOHSIMQ-FPRJBGLDSA-N	O=P(O)(O)O[C@H]1O[C@H](CO)[C@H](O)[C@H](O)[C@H]1O	C00446	---	HMDB0000645	Organic oxygen compounds	Organooxygen compounds	UP
NEG7666	Feruloyl quinic acid	5.618	367.098	[M-H]-	367.103	TRUE	9.13262e+06	3.30869e+07	4.31347e+07	3.30871e+07	2.92778e+07	2.68433e+07	1.1164e+07	2.27206e+07	1.15191e+07	6.9872e+06	1.3588e+07	1.19208e+07	0.00983043	2.24086	1.16405	2.90937e+07	1.1248e+07	4.59197e+06	38.6612	1.29833e+07	5.24818e+06	2.14256e+06	40.4226	0.0416386	1.27627	1.27451	2.00743	C17H20O9	Cyclic alcohols and derivatives	MOKUYUICRPXHER-UHFFFAOYSA-N	O=C(OC1CC(O)(C(=O)O)CC(O)C1O)C=CC2=CC=C(O)C(OC)=C2	---	10133609	HMDB0302684	Organic oxygen compounds	Organooxygen compounds	UP
POS4860	Precocene II	6.078	221.117	[M+H]+	221.117	True	694803	4.30694e+07	6.4287e+07	2.49586e+06	4.44932e+06	4.59378e+06	1.16614e+08	2.2048e+08	4.27383e+07	1.7399e+08	2.15092e+08	3.18117e+07	0.00992014	0.149352	-2.74321	1.99317e+07	2.70251e+07	1.10329e+07	135.588	1.33455e+08	8.33375e+07	3.40224e+07	62.4463	0.0417932	1.2759	1.27345	2.00348	C13H16O3	2,2-dimethyl-1-benzopyrans	PTIDGSWTMLSGAH-UHFFFAOYSA-N	O(C1=CC=2OC(C=CC2C=C1OC)(C)C)C	C09018	12565	HMDB0256742	Organoheterocyclic compounds	Benzopyrans	DOWN
NEG3003	Methyl 5-hydroxyoxindole-3-acetate	5.867	220.058	[M-H]-	220.061	TRUE	7.43436e+07	1.63318e+08	1.87148e+08	1.34981e+08	1.70444e+08	1.40775e+08	9.13792e+07	1.05477e+08	4.34628e+07	9.34413e+07	1.09695e+08	6.01104e+07	0.0103567	1.72968	0.790506	1.45168e+08	3.9673e+07	1.61964e+07	27.329	8.39277e+07	2.63782e+07	1.07688e+07	31.4297	0.0426847	1.27259	1.26835	1.98478	C11H11NO4	Indoles and derivatives	PQPVNWBNDOFPBO-UHFFFAOYSA-N	COC(=O)CC1C(=O)NC2=CC=C(O)C=C12	---	71391107	HMDB0038990	Organoheterocyclic compounds	Indoles and derivatives	UP
POS13406	Flumethasone	6.895	411.201	[M+CH3OH+H]+	411.2	True	445.665	445.665	1.1496e+06	462303	445.665	46127.9	1.80501e+07	1.21707e+07	50878	1.39824e+07	2.30989e+07	3.76297e+06	0.0083907	0.0233333	-5.42146	276562	464439	189606	167.933	1.18526e+07	8.65158e+06	3.53199e+06	72.9928	0.0374035	1.272	1.29273	2.0762	C22H28F2O5	21-hydroxysteroids	WXURHACBFYSXBI-GQKYHHCASA-N	O=C1C=CC2(C(=C1)C(F)CC3C4CC(C)C(O)(C(=O)CO)C4(C)CC(O)C32F)C	C14479	16490	HMDB0252336	Lipids and lipid-like molecules	Steroids and steroid derivatives	DOWN
POS3802	4-Chlorohippuric acid	13.686	196.017	[2M+H]+	196.016	True	3.88033e+08	2.7e+08	4.28962e+08	2.30473e+08	3.91536e+08	3.31693e+08	2.37781e+08	2.16982e+08	2.41432e+08	2.83244e+08	9.26647e+07	1.08149e+08	0.0094259	1.72903	0.789966	3.40116e+08	7.72562e+07	3.15397e+07	22.7147	1.96709e+08	7.77873e+07	3.17565e+07	39.5444	0.0407125	1.2707	1.27942	2.02568	C9H8ClNO3	Benzamides	COYZIYOEXGRBHQ-UHFFFAOYSA-N	O=C(O)CNC(=O)c1ccc(Cl)cc1	---	26009	---	Benzenoids	Benzene and substituted derivatives	UP
POS21458	Poliumoside	5.293	769.253	[M+H]+	769.256	True	1.23908e+08	2.21633e+06	702669	883038	2.60406e+06	6.09757e+07	223157645	9.5687e+07	7.9581e+07	1.60845e+08	1.19485e+08	1.01206e+08	0.00866312	0.245256	-2.02764	3.18817e+07	5.0962e+07	2.08051e+07	159.847	1.29994e+08	5.34582e+07	2.18242e+07	41.1237	0.0383939	1.26891	1.28912	2.06233	C35H46O19	Oligosaccharides	YMWRMAOPKNYHMZ-LLVTZOIGSA-N	O=C(OC1C(OC(OCCC2=CC=C(O)C(O)=C2)C(O)C1OC3OC(C)C(O)C(O)C3O)COC4OC(C)C(O)C(O)C4O)C=CC5=CC=C(O)C(O)=C5	---	10373017	---	Organic oxygen compounds	Organooxygen compounds	DOWN
NEG6462	Ranitidine S-oxide	5.902	329.131	[M-H]-	329.129	TRUE	2.82837e+07	7.67171e+07	1.02093e+08	9.00698e+07	6.02653e+07	7.76718e+07	1.30288e+08	1.62875e+08	6.83251e+07	1.62673e+08	1.34839e+08	1.11836e+08	0.0108018	0.564454	-0.825072	7.25168e+07	2.58215e+07	1.05416e+07	35.6076	1.28473e+08	3.54725e+07	1.44816e+07	27.611	0.0440425	1.26793	1.26332	1.9665	C13H22N4O4S	Aralkylamines	SKHXRNHSZTXSLP-UKTHLTGXSA-N	CN\C(NCCS(=O)CC1=CC=C(CN(C)C)O1)=C/N(=O)=O	---	---	HMDB0257111	Organic nitrogen compounds	Organonitrogen compounds	DOWN
NEG1586	Quinolacetic acid	5.04	167.032	[M-H]-	167.034	TRUE	4.59931e+07	1.53704e+08	1.29772e+08	3.63021e+08	6.65389e+07	2.62147e+08	3.99136e+06	1.35083e+07	2.01821e+07	5.12677e+06	1.06192e+07	2.67497e+07	0.0102351	12.7365	3.67089	1.70196e+08	1.2142e+08	4.95693e+07	71.3411	1.33629e+07	8.81947e+06	3.60053e+06	65.9997	0.0425257	1.26727	1.26975	1.98991	C8H8O4	Organooxygen compounds	RFJUCKOEXRTZPN-UHFFFAOYSA-N	OC(=O)CC1(O)C=CC(=O)C=C1	---	6453213	HMDB0240257	Organic oxygen compounds	Organooxygen compounds	UP
POS12075	1-(3',4'-dihydroxy-5'-methoxyphenyl)-7-(3'',4''-dihydroxyphenyl)heptan-3-one	6.079	378.191	[M+H]+	378.191	True	1.27065e+08	1.06005e+09	1.68083e+09	1.05557e+08	1.27382e+08	1.46499e+08	2.76878e+09	5.37873e+09	1.08795e+09	3.49403e+09	4.60647e+09	8.66063e+08	0.0106495	0.178408	-2.48675	5.41231e+08	6.71757e+08	2.74244e+08	124.117	3.03367e+09	1.82972e+09	7.46982e+08	60.3138	0.0436196	1.26552	1.26502	1.97267	C20H24O6	Linear diarylheptanoids	VROIYIJLFIRSJU-UHFFFAOYSA-N	O=C(CCC1=CC(O)=C(O)C(OC)=C1)CCCCC2=CC=C(O)C(O)=C2	---	100642075	---	Phenylpropanoids and polyketides	Diarylheptanoids	DOWN
NEG8335	E-64	5.907	392.167	[M-H2O-H]-	392.171	TRUE	1.29574e+07	1.22288e+08	2.0375e+08	1.23138e+07	1.01345e+07	2.11769e+07	4.74223e+08	8.82837e+08	1.24304e+08	4.98107e+08	7.46796e+08	1.31213e+08	0.0103571	0.133901	-2.90076	6.377e+07	8.11656e+07	3.31357e+07	127.279	4.76247e+08	3.10453e+08	1.26742e+08	65.1876	0.0426847	1.26532	1.26834	1.98476	C15H27N5O5	Oxirane carboxylic acids	LTLYEAJONXGNFG-UHFFFAOYSA-N	CC(C)CC(N=C(O)C1OC1C(=O)O)C(O)=NCCCCNC(=N)N	C01341	123985;164575936	HMDB0251665	Organic acids and derivatives	Carboxylic acids and derivatives	DOWN
POS7811	Dendrobine	4.763	284.16	[M+CH3OH+H]2+	284.162	True	3.62468e+08	4.00744e+08	4.25625e+08	3.23698e+08	3.34744e+08	3.30034e+08	2.42026e+08	2.2634e+08	3.73503e+08	2.2525e+08	2.24709e+08	3.12012e+08	0.0106695	1.35756	0.441019	3.62885e+08	4.18963e+07	1.71041e+07	11.5453	2.67306e+08	6.19306e+07	2.5283e+07	23.1684	0.0436196	1.26325	1.2648	1.97185	C16H23NO2	Indoles and derivatives	YCWDWJWRRMHVMZ-JSYFJIKASA-N	O=C1OC23C4N(C)CC5CCC(C13C2C(C)C)C45C	C09943	355017	---	---	---	UP
NEG6423	Metolachlor ESA	0.859	328.121	[M-H2O-H]-	328.122	TRUE	3.18647e+08	1.18387e+08	8.19509e+07	1.44753e+08	1.29272e+08	1.6572e+08	3.19225e+08	2.54101e+08	4.28492e+08	2.61792e+08	2.82438e+08	5.89292e+08	0.0112146	0.448982	-1.15527	1.59788e+08	8.2706e+07	3.37646e+07	51.7597	3.5589e+08	1.30922e+08	5.34486e+07	36.7872	0.0453629	1.26047	1.25878	1.95021	C15H23NO5S	Anilides	CIGKZVUEZXGYSV-UHFFFAOYSA-N	CCC1=CC=CC(C)=C1N(C(C)COC)C(CS(O)(=O)=O)=O	---	---	---	Benzenoids	Benzene and substituted derivatives	DOWN
POS5362	Butyrylcarnitine	5.082	232.154	[M+H]+	232.154	True	5.6882e+09	3.4916e+09	4.44337e+09	4.71607e+09	5.07159e+09	4.8572e+09	1.15104e+10	6.99595e+09	6.43614e+09	1.1635e+10	6.66173e+09	6.0883e+09	0.010008	0.573069	-0.803219	4.71134e+09	7.30058e+08	2.98045e+08	15.4958	8.22124e+09	2.61309e+09	1.06679e+09	31.7847	0.0420391	1.26024	1.27241	1.99965	C11H21NO4	Acyl carnitines	QWYFHHGCZUCMBN-SECBINFHSA-N	CCCC(=O)O[C@H](CC([O-])=O)C[N+](C)(C)C	C02862	213144	HMDB0002013	Lipids and lipid-like molecules	Fatty Acyls	DOWN
POS5218	Leucylproline	5.524	229.154	[M+H]+	229.155	True	9.44736e+08	1.81403e+09	2.03364e+09	2.20837e+09	1.73974e+09	1.89453e+09	9.53276e+08	1.46276e+09	1.12883e+09	1.22611e+09	1.17106e+09	1.0372e+09	0.0101732	1.52381	0.607687	1.77251e+09	4.38421e+08	1.78984e+08	24.7345	1.16321e+09	1.76002e+08	7.18527e+07	15.1308	0.0425257	1.25974	1.27047	1.99254	C11H20N2O3	Peptides	VTJUNIYRYIAIHF-IUCAKERBSA-N	CC(C)C[C@@H](C(=O)N1CCC[C@H]1C(=O)O)N	---	80817	HMDB0011175	Organic acids and derivatives	Carboxylic acids and derivatives	UP
POS2363	1,5-Naphthalenediamine	5.25	159.092	[M+H]+	159.092	True	4.14662e+08	2.20479e+08	2.48128e+08	3.69236e+08	2.38538e+08	3.05249e+08	3.25663e+08	4.67317e+08	5.42568e+08	4.00846e+08	3.89633e+08	5.6451e+08	0.0134365	0.667633	-0.582872	2.99382e+08	7.84323e+07	3.20198e+07	26.1981	4.48423e+08	9.32594e+07	3.8073e+07	20.7972	0.0508527	1.25881	1.23631	1.87171	C10H10N2	Naphthalenes	KQSABULTKYLFEV-UHFFFAOYSA-N	NC1=CC=CC2=C(N)C=CC=C12	C19463	16720	HMDB0244231	Benzenoids	Naphthalenes	DOWN
NEG7226	2-(1,5-Dihydroxy-3,4-dioxonaphthalen-2-yl)-3-methoxy-5-methylbenzoic acid	0.965	353.067	[M-H]-	353.067	TRUE	2.12909e+07	5.93619e+07	6.19849e+07	5.0805e+07	4.98413e+07	4.98704e+07	3.27876e+07	2.99028e+07	2.263e+07	3.34635e+07	3.14056e+07	3.01359e+07	0.011809	1.6257	0.701058	4.88591e+07	1.44801e+07	5.9115e+06	29.6366	3.00542e+07	3.90048e+06	1.59236e+06	12.9781	0.0466786	1.25776	1.25247	1.92779	C19H14O7	Phenylnaphthalenes	CPRXVUOMCYXPHA-UHFFFAOYSA-N	O=C(O)C=1C=C(C=C(OC)C1C=2C(=O)C(=O)C=3C(O)=CC=CC3C2O)C	---	10360755	---	Benzenoids	Naphthalenes	UP
NEG3599	3-Deazauridine	2.087	242.064	[M-H]-	242.067	TRUE	9.63416e+07	1.38095e+08	1.53084e+08	8.27914e+07	1.04434e+08	1.00598e+08	7.32215e+07	7.19537e+07	3.97447e+07	7.65583e+07	7.99797e+07	9.10614e+07	0.0114204	1.56142	0.642859	1.12557e+08	2.70279e+07	1.10341e+07	24.0126	7.20865e+07	1.72606e+07	7.04661e+06	23.9443	0.0457525	1.25746	1.25657	1.94232	C10H13NO6	Glycosyl compounds	CBOKZNLSFMZJJA-UHFFFAOYSA-N	O=c1cc(O)ccn1C1OC(CO)C(O)C1O	---	---	HMDB0243807	Organic oxygen compounds	Organooxygen compounds	UP
NEG6993	1,2-seco-trypacidin	7.316	345.097	[M-H]-	345.098	TRUE	309518	32826.1	54341.2	345987	22740.3	291698	25922.3	1.97429e+06	852509	583907	1.85846e+06	1.54811e+06	0.0136858	0.154476	-2.69454	176185	154206	62954.2	87.5247	1.14053e+06	776124	316851	68.0492	0.0515409	1.25597	1.23397	1.86373	C18H18O7	Benzophenones	XJOBKBUGVMLSEJ-UHFFFAOYSA-N	O=C(OC)C=1C=C(O)C=C(OC)C1C(=O)C2=C(O)C=C(C=C2OC)C	---	23872041	---	Benzenoids	Benzene and substituted derivatives	DOWN
NEG2506	N-Lactoylleucine	6.217	202.105	[M-H]-	202.108	TRUE	5.95847e+07	9.18977e+07	1.57174e+08	8.95515e+07	7.00966e+07	8.35703e+07	6.04546e+07	5.10192e+07	3.18374e+07	5.98731e+07	4.0736e+07	3.52708e+07	0.012073	1.97669	0.983087	9.19791e+07	3.42204e+07	1.39704e+07	37.2046	4.65318e+07	1.2396e+07	5.06063e+06	26.6397	0.0474539	1.25391	1.24974	1.91819	C9H17NO4	Carboxylic acids and derivatives	BUMIGZVUJKNXCO-BQBZGAKWSA-N	CC(C)C[C@H](NC(=O)[C@H](C)O)C(O)=O	---	57329455	HMDB0062176	Organic acids and derivatives	Carboxylic acids and derivatives	UP
POS1540	Methylmalonic acid	4.219	136.062	[M+NH4]+	136.06	True	6.91566e+07	2.81715e+07	2.63697e+07	1.7973e+08	4.64864e+07	2.29352e+08	1.29349e+08	5.28709e+08	7.20782e+08	2.50083e+08	2.30423e+08	4.56041e+08	0.0138658	0.250181	-1.99895	9.65444e+07	8.6502e+07	3.53143e+07	89.5981	3.85898e+08	2.21765e+08	9.0535e+07	57.4672	0.0518359	1.25345	1.23229	1.85805	C4H6O4	Dicarboxylic acids and derivatives	ZIYVHBGGAOATLY-UHFFFAOYSA-N	CC(C(=O)O)C(=O)O	C02170	487	HMDB0000202	Organic acids and derivatives	Carboxylic acids and derivatives	DOWN
NEG2642	Kynurenine	6.059	207.074	[M-H]-	207.078	TRUE	4.68813e+07	8.43537e+07	9.05578e+07	7.08077e+07	6.14419e+07	6.73432e+07	2.06753e+08	1.58206e+08	6.99505e+07	1.83494e+08	2.26539e+08	8.80392e+07	0.00983096	0.451655	-1.14671	7.02309e+07	1.57719e+07	6.43883e+06	22.4571	1.55497e+08	6.37715e+07	2.60346e+07	41.0114	0.0416386	1.25329	1.27451	2.0074	C10H12N2O3	Ketones	YGPSJZOEDVAXAB-QMMMGPOBSA-N	O=C(O)C(N)CC(=O)C=1C=CC=CC1N	C00328	161166	HMDB0000684	Organic oxygen compounds	Organooxygen compounds	DOWN
NEG1321	Shikimic acid	2.451	155.032	[M-H2O-H]-	155.034	TRUE	3.71936e+07	1.05181e+08	1.82077e+08	7.23714e+07	9.24705e+07	4.67264e+07	5.51998e+07	1.0881e+07	2.73209e+06	1.99505e+07	3.14467e+07	5.78647e+06	0.0134863	4.25425	2.0889	8.93367e+07	5.23144e+07	2.13573e+07	58.5587	2.09994e+07	1.97354e+07	8.05693e+06	93.9805	0.050915	1.25314	1.23584	1.87011	C7H10O5	Cyclic alcohols and derivatives	JXOHGGNKMLTUBP-UHFFFAOYSA-N	C1[C@H]([C@@H]([C@@H](C=C1C(=O)O)O)O)O	C00493	---	HMDB0003070	Organic oxygen compounds	Organooxygen compounds	UP
POS8241	13(S)-HODE methyl ester	10.974	293.247	[M+H-H2O]+	293.247	True	1.16537e+08	3.47357e+08	1.72101e+08	1.46887e+08	6.86205e+07	1.81644e+08	5.93174e+07	9.47497e+07	445.665	6.92898e+07	4.13485e+07	514833	0.0120672	3.89543	1.96178	1.72191e+08	9.51179e+07	3.88317e+07	55.2397	4.42034e+07	3.81666e+07	1.55814e+07	86.343	0.0474539	1.25303	1.2498	1.91839	C19H34O3	Lineolic acids and derivatives	ZVMLLPSSQZSZOA-UHFFFAOYSA-N	CCCCCC(C=CC=CCCCCCCCC(=O)OC)O	---	31868	---	Lipids and lipid-like molecules	Fatty Acyls	UP
POS9173	Phenylalanylphenylalanine	6.066	313.155	[M+H]+	313.155	True	1.565e+08	3.56182e+08	4.03388e+08	4.70949e+08	2.95849e+08	5.50524e+08	1.58149e+08	1.96936e+08	1.99872e+08	2.39422e+08	2.15297e+08	1.34372e+08	0.0111263	1.95218	0.965087	3.72232e+08	1.37939e+08	5.63134e+07	37.0573	1.90675e+08	3.82994e+07	1.56357e+07	20.0863	0.0452449	1.25158	1.25974	1.95365	C18H20N2O3	Peptides	GKZIWHRNKRBEOH-UHFFFAOYSA-N	O=C(O)C(N=C(O)C(N)CC=1C=CC=CC1)CC=2C=CC=CC2	---	65104;44369305	HMDB0013302	Organic acids and derivatives	Carboxylic acids and derivatives	UP
POS1129	4-Hydroxybenzaldehyde	2.479	123.044	[M+H]+	123.044	True	3.58948e+09	4.62951e+09	1.99787e+09	4.17906e+09	2.13448e+09	3.00247e+09	5.31297e+09	4.90645e+09	4.11567e+09	4.16674e+09	4.9825e+09	5.34541e+09	0.0102201	0.677525	-0.561653	3.25548e+09	1.07283e+09	4.37979e+08	32.9545	4.80496e+09	5.43034e+08	2.21693e+08	11.3015	0.0425257	1.25111	1.26993	1.99055	C7H6O2	Aldehydes	RGHHSNMVTDWUBI-UHFFFAOYSA-N	OC1=CC=C(C=O)C=C1	C00633	---	HMDB0011718	Organic oxygen compounds	Organooxygen compounds	DOWN
POS22363	PI(17:0/14:1)	10.729	812.526	[M+H]+	812.528	True	2.91172e+06	8.56849e+06	2.12952e+06	3.18422e+06	4.27747e+06	4.05579e+06	1.41028e+07	1.81677e+07	7.61852e+06	8.20498e+06	1.02157e+07	6.1668e+06	0.010309	0.389711	-1.35952	4.18787e+06	2.28421e+06	932524	54.5434	1.07461e+07	4.55713e+06	1.86044e+06	42.4074	0.0426847	1.25044	1.2689	1.98679	C40H75O13P	Phosphatidylinositols	DCGHXGQTWWDGTQ-ZDOWQKSOSA-N	[H]C(OC(=O)CCCCCCCC=CCCCC)(C([H])([H])OC(=O)CCCCCCCCCCCCCCCC)C([H])([H])OP(=O)(O)OC1C(O)C(O)C(O)C(O)C1O	---	---	---	Lipids and lipid-like molecules	Glycerophospholipids	DOWN
POS17754	Desferrioxamine D4	6.1	559.343	[M+NH4]+	559.345	True	9.37661e+06	2.44601e+07	2.78337e+07	3.60939e+07	2.47962e+07	1.88843e+07	9.19818e+06	1.82307e+07	5.7264e+06	9.4769e+06	1.58796e+07	3.35503e+06	0.0121681	2.28628	1.193	2.35741e+07	8.95244e+06	3.65482e+06	37.9757	1.03111e+07	5.74576e+06	2.3457e+06	55.7239	0.0476021	1.25	1.24877	1.91478	C25H46N6O8	Carboxylic acid amides	SXPRTCABWBZKQA-UHFFFAOYSA-N	O=C(C)N(O)CCCCCNC(CCC(N(O)CCCCCNC(CCC(NCCCCNC([H])=O)=O)=O)=O)=O	---	163166515	---	Phenylpropanoids and polyketides	Macrolactams	UP
POS4768	N-Acetylasparagine	0.673	219.035	[M+CH3OH+H]+	219.035	True	1.90086e+08	1.22835e+08	9.16824e+07	1.01439e+08	7.47833e+07	8.32216e+07	5.95422e+07	5.95413e+07	5.70942e+07	5.63744e+07	5.56588e+07	5.74573e+07	0.0118147	1.92105	0.941898	1.10675e+08	4.22892e+07	1.72645e+07	38.2104	5.76114e+07	1.61779e+06	660461	2.80811	0.0466786	1.24967	1.25241	1.92758	C6H10N2O4	Amino acids and derivatives	HXFOXFJUNFFYMO-BYPYZUCNSA-N	CC(O)=N[C@@H](CC(=N)O)C(=O)O	---	99715	HMDB0006028	Organic acids and derivatives	Carboxylic acids and derivatives	UP
NEG9478	2-(2,4-dihydroxyphenyl)-5-hydroxy-7-methoxy-6-[(1E)-3-methylbut-1-en-1-yl]-3-(3-methylbut-2-en-1-yl)-4H-chromen-4-one	7.098	435.182	[M-H]-	435.181	TRUE	4.737e+06	8.45791e+06	8.62143e+06	1.13752e+07	1.15099e+07	9.31295e+06	5.22519e+06	4.38428e+06	1.38556e+06	9.15271e+06	3.6219e+06	1.382e+06	0.0113417	2.14755	1.10269	9.00241e+06	2.47587e+06	1.01077e+06	27.5023	4.19194e+06	2.89172e+06	1.18054e+06	68.9829	0.0457169	1.24923	1.25741	1.94532	C26H28O6	3-prenylated flavones	KRGDFVQWQJIMEK-RMKNXTFCSA-N	COC1=C(\C=C\C(C)C)C(O)=C2C(OC(=C(CC=C(C)C)C2=O)C2=CC=C(O)C=C2O)=C1	---	5458461	HMDB0030849	Phenylpropanoids and polyketides	Flavonoids	UP
POS7453	PyroGlu-Phe	5.38	277.118	[M+H]+	277.118	True	1.23074e+08	2.25158e+08	2.26152e+08	1.99051e+08	1.58861e+08	1.98321e+08	6.89446e+07	1.30702e+08	1.514e+08	1.13351e+08	7.19945e+07	1.61164e+08	0.0104104	1.62083	0.696731	1.88436e+08	4.03193e+07	1.64603e+07	21.3968	1.16259e+08	3.91571e+07	1.59858e+07	33.6809	0.0427888	1.24771	1.26773	1.98253	C14H16N2O4	Peptides	XCEZCXFVJLMPKG-QWRGUYRKSA-N	O=C(N[C@@](C(O)=O)([H])CC1=CC=CC=C1)[C@H]2NC(CC2)=O	---	7408331	---	Organic acids and derivatives	Carboxylic acids and derivatives	UP
POS5208	Prolylhydroxyproline	1.268	229.118	[M+H]+	229.118	True	1.33329e+08	1.11612e+08	1.13689e+08	1.21319e+08	5.42104e+07	1.33723e+08	1.7047e+08	2.48577e+08	3.75666e+08	1.04638e+08	2.17547e+08	3.37279e+08	0.0125634	0.459285	-1.12254	1.11314e+08	2.95074e+07	1.20464e+07	26.5084	2.42363e+08	1.01558e+08	4.14607e+07	41.9031	0.0486313	1.24619	1.24479	1.90089	C10H16N2O4	Peptides	ONPXCLZMBSJLSP-CSMHCCOUSA-N	O=C(O)C1N(C(=O)C2NCCC2)CC(O)C1	---	3952518	HMDB0256781	Organic acids and derivatives	Carboxylic acids and derivatives	DOWN
NEG6116	2-amino-4-(5-methyl(2-furyl))-5-oxo-4H-pyrano[3,2-c]chromene-3-carbonitrile	2.602	319.074	[M-H]-	319.072	TRUE	4.24395e+07	7.8493e+07	3.17265e+07	4.36752e+07	6.01445e+07	9.57043e+06	6.4728e+06	2.26522e+07	1.86078e+07	7.25862e+06	1.40054e+07	1.4911e+07	0.0124173	3.17074	1.66482	4.43415e+07	2.36148e+07	9.64069e+06	53.2566	1.39846e+07	6.30912e+06	2.57569e+06	45.1147	0.0481881	1.24594	1.24625	1.90597	C18H12N2O4	Angular pyranocoumarins	VECGPYYDRAAGSV-UHFFFAOYSA-N	Cc1ccc(C2C(C#N)=C(N)Oc3c2c(=O)oc2ccccc32)o1	---	3156273	---	Phenylpropanoids and polyketides	Coumarins and derivatives	UP
POS13286	SH407-1	6.082	408.212	[M+Na]+	408.213	True	1.6743e+07	3.92362e+07	5.22093e+07	6.47049e+07	4.19292e+07	7.0926e+07	1.66662e+07	2.5662e+07	2.49791e+07	3.15582e+07	1.20852e+07	1.57786e+07	0.011168	2.2548	1.173	4.76248e+07	1.9556e+07	7.98372e+06	41.0627	2.11216e+07	7.40911e+06	3.02476e+06	35.0784	0.045294	1.24544	1.25929	1.95203	C20H29N3O6	Peptides	OAIXARWNIYCAGK-UHFFFAOYSA-N	O=C(O)C(N=C(O)C(N=C(O)CCC(N)C(=O)O)C(C)CC)CC=1C=CC=CC1	---	133052560	---	Organic acids and derivatives	Carboxylic acids and derivatives	UP
NEG5496	2H-benzo[3,4-d]1,3-dioxolen-5-yl-N-(4,5,6,7-tetrahydrobenzothiazol-2-yl)carbox amide	3.769	301.063	[M-H]-	301.065	TRUE	3.0178e+07	4.48138e+07	1.26514e+08	7.06903e+07	7.85051e+07	8.13127e+07	5.18501e+06	3.20821e+07	1.88447e+07	9.61813e+06	4.32773e+07	4.23014e+07	0.0117259	2.85518	1.51358	7.20023e+07	3.34385e+07	1.36512e+07	46.4409	2.52181e+07	1.64341e+07	6.70918e+06	65.1677	0.0465687	1.24482	1.25334	1.93085	C15H14N2O3S	Benzodioxoles	UMOHXFJXYVAEAW-UHFFFAOYSA-N	OC(=Nc1nc2c(s1)CCCC2)c1ccc2c(c1)OCO2	---	847031	---	Organoheterocyclic compounds	Benzodioxoles	UP
POS14437	(7E)-12-Hydroxy-3-isobutyl-13-methoxy-4,5,8-trimethyl-3,3a,4,6a,9,10,11,12,13,14-decahydro-1H-cycloundeca[d]isoindole-1,15(2H)-dione	9.49	440.277	[M+H]+	440.277	True	2.38748e+08	1.50079e+08	3.76377e+08	3.15076e+08	6.45887e+08	1.8269e+08	5.44504e+07	4.54769e+07	1.78308e+08	5.89248e+07	6.38486e+07	1.07014e+08	0.0123857	3.75743	1.90974	3.18143e+08	1.80949e+08	7.38723e+07	56.8768	8.46704e+07	5.06222e+07	2.06664e+07	59.7873	0.0481875	1.24169	1.24657	1.90708	C25H39NO4	Isoindolones	BEHHXVQQPLISNN-UHFFFAOYSA-N	O=C1CC(OC)C(O)CCCC(=CC2C=C(C)C(C)C3C(N=C(O)C123)CC(C)C)C	---	78151387	---	Organoheterocyclic compounds	Isoindoles and derivatives	UP
NEG1749	1-Methoxy-3-formylindole	7.203	174.053	[M-H]-	174.056	TRUE	8.52789e+06	7.63329e+07	4.55865e+07	2.53191e+07	5.22208e+07	3.87745e+07	2.47962e+07	8.14496e+06	1.57681e+06	2.05655e+07	6.3429e+06	2.66729e+06	0.0142445	3.85002	1.94487	4.1127e+07	2.32402e+07	9.48778e+06	56.5085	1.06823e+07	9.68811e+06	3.95515e+06	90.6934	0.0526085	1.24092	1.22883	1.84635	C10H9NO2	Indoles	NFGIENSPALNOON-UHFFFAOYSA-N	CON1C=C(C=O)C2=CC=CC=C12	---	398554	HMDB0040972	Organoheterocyclic compounds	Indoles and derivatives	UP
NEG8785	N-(4-fluorophenyl)-2-[4-(morpholin-4-ylcarbonyl)-2-oxohydroquinolyl]acetamide	5.339	408.137	[M-H]-	408.136	TRUE	5.43945e+07	9.66342e+06	6.10892e+07	8.10355e+07	4.35871e+07	5.93735e+07	1.32085e+07	2.65113e+07	2.55907e+07	2.59717e+07	1.67629e+07	1.39029e+07	0.011362	2.53504	1.34201	5.15239e+07	2.38645e+07	9.74265e+06	46.3174	2.03247e+07	6.36334e+06	2.59782e+06	31.3084	0.0457169	1.24058	1.2572	1.94455	C22H20FN3O4	Quinoline carboxamides	JYCNUTVEFWCQRE-UHFFFAOYSA-N	O=C(Cn1c(=O)cc(C(=O)N2CCOCC2)c2ccccc21)Nc1ccc(F)cc1	---	17251193	---	Organoheterocyclic compounds	Quinolines and derivatives	UP
POS12734	[3,4-Dihydroxy-4-(7-methoxy-2-oxochromen-8-yl)-2-methylidenebutyl] 3-methylbutanoate	5.909	394.186	[M+H]+	394.186	True	1.83839e+07	1.64108e+08	2.5325e+08	1.70713e+07	1.21444e+07	2.41187e+07	4.916e+08	9.64217e+08	1.38055e+08	5.95073e+08	7.33186e+08	1.25586e+08	0.013129	0.160473	-2.6396	8.15127e+07	1.02528e+08	4.18568e+07	125.781	5.07953e+08	3.316e+08	1.35375e+08	65.2816	0.0501854	1.23967	1.23925	1.88177	C20H24O7	Coumarins and derivatives	RPWASDJXFDDBFQ-UHFFFAOYSA-N	O=C1OC2=C(C=C1)C=CC(OC)=C2C(O)C(O)C(=C)COC(=O)CC(C)C	---	45360166	---	Phenylpropanoids and polyketides	Coumarins and derivatives	DOWN
NEG3784	Sulfapyridine	5.246	248.053	[M-H2O-H]-	248.05	TRUE	1.12329e+07	7.93358e+07	1.3169e+08	7.27165e+07	7.95066e+07	8.2007e+07	3.60373e+07	3.24194e+07	3.0786e+06	4.63339e+07	2.25051e+07	8.00411e+06	0.0132799	3.07652	1.6213	7.60814e+07	3.83833e+07	1.56699e+07	50.4502	2.47297e+07	1.67762e+07	6.84885e+06	67.8381	0.0504088	1.23885	1.2378	1.87681	C11H11N3O2S	Aminobenzenesulfonamides	GECHUMIMRBOMGK-UHFFFAOYSA-N	NC1=CC=C(C=C1)S(=O)(=O)NC1=NC=CC=C1	---	5336	HMDB0015028	Benzenoids	Benzene and substituted derivatives	UP
POS8856	Glutathione (oxidized)	1.088	307.083	[M+2H]+	307.083	True	1.39788e+09	1.46057e+09	1.50213e+09	1.3878e+09	1.01692e+09	1.35784e+09	1.33285e+09	8.87649e+08	7.31879e+08	1.19479e+09	7.42242e+08	1.06063e+09	0.0145962	1.36522	0.449134	1.35385e+09	1.73209e+08	7.07123e+07	12.7938	9.91675e+08	2.46149e+08	1.0049e+08	24.8215	0.0533257	1.23819	1.22566	1.83576	C20H32N6O12S2	Peptides	YPZRWBKMTBYPTK-BJDJZHNGSA-N	C(CC(=O)N[C@@H](CSSC[C@@H](C(=O)NCC(=O)O)NC(=O)CC[C@@H](C(=O)O)N)C(=O)NCC(=O)O)[C@@H](C(=O)O)N	C00127	65359;11215652	HMDB0003337	Organic acids and derivatives	Carboxylic acids and derivatives	UP
POS9742	Citalopram	7.778	325.177	[M+CH3OH+H]+	325.174	True	8.7982e+06	4.29407e+07	5.25819e+07	4.07655e+07	3.19841e+07	3.4136e+07	1.75457e+07	2.24007e+07	1.07589e+07	1.68719e+07	2.00146e+07	8.19986e+06	0.0138104	2.20485	1.14068	3.52011e+07	1.48429e+07	6.05957e+06	42.1659	1.59653e+07	5.4505e+06	2.22516e+06	34.1397	0.0517553	1.23803	1.23281	1.85979	C20H21FN2O	Phenylbutylamines	WSEQXVZVJXJVFP-UHFFFAOYSA-N	Br.N#Cc1ccc2c(c1)COC2(c3ccc(F)cc3)CCCN(C)C	C07572	---	HMDB0005038	Benzenoids	Benzene and substituted derivatives	UP
POS20031	2,3,16,20,25-Pentahydroxycucurbita-5-ene-11,22-dio	6.611	700.425	[M+2H]2+	700.427	True	3.47043e+07	2.33687e+07	5.3138e+06	2.40739e+07	2.53785e+07	1.15939e+07	6.20045e+06	3.32388e+06	1.07847e+07	5.34707e+06	7.94956e+06	1.02752e+07	0.0132078	2.8357	1.50371	2.07388e+07	1.05467e+07	4.30566e+06	50.8547	7.31348e+06	2.90684e+06	1.18671e+06	39.7463	0.050361	1.23672	1.23849	1.87917	C36H58O12	Steroidal saponins	MSHWJYPCLRLDEB-UHFFFAOYSA-N	O=C(CCC(O)(C)C)C(O)(C)C1C(O)CC2(C)C3CC=C4C(CC(O)C(OC5OC(CO)C(O)C(O)C5O)C4(C)C)C3(C(=O)CC12C)C	---	23900089	---	Lipids and lipid-like molecules	Steroids and steroid derivatives	UP
POS4211	D-tryptophan	5.566	205.097	[M+H]+	205.097	True	7.4688e+08	7.96478e+08	9.73562e+08	8.90359e+08	7.47124e+08	7.49422e+08	7.07795e+08	3.62135e+08	3.78089e+08	7.56478e+08	7.41055e+08	3.87367e+08	0.0150859	1.47133	0.557122	8.17304e+08	9.45306e+07	3.85919e+07	11.5661	5.55486e+08	1.9756e+08	8.06536e+07	35.5653	0.0542656	1.23442	1.22135	1.82143	C11H12N2O2	Amino acids and derivatives	QIVBCDIJIAJPQS-SECBINFHSA-N	C1=CC=C2C(=C1)C(=CN2)C[C@H](C(=O)O)N	C00525	---	HMDB0013609	Organoheterocyclic compounds	Indoles and derivatives	UP
NEG9400	N-(4-acetylphenyl)-2-{4-[(7-methyl-2-oxochromen-4-yl)methyl]piperazinyl}acetam ide	5.042	432.194	[M-H2O-H]-	432.193	TRUE	9.41767e+07	3.58123e+07	3.26462e+07	8.06611e+07	2.51738e+07	6.70007e+07	1.12372e+08	8.24741e+07	8.25308e+07	8.82525e+07	9.30815e+07	1.14728e+08	0.012679	0.585015	-0.773454	5.59118e+07	2.86e+07	1.16759e+07	51.152	9.55732e+07	1.44956e+07	5.91779e+06	15.167	0.048955	1.23298	1.24364	1.89692	C25H27N3O4	Ketones	KPWWSZUABJZBGM-UHFFFAOYSA-N	CC(=O)c1ccc(NC(=O)CN2CCN(Cc3cc(=O)oc4cc(C)ccc34)CC2)cc1	---	17251259	---	Organic oxygen compounds	Organooxygen compounds	DOWN
POS7570	Phenylalanylleucine	5.936	279.169	[M+H]+	279.17	True	1.11012e+09	2.39433e+09	3.05109e+09	4.28905e+09	3.16397e+09	4.59247e+09	7.29296e+08	2.11692e+09	1.58965e+09	1.59626e+09	1.48858e+09	7.65607e+08	0.0123219	2.24479	1.16658	3.10017e+09	1.27322e+09	5.19788e+08	41.0692	1.38105e+09	5.37856e+08	2.19579e+08	38.9454	0.0480617	1.23234	1.24721	1.90932	C15H22N2O3	Peptides	RFCVXVPWSPOMFJ-STQMWFEESA-N	CC(C)C[C@@H](C(=O)O)NC(=O)[C@H](CC1=CC=CC=C1)N	---	76808	HMDB0253025	Organic acids and derivatives	Carboxylic acids and derivatives	UP
NEG4095	Mannose 6-phosphate	1.361	259.019	[M-H]-	259.022	TRUE	1.69601e+07	2.61471e+07	3.66732e+07	5.06202e+07	1.94044e+07	3.58349e+07	3.00741e+07	7.92219e+06	1.31567e+06	1.20595e+07	1.30721e+07	9.72307e+06	0.0167163	2.50301	1.32366	3.094e+07	1.26144e+07	5.14982e+06	40.7707	1.23611e+07	9.62302e+06	3.92858e+06	77.8492	0.0576958	1.23169	1.20771	1.77686	C6H13O9P	Monosaccharides	NBSCHQHZLSJFNQ-RWOPYEJCSA-N	O=P(O)(O)OCC1OC(O)C(O)C(O)C1O	C00275	65127	HMDB0304312	Organic oxygen compounds	Organooxygen compounds	UP
POS14148	3-oxo-3-[[(2R,3S,4S,5R,6S)-3,4,5-trihydroxy-6-(4-hydroxy-5-methyl-2-propan-2-ylphenoxy)oxan-2-yl]methoxy]propanoic acid	2.451	432.186	[M+H-H2O]+	432.186	True	1.95793e+08	5.73253e+08	3.42492e+08	1.7863e+09	3.04709e+08	5.6687e+08	8.18188e+08	2.23502e+09	1.13944e+09	2.23759e+09	2.90399e+09	1.42072e+09	0.0160724	0.350482	-1.51259	6.28236e+08	5.86725e+08	2.39529e+08	93.3924	1.79249e+09	7.92884e+08	3.23693e+08	44.2336	0.056235	1.23092	1.21298	1.79392	C19H26O10	Terpene glycosides	VJVGTGQETNCOEX-LQDZTQBFSA-N	O=C(O)CC(=O)OCC1OC(OC2=CC(=C(O)C=C2C(C)C)C)C(O)C(O)C1O	---	44715648	---	Lipids and lipid-like molecules	Prenol lipids	DOWN
POS1013	3-Amino-2,2-dimethylpropanoic acid	1.298	118.086	[M+H]+	118.086	True	1.27637e+10	1.25442e+10	1.02288e+10	1.31139e+10	1.26185e+10	1.49311e+10	2.10458e+10	1.67523e+10	1.18761e+10	1.82145e+10	1.82693e+10	1.58141e+10	0.0117046	0.747265	-0.420309	1.27e+10	1.50275e+09	6.13496e+08	11.8327	1.69954e+10	3.0717e+09	1.25402e+09	18.0738	0.0465687	1.23074	1.25356	1.93164	C5H11NO2	Carboxylic acids and derivatives	DGNHGRLDBKAPEH-UHFFFAOYSA-N	CC(C)(CN)C(O)=O	---	95739;36689718	HMDB0245805	Organic acids and derivatives	Carboxylic acids and derivatives	DOWN
POS3636	N-Acetylmethionine	5.488	192.069	[M+H]+	192.069	True	1.04597e+08	8.57299e+07	1.04319e+08	1.18439e+08	9.23876e+07	1.2693e+08	6.77161e+07	5.64678e+07	119394465	5.05174e+07	6.1641e+07	6.47902e+07	0.0145143	1.50383	0.588645	1.054e+08	1.54378e+07	6.30244e+06	14.6468	7.00878e+07	2.49186e+07	1.0173e+07	35.5534	0.0532745	1.22808	1.2264	1.8382	C7H13NO3S	Amino acids and derivatives	XUYPXLNMDZIRQH-LURJTMIESA-N	O=C(O)C(N=C(O)C)CCSC	C02712	---	HMDB0011745	Organic acids and derivatives	Carboxylic acids and derivatives	UP
POS941	2-Pyrrolidinecarboxamide	0.718	115.087	[M+H]+	115.087	True	2.02306e+08	5.88183e+07	5.36854e+07	1.73121e+08	5.13664e+07	1.23991e+08	2.0218e+08	1.5759e+08	3.39862e+08	1.62028e+08	2.35665e+08	2.58921e+08	0.0140806	0.489062	-1.03191	1.10548e+08	6.6223e+07	2.70354e+07	59.9043	2.26041e+08	6.85296e+07	2.79771e+07	30.3173	0.0523824	1.22658	1.23032	1.85138	C5H10N2O	Amino acids and derivatives	VLJNHYLEOZPXFW-UHFFFAOYSA-N	O=C(N)C1NCCC1	C19781	550774	HMDB0253910	Organic acids and derivatives	Carboxylic acids and derivatives	DOWN
NEG3700	N-acetyltryptophan	6.487	245.09	[M-H]-	245.093	TRUE	3.70271e+08	3.57972e+08	4.19268e+08	5.9861e+08	3.76319e+08	5.53129e+08	3.77045e+08	2.98413e+08	2.38456e+08	3.49113e+08	2.90313e+08	2.99306e+08	0.0149576	1.44419	0.530259	4.45928e+08	1.0375e+08	4.23557e+07	23.266	3.08774e+08	4.85193e+07	1.98079e+07	15.7135	0.0540665	1.22623	1.22247	1.82514	C13H14N2O3	Amino acids and derivatives	DZTHIGRZJZPRDV-GFCCVEGCSA-N	O=C(O)C(N=C(O)C)CC1=CNC=2C=CC=CC21	C03137	2002	HMDB0013713	Organic acids and derivatives	Carboxylic acids and derivatives	UP
POS1889	Indole-3-carboxyaldehyde	5.25	146.06	[M+H]+	146.06	True	1.02019e+09	4.46557e+08	4.71465e+08	7.35676e+08	4.97682e+08	6.32853e+08	7.62743e+08	1.17047e+09	1.25898e+09	7.01238e+08	1.10961e+09	1.56804e+09	0.0159982	0.578965	-0.788452	6.34071e+08	2.18915e+08	8.93718e+07	34.5254	1.09518e+09	3.23113e+08	1.3191e+08	29.5031	0.0561038	1.22496	1.21359	1.79593	C9H7NO	Indoles	OLNJUISKUQQNIM-UHFFFAOYSA-N	O=Cc1c[nH]c2ccccc12	C08493	10256	HMDB0029737	Organoheterocyclic compounds	Indoles and derivatives	DOWN
POS13273	Trazodone hydrochloride	7.802	408.134	[M+H]2+	408.135	True	1.64327e+06	7.15336e+07	5.97849e+07	8.30399e+06	5.90021e+06	6.91484e+06	2.098e+08	3.50941e+08	2.00611e+07	3.41692e+08	3.20094e+08	3.15038e+07	0.0151508	0.120934	-3.04771	2.56801e+07	3.1269e+07	1.27655e+07	121.763	2.12349e+08	1.53122e+08	6.2512e+07	72.109	0.0542656	1.2247	1.22079	1.81956	C19H23Cl2N5O	Phenylpiperazines	OHHDIOKRWWOXMT-UHFFFAOYSA-N	Cl.O=C1N2C=CC=CC2=NN1CCCN3CCN(C=4C=CC=C(Cl)C4)CC3	C07156	62935	HMDB0014794	Organoheterocyclic compounds	Diazinanes	DOWN
POS1607	Trigonelline	0.924	138.055	[M+H]+	138.055	True	3.29613e+09	6.50027e+09	8.25261e+09	6.1175e+09	6.69242e+09	5.68626e+09	4.33818e+09	2.27814e+09	1.71076e+09	6.27861e+09	2.63038e+09	1.96384e+09	0.0146131	1.9034	0.928582	6.09087e+09	1.62343e+09	6.62763e+08	26.6535	3.19999e+09	1.77164e+09	7.23269e+08	55.364	0.0533257	1.22456	1.22551	1.83526	C7H7NO2	Alkaloids and derivatives	WWNNZCOKKKDOPX-UHFFFAOYSA-N	O=C([O-])C1=CC=C[N+](=C1)C	C01004	5570	HMDB0000875	Alkaloids and derivatives	---	UP
POS13230	Quercetol C	6.664	407.127	[2M+H]+	407.126	True	5.55106e+06	3.52992e+07	3.38787e+07	7.99762e+06	3.17871e+06	7.72422e+06	4.76084e+07	6.09474e+07	2.26934e+07	6.75154e+07	5.84018e+07	1.90866e+07	0.0146941	0.338927	-1.56095	1.56049e+07	1.48139e+07	6.04777e+06	94.9312	4.60422e+07	2.05438e+07	8.38698e+06	44.6196	0.0534937	1.22432	1.22479	1.83286	C22H24O5	7-O-methylated flavonoids	DKYFESWWIPJYTA-DVQDXYAYSA-N	O=C1C=2C(OC)=CC(OC)=C(C=CC(O)(C)C)C2OC(C=3C=CC=CC3)C1	---	---	---	Phenylpropanoids and polyketides	Flavonoids	DOWN
NEG6798	N-[2-(4-fluoro-2,7-dimethylindol-3-yl)ethyl](2-methoxyphenyl)carboxamide	6.401	339.153	[M-H2O-H]-	339.151	TRUE	6.8256e+06	1.45123e+07	1.92736e+07	2.98559e+07	1.75029e+07	2.09852e+07	1.27939e+07	6.26105e+06	1.73657e+06	1.3054e+07	8.16824e+06	2.88441e+06	0.0155446	2.42673	1.27901	1.81593e+07	7.5924e+06	3.09958e+06	41.8101	7.48302e+06	4.80359e+06	1.96106e+06	64.1932	0.0550715	1.22397	1.21741	1.80842	C20H21FN2O2	3-alkylindoles	CGPYXDJNJSGPLK-UHFFFAOYSA-N	COc1ccccc1C(O)=NCCc1c(C)[nH]c2c(C)ccc(F)c12	---	668650	---	Organoheterocyclic compounds	Indoles and derivatives	UP
POS9284	Alanylprolyllysine	0.875	315.202	[M+H]+	315.203	True	2.28143e+08	7.57874e+07	6.27971e+07	1.07951e+08	1.65608e+08	1.59847e+08	4.2978e+08	2.16294e+08	1.6921e+08	3.11463e+08	2.53041e+08	2.45481e+08	0.0121729	0.492309	-1.02236	1.33356e+08	6.27131e+07	2.56025e+07	47.027	2.70878e+08	9.07477e+07	3.70476e+07	33.5013	0.0476021	1.2239	1.24872	1.9146	C14H26N4O4	Peptides	BTRULDJUUVGRNE-DCAQKATOSA-N	C[C@@H](C(=O)N1CCC[C@H]1C(=O)N[C@@H](CCCCN)C(=O)O)N	---	71721600	---	Organic acids and derivatives	Carboxylic acids and derivatives	DOWN
POS9640	Angoletin	5.062	323.123	[M+H]+	323.125	True	2.18777e+08	1.71334e+08	1.75273e+08	1.41832e+08	1.4664e+08	1.25114e+08	1.45084e+08	1.21639e+08	8.39479e+07	1.25036e+08	1.16405e+08	1.14438e+08	0.0163669	1.38557	0.470476	1.63162e+08	3.31121e+07	1.3518e+07	20.294	1.17758e+08	1.9853e+07	8.10495e+06	16.8591	0.0571347	1.22028	1.21055	1.78603	C18H20O4	2'-Hydroxy-dihydrochalcones	HBRYKWADRULLHU-UHFFFAOYSA-N	O=C(C=1C(O)=C(C(O)=C(C1OC)C)C)CCC=2C=CC=CC2	---	131162	---	Phenylpropanoids and polyketides	Linear 1,3-diarylpropanoids	UP
POS4114	makaluvamine C	6.081	203.106	[M+NH4]+	203.105	True	1.13832e+06	1.93132e+07	2.25634e+07	1.13183e+06	2.26094e+06	2.11869e+06	4.59107e+07	9.47653e+07	1.57715e+07	5.55082e+07	7.92761e+07	9.67564e+06	0.0151901	0.161267	-2.63248	8.08773e+06	1.00181e+07	4.08989e+06	123.868	5.01512e+07	3.37804e+07	1.37908e+07	67.3571	0.0542656	1.22003	1.22045	1.81844	C11H12N3O	Pyrrolo[4,3,2-de]quinolines	QTFWETYHWQLXMW-UHFFFAOYSA-O	O=C1C(N)=CC=2C3=C1NC=C3CC[N+]2C	---	135469298	---	Organoheterocyclic compounds	Quinolines and derivatives	DOWN
POS930	Glutaric acid	0.538	115.039	[M+H]+	115.039	True	4.65797e+08	1.55907e+08	3.0102e+08	1.81231e+08	3.46524e+08	2.78866e+08	1.73809e+08	1.6624e+08	1.27904e+08	1.50006e+08	5.38293e+07	1.7197e+08	0.0143211	2.04958	1.03533	2.88224e+08	1.13259e+08	4.62377e+07	39.2954	1.40626e+08	4.58762e+07	1.87289e+07	32.6228	0.0527636	1.21941	1.22813	1.84402	C5H8O4	Dicarboxylic acids and derivatives	JFCQEDHGNNZCLN-HJYFZBQUNA-N	O=C(O)CCCC(=O)O	C00489	---	HMDB0000661	Organic acids and derivatives	Carboxylic acids and derivatives	UP
POS14402	17-Norcorynan, 16-(2,3,4,9-tetrahydro-1H-pyrido(4,3-b)indol-1-yl)-, (16R)-	8.782	439.284	[M+NH4]+	439.286	True	3.43474e+07	7.33335e+07	7.63639e+07	5.40283e+07	3.31458e+07	5.72107e+07	4.17898e+07	3.09107e+07	3.42971e+07	3.37121e+07	2.74539e+07	2.40195e+07	0.0169673	1.70894	0.773103	5.47383e+07	1.84504e+07	7.53235e+06	33.7066	3.20305e+07	6.15769e+06	2.51387e+06	19.2245	0.0581682	1.21902	1.2057	1.77039	C29H34N4	Harmala alkaloids	BYHWAEAVIGYEBJ-QJTMEEEXSA-N	C=1C=CC2=C(C1)NC3=C2CCNC3CC4CC5C=6NC=7C=CC=CC7C6CCN5CC4CC	C09229	215338	---	Alkaloids and derivatives	Harmala alkaloids	UP
POS15786	4H-Cyclopenta[a]cyclopropa[f]cycloundecen-4-one, 4a,7,8-tris(acetyloxy)-1,1a,4a,5,6,7,7a,8,9,10,11,11a-dodecahydro-1,1,3,6-tetramethyl-9-methylene-, (1aR,2E,4aR,6S,7S,7aR,8R,11aS)-	7.96	483.284	[M+H]+	483.283	True	4.12709e+07	2.25473e+07	5.00766e+06	4.88825e+07	1.14775e+07	4.01742e+07	6.93232e+06	445.665	4.10227e+06	4.55157e+06	450631	1.72477e+07	0.0148885	5.08819	2.34715	2.82267e+07	1.78408e+07	7.28348e+06	63.2055	5.54749e+06	6.30304e+06	2.5732e+06	113.62	0.0539444	1.2184	1.22308	1.82715	C26H36O7	Diterpenoids	WFMPZQDIRPRCNA-PNWNLVJFSA-N	O=C(OC1C(=C)CCC2C(C=C(C(=O)C3(OC(=O)C)CC(C)C(OC(=O)C)C13)C)C2(C)C)C	---	23815273	---	Lipids and lipid-like molecules	Prenol lipids	UP
NEG6001	6-(4-methoxyphenyl)-4-(4-methylphenyl)-2-oxohydropyridine-3-carbonitrile	5.399	315.115	[M-H]-	315.114	TRUE	8.10681e+06	2.36477e+07	3.50372e+07	2.05653e+07	1.64331e+07	1.54403e+07	4.47034e+07	3.95318e+07	2.02757e+07	4.64233e+07	3.69258e+07	2.91286e+07	0.0141961	0.549477	-0.863868	1.98717e+07	9.10609e+06	3.71755e+06	45.8244	3.61648e+07	9.92002e+06	4.04983e+06	27.4301	0.0525853	1.21828	1.22927	1.84783	C20H16N2O2	Phenylpyridines	JJIQOEMQWRVGMO-UHFFFAOYSA-N	COc1ccc(-c2cc(-c3ccc(C)cc3)c(C#N)c(O)n2)cc1	---	19656640	---	Organoheterocyclic compounds	Pyridines and derivatives	DOWN
NEG5201	N-Fructosyl isoleucine	3.805	292.137	[M-H]-	292.139	TRUE	1.89354e+08	2.65161e+08	3.56604e+08	3.18388e+08	5.49987e+08	5.44664e+08	1.88789e+08	2.32886e+08	1.3233e+08	1.90628e+08	8.94311e+07	2.40636e+08	0.0145294	2.06956	1.04932	3.70693e+08	1.47897e+08	6.03788e+07	39.8975	1.79117e+08	5.85394e+07	2.38986e+07	32.6823	0.0532745	1.21688	1.22626	1.83775	C12H23NO7	N-Fructosyl amino acids	VYGRYVGDPYFVCA-UHFFFAOYNA-N	O=C(O)C(NCC1(O)(OC(CO)C(O)C1(O)))C(C)CC	---	---	---	---	---	UP
POS5455	Harmine	6.905	235.086	[M+H]+	235.084	True	4.12559e+06	9.07471e+06	8.87515e+06	7.67437e+06	9.87376e+06	7.72897e+06	2.86226e+07	2.42808e+07	1.06719e+08	3.49709e+07	2.29128e+07	8.64547e+07	0.0165465	0.155785	-2.68237	7.89209e+06	2.02744e+06	827699	25.6895	5.06601e+07	3.63907e+07	1.48564e+07	71.8331	0.0574992	1.21654	1.20908	1.78129	C13H12N2O	Harmala alkaloidsInChIKey	BXNJHAXVSOCGBA-UHFFFAOYSA-N	N=1C=CC=2C=3C=CC(OC)=CC3NC2C1C	C06538	5280953	HMDB0030311	Alkaloids and derivatives	Harmala alkaloids	DOWN
NEG12462	Glabrolide	7.332	581.306	[M-H]-	581.31	TRUE	445.665	4.34695e+06	8.55416e+06	8.28681e+06	4.56775e+06	5.26173e+06	540388	2.92553e+06	152530	1.65543e+06	1.75755e+06	250970	0.0151659	4.25929	2.09061	5.16964e+06	3.12857e+06	1.27723e+06	60.5182	1.21373e+06	1.08881e+06	444506	89.7076	0.0542656	1.2151	1.22066	1.81913	C30H44O4	Triterpenoids	SSHDNSCEQSPWIM-FVTWEACWSA-N	C[C@]12CC[C@@H](C([C@@H]1CC[C@@]3([C@@H]2C(=O)C=C4[C@]3(CC[C@@]5([C@H]4C[C@@]6(C[C@H]5OC6=O)C)C)C)C)(C)C)O	---	90479675	HMDB0034515	Lipids and lipid-like molecules	Prenol lipids	UP
NEG755	Pyroglutamic acid	1.376	128.032	[M-H]-	128.035	TRUE	1.71816e+09	7.45897e+08	732838122	1307613883	1.56556e+09	8.4334e+08	1.69366e+09	2.39818e+09	1.74295e+09	1.32583e+09	1.8879e+09	1.82365e+09	0.0159201	0.635881	-0.65317	1.15223e+09	4.36273e+08	1.78108e+08	37.8632	1.81203e+09	3.47745e+08	1.41966e+08	19.1909	0.0559584	1.21498	1.21424	1.79805	C5H7NO3	Amino acids and derivatives	ODHCTXKNWHHXJC-VKHMYHEASA-N	O=C(O)C1N=C(O)CC1	C01879	7405	HMDB0000267	Organic acids and derivatives	Carboxylic acids and derivatives	DOWN
POS5253	Ergothioneine	0.963	230.095	[M+H]+	230.096	True	1.50623e+09	3.02259e+09	2.15669e+09	1.30703e+09	2.32857e+09	1.66163e+09	1.50064e+09	1.25546e+09	6.48066e+08	1.44689e+09	1.27644e+09	7.58414e+08	0.0171693	1.74019	0.799241	1.99712e+09	6.35083e+08	2.59272e+08	31.7999	1.14765e+09	3.58731e+08	1.46451e+08	31.2579	0.0583509	1.21497	1.20409	1.76525	C9H15N3O2S	Amino acids and derivatives	SSISHJJTAXXQAX-ZETCQYMHSA-N	O=C(O)C(CC1=CN=C([S-])N1)[N+](C)(C)C	C05570	5351619;57509571	HMDB0003045	Organic acids and derivatives	Carboxylic acids and derivatives	UP
POS7326	Piperlonguminine	8.381	274.143	[M+H-H2O]+	274.144	True	2.27066e+06	2.67261e+07	2.37641e+07	8.77245e+06	9.42374e+06	8.49568e+06	9.1782e+07	8.35972e+07	1.06929e+07	1.13777e+08	7.5999e+07	1.51049e+07	0.0152538	0.203228	-2.29883	1.32421e+07	9.69524e+06	3.95806e+06	73.2152	6.51588e+07	4.2431e+07	1.73224e+07	65.1194	0.054366	1.2137	1.2199	1.81662	C16H19NO3	Benzodioxoles	WHAAPCGHVWVUEX-GGWOSOGESA-N	O=C(C=CC=Cc1ccc2OCOc2c1)NCC(C)C	---	---	HMDB0030187	Organoheterocyclic compounds	Benzodioxoles	DOWN
NEG2047	cis-2-Methylaconitate	3.706	187.022	[M-H]-	187.024	TRUE	3.02373e+07	8.3954e+07	7.83613e+07	2.46951e+07	1.31409e+08	8.49913e+07	4.51595e+07	1.38971e+07	9.8237e+06	3.77326e+07	1.53752e+07	1.46835e+07	0.0168153	3.17292	1.66581	7.22747e+07	3.96561e+07	1.61895e+07	54.8686	2.27786e+07	1.47755e+07	6.03208e+06	64.8658	0.0577765	1.21359	1.20691	1.7743	C7H8O6	Carboxylic acids and derivatives	NUZLRKBHOBPTQV-ARJAWSKDSA-N	C\C(C(O)=O)=C(/CC(O)=O)C(O)=O	C04225	3080625	HMDB0006357	Organic acids and derivatives	Carboxylic acids and derivatives	UP
POS9374	N-{(1E)-2-[4-(dimethylamino)phenyl]-1-azavinyl}-2-(3,5-dioxo(2H,4H-1,2,4-triaz in-6-yl))acetamide	8.956	317.135	[M+Na]+	317.136	True	8.59384e+06	1.11821e+07	3.16641e+07	1.56272e+07	3.22843e+06	1.83952e+07	3.99193e+07	2.64289e+07	6.81625e+07	3.58023e+07	1.90177e+07	3.8168e+07	0.0155629	0.389852	-1.359	1.47818e+07	9.83376e+06	4.01461e+06	66.526	3.79165e+07	1.68077e+07	6.86171e+06	44.3282	0.0550715	1.21278	1.21725	1.80791	C14H16N6O3	Tertiary amines	BGVKWUWMVCLWGM-OVCLIPMQSA-N	CN(C)c1ccc(C=NN=C(O)Cc2nnc(O)nc2O)cc1	---	5396112	---	Organic nitrogen compounds	Organonitrogen compounds	DOWN
POS560	Acetoacetic acid	4.6	103.039	[M+H-H2O]+	103.039	True	6.569e+08	5.50109e+08	3.92873e+08	2.2388e+08	2.66526e+08	2.12445e+08	2.35561e+08	1.0713e+08	6.08308e+07	1.88048e+08	1.54739e+08	1.90075e+08	0.0171277	2.45918	1.29818	3.83789e+08	1.8494e+08	7.55016e+07	48.1881	1.56064e+08	6.31903e+07	2.57973e+07	40.49	0.0583509	1.21116	1.20442	1.7663	C4H6O3	Short-chain keto acids and derivatives	WDJHALXBUFZDSR-UHFFFAOYSA-N	O=C(O)CC(=O)C	C00164	---	HMDB0000060	Organic acids and derivatives	Keto acids and derivatives	UP
POS1507	Pentostatin	1.87	135.066	[M+2H]+	135.066	True	1.88993e+08	1.38218e+08	1.96495e+08	1.94015e+08	2.5156e+08	3.31777e+08	7.2946e+08	8.72461e+08	2.01061e+08	2.14497e+08	8.85665e+08	7.48424e+08	0.0142039	0.356301	-1.48883	2.16843e+08	6.67949e+07	2.72689e+07	30.8033	6.08595e+08	3.16844e+08	1.29351e+08	52.0616	0.0525853	1.20914	1.22919	1.84759	C11H16N4O4	Imidazodiazepines	FPVKHBSQESCIEP-JQCXWYLXSA-N	C1[C@@H]([C@H](O[C@H]1N2C=NC3=C2NC=NC[C@H]3O)CO)O	C02267	439693	HMDB0014692	Organoheterocyclic compounds	Imidazodiazepines	DOWN
POS1928	Glutamine	1.064	147.076	[M+H]+	147.076	True	1.50712e+09	1.37727e+09	2.19335e+09	2.43933e+09	1.99149e+09	2.02565e+09	3.44635e+09	3.5812e+09	1.66205e+09	3.42102e+09	3.83063e+09	2.32363e+09	0.0156318	0.631496	-0.663154	1.92237e+09	4.06371e+08	1.659e+08	21.1391	3.04415e+09	8.53243e+08	3.48335e+08	28.029	0.0550715	1.2083	1.21667	1.80599	C5H10N2O3	Amino acids and derivatives	ZDXPYRJPNDTMRX-VKHMYHEASA-N	O=C(O)C(N)CCC(=N)O	C00064	5961;6992086	HMDB0000641	Organic acids and derivatives	Carboxylic acids and derivatives	DOWN
NEG7889	3-(2,5-dihydroxy-6-methyl-3-propan-2-ylphenyl)-2-methyl-5-propan-2-ylbenzene-1,4-diol	8.71	375.179	[M-H]-	375.181	TRUE	253089	1.42275e+06	2.21095e+06	1.46731e+06	445.665	868742	4.63665e+06	2.03775e+07	4.0034e+06	1.25186e+07	1.98141e+07	1.8375e+06	0.0186019	0.0984888	-3.3439	1.03721e+06	828179	338103	79.8465	1.05313e+07	8.24632e+06	3.36655e+06	78.3031	0.0607741	1.20597	1.1931	1.73044	C20H26O4	Biphenols	QYNCIWOOLDANTG-UHFFFAOYSA-N	OC=1C=C(C(O)=C(C=2C(O)=C(C=C(O)C2C)C(C)C)C1C)C(C)C	---	24041583	---	Benzenoids	Benzene and substituted derivatives	DOWN
NEG5367	9,10-Epoxystearic acid	10.251	297.239	[M-H]-	297.244	TRUE	7.92914e+07	2.09002e+08	4.52635e+08	1.38469e+08	1.57723e+08	1.16387e+08	7.66647e+07	3.7479e+07	9020028	3.07763e+07	3.38264e+07	2.18926e+07	0.0181307	5.50182	2.45991	1.92251e+08	1.3467e+08	5.49789e+07	70.0491	3.49432e+07	2.28388e+07	9.3239e+06	65.3598	0.0602744	1.20521	1.19664	1.74159	C18H34O3	Oxidized fatty acids	IMYZYCNQZDBZBQ-UHFFFAOYSA-N	O=C(O)CCCCCCCC1OC1(CCCCCCCC)	C19418	15868	HMDB0247617	Lipids and lipid-like molecules	Fatty Acyls	UP
POS9564	Iprovalicarb	9.426	321.218	[M+H]+	321.217	True	1.16392e+08	2.76324e+08	3.45958e+08	2.90499e+08	2.53072e+08	2.97929e+08	1.91101e+08	1.68749e+08	1.43745e+08	1.92249e+08	1.69528e+08	1.54477e+08	0.0176295	1.54942	0.631725	2.63362e+08	7.82656e+07	3.19518e+07	29.7179	1.69975e+08	1.93512e+07	7.90008e+06	11.3847	0.0595842	1.20513	1.20049	1.75376	C18H28N2O3	Toluenes	NWUWYYSKZYIQAE-WMCAAGNKSA-N	OC(=NC(C(O)=NC(C1=CC=C(C=C1)C)C)C(C)C)OC(C)C	C18866	10958189	HMDB0253572	Organic acids and derivatives	Carboxylic acids and derivatives	UP
NEG8269	cis-Piceid	5.042	389.152	[M-H]-	389.152	TRUE	5.97266e+07	7.595e+07	6.46484e+07	6.0535e+07	4.9577e+07	5.64247e+07	5.65633e+07	5.2065e+07	3.03849e+07	5.21316e+07	4.46598e+07	4.24435e+07	0.0187243	1.31847	0.398864	6.11436e+07	8.83115e+06	3.6053e+06	14.4433	4.63747e+07	9.41699e+06	3.84447e+06	20.3063	0.0610435	1.20469	1.19219	1.7276	C20H22O8	Stilbene glycosides	HSTZMXCBWJGKHG-BUFXCDORSA-N	OC1=CC=C(C=C1)C=CC=2C=C(O)C=C(OC3OC(CO)C(O)C(O)C3O)C2	---	5470020	HMDB0031422	Phenylpropanoids and polyketides	Stilbenes	UP
POS14896	1-[2-(6-methyl-8-oxospiro[3,4-dihydropyrano[3,2-g]chromene-2,1'-cyclohexane]-7-yl)acetyl]piperidine-4-carboxylic acid	6.183	454.219	[M+H]+	454.222	True	3.31751e+07	1.29271e+08	1.07973e+08	4.81765e+07	1.99709e+07	5.6015e+07	2.34162e+08	3.66516e+08	4.94242e+07	3.81873e+08	3.42566e+08	8.19345e+07	0.0178501	0.270915	-1.88409	6.57636e+07	4.33085e+07	1.76806e+07	65.8548	2.42746e+08	1.46933e+08	5.99852e+07	60.5296	0.0597216	1.20411	1.19879	1.74836	C26H31NO6	Linear pyranocoumarins	OZVBODHJCMJBLY-UHFFFAOYSA-N	O=c1oc2cc3OC4(CCc3cc2c(c1CC(=O)N5CCC(C(=O)O)CC5)C)CCCCC4	---	16406869	---	Phenylpropanoids and polyketides	Coumarins and derivatives	DOWN
NEG8696	2-amino-5-oxo-4-(3,4,5-trimethoxyphenyl)-4H-pyrano[3,2-c]chromene-3-carbonitri le	2.666	405.11	[2M-H]-	405.109	TRUE	444045	1.78661e+06	4.60128e+06	2.51152e+07	1.80172e+06	2.838e+06	8.53106e+07	2.8082e+07	4.79753e+07	4.21357e+07	4.64389e+07	1.55181e+06	0.0127739	0.145478	-2.78113	6.09782e+06	9.41846e+06	3.84507e+06	154.456	4.19157e+07	2.74261e+07	1.11967e+07	65.4315	0.0491971	1.20395	1.24271	1.89368	C22H18N2O6	Angular pyranocoumarins	UKTFMPQSNSFGKD-UHFFFAOYSA-N	COc1cc(C2C(C#N)=C(N)Oc3c2c(=O)oc2ccccc32)cc(OC)c1OC	---	3125804	---	Phenylpropanoids and polyketides	Coumarins and derivatives	DOWN
POS14434	(6S,6aR,13S,13aS)-3,4,6,7,8,9,10,12,13,13a-Decahydro-2H-6,13-Methanodipyrido[1,2-A:3',2'-E]Azocin-1(6aH)-Yl[1-(Propan-2-Yl)-1H-Indol-6-Yl]Methanone	9.479	440.268	[M+H-H2O]+	440.267	True	7.17289e+07	4.35674e+07	1.12968e+08	1.0679e+08	2.09371e+08	5.32804e+07	1.48713e+07	1.35392e+07	5.6291e+07	1.9694e+07	2.02946e+07	3.19968e+07	0.0166051	3.81466	1.93155	9.96177e+07	6.05675e+07	2.47266e+07	60.7999	2.61145e+07	1.61547e+07	6.59512e+06	61.861	0.0575719	1.20316	1.20861	1.77976	C27H35N3O	Aloperine and related alkaloids	IFQVDHKHKVDYQC-OUJSJNLKSA-N	O=C(C=1C=CC=2C=CN(C2C1)C(C)C)N3CCCC4=CC5CC(CN6CCCCC65)C43	---	122169633	---	Alkaloids and derivatives	Lupin alkaloids	UP
POS245	2-Amino-2-methyl-1-propanol	13.999	90.0918	[M+H]+	90.0913	True	6.26735e+07	4.97583e+07	4.16783e+07	7.01073e+07	3.32929e+07	8.61414e+07	1.50004e+08	7.24617e+07	1.39114e+08	6.88787e+07	9.57764e+07	1.88081e+08	0.0148172	0.481091	-1.05562	5.72753e+07	1.95038e+07	7.96237e+06	34.0527	1.19053e+08	4.76558e+07	1.94554e+07	40.0291	0.0538135	1.20151	1.22371	1.82923	C4H11NO	Organonitrogen compounds	CBTVGIZVANVGBH-UHFFFAOYSA-N	CC(C)(N)CO	---	11807	HMDB0244974	Organic nitrogen compounds	Organonitrogen compounds	DOWN
POS2469	5-Methyl DL-Glutamate	1.325	162.076	[M+H-H2O]+	162.077	True	5.08872e+08	9.7571e+08	6.15479e+08	1.15793e+09	4.36392e+08	5.53971e+08	2.87195e+08	3.49866e+08	5.04317e+08	3.31262e+08	4.22574e+08	2.34735e+08	0.0177947	1.99458	0.996085	7.08059e+08	2.89763e+08	1.18295e+08	40.9236	3.54991e+08	9.64498e+07	3.93755e+07	27.1696	0.0596669	1.20148	1.19921	1.74971	C6H11NO4	Carboxylic acids and derivatives	ZGEYCCHDTIDZAE-BYPYZUCNSA-N	COC(=O)CC[C@H](N)C(O)=O	---	68662;6998933	HMDB0061715	Organic acids and derivatives	Carboxylic acids and derivatives	UP
POS7619	2-Methyl-4'-(methylthio)-2-morpholinopropiophenone	1.563	280.139	[M+H]+	280.137	True	5.45421e+08	1.62168e+09	1.8943e+09	1.41439e+09	1.42627e+09	7.83416e+08	7.05984e+08	8.98423e+08	5.62498e+08	6.88294e+08	5.70547e+08	6.06351e+08	0.018173	1.90607	0.930605	1.28091e+09	5.13763e+08	2.09743e+08	40.1092	6.72016e+08	1.25921e+08	5.14072e+07	18.7379	0.0602744	1.19994	1.19632	1.74057	C15H21NO2S	Ketones	LWRBVKNFOYUCNP-UHFFFAOYSA-N	CSC1=CC=C(C=C1)C(=O)C(C)(C)N1CCOCC1	---	92387	HMDB0247316	Organic oxygen compounds	Organooxygen compounds	UP
POS16307	3-Deoxo-3Beta-Hydroxymexicanolide 16-Enol Ether	5.956	502.283	[2M+H]2+	502.28	True	2.52798e+07	6.54785e+07	8.0323e+07	1.20847e+08	7.1514e+07	8.61248e+07	2.47327e+07	4.9025e+07	3.72628e+07	4.05894e+07	3.70155e+07	3.48985e+07	0.0164444	2.01127	1.00811	7.49278e+07	3.10771e+07	1.26872e+07	41.476	3.7254e+07	7.90024e+06	3.22526e+06	21.2064	0.0572744	1.19927	1.20991	1.78398	C28H36O7	Naphthopyrans	WJHQHAFOOMOTBJ-MSHADUKESA-N	O=C(OC)CC1C2(C(=O)C(CC3=C4C=C(OC)OC(C5=COC=C5)C4(C)CCC32)C(O)C1(C)C)C	---	6708594	---	Organoheterocyclic compounds	Naphthopyrans	UP
POS1034	Benzofuran	2.482	119.049	[M+H]+	119.05	True	6.31005e+08	2.65335e+09	1.32906e+09	2.85553e+09	1.04117e+09	1.83457e+09	3.27425e+09	2.92547e+09	2.27683e+09	2.59323e+09	3.16886e+09	3.00259e+09	0.0155182	0.599997	-0.736972	1.72412e+09	8.91421e+08	3.63921e+08	51.7031	2.87354e+09	3.74637e+08	1.52945e+08	13.0375	0.0550715	1.19755	1.21763	1.80916	C8H6O	Benzofurans	IANQTJSKSUMEQM-UHFFFAOYSA-N	O1C=CC2=C1C=CC=C2	C14512	9223	HMDB0032929	Organoheterocyclic compounds	Benzofurans	DOWN
NEG9702	8-{[2-(3-bromophenyl)-5-methyl(1,3-oxazol-4-yl)]methylthio}-2,9-dimethylhydrop urin-6-one	1.728	444.016	[M-H]-	444.014	TRUE	3.57116e+07	2.16768e+07	1.58627e+07	7.59559e+06	1.08646e+07	1.24222e+07	1.25502e+08	6.14902e+07	2.31832e+07	6.93444e+07	4.53204e+07	4.52161e+07	0.0140014	0.281399	-1.82931	1.73556e+07	1.01939e+07	4.16162e+06	58.7353	6.1676e+07	3.50791e+07	1.4321e+07	56.8764	0.0522151	1.19708	1.23104	1.85383	C18H16BrN5O2S	Phenyl-1,3-oxazoles	LKWNDDFUDMDWAC-UHFFFAOYSA-N	Cc1nc(O)c2nc(SCc3nc(-c4cccc(Br)c4)oc3C)n(C)c2n1	---	135953014	---	Organoheterocyclic compounds	Azoles	DOWN
POS14810	Mls001060846	6.17	451.254	[M+H-H2O]+	451.255	True	8.79437e+06	5.30931e+07	8.6327e+07	3.51642e+07	3.36696e+07	3.60584e+07	1.18238e+07	1.06748e+07	3.42023e+06	2.02066e+07	1.66943e+07	6.86267e+06	0.0182411	3.63229	1.86088	4.21845e+07	2.58526e+07	1.05543e+07	61.2845	1.16137e+07	6.16899e+06	2.51848e+06	53.118	0.0603692	1.19674	1.19581	1.73895	C28H33ClF2N2O	Diphenylmethanes	VAHMWGICKYTGSY-UHFFFAOYSA-N	Cl.Fc1ccc(cc1)C(OCCN2CCN(CC2)CCCc3ccccc3)c4ccc(F)cc4	---	10238982	---	Benzenoids	Benzene and substituted derivatives	UP
NEG8509	Colchicine	7.415	398.159	[M-H]-	398.161	TRUE	4.13387e+06	1.39255e+07	1.19964e+07	1.80283e+07	9.9408e+06	9.6972e+06	4.76218e+06	7.89342e+06	3.02446e+06	6.15121e+06	7.26024e+06	3.75482e+06	0.0181346	2.06178	1.04389	1.1287e+07	4.65653e+06	1.90102e+06	41.2557	5.47439e+06	1.94758e+06	795097	35.5763	0.0602744	1.19613	1.19661	1.74149	C22H25NO6	Tropones	IAKHMKGGTNLKSZ-INIZCTEOSA-N	O=C1C=C2C(=CC=C1OC)C3=C(OC)C(OC)=C(OC)C=C3CCC2N=C(O)C	C07592	6167	HMDB0015466	Hydrocarbon derivatives	Tropones	UP
POS1779	5-Hydroxymaltol	14.023	143.034	[M+NH4]+	143.034	True	1.05312e+09	9.78688e+08	9.54184e+08	9.71436e+07	3.90663e+08	3.01806e+08	2.13698e+08	1.52451e+08	1.08715e+08	9.37216e+07	2.23368e+08	1.32869e+08	0.0190727	4.08252	2.02946	6.29267e+08	4.13433e+08	1.68783e+08	65.7007	1.54137e+08	5.3868e+07	2.19915e+07	34.9481	0.0619155	1.19521	1.18962	1.71959	C6H6O4	Pyrans	SSSNQLHKSUJJTE-UHFFFAOYSA-N	CC1=C(O)C(=O)C(O)=CO1	---	70627	HMDB0032988	Organoheterocyclic compounds	Pyrans	UP
NEG6160	2-purin-6-ylthio-N-(1,1,3,3-tetramethylbutyl)acetamide	5.766	320.157	[M-H]-	320.155	TRUE	5.82385e+06	8.44931e+06	9.28811e+06	1.6068e+07	8.64944e+06	2.19978e+07	1.32236e+07	2.7686e+07	1.98195e+07	1.93964e+07	2.2036e+07	1.921e+07	0.0217536	0.579019	-0.788316	1.17128e+07	6.0884e+06	2.48558e+06	51.9809	2.02286e+07	4.68715e+06	1.91352e+06	23.1709	0.0682857	1.19236	1.17093	1.66247	C15H23N5OS	6-thiopurines	WXAZNUAUMPKEOY-UHFFFAOYSA-N	CC(C)(C)CC(C)(C)N=C(O)CSc1ncnc2[nH]cnc12	---	606343	---	Organoheterocyclic compounds	Imidazopyrimidines	DOWN
POS5968	Pivaloylcarnitine	5.473	246.169	[M+H]+	246.171	True	4.77454e+08	4.67789e+08	5.77338e+08	5.28089e+08	6.66841e+08	6.17477e+08	1.96005e+09	1.03616e+09	5.25678e+08	2.33419e+09	1.22601e+09	9.69051e+08	0.0177738	0.414226	-1.27151	5.55831e+08	7.90569e+07	3.22748e+07	14.2232	1.34186e+09	6.75113e+08	2.75614e+08	50.3118	0.0596669	1.19226	1.19937	1.75022	C12H23NO4	Fatty Acyls	YICAQFPUDACYGQ-UHFFFAOYSA-N	CC(C)(C)C(=O)OC(CC([O-])=O)C[N+](C)(C)C	---	126894	HMDB0041993	Lipids and lipid-like molecules	Fatty Acyls	DOWN
NEG10761	Hexacyclinic acid	5.632	489.214	[M-H]-	489.213	TRUE	3.10404e+06	1.13138e+07	1.2557e+07	5.72913e+06	8.38197e+06	7.45188e+06	3.04817e+07	2.94868e+07	5.08153e+06	3.6081e+07	2.72345e+07	9.94597e+06	0.0179168	0.350931	-1.51074	8.08964e+06	3.50065e+06	1.42913e+06	43.2733	2.30519e+07	1.24785e+07	5.09431e+06	54.132	0.0598139	1.1921	1.19827	1.74674	C26H34O9	Prostaglandins and related compounds	OTGHTIDLDTWPFJ-ROQUJFDLSA-N	O=C(O)C1=CC2C(OC(=O)C)C(C)C(O)C2C3C1CC4C3C5C(=O)OC6CCC4(OC5(O)C6C)C	---	10624918	---	Lipids and lipid-like molecules	Fatty Acyls	DOWN
POS3265	Galactitol	13.789	183.086	[M+H-H2O]+	183.086	True	6.43033e+07	1.03626e+08	6.99758e+07	4.15801e+07	4.3756e+07	9.17497e+07	9.42729e+07	6.75596e+07	1.40119e+08	1.10522e+08	1.21772e+08	1.5042e+08	0.0189423	0.606121	-0.722322	6.91651e+07	2.50138e+07	1.02118e+07	36.1653	1.14111e+08	3.04202e+07	1.2419e+07	26.6584	0.0616229	1.19197	1.19058	1.72257	C6H14O6	Sugar alcohols	FBPFZTCFMRRESA-GUCUJZIJSA-N	OCC(O)C(O)C(O)C(O)CO	C01697	453	HMDB0000107	Organic oxygen compounds	Organooxygen compounds	DOWN
POS9007	5alpha-Androstane-3beta,7alpha,17beta-triol	11.367	309.241	[M+H-H2O]+	309.242	True	8.64688e+07	4.54198e+08	1.22022e+08	2.55165e+08	6.93967e+08	287929302	1.11376e+08	5.80193e+07	2.3268e+07	6.63511e+07	5.73029e+07	2.6626e+07	0.0195442	5.53954	2.46977	3.16625e+08	2.26608e+08	9.25124e+07	71.5699	5.71573e+07	3.19551e+07	1.30456e+07	55.9073	0.0629117	1.19184	1.1862	1.70898	C19H32O3	Steroids and steroid derivatives	UFGLFVVFQFFPSV-UHFFFAOYSA-N	CC12CCC3C(C1CCC2O)C(O)CC1CC(O)CCC31C	---	623296	HMDB0247012	Lipids and lipid-like molecules	Steroids and steroid derivatives	UP
POS14432	(2R,3S,4S,5R,6R)-2-[[(2R,3R,4R)-3,4-dihydroxy-4-(hydroxymethyl)oxolan-2-yl]oxymethyl]-6-oct-1-en-3-yloxyoxane-3,4,5-triol	5.409	440.25	[M+H]+	440.249	True	1.0413e+07	2.95148e+06	6.18454e+06	5.37331e+06	374583	1.05701e+07	1.55916e+07	1.23525e+07	2.36239e+07	6.57526e+06	1.23759e+07	1.37149e+07	0.0167992	0.425802	-1.23175	5.97783e+06	4.04285e+06	1.65048e+06	67.6306	1.4039e+07	5.5804e+06	2.27819e+06	39.7493	0.0577765	1.19184	1.20704	1.77471	C19H34O10	Fatty acyl glycosides	MUPQSGHACLOUTE-PARKKQJRSA-N	OCC1(O)COC(OCC2OC(OC(C=C)CCCCC)C(O)C(O)C2O)C1O	---	51136465	---	Lipids and lipid-like molecules	Fatty Acyls	DOWN
POS12641	4-((2E)-3-phenylprop-2-enyl)-5-(2-ethoxyphenyl)-4-azabicyclo[4.4.0]decan-1-ol	9.005	392.255	[M+H]+	392.258	True	3.53049e+07	2036155	3.35107e+06	439475	3.66855e+07	3.03722e+07	6.17306e+07	1.8433e+07	7.85024e+07	5.0635e+07	4.67637e+07	4.02848e+07	0.0172114	0.365073	-1.45374	1.80315e+07	1.77735e+07	7.25598e+06	98.5687	4.93916e+07	2.0246e+07	8.2654e+06	40.9909	0.0583509	1.19179	1.20376	1.76418	C26H33NO2	Phenylpiperidines	YHYQZSVKBBWONV-JLHYYAGUSA-N	CCOc1ccccc1C1C2CCCCC2(O)CCN1CC=Cc1ccccc1	---	5911016	---	Organoheterocyclic compounds	Piperidines	DOWN
NEG9525	(2E)-3-(4-methoxyphenyl)-1-[1-(4-methoxyphenyl)(1,2,3,4-tetrahydrobeta-carboli n-2-yl)]prop-2-en-1-one	7.234	437.186	[M-H]-	437.187	TRUE	452325	2.31661e+06	7.42649e+06	635787	275714	227381	1.18754e+07	2.01737e+07	2.68965e+06	1.07627e+07	1.09253e+07	3.26495e+06	0.0185288	0.189881	-2.39683	1.88905e+06	2.82294e+06	1.15246e+06	149.437	9.94861e+06	6.4381e+06	2.62834e+06	64.7136	0.0606649	1.18954	1.19364	1.73215	C28H26N2O3	Harmala alkaloids	BSMGAYAONYKFSM-CXUHLZMHSA-N	COc1ccc(C=CC(=O)N2CCc3c([nH]c4ccccc34)C2c2ccc(OC)cc2)cc1	---	17112386	---	Alkaloids and derivatives	Harmala alkaloids	DOWN
NEG11357	1-[4,5-Dihydroxy-6-(Hydroxymethyl)-3-[(E)-3-(4-Hydroxyphenyl)Prop-2-Enoyl]Oxyoxan-2-Yl]Oxy-6-Hydroxy-7-Methylidene-4a,5,6,7a-Tetrahydro-1H-Cyclopenta[C]Pyran-4-Carboxylic Acid	0.909	519.149	[2M-H]-	519.151	TRUE	2.55527e+07	8.71928e+07	1.26752e+08	8.23e+07	8.82774e+07	8.48562e+07	4.26118e+07	6.21469e+07	2.04128e+07	4.29042e+07	5.50388e+07	2.33836e+07	0.0193939	2.00785	1.00565	8.24885e+07	3.24414e+07	1.32441e+07	39.3283	4.1083e+07	1.66411e+07	6.79371e+06	40.5061	0.062692	1.18947	1.18728	1.71233	C25H28O12	Hydroxycinnamic acid esters	QPNFBUARICHXGG-QPJJXVBHSA-N	O=C(O)C1=COC(OC2OC(CO)C(O)C(O)C2OC(=O)C=CC3=CC=C(O)C=C3)C4C(=C)C(O)CC14	---	51136493	---	Phenylpropanoids and polyketides	Cinnamic acids and derivatives	UP
POS20485	[(2R,3S,4S,5R,6S)-3,4-dihydroxy-6-[4-[3-(4-hydroxy-3-methoxyphenyl)-1,3,3a,4,6,6a-hexahydrofuro[3,4-c]furan-6-yl]-2-methoxyphenoxy]-5-[(2S,3R,4R,5R,6S)-3,4,5-trihydroxy-6-methyloxan-2-yl]oxyoxan-2-yl]methyl acetate	5.289	726.3	[M+H]+	726.297	True	3.06663e+07	2.13526e+07	1.31498e+07	1.64995e+07	2.39208e+07	1.96441e+07	7.97971e+07	3.05521e+07	35882715	5.30214e+07	4.10743e+07	2.91682e+07	0.0150143	0.464694	-1.10565	2.08722e+07	6.09449e+06	2.48806e+06	29.1991	4.4916e+07	1.91471e+07	7.81678e+06	42.6288	0.0541437	1.18561	1.22198	1.82349	C34H44O16	Lignan glycosides	FUBVFOMIYZMXCB-DWHCWPPGSA-N	O=C(OCC1OC(OC2=CC=C(C=C2OC)C3OCC4C(OCC34)C5=CC=C(O)C(OC)=C5)C(OC6OC(C)C(O)C(O)C6O)C(O)C1O)C	---	45782984	---	Lignans, neolignans and related compounds	Lignan glycosides	DOWN
POS14553	Thiothixene	6.785	444.175	[M+H]+	444.177	True	3.87009e+06	1.18804e+07	1.33964e+07	3.46672e+07	2.30363e+06	1.42388e+07	445.665	535330	400698	397802	520735	445.665	0.0198065	43.3082	5.43657	1.33927e+07	1.15694e+07	4.72318e+06	86.3854	309243	246074	100459	79.5732	0.063622	1.18399	1.18432	1.70319	C23H29N3O2S2	Thioxanthenes	GFBKORZTTCHDGY-UWVJOHFNSA-N	CN(C)S(=O)(=O)C1=CC2=C(SC3=CC=CC=C3\C2=C\CCN2CCN(C)CC2)C=C1	---	941651	HMDB0015560	Organoheterocyclic compounds	Benzothiopyrans	UP
POS3711	Phenacylamine Hydrochloride	0.808	194.033	[M+H-H2O]+	194.034	True	9.62131e+07	5.30628e+07	4.5708e+07	5.81243e+07	6.27148e+07	8.74672e+07	1.08491e+08	9.45796e+07	8.74259e+07	8.01373e+07	8.5536e+07	1.08701e+08	0.0183896	0.713951	-0.486102	6.7215e+07	2.00837e+07	8.19912e+06	29.8797	9.41451e+07	1.21107e+07	4.94417e+06	12.8639	0.0605986	1.18329	1.19469	1.73543	C8H10ClNO	Ketones	CVXGFPPAIUELDV-UHFFFAOYSA-N	Cl.O=C(C=1C=CC=CC1)CN	---	21641;2723597;58148612;130448468	HMDB0032628	Organic oxygen compounds	Organooxygen compounds	DOWN
NEG7120	Fluorene-9-Bisphenol	4.807	349.12	[M-H]-	349.123	TRUE	1.80865e+07	2.05286e+07	3.06789e+07	1.34133e+07	1.83604e+07	1.68361e+07	4.86962e+07	4.83568e+07	1.97124e+07	5.67657e+07	5.00247e+07	1.74129e+07	0.0191376	0.489291	-1.03123	1.96506e+07	5.8878e+06	2.40368e+06	29.9624	4.01614e+07	1.70215e+07	6.94899e+06	42.3827	0.0619944	1.18322	1.18914	1.71811	C25H18O2	Fluorenes	YWFPGFJLYRKYJZ-UHFFFAOYSA-N	OC1=CC=C(C=C1)C1(C2=C(C=CC=C2)C2=C1C=CC=C2)C1=CC=C(O)C=C1	---	76716	---	Benzenoids	Fluorenes	DOWN
POS15387	(E)-5-hydroxy-N-[3-[5-[3-[[(E)-5-hydroxy-3-methylpent-2-enoyl]amino]propyl]-3,6-dioxopiperazin-2-yl]propyl]-3-methylpent-2-enamide	5.792	470.297	[M+H-H2O]2+	470.297	True	3.1243e+07	6.52137e+07	6.63518e+07	6.28126e+07	9.18064e+07	6.83203e+07	4.88477e+07	5.82016e+07	2.916e+07	3.55162e+07	3.45874e+07	1.31254e+07	0.0213289	1.75789	0.813842	6.42913e+07	1.93535e+07	7.90103e+06	30.1028	3.65731e+07	1.56733e+07	6.39861e+06	42.8549	0.0678001	1.18238	1.17377	1.67103	C22H36N4O6	Amino acids and derivatives	CNQCBOHTKBVCFM-WXUKJITCSA-N	OC(=NCCCC1N=C(O)C(N=C1O)CCCN=C(O)C=C(C)CCO)C=C(C)CCO	---	20839739	---	Organic acids and derivatives	Carboxylic acids and derivatives	UP
NEG7670	Sinapine thiocyanate	6.243	367.136	[M-H]-	367.137	TRUE	222350	5.15651e+06	1.08712e+07	168925	664326	555722	1.38981e+07	2.57727e+07	4.40115e+06	2.42968e+07	1.41379e+07	3.85815e+06	0.0216027	0.204239	-2.29167	2.93985e+06	4.33002e+06	1.76772e+06	147.287	1.43941e+07	9.3671e+06	3.8241e+06	65.0758	0.0682449	1.1823	1.17193	1.66549	C17H24N2O5S	---	YLELSNOPYHTYTB-UHFFFAOYSA-N	N#CS.O=C(OCC[N+](C)(C)C)C=CC1=CC(OC)=C([O-])C(OC)=C1	---	22155122	---	---	---	DOWN
POS21767	PC(16:0/18:1)	10.546	782.564	[M+Na]+	782.567	True	2.3045e+08	1.22083e+08	2.9499e+07	4.96044e+07	6.06791e+07	5.67424e+07	5.68614e+08	6.02843e+08	1.05487e+09	1.49809e+09	3.41627e+09	4.658e+09	0.0215019	0.0465355	-4.42552	9.15096e+07	7.48327e+07	3.05503e+07	81.7758	1.96645e+09	1.68583e+09	6.88238e+08	85.7298	0.0680672	1.18145	1.17261	1.66752	C42H82NO8P	Phosphatidylcholines	WTJKGGKOPKCXLL-VYOBOKEXSA-N	CCCCCCCCCCCCCCCC(=O)OC[C@H](COP(=O)([O-])OCC[N+](C)(C)C)OC(=O)CCCCCCC/C=C\CCCCCCCC	---	5497103	HMDB0007972	Lipids and lipid-like molecules	Glycerophospholipids	DOWN
NEG10639	4-(4-{3-methyl-7-[(4-nitrophenyl)methyl]-2,6-dioxo(1,3,7-trihydropurin-8-yl)}p iperazinyl)-4-oxobutanoic acid	7.48	484.158	[2M-H]-	484.159	TRUE	5.37417e+06	641010	1.5634e+06	9.14623e+06	799270	4.21842e+06	2.57965e+07	3.84463e+07	6.21561e+06	1.07472e+07	5.73517e+07	1.72859e+07	0.0183586	0.139515	-2.84151	3.62375e+06	3.31768e+06	1.35444e+06	91.5537	2.59739e+07	1.91723e+07	7.82706e+06	73.8137	0.0605986	1.18002	1.19492	1.73616	C21H23N7O7	N-arylpiperazines	LERMHBXFXPARSD-UHFFFAOYSA-N	Cn1c(=O)nc(O)c2c1nc(N1CCN(C(=O)CCC(=O)O)CC1)n2Cc1ccc([N+](=O)[O-])cc1	---	2857845	---	Organoheterocyclic compounds	Diazinanes	DOWN
POS7676	Valyltyrosine	4.971	281.149	[M+H]+	281.15	True	6.75178e+08	1.07228e+09	1.20474e+09	1.44096e+09	1.10913e+09	1.47587e+09	4.90939e+08	9.91319e+08	9.37503e+08	7.13738e+08	7.3205e+08	7.36422e+08	0.0177846	1.51634	0.600594	1.16303e+09	2.91887e+08	1.19162e+08	25.0972	7.66995e+08	1.79217e+08	7.3165e+07	23.3661	0.0596669	1.17961	1.19929	1.74996	C14H20N2O4	Carboxylic acids and derivatives	VEYJKJORLPYVLO-RYUDHWBXSA-N	CC(C)[C@H](N)C(=O)N[C@@H](CC1=CC=C(O)C=C1)C(O)=O	---	7009554;7009555	HMDB0029139	Organic acids and derivatives	Carboxylic acids and derivatives	UP
POS13824	Mmv689061	4.777	423.224	[M+2H]2+	423.221	True	5.10719e+08	4.30199e+07	2.03296e+07	1.26889e+08	2.75219e+07	1.12379e+08	1.23292e+09	3.61461e+08	2.76792e+08	3.93258e+08	7.31726e+08	7.05494e+08	0.0156037	0.227158	-2.13823	1.40143e+08	1.86947e+08	7.63206e+07	133.397	6.16942e+08	3.55374e+08	1.45081e+08	57.6024	0.0550715	1.17641	1.21691	1.80677	C24H27FN4O2	N-benzylpiperidines	XFSYGJBPBTWLFR-GOSISDBHSA-N	O=C(NC=1C=CC(=CC1)C2=NOC(=N2)CC3CN(CC=4C=CC=C(F)C4C)CCC3)C	---	91800660	---	Organoheterocyclic compounds	Piperidines	DOWN
POS16596	4-Acetyl-2-methoxyphenyl 6-O-(6-deoxy-alpha-L-mannopyranosyl)-beta-D-glucopyranoside	6.928	513.134	[2M+H]+	513.137	True	1.34658e+06	2.54228e+07	2.9634e+07	4.94262e+06	4.89835e+06	3.0577e+06	1.00827e+08	1.45793e+08	3.68106e+06	1.33165e+08	9.47354e+07	8.98957e+06	0.0209956	0.142248	-2.81352	1.15503e+07	1.25189e+07	5.11083e+06	108.386	8.11985e+07	6.10976e+07	2.4943e+07	75.2447	0.0670195	1.17624	1.17603	1.67787	C21H30O12	Glycosyl compounds	ZUXLIBRTWRBKLQ-NUASCYGXSA-N	O=C(C1=CC=C(OC2OC(COC3OC(C)C(O)C(O)C3O)C(O)C(O)C2O)C(OC)=C1)C	---	9832854	---	Organic oxygen compounds	Organooxygen compounds	DOWN
NEG7861	N-[2-(3,4-dimethoxyphenyl)ethyl]-2-(4-methylphenoxy)acetamide	6.574	374.159	[M-H2O-H]-	374.161	TRUE	75747.2	5.4166e+06	6.22275e+06	1.10125e+06	152093	263142	3.30996e+07	2.01414e+07	477491	1.82032e+07	3.17004e+07	5.34056e+06	0.0166905	0.121432	-3.04178	2.20526e+06	2.83527e+06	1.1575e+06	128.569	1.81604e+07	1.33227e+07	5.43896e+06	73.3611	0.0576958	1.17601	1.20792	1.77753	C19H23NO4	Dimethoxybenzenes	BOVXJVBRSGHPBH-UHFFFAOYSA-N	COc1ccc(CCN=C(O)COc2ccc(C)cc2)cc1OC	---	674912	---	Benzenoids	Benzene and substituted derivatives	DOWN
POS12908	Solanidine	6.692	398.342	[M+H]+	398.342	True	6.34048e+07	1.8513e+08	1.73314e+08	1.06532e+08	1.75536e+08	1.25456e+08	4.04236e+07	1.25839e+08	7.69185e+07	5.13276e+07	4.77195e+07	9.14088e+07	0.0194931	1.9126	0.935534	1.38229e+08	4.81434e+07	1.96545e+07	34.8288	7.22728e+07	3.25976e+07	1.33079e+07	45.1036	0.0628795	1.17542	1.18657	1.71012	C27H43NO	Solanidines and derivatives	JVKYZPBMZPJNAJ-XGNLVQFCSA-N	OC6CC5=CCC4C(CCC3(C)(C4(CC2N1CC(C)CCC1C(C)C23)))C5(C)CC6	C06543	---	HMDB0003236	Lipids and lipid-like molecules	Steroids and steroid derivatives	UP
NEG10679	6-Hydroxyangolensic acid methyl ester	5.84	485.22	[M-H]-	485.218	TRUE	4.09119e+07	4.52553e+07	4.14075e+07	5.91726e+07	2.2271e+07	3.70188e+07	6.56225e+07	6.67523e+07	3.86511e+07	6.374e+07	5.59904e+07	6.35039e+07	0.0202682	0.69451	-0.525934	4.10062e+07	1.19595e+07	4.88245e+06	29.1652	5.90434e+07	1.06755e+07	4.35827e+06	18.0808	0.0649528	1.17508	1.18106	1.69319	C27H34O8	Limonoids	GOYZKWCPWBKPIG-PIBNMVDFSA-N	O=C1OC(C2=COC=C2)C3(C)CCC4C(=C)C3(OC5CC(=O)C(C)(C)C(C(O)C(=O)OC)C54C)C1	---	23983734	---	Lipids and lipid-like molecules	Prenol lipids	DOWN
NEG935	Anthranilate	4.96	136.037	[M-H]-	136.04	TRUE	5.26791e+07	4.63998e+08	4.64221e+08	9.80815e+07	1.73597e+08	1.73684e+08	3.33707e+07	6.76946e+07	11305707	4.26439e+07	3.52703e+07	2.3034e+07	0.0217349	6.68604	2.74115	2.3771e+08	1.81359e+08	7.40395e+07	76.2942	3.55532e+07	1.91461e+07	7.81636e+06	53.852	0.0682857	1.17478	1.17105	1.66284	C7H7NO2	Aminobenzoic acids and derivatives	RWZYAGGXGHYGMB-UHFFFAOYSA-N	O=C(O)C=1C=CC=CC1N	C00108	---	HMDB0001123	Benzenoids	Benzene and substituted derivatives	UP
NEG8645	Ascochlorin	5.48	403.168	[M-H]-	403.168	TRUE	7.79927e+07	8.29146e+07	1.06802e+08	7.55954e+07	4.77029e+07	6.54689e+07	5.66627e+07	4.46402e+07	5.52002e+07	4.70861e+07	6.42359e+07	5.22972e+07	0.0231969	1.42594	0.511918	7.60795e+07	1.95566e+07	7.98397e+06	25.7055	5.33537e+07	7.0584e+06	2.88158e+06	13.2294	0.0713644	1.1739	1.16155	1.63457	C23H29ClO4	Aldehydes	SETVRSKZJJWOPA-FLDGXQSCSA-N	O=CC1=C(O)C(=C(O)C(Cl)=C1C)CC=C(C=CC2(C)C(C(=O)CCC2C)C)C	---	11258227	---	Organic oxygen compounds	Organooxygen compounds	UP
POS9471	Chaulmoogric acid	8.415	319.202	[M+CH3OH+H]+	319.203	True	4.39524e+07	1.82584e+08	2.24291e+08	1.93103e+08	1.4698e+08	1.50646e+08	7.85061e+07	1.09795e+08	6.53194e+07	9.43836e+07	9.50641e+07	6.60435e+07	0.0214062	1.84941	0.887065	1.56926e+08	6.23003e+07	2.5434e+07	39.7004	8.48519e+07	1.78485e+07	7.28661e+06	21.0349	0.0679047	1.17285	1.17325	1.66946	C18H32O2	Long-chain fatty acids	XMVQWNRDPAAMJB-KRWDZBQOSA-N	O=C(O)CCCCCCCCCCCCC1C=CCC1	C08282	72853	---	Lipids and lipid-like molecules	Fatty Acyls	UP
POS17759	3-[5-(3,5-Dihydroxydecanoyloxy)-3-hydroxydecanoyl]oxy-5-hydroxydecanoic acid	10.185	559.384	[M-H2O+H]+	559.383	True	4.37222e+07	4.43101e+07	2.22816e+07	49209938	6.54745e+07	5.04146e+07	1.63758e+07	4.34995e+07	4.8407e+06	3.31015e+07	2.26253e+07	2.16932e+07	0.0184718	1.93767	0.954325	4.59022e+07	1.39971e+07	5.71431e+06	30.4934	2.36893e+07	1.33784e+07	5.4617e+06	56.4743	0.0606649	1.17251	1.19407	1.73349	C30H56O10	3-(3-hydroxyalkanoyloxy)alkanoic acids	XBEDTLDOFCRJHC-UHFFFAOYSA-N	CCCCCC(O)CC(O)CC(=O)OC(CCCCC)CC(O)CC(=O)OC(CC(O)CCCCC)CC(O)=O	---	45359175	---	Lipids and lipid-like molecules	Fatty Acyls	UP
POS5360	Glycyl-Arginine	0.836	232.14	[M+H]+	232.14	True	4.86884e+08	5.2246e+08	5.41315e+08	3.71807e+08	2.59107e+08	3.50209e+08	5.30129e+08	5.39544e+08	5.17225e+08	5.12389e+08	6.46465e+08	6.74913e+08	0.0211236	0.740143	-0.434124	4.21964e+08	1.12023e+08	4.57332e+07	26.548	5.70111e+08	7.13793e+07	2.91405e+07	12.5203	0.0672873	1.16963	1.17516	1.67523	C8H17N5O3	Carboxylic acids and derivatives	JLXVRFDTDUGQEE-UHFFFAOYSA-N	NCC(O)=NC(CCCNC(N)=N)C(O)=O	---	333414	HMDB0028835	Organic acids and derivatives	Carboxylic acids and derivatives	DOWN
POS9775	Pipercallosidine	6.192	326.17	[M+H-H2O]+	326.173	True	22529292	7.79505e+07	1.28587e+08	2.85049e+07	5.7255e+07	3.5624e+07	1.34468e+07	1.97976e+07	7.13454e+06	1.89725e+07	16845547	6.4145e+06	0.0221842	4.24215	2.0848	5.84084e+07	4.00221e+07	1.6339e+07	68.5212	1.37686e+07	5.84969e+06	2.38813e+06	42.4858	0.0689423	1.16948	1.16808	1.65396	C18H25NO3	Benzodioxoles	PWLZXPUSJOUTMB-SOFGYWHQSA-N	OC(=NCC(C)C)C=CCCCCC1=CC=C2OCOC2=C1	---	5372065	---	Organoheterocyclic compounds	Benzodioxoles	UP
NEG4753	(1beta,4alpha,5alpha,6beta,8alpha,10b)-1,10:4,5-Diepoxy-6-hydroxy-7(11)-germacren-12,8-olide	11.188	279.121	[M-H]-	279.123	TRUE	1.62683e+07	4.07778e+07	5.69751e+07	1.8994e+07	5.48485e+06	8.05928e+06	6.04292e+07	1.27807e+08	3.35659e+07	6.14484e+07	1.15773e+08	4.10914e+07	0.0217695	0.333003	-1.58639	2.44265e+07	2.02461e+07	8.26542e+06	82.8855	7.33523e+07	3.92357e+07	1.60179e+07	53.4893	0.0682857	1.16892	1.17082	1.66215	C15H20O5	Prenol lipids	BWSYOMVQMMVGIN-UHFFFAOYSA-N	CC1=C2C(CC3(C)OC3CCC3(C)OC3C2O)OC1=O	---	73880643	HMDB0038545	Lipids and lipid-like molecules	Prenol lipids	DOWN
NEG7639	N-(3-fluoro-4-methylphenyl)-2-[4-(N-methylcarbamoyl)-2-oxohydroquinolyl]acetam ide	5.115	366.125	[M-H]-	366.126	TRUE	1.09783e+08	7.05217e+07	1.15084e+08	1.27053e+08	5.40294e+07	1.03901e+08	6.19436e+07	6.66536e+07	5.66724e+07	4.84544e+07	6.64425e+07	7.97601e+07	0.0217943	1.52759	0.611259	9.67287e+07	2.82431e+07	1.15302e+07	29.1983	6.33211e+07	1.05661e+07	4.31359e+06	16.6865	0.0682857	1.1688	1.17066	1.66166	C20H18FN3O3	Quinoline carboxamides	NHIJPYLRSMZHBE-UHFFFAOYSA-N	CN=C(O)c1cc(=O)n(CC(O)=Nc2ccc(C)c(F)c2)c2ccccc12	---	25300804	---	Organoheterocyclic compounds	Quinolines and derivatives	UP
POS3043	3-Ureidopropionic acid	0.672	177.024	[M+NH4]+	177.025	True	1.35556e+08	7.72098e+07	5.85682e+07	6.61056e+07	5.48929e+07	5.32281e+07	5.10651e+07	4.03706e+07	3.99715e+07	3.42623e+07	3.69281e+07	3.3768e+07	0.0233034	1.88505	0.914603	7.42601e+07	3.12924e+07	1.27751e+07	42.1389	3.93942e+07	6.3493e+06	2.59209e+06	16.1173	0.0715481	1.16603	1.16088	1.63258	C4H8N2O3	Ureas	JSJWCHRYRHKBBW-UHFFFAOYSA-N	N=C(O)NCCC(=O)O	C02642	111	HMDB0000026	Organic acids and derivatives	Organic carbonic acids and derivatives	UP
NEG9959	2,2'-Dibenzoylaminodiphenyl disulfide	5.574	455.091	[M-H]-	455.089	TRUE	1.55174e+08	1.49981e+08	8.74498e+07	1.25758e+08	1.13721e+08	1.09365e+08	2.0974e+08	1.67378e+08	1.21758e+08	1.6435e+08	1.77247e+08	1.63811e+08	0.0185283	0.738285	-0.437751	1.23575e+08	2.57082e+07	1.04953e+07	20.8038	1.67381e+08	2.82665e+07	1.15398e+07	16.8876	0.0606649	1.1654	1.19365	1.73217	C26H20N2O2S2	Aromatic anilides	ZHMIOPLMFZVSHY-UHFFFAOYSA-N	O=C(NC1=CC=CC=C1SSC1=C(NC(=O)C2=CC=CC=C2)C=CC=C1)C1=CC=CC=C1	---	67271	---	Benzenoids	Benzene and substituted derivatives	DOWN
NEG10466	Arthrobactin	8.508	475.239	[M-H]-	475.241	TRUE	4.60646e+06	5.08278e+06	7.06816e+06	7.02566e+06	3.52585e+06	3.2245e+06	8.41047e+06	9.73642e+06	6.44253e+06	1.08238e+07	1.23203e+07	4.6041e+06	0.0224261	0.583394	-0.777458	5.0889e+06	1.66255e+06	678734	32.6702	8722925	2.85111e+06	1.16396e+06	32.6852	0.0694118	1.16484	1.16651	1.64925	C20H36N4O9	Fatty Acyls	BPEXJHGGARTCIR-UHFFFAOYSA-N	O=C(O)C(O)(CC(O)=NCCCCCN(O)C(=O)C)CC(O)=NCCCCCN(O)C(=O)C	---	193781	---	Lipids and lipid-like molecules	Fatty Acyls	DOWN
POS15303	7-adamantanyl-1,3-dimethyl-8-(2-pyridylmethyl)-1,3,5-trihydro-4-imidazolino[1, 2-h]purine-2,4-dione	6.336	467.214	[M+H]+	467.217	True	6.12667e+06	1.06071e+07	7.15006e+06	3.01936e+07	4.07677e+06	1.07969e+07	776668	492451	826887	1.06326e+06	2.48711e+06	435327	0.022852	11.3375	3.50303	1.14918e+07	9.52512e+06	3.88862e+06	82.886	1.01362e+06	757718	309337	74.7538	0.070445	1.16425	1.16375	1.64108	C25H28N6O2	Xanthines	RFURXZCEEFOOKK-UHFFFAOYSA-N	Cn1c(=O)c2c(nc3n(Cc4ccccn4)c(C45CC6CC(CC(C6)C4)C5)cn23)n(C)c1=O	---	3632118	---	Organoheterocyclic compounds	Imidazopyrimidines	UP
POS19270	Liothyronine	5.886	651.799	[M+2H]2+	651.8	True	445.665	445.665	445.665	445.665	445.665	445.665	2.92818e+06	584079	3.09489e+06	553514	570083	834692	0.0176531	0.000312184	-11.6453	445.665	0	0	0	1.42757e+06	1.2324e+06	503125	86.3282	0.0595842	1.16378	1.20031	1.75318	C15H12I3NO4	Amino acids and derivatives	AUYYCJSJGJYCDS-LBPRGKRZSA-N	O=C(O)C(N)Cc1cc(I)c(Oc2ccc(O)c(I)c2)c(I)c1	C02465	---	HMDB0000265	Organic acids and derivatives	Carboxylic acids and derivatives	DOWN
POS10876	9-hydroxy-7-(2-hydroxypropan-2-yl)-1,4a-dimethyl-2,3,4,9,10,10a-hexahydrophenanthrene-1-carboxylic acid	7.311	350.232	[M+H]+	350.233	True	9020330	1.41437e+06	1.65539e+06	2.68444e+06	6.82092e+06	897329	3.00052e+07	16046689	1.70026e+06	4.11131e+07	4.39733e+07	8.00422e+06	0.0222417	0.159701	-2.64655	3.74879e+06	3.35627e+06	1.37019e+06	89.5292	2.34738e+07	1.75647e+07	7.17075e+06	74.8268	0.0689807	1.16071	1.16771	1.65283	C20H28O4	Diterpenoids	ALGYTGOYQATWBA-UHFFFAOYSA-N	O=C(O)C1(C)CCCC2(C3=CC=C(C=C3C(O)CC12)C(O)(C)C)C	---	45782962	---	Lipids and lipid-like molecules	Prenol lipids	DOWN
NEG1888	DIBOA	4.941	180.027	[M-H]-	180.029	TRUE	1.61932e+07	1.71996e+08	1.67224e+08	3.01258e+07	6.40968e+07	5.05801e+07	1.36443e+07	1.32901e+07	2.67947e+06	1.12322e+07	8.68821e+06	4.65737e+06	0.0247289	9.23049	3.20641	8.33693e+07	6.88191e+07	2.80953e+07	82.5473	9.03195e+06	4.55755e+06	1.86061e+06	50.4603	0.0747218	1.15844	1.15206	1.60679	C8H7NO4	Benzoxazinoids	COVOPZQGJGUPEY-UHFFFAOYNA-N	O=C1N(O)C2=CC=CC=C2(OC1(O))	---	---	---	---	---	UP
POS11543	Aloxistatin	6.397	365.207	[M+H]+	365.205	True	445.665	4.03322e+06	5.84311e+06	358470	1.10015e+06	539646	1.93625e+07	5.02165e+07	362778	4.38801e+07	3.46647e+07	990864	0.0263729	0.0794438	-3.65392	1.97917e+06	2.38898e+06	975296	120.706	2.49129e+07	2.14518e+07	8.75767e+06	86.1072	0.0782994	1.1559	1.14233	1.57884	C17H30N2O5	Amino acids and derivatives	SRVFFFJZQVENJC-IHRRRGAJSA-N	CCOC(=O)C1OC1C(O)=NC(CC(C)C)C(O)=NCCC(C)C	---	73438905	HMDB0248182	Organic acids and derivatives	Carboxylic acids and derivatives	DOWN
POS12149	Acanthospermolide	6.609	380.206	[M+CH3OH+H]+	380.207	True	1.50474e+06	1.21855e+07	1.18529e+07	1.4417e+06	2.27006e+06	780912	3.00445e+07	5.37458e+08	1.13697e+08	2.30189e+08	1.34452e+08	1.10336e+08	0.0291599	0.0259785	-5.26654	5.00596e+06	5.45389e+06	2.22654e+06	108.948	1.92696e+08	1.80631e+08	7.37424e+07	93.739	0.0835765	1.15589	1.12679	1.53521	C20H26O6	Sesquiterpene lactones	SKCDPGIEMVQDCR-QZSWEDNISA-N	O=CC1=CCCC(=CC2OC(=O)C(=C)C2C(OC(=O)C(C)C)C1OC)C	---	93959096	---	Lipids and lipid-like molecules	Prenol lipids	DOWN
NEG2648	Aminocarb	7.299	207.112	[M-H]-	207.114	TRUE	5.87906e+06	3.68893e+07	5.57279e+07	4.8277e+07	4.08089e+07	3.56419e+07	1.92079e+07	2.46925e+07	8.54079e+06	2.05002e+07	2.28099e+07	5.97173e+06	0.0247547	2.19443	1.13385	3.7204e+07	1.71028e+07	6.98219e+06	45.9704	1.69538e+07	7.78748e+06	3.17923e+06	45.9334	0.0747218	1.15531	1.1519	1.60634	C11H16N2O2	Phenoxy compounds	IMIDOCRTMDIQIJ-UHFFFAOYSA-N	CNC(=O)OC1=CC(C)=C(C=C1)N(C)C	C11071	16247	HMDB0248310	Benzenoids	Benzene and substituted derivatives	UP
NEG11529	LPC(14:0)	9.688	526.308	[M-H]-	526.31	TRUE	7.40953e+07	4.79021e+07	8.0562e+07	9.58944e+07	1.38467e+08	6.90744e+07	3.35506e+07	3.4199e+07	6.43547e+07	4.58615e+07	2.88286e+07	6.72496e+07	0.0220619	1.8464	0.884716	8.43325e+07	3.08001e+07	1.25741e+07	36.5222	4.5674e+07	1.65947e+07	6.77478e+06	36.333	0.068842	1.15491	1.16889	1.65636	C22H46NO7P	Lysophosphatidylcholines	VXUOFDJKYGDUJI-OAQYLSRUSA-N	CCCCCCCCCCCCCC(=O)OC(CO)COP([O-1])(=O)OCC[N+1](C)(C)C	---	460604	HMDB0010379	Lipids and lipid-like molecules	Glycerophospholipids	UP
POS22203	Dinactin	9.256	803.437	[M+H]+	803.434	True	6.22196e+07	8.26624e+07	1.01656e+08	2.01136e+08	2.39189e+08	1.09327e+08	8.02185e+07	8.53024e+07	5.34502e+06	5.81519e+07	4.93805e+07	1.44998e+07	0.0250868	2.71832	1.44271	1.32698e+08	7.07173e+07	2.88702e+07	53.2918	4.88164e+07	3.30823e+07	1.35058e+07	67.7688	0.0752111	1.15392	1.1499	1.60056	C42H68O12	Macrolides and analogues	ZBDGIMZKOJALMU-HXUSMMTHSA-N	O=C1OC(C)CC2OC(CC2)C(C(=O)OC(CC)CC3OC(CC3)C(C(=O)OC(C)CC4OC(CC4)C(C(=O)OC(CC)CC5OC(CC5)C1C)C)C)C	---	6916048	---	Phenylpropanoids and polyketides	Macrolides and analogues	UP
NEG8393	N-(1-Adamantylmethyl)-3,4,5-Trimethoxybenzamide	6.423	394.182	[M-H]-	394.179	TRUE	445.665	295814	1.06226e+06	370388	445.665	445.665	3.53451e+06	6.82226e+07	1.14668e+07	2.73772e+07	1.83785e+07	1.56498e+07	0.0295439	0.0119602	-6.38561	288300	413375	168760	143.384	2.41049e+07	2.29966e+07	9.38833e+06	95.4022	0.0841128	1.15313	1.12474	1.52953	C21H29NO4	Benzamides	PXTMHMPZOUHPQU-UHFFFAOYSA-N	COc1cc(C(O)=NCC23CC4CC(CC(C4)C2)C3)cc(OC)c1OC	---	4805593	---	Benzenoids	Benzene and substituted derivatives	DOWN
POS6847	Pencolide	0.67	265.015	[M+H]+	265.014	True	2.41704e+08	1.78969e+08	1.69303e+08	2.0297e+08	1.7246e+08	1.89464e+08	2.05578e+08	2.19764e+08	2.2524e+08	2.13868e+08	2.57969e+08	2.55091e+08	0.0259817	0.838375	-0.254332	1.92478e+08	2.70654e+07	1.10494e+07	14.0615	2.29585e+08	2.18859e+07	8.93486e+06	9.53279	0.0774387	1.15302	1.1446	1.58533	C9H9NO4	Amino acids and derivatives	NFDKQFGUQFNACT-UTCJRWHESA-N	O=C(O)C(=CC)N1C(=O)C=C(C1=O)C	---	38353904	---	Organic acids and derivatives	Carboxylic acids and derivatives	DOWN
NEG5178	FA 18:4+1O	11.399	291.193	[M-H]-	291.194	TRUE	189260	611088	618455	257360	400556	730191	2.96074e+07	9.4914e+07	161666	5.19782e+07	7.39687e+07	461356	0.0261174	0.0111788	-6.48309	467818	218389	89156.8	46.6823	4.18486e+07	3.88608e+07	1.58648e+07	92.8605	0.0776915	1.15168	1.14381	1.58307	C18H28O3	Oxidized fatty acids	IYEHRWJNUWAXAD-UHFFFAOYNA-N	O=C(O)CCCCCCCC1C(=O)C=CC1(CC=CCC)	---	---	---	---	---	DOWN
NEG6459	[2-(5-methoxyindol-3-yl)ethyl](phenylsulfonyl)amine	4.88	329.096	[M-H]-	329.097	TRUE	1.60715e+08	1.49906e+08	1.65561e+08	2.56752e+08	1.55122e+08	1.85307e+08	2.41058e+08	246431015	1.71968e+08	2.50249e+08	2.46649e+08	2.404e+08	0.0248258	0.768469	-0.379942	1.78894e+08	4.00416e+07	1.63469e+07	22.3829	2.32793e+08	3.00283e+07	1.2259e+07	12.8992	0.0747218	1.15102	1.15147	1.6051	C17H18N2O3S	Benzenesulfonamides	YKYHIPLHJFINIQ-UHFFFAOYSA-N	COc1ccc2[nH]cc(CCNS(=O)(=O)c3ccccc3)c2c1	---	2990363	---	Benzenoids	Benzene and substituted derivatives	DOWN
NEG13208	[(2R,3R,4S,5R,6R)-6-[2-(3,4-dihydroxyphenyl)ethoxy]-3,5-dihydroxy-4-[(2S,3R,4R,5R,6S)-3,4,5-trihydroxy-6-methyloxan-2-yl]oxyoxan-2-yl]methyl (E)-3-(4-hydroxy-3-methoxyphenyl)prop-2-enoate	6.777	637.217	[2M-H]-	637.214	TRUE	1.81369e+06	6.89401e+06	9.39594e+06	8.42158e+06	7.37576e+06	7.60221e+06	3.59281e+06	5.20123e+06	2.21492e+06	4.45863e+06	4.71453e+06	2.3061e+06	0.0246123	1.84555	0.884052	6.9172e+06	2.65078e+06	1.08218e+06	38.3216	3.74804e+06	1.26527e+06	516546	33.7583	0.0747218	1.15075	1.15276	1.60885	C30H38O15	Coumaric acids and derivatives	OFNCUIXPAFLTJZ-PYQKQGIYSA-N	O=C(OCC1OC(OCCC2=CC=C(O)C(O)=C2)C(O)C(OC3OC(C)C(O)C(O)C3O)C1O)C=CC4=CC=C(O)C(OC)=C4	---	45359577	---	Phenylpropanoids and polyketides	Cinnamic acids and derivatives	UP
NEG9212	8-(2,4-dihydroxy-6-pentyl-phenoxy)-6-hydroxy-3-pentyl-isocoumarin	5.011	425.198	[M-H]-	425.197	TRUE	8.5305e+07	7.13239e+07	6.21383e+07	3.5455e+07	4.51756e+07	5.79023e+07	8.4935e+07	7.85513e+07	6.96805e+07	7.79507e+07	8.04055e+07	9.2051e+07	0.0239287	0.738874	-0.4366	5.955e+07	1.78804e+07	7.29966e+06	30.0259	8.05957e+07	7.48875e+06	3.05727e+06	9.29175	0.0731741	1.15047	1.15696	1.62108	C25H30O6	Isocoumarins and derivatives	NXAFAINHPNBMLG-UHFFFAOYSA-N	O=C1OC(=CC=2C=C(O)C=C(OC=3C(O)=CC(O)=CC3CCCCC)C12)CCCCC	---	38356110	---	Phenylpropanoids and polyketides	Isocoumarins and derivatives	DOWN
NEG3295	Sorbicillin	0.787	231.056	[M-H]-	231.059	TRUE	2.08838e+07	1.00983e+07	1.33168e+07	1.02712e+07	8.24662e+06	1.46594e+07	2.60791e+07	2.3672e+07	2.95845e+07	1.49918e+07	2.36423e+07	5.66383e+07	0.0248019	0.443715	-1.17229	1.29127e+07	4.54803e+06	1.85672e+06	35.2214	2.91013e+07	1.43249e+07	5.8481e+06	49.2241	0.0747218	1.14974	1.15161	1.60551	C14H16O3	Xylenols	RKKPUBAAIGFXOG-YTXTXJHMSA-N	O=C(C=CC=CC)C=1C=C(C(O)=C(C1O)C)C	---	5376187	---	Benzenoids	Benzene and substituted derivatives	DOWN
NEG9220	ADP	0.966	426.017	[M-H]-	426.022	TRUE	1.176e+08	8.39942e+07	8.51912e+07	1.20347e+08	5.81955e+07	8.5665e+07	1.23852e+08	2.15285e+07	1.62093e+07	2.1723e+07	3.84713e+07	4.57382e+07	0.0328342	2.05962	1.04238	9.18322e+07	2.3461e+07	9.57792e+06	25.5477	4.4587e+07	4.04509e+07	1.6514e+07	90.7235	0.0902939	1.14934	1.10787	1.48367	C10H15N5O10P2	Purine ribonucleoside diphosphates	XTWYTFMLZFPYCI-KQYNXXCUSA-N	C1=NC(=C2C(=N1)N(C=N2)[C@H]3[C@@H]([C@@H]([C@H](O3)COP(=O)(O)OP(=O)(O)O)O)O)N	C00008	6022	HMDB0001341	Nucleosides, nucleotides, and analogues	Purine nucleotides	UP
NEG2700	Sedanonic acid	7.988	209.115	[M-H]-	209.118	TRUE	459985	394563	4.19444e+06	3197760	756754	3.30104e+06	2.03121e+07	4.77478e+07	984614	3.24429e+07	4.67795e+07	334716	0.0259345	0.0828022	-3.59419	2.05076e+06	1.69836e+06	693354	82.8164	2.47669e+07	2.12319e+07	8.6679e+06	85.7269	0.0774387	1.14925	1.14488	1.58612	C12H18O3	Keto acids and derivatives	PHVSWPDOXIQPTN-UHFFFAOYSA-N	CCCCC(=O)C1CCCC=C1C(O)=O	---	12367058	HMDB0032871	Organic acids and derivatives	Keto acids and derivatives	DOWN
NEG1554	2-Deoxyglucose	0.92	165.073	[M-H]-	165.076	TRUE	1.96274e+09	1.6003e+09	2.36245e+09	1.88785e+09	1.28467e+09	2.38881e+09	1.46874e+09	1.4603e+09	7.93261e+08	1.67181e+09	1.38878e+09	1.30234e+09	0.0240932	1.42072	0.506618	1.91447e+09	4.299e+08	1.75506e+08	22.4553	1.34754e+09	2.97833e+08	1.2159e+08	22.102	0.0735299	1.14809	1.15594	1.61811	C6H12O5	Monosaccharides	VRYALKFFQXWPIH-PBXRRBTRSA-N	C1C(C(C(OC1O)CO)O)O	C00586	439268	HMDB0062477	Lipids and lipid-like molecules	Fatty Acyls	UP
NEG1672	cis-3-Hexenyl lactate	9.36	171.099	[M-H]-	171.102	TRUE	5.42125e+06	4.73301e+06	3.71801e+06	407952	1.01343e+06	3.23608e+06	4.44906e+07	1.25349e+08	1.89122e+06	7.31951e+07	1.14629e+08	1.59346e+06	0.0265177	0.0513078	-4.28468	3.08829e+06	2.00277e+06	817627	64.8505	6.01914e+07	5.37721e+07	2.19524e+07	89.3353	0.0784957	1.14705	1.14149	1.57646	C9H16O3	Carboxylic acids and derivatives	NNLLMULULOBXBY-PLNGDYQASA-N	CC\C=C/CCOC(=O)C(C)O	---	5364231	HMDB0036213	Organic acids and derivatives	Carboxylic acids and derivatives	DOWN
POS401	Protoanemonin	0.538	97.0288	[M+H]+	97.0284	True	9.79012e+08	6.3426e+08	4.47908e+08	1.66974e+08	3.07652e+08	3.90924e+08	1.65234e+08	1.96783e+08	2.33104e+08	1.62363e+08	1.53814e+08	1.58341e+08	0.0249388	2.73619	1.45217	4.87788e+08	2.86041e+08	1.16776e+08	58.6405	1.78273e+08	3.08795e+07	1.26065e+07	17.3215	0.0749145	1.1465	1.15079	1.60312	C5H4O2	Dihydrofurans	RNYZJZKPGHQTJR-UHFFFAOYSA-N	C=C1OC(=O)C=C1	C07090	66948	HMDB0060503	Organoheterocyclic compounds	Dihydrofurans	UP
POS21187	Jatrophane 2	5.201	759.318	[M+H]+	759.322	True	1.90892e+07	1.051e+07	5.39184e+06	8.85722e+06	1.38232e+07	8.5168e+06	4.23488e+07	1.47664e+07	1.41919e+07	3.68994e+07	2.59695e+07	1.77418e+07	0.021874	0.435685	-1.19864	1.10314e+07	4.81351e+06	1.96511e+06	43.6347	2.53196e+07	1.1976e+07	4.88919e+06	47.2994	0.0683955	1.14615	1.17013	1.66007	C39H50O15	Jatrophane and cyclojatrophane diterpenoids	AHHKCKIAGSAXCR-DXFPZIRUSA-N	[H][C@@]12[C@H](C([C@@H]([C@H]([C@H](C(C)(/C=C/[C@@H]([C@@H]([C@]1(C[C@@](OC(C)=O)([C@@H]2OC(c3ccccc3)=O)C)O)OC(C)=O)C)C)OC(C)=O)OC(C)=O)OC(C)=O)=C)OC(C)=O	---	10055903	---	Lipids and lipid-like molecules	Prenol lipids	DOWN
NEG9257	SB-243213	9.377	427.138	[M-H]-	427.139	TRUE	978990	1.1864e+06	376185	218637	445.665	445.665	1.25832e+07	5.25823e+07	211157	4.20729e+07	4.82538e+07	445.665	0.0285437	0.0177331	-5.81741	460185	506887	206936	110.149	2.59506e+07	2.44181e+07	9.96866e+06	94.0946	0.082748	1.14587	1.13013	1.54449	C22H19F3N4O2	Indolecarboxylic acids and derivatives	ZETBBVYSBABLHL-UHFFFAOYSA-N	CC1=CC2=C(C=C1C(F)(F)F)N(CC2)C(=O)NC1=CC=C(OC2=CC=CN=C2C)N=C1	C11743	443391	---	Organoheterocyclic compounds	Indoles and derivatives	DOWN
NEG5863	Diacetone ketogulonic acid	6.061	311.136	[M-H]-	311.135	TRUE	1.82148e+07	2.77703e+07	2.8975e+07	3.25682e+07	2.57941e+07	4.12155e+07	1.35236e+07	2.07846e+07	2.32745e+07	2.34942e+07	2.07658e+07	1.56263e+07	0.0225714	1.48582	0.571261	2.90896e+07	7.61594e+06	3.1092e+06	26.1809	1.95782e+07	4.10217e+06	1.6747e+06	20.9528	0.0697204	1.14427	1.16556	1.64644	C12H24O9	Sugar acids and derivatives	HOWKONCSLSINNG-BZWNWTOPSA-N	O=C(O)C(=O)C(O)C(O)C(O)CO	---	3035456	---	Organic oxygen compounds	Organooxygen compounds	UP
POS10239	(E)-5-(1,2,4a,5-Tetramethyl-7-oxo-3,4,8,8a-tetrahydro-2H-naphthalen-1-yl)-3-methylpent-2-enoic acid	10.025	336.252	[M+H]+	336.253	True	1.02059e+06	1.02992e+06	1.1241e+06	25703.5	4.08524e+06	880997	4.5955e+07	1.35991e+08	445.665	8.63686e+07	1.41762e+08	445.665	0.02718	0.0199147	-5.65002	1.36109e+06	1.39402e+06	569107	102.419	6.83461e+07	6.34571e+07	2.59063e+07	92.8467	0.0800558	1.14379	1.13771	1.56575	C20H30O3	Colensane and clerodane diterpenoids	SLMFLTPPPXRYHP-JLHYYAGUSA-N	O=C(O)C=C(C)CCC1(C)C(C)CCC2(C(=CC(=O)CC21)C)C	---	13918478	---	Lipids and lipid-like molecules	Prenol lipids	DOWN
NEG540	Succinic acid	2.313	117.016	[M-H]-	117.019	TRUE	3.58442e+09	1.43064e+09	2.20033e+09	4.18283e+09	2.67991e+09	2.69799e+09	3.50319e+09	5.98043e+09	1.31068e+10	5.29584e+09	3.84244e+09	1.2415e+10	0.0293857	0.380034	-1.3958	2.79602e+09	9.7847e+08	3.99459e+08	34.9951	7.35729e+09	4.28932e+09	1.75111e+09	58.3003	0.0838261	1.14333	1.12558	1.53186	C4H6O4	Dicarboxylic acids and derivatives	KDYFGRWQOYBRFD-UHFFFAOYSA-N	O=C(O)CCC(=O)O	C00042	---	HMDB0000254	Organic acids and derivatives	Carboxylic acids and derivatives	DOWN
POS2486	Carnitine	0.894	162.112	[M+H]+	162.112	True	3.96534e+09	3.82476e+09	3.57837e+09	2.70986e+09	3.34121e+09	2.85778e+09	3.20727e+09	5.02618e+09	3.86008e+09	4.56074e+09	3.96221e+09	4.99813e+09	0.0329375	0.791631	-0.337101	3.37955e+09	5.10507e+08	2.08414e+08	15.1058	4.2691e+09	7.18145e+08	2.93182e+08	16.8219	0.0904156	1.14217	1.10736	1.48231	C7H15NO3	Carnitines	PHIQHXFUZVPYII-ZCFIWIBFSA-N	C[N+](C)(C)CC(CC(=O)[O-])O	C00318	85	HMDB0000062	Organic nitrogen compounds	Organonitrogen compounds	DOWN
POS13607	[3-Methyl-1-[3-methyl-1-[3-methyl-1-[3-methyl-1-oxo-1-(1,3,4,5,6-pentahydroxyhexan-2-yloxy)pentan-2-yl]oxy-1-oxopentan-2-yl]oxy-1-oxopentan-2-yl]oxy-1-oxopentan-2-yl] 2-acetyloxy-3-methylpentanoate	4.96	417.198	[2M+H]+	417.196	True	1.32177e+08	8.36455e+07	7.74843e+07	1.02077e+08	7.83403e+07	9.8183e+07	1.89587e+08	1.46683e+08	9.19737e+07	1.33836e+08	1.29267e+08	1.31017e+08	0.0221438	0.695442	-0.523997	9.53179e+07	2.07606e+07	8.47546e+06	21.7803	1.37061e+08	3.15978e+07	1.28998e+07	23.0539	0.0689423	1.14095	1.16835	1.65475	C38H66O17	Hexacarboxylic acids and derivatives	HOFGZJTZROMXRO-UHFFFAOYSA-N	CCC(C)C(OC(C)=O)C(=O)OC(C(C)CC)C(=O)OC(C(C)CC)C(=O)OC(C(C)CC)C(=O)OC(C(C)CC)C(=O)OC(CO)C(O)C(O)C(O)CO	---	102571680	---	Organic acids and derivatives	Carboxylic acids and derivatives	DOWN
NEG5796	Octadeca-2,4-dienedioic acid	9.398	309.203	[M-H]-	309.207	TRUE	6.75291e+07	1.14222e+08	7.42045e+07	4.6553e+07	7.0909e+07	5.87201e+07	5.55391e+08	1.46431e+09	2.73703e+07	9.69186e+08	1.31705e+09	3.0458e+07	0.0281082	0.0990287	-3.33601	7.2023e+07	2.29463e+07	9.3678e+06	31.8597	7.27294e+08	6.25226e+08	2.55248e+08	85.9661	0.0818617	1.13925	1.13252	1.55117	C18H30O4	Fatty Acyls	ZKQNWTGXRAIVGG-UHFFFAOYSA-N	OC(=O)CCCCCCCCCCCCC=CC=CC(O)=O	---	54552159	HMDB0242188	---	Fatty Acyls	DOWN
NEG2646	Jasmine ketolactone	6.249	207.099	[M-H]-	207.102	TRUE	445.665	1.07532e+07	12037189	529046	336758	540759	3.5544e+07	42263161	971091	5.04676e+07	3.35199e+07	987312	0.0268768	0.147768	-2.7586	4.0329e+06	5.72059e+06	2.33542e+06	141.848	2.72922e+07	2.12266e+07	8.66574e+06	77.7756	0.0793332	1.13845	1.13943	1.57062	C12H16O3	Oxocins	DINQMNROFIPFOH-UPHRSURJSA-N	O=C1CCC2CC(=O)OCC\C=C/CC12	---	21134279	HMDB0030150	Organoheterocyclic compounds	Oxocins	DOWN
NEG13571	[3,5-dihydroxy-2-methyl-6-[[7-methyl-5-oxo-1-[3,4,5-trihydroxy-6-(hydroxymethyl)oxan-2-yl]oxy-1,7a-dihydrocyclopenta[c]pyran-4a-yl]oxy]oxan-4-yl] (E)-3-phenylprop-2-enoate	4.704	665.207	[M-H]-	665.209	TRUE	1.24996e+06	5.19487e+06	4.86445e+06	3.14625e+06	5.45494e+06	2.28963e+06	2.11627e+06	1.3265e+06	580510	3.20397e+06	1.43033e+06	1.17395e+06	0.027326	2.25805	1.17508	3.70002e+06	1.73025e+06	706373	46.7634	1.63859e+06	911570	372147	55.6314	0.0801949	1.13826	1.13689	1.56342	C30H36O14	Iridoid O-glycosides	IMVOEOLJLDDJRP-CMDGGOBGSA-N	O=C(OC1C(O)C(OC(C)C1O)OC23C=COC(OC4OC(CO)C(O)C(O)C4O)C3C(=CC2=O)C)C=CC=5C=CC=CC5	---	56776205	---	Lipids and lipid-like molecules	Prenol lipids	UP
POS12839	2,6-dimethoxy-4-[(3-oxo(1,3-thiazolidino[3,2-a]benzimidazol-2-ylidene))methyl] phenyl acetate	1.151	397.082	[M+H]+	397.085	True	1.32432e+08	3.72144e+07	2.6302e+07	5.38877e+07	7.60873e+07	1.1209e+08	1.39235e+08	1.11605e+08	2.54154e+08	1.03389e+08	1.10743e+08	2.71068e+08	0.0276999	0.442352	-1.17673	7.30023e+07	4.21814e+07	1.72205e+07	57.7809	1.65032e+08	7.67507e+07	3.13333e+07	46.5065	0.0809812	1.13804	1.13479	1.55752	C20H16N2O5S	Phenol esters	ZAWRBZSIRVFBPV-LICLKQGHSA-N	COc1cc(C=c2sc3nc4ccccc4n3c2=O)cc(OC)c1OC(C)=O	---	1271302	---	Benzenoids	Phenol esters	DOWN
POS13058	(2S)-1-[(2S)-2-[(5-methoxy-1-methylindole-2-carbonyl)amino]-3-methylbutanoyl]pyrrolidine-2-carboxylic acid	6.789	402.202	[M+H]+	402.202	True	445.665	8.12809e+06	1.1838e+07	843851	1.89176e+06	2.60611e+06	1.97428e+07	5.89925e+07	7.87629e+06	2.05666e+07	4.75005e+07	8.12134e+06	0.0275125	0.155456	-2.68542	4.21805e+06	4.70183e+06	1.91951e+06	111.469	2.71333e+07	2.12596e+07	8.6792e+06	78.3524	0.0805875	1.13709	1.13584	1.56047	C21H27N3O5	Peptides	KGGMUKPCMBFYJH-WMZOPIPTSA-N	O=C(NC(C(=O)N1CCCC1C(=O)O)C(C)C)c2cc3cc(OC)ccc3n2C	---	11871014	---	Organic acids and derivatives	Carboxylic acids and derivatives	DOWN
POS5623	Gly-Tyr	4.419	239.102	[M+H]+	239.103	True	1.05932e+08	4.46081e+07	6.63882e+07	2.89772e+08	9.44273e+07	1.59558e+08	1.84381e+08	4.33561e+08	4.17768e+08	3.12538e+08	1.65619e+08	1.76258e+08	0.031993	0.450077	-1.15176	1.26781e+08	8.89061e+07	3.62958e+07	70.1257	2.81687e+08	1.23767e+08	5.05275e+07	43.9376	0.0889406	1.13427	1.11206	1.49494	C11H14N2O4	Dipeptides	XBGGUPMXALFZOT-UHFFFAOYSA-N	O=C(O)C(N=C(O)CN)CC1=CC=C(O)C=C1	---	---	HMDB0028853	Organic acids and derivatives	Carboxylic acids and derivatives	DOWN
POS2093	4-Aminophenylacetic acid	0.505	152.07	[M+H]+	152.071	True	3.53354e+08	2.96196e+08	1.96496e+08	2.11902e+08	2.16014e+08	2.19427e+08	2.32932e+08	1.00148e+08	2.08818e+08	2.04545e+08	9.14767e+07	7.44078e+07	0.0301189	1.6369	0.710964	2.48898e+08	6.19882e+07	2.53066e+07	24.9051	1.52055e+08	7.05853e+07	2.88163e+07	46.421	0.0849663	1.13371	1.12169	1.52116	C8H9NO2	Benzene and substituted derivatives	CSEWAUGPAQPMDC-UHFFFAOYSA-N	NC1=CC=C(CC(O)=O)C=C1	---	14533;139067909	HMDB0246358	Benzenoids	Benzene and substituted derivatives	UP
POS10742	8-[1-(acetyloxy)-4-oxo-5-[(3E)-2-oxopent-3-en-1-yl]cyclopent-2-en-1-yl]octanoic acid	8.436	347.182	[M+Na]+	347.185	True	467275	2.22452e+07	8.72185e+06	5.93787e+06	2.18162e+06	7230248	5.8606e+07	1.11049e+08	332625	9.99584e+07	1.15547e+08	445.665	0.0285982	0.121361	-3.04262	7.79734e+06	7.72839e+06	3.1551e+06	99.1157	6.4249e+07	5.35574e+07	2.18647e+07	83.3591	0.082748	1.13333	1.12983	1.54366	C20H28O6	Clavulones and derivatives	OWTADLKGUKYLCP-UHFFFAOYSA-N	C/C=C/C(CC(C(CCCCCCCC(O)=O)(C=C1)OC(C)=O)C1=O)=O	---	163155321	---	Lipids and lipid-like molecules	Fatty Acyls	DOWN
POS10396	Pregnenolone	7.372	339.228	[M+H]+	339.229	True	7.3123e+06	3.6256e+07	6.15717e+07	5.53095e+07	3.20257e+07	3.7836e+07	2.33119e+07	2.54477e+07	3.79732e+06	2.08671e+07	1.90592e+07	4.23548e+06	0.0291582	2.38125	1.25172	3.83852e+07	1.91564e+07	7.82059e+06	49.9058	1.61198e+07	9.62282e+06	3.9285e+06	59.6957	0.0835765	1.13315	1.1268	1.53524	C21H32O2	Gluco/mineralocorticoids, progestogins and derivatives	ORNBQBCIOKFOEO-QGVNFLHTSA-N	O=C(C)C1CCC2C3CC=C4CC(O)CCC4(C)C3CCC12C	C01953	8955	HMDB0000253	Lipids and lipid-like molecules	Steroids and steroid derivatives	UP
NEG4691	Isoleucylphenylalanine	5.933	277.152	[M-H]-	277.155	TRUE	1.13048e+08	1.85173e+08	2.2653e+08	3.02656e+08	2.60786e+08	3.77795e+08	7.87055e+07	2.09248e+08	1.34561e+08	1.44619e+08	1.3255e+08	1.05305e+08	0.0246847	1.82113	0.864832	2.44331e+08	9.22356e+07	3.7655e+07	37.7502	1.34165e+08	4.39504e+07	1.79427e+07	32.7585	0.0747218	1.13278	1.15232	1.60757	C15H22N2O3	Carboxylic acids and derivatives	WMDZARSFSMZOQO-DRZSPHRISA-N	CCC(C)C(N)C(=O)NC(CC1=CC=CC=C1)C(O)=O	---	435728	HMDB0028914	Organic acids and derivatives	Carboxylic acids and derivatives	UP
POS2325	2,2,6,6-Tetramethylpiperidin-1-ol	7.681	158.154	[M+H]+	158.154	True	5.96387e+08	4.72315e+08	328568533	6.91154e+08	2.79481e+08	1.25131e+09	9.76698e+08	9.66092e+08	900153250	9.96136e+08	9.60837e+08	1.04168e+09	0.0291622	0.61956	-0.690685	6.03203e+08	3.53604e+08	1.44358e+08	58.6211	9.73599e+08	4.64025e+07	1.89437e+07	4.76608	0.0835765	1.13081	1.12678	1.53518	C9H19NO	Piperidines	VUZNLSBZRVZGIK-UHFFFAOYSA-N	CC1(C)CCCC(C)(C)N1O	---	549976	HMDB0245345	Organoheterocyclic compounds	Piperidines	DOWN
POS22192	PC(16:0/20:5)	11.555	802.535	[M+2H]2+	802.536	True	709970	704447	445.665	1.1633e+06	445.665	445.665	1.40248e+07	3.00199e+08	2.59857e+08	1.36874e+08	4.25789e+07	1.32252e+07	0.0338207	0.00336358	-8.21579	429842	498996	203714	116.088	1.27793e+08	1.26947e+08	5.18259e+07	99.3379	0.092014	1.12872	1.10305	1.47082	C44H78NO8P	Phosphatidylcholines	KLTHQSWIRFFBRI-CPFPVJFHSA-N	CCCCCCCCCCCCCCCC(=O)OC[C@]([H])(COP([O-])(=O)OCC[N+](C)(C)C)OC(=O)CCC\C=C/C\C=C/C\C=C/C\C=C/C\C=C/CC	---	24778723	HMDB0007984	Lipids and lipid-like molecules	Glycerophospholipids	DOWN
NEG7660	4-[5-(benzimidazol-2-ylmethylthio)(1,3,4-oxadiazol-2-yl)]-1,2-dimethoxybenzene	3.111	367.088	[M-H]-	367.087	TRUE	5124504	2.25165e+07	4.10216e+07	1.09719e+07	1.16185e+07	6.54013e+06	3.96202e+06	2.53622e+06	276177	3.80894e+06	1.93877e+06	820986	0.030097	7.3291	2.87364	1.62989e+07	1.35665e+07	5.53851e+06	83.2361	2.22385e+06	1.51486e+06	618440	68.1189	0.0849663	1.12687	1.12181	1.52148	C18H16N4O3S	Dimethoxybenzenes	JQZJJNCLTNFRAP-UHFFFAOYSA-N	COc1ccc(-c2nnc(SCc3nc4ccccc4[nH]3)o2)cc1OC	---	24323009	---	Benzenoids	Benzene and substituted derivatives	UP
POS4311	4-amino-2-oxohydroquinoline-3-carbonitrile	0.676	208.046	[M+H-H2O]+	208.048	True	1.90917e+08	1.42964e+08	1.0932e+08	1.26708e+08	1.00437e+08	1.02284e+08	7.52048e+07	8.89528e+07	9.73101e+07	8.18233e+07	1.02749e+08	9.88989e+07	0.0277732	1.41783	0.503684	1.28772e+08	3.4498e+07	1.40838e+07	26.7901	9.08231e+07	1.07513e+07	4.3892e+06	11.8376	0.0810406	1.12648	1.13438	1.55637	C10H7N3O	Hydroquinolones	WDULLPIFJCJVCX-UHFFFAOYSA-N	N#Cc1c(O)nc2ccccc2c1N	---	5200312	---	Organoheterocyclic compounds	Quinolines and derivatives	UP
NEG6059	Pazufloxacin	4.876	317.095	[M-H2O-H]-	317.094	TRUE	5.88058e+07	5.17597e+07	7.23687e+07	4.68522e+07	3.80154e+07	4.09265e+07	1.14567e+08	8.0757e+07	4.58382e+07	1.07004e+08	6.84307e+07	7.34424e+07	0.0265417	0.630007	-0.66656	5.14547e+07	1.2682e+07	5.17741e+06	24.6469	8.16732e+07	2.5502e+07	1.04111e+07	31.2244	0.0784957	1.1252	1.14135	1.57607	C16H15FN2O4	Quinoline carboxylic acids	XAGMUUZPGZWTRP-UHFFFAOYSA-N	O=C(O)C1=CN2C3=C(OCC2C)C(=C(F)C=C3C1=O)C4(N)CC4	---	65957	HMDB0256145	Organoheterocyclic compounds	Quinolines and derivatives	DOWN
POS16516	Pagoside	10.62	510.2	[M+H]+	510.197	True	4.08392e+08	2.55681e+08	1.14237e+08	1.17066e+08	1.4218e+08	1.39798e+08	6.94883e+07	8.60491e+07	2.5911e+07	5.68084e+07	9.86894e+07	9.46594e+07	0.0290013	2.72785	1.44776	1.96226e+08	1.16313e+08	4.74844e+07	59.275	7.19343e+07	2.75115e+07	1.12315e+07	38.2454	0.0835765	1.1251	1.12765	1.53758	C24H28O11	Hydroxycinnamic acid esters	CBJNLOVRAFQEQH-VUIINJGZSA-N	O=C(O)C=1C(=CCOC2OC(CO)C(O)C(O)C2O)C(OC(=O)C=CC3=CC=C(O)C=C3)CC1C	---	45783209	---	Phenylpropanoids and polyketides	Cinnamic acids and derivatives	UP
POS20878	3-Hydroxy-5-(3-hydroxy-5-(3-hydroxy-5-(3,5-dihydroxydecanoyloxy)decanoyloxy)decanoyloxy)decanoic acid	10.178	745.508	[M-H2O+H]+	745.509	True	6.42559e+07	8.70661e+07	6.23998e+07	6.59603e+07	1.57276e+08	1.12545e+08	4.47243e+07	5.84569e+07	8.83768e+06	8.8592e+07	3.05337e+07	1.70336e+07	0.0272263	2.21415	1.14675	9.15838e+07	3.74974e+07	1.53082e+07	40.9433	4.1363e+07	2.93297e+07	1.19738e+07	70.9081	0.0800558	1.12292	1.13745	1.56501	C40H74O13	Tetracarboxylic acids and derivatives	PBYPZVMETKFGQR-UHFFFAOYSA-N	CCCCCC(O)CC(O)CC(=O)OC(CCCCC)CC(O)CC(=O)OC(CCCCC)CC(O)CC(=O)OC(CCCCC)CC(O)CC(O)=O	---	45782746	---	Organic acids and derivatives	Carboxylic acids and derivatives	UP
NEG10552	methyl 3-indol-3-yl-2-[2-(4-methyl-2-oxochromen-7-yloxy)acetylamino]propanoate	6.415	479.145	[M-H]-	479.146	TRUE	2.07341e+06	1.14073e+06	313323	3.09625e+06	20946.9	2.05314e+06	7.44867e+06	1.24313e+07	1.19554e+06	6.44081e+06	1.33636e+07	1.32216e+06	0.028629	0.206099	-2.27859	1.44963e+06	1.17409e+06	479320	80.9922	7.03367e+06	5.22361e+06	2.13253e+06	74.2658	0.082748	1.12214	1.12967	1.54319	C24H22N2O6	Amino acids and derivatives	NLPNTCULNCBQAK-UHFFFAOYSA-N	COC(=O)C(Cc1c[nH]c2ccccc12)N=C(O)COc1ccc2c(C)cc(=O)oc2c1	---	2787175	---	Organic acids and derivatives	Carboxylic acids and derivatives	DOWN
NEG4784	Propetamphos	5.966	280.079	[M-H]-	280.078	TRUE	7.32794e+07	9.42181e+07	1.11771e+08	1.07262e+08	6.32313e+07	8.16903e+07	2.96736e+07	3.99724e+07	1.03441e+08	3.45908e+07	3.92771e+07	6.95104e+07	0.0286191	1.67934	0.747894	8.85754e+07	1.91977e+07	7.83743e+06	21.6739	5.27442e+07	2.84869e+07	1.16297e+07	54.0096	0.082748	1.12101	1.12972	1.54334	C10H20NO4PS	Fatty acid esters	BZNDWPRGXNILMS-VQHVLOKHSA-N	CCNP(=S)(OC)O\C(C)=C\C(=O)OC(C)C	C18669	5372405	---	Lipids and lipid-like molecules	Fatty Acyls	UP
POS1249	4-Hydroxy-2H-pyran-3-carboxaldehyde	2.782	127.039	[M+Na]+	127.04	True	3.48934e+09	2.69193e+09	1.23699e+09	8.05985e+08	2.22738e+09	1.35906e+09	7.24606e+08	9.43506e+08	6.31927e+08	6.20917e+08	1.31263e+09	1.06305e+09	0.03004	2.22985	1.15695	1.96845e+09	1.016e+09	4.1478e+08	51.6143	8.82772e+08	2.74762e+08	1.12171e+08	31.1249	0.0849663	1.12036	1.12211	1.5223	C6H6O3	Pyrans	ZNUNRMPPGAAKKR-UHFFFAOYSA-N	OC1=C(COC=C1)C=O	---	---	HMDB0031256	Organoheterocyclic compounds	Pyrans	UP
POS689	3-Pyridinecarboxaldehyde	4.677	108.045	[M+Na]+	108.044	True	8.44764e+07	2.46162e+08	2.3406e+08	1.03518e+08	2.23089e+08	1.27422e+08	8.09977e+07	6.25079e+07	1.71002e+08	7.85308e+07	3.44819e+07	6.09192e+07	0.0310701	2.08568	1.06052	1.69788e+08	7.24838e+07	2.95914e+07	42.6907	8.14066e+07	4.69352e+07	1.91612e+07	57.6553	0.0870076	1.12018	1.11675	1.50766	C6H5NO	Pyridines and derivatives	QJZUKDFHGGYHMC-UHFFFAOYSA-N	O=CC1=CC=CN=C1	C07327	10371	HMDB0245978	Organoheterocyclic compounds	Pyridines and derivatives	UP
NEG10073	Podofilox	2.105	459.13	[M-H]-	459.13	TRUE	3.21152e+06	7.5376e+06	1.02822e+07	6.22036e+06	4.08293e+06	6.62063e+06	6.84919e+06	1.29867e+07	3.92506e+07	2.17121e+07	6949962	3.16849e+07	0.0352529	0.317793	-1.65384	6.32587e+06	2.52778e+06	1.03196e+06	39.9595	1.99056e+07	1.34345e+07	5.48463e+06	67.4913	0.0939054	1.11979	1.09623	1.4528	C22H22O8	Podophyllotoxins	YJGVMLPVUAXIQN-XVVDYKMHSA-N	COC1=CC(=CC(OC)=C1OC)C1C2C(COC2=O)C(O)C2=C1C=C1OCOC1=C2	C10874	---	HMDB0015310	Lignans, neolignans and related compounds	Lignan lactones	DOWN
POS13321	Acetylated camptothecin	7.135	409.142	[M+H]+	409.139	True	1.3597e+06	3.43682e+06	3.27824e+06	2.04486e+06	500930	1.05264e+06	7.66946e+06	1.28153e+07	5.07435e+07	8.4056e+06	1.76749e+07	6.63113e+07	0.0324387	0.0713432	-3.80908	1.94553e+06	1.2031e+06	491164	61.8392	2.727e+07	2.49651e+07	1.0192e+07	91.5478	0.0898529	1.11877	1.10983	1.48894	C22H20N2O6	Carbolines	ZXQLECPLGKEUQV-UHFFFAOYSA-N	O=C(O)C(O)(C=2C=C3C=1N=C4C=CC=CC4(=CC=1CN3(C(=O)C=2COC(=O)C)))CC	---	---	---	---	---	DOWN
NEG8865	3-[2-(2-Hydroxy-4-methoxy-6-methylphenoxy)-4-methoxy-6-methylphenoxy]-5-methylbenzene-1,2-diol	11.485	411.143	[M-H]-	411.145	TRUE	445.665	307758	275310	357798	445.665	445.665	3.50026e+06	1.20781e+07	364932	5.58438e+06	6.93128e+06	445.665	0.0325833	0.0331069	-4.91672	157034	173535	70845.6	110.508	4.74323e+06	4.52778e+06	1.84846e+06	95.4576	0.0899274	1.11803	1.10911	1.48701	C23H24O7	Diphenylethers	CGEQZXRFQKBBQJ-UHFFFAOYSA-N	OC=1C=C(C=C(OC=2C(OC3=C(O)C=C(OC)C=C3C)=CC(OC)=CC2C)C1O)C	---	38359990	---	Benzenoids	Benzene and substituted derivatives	DOWN
POS825	1H-Imidazole-4-carboxamide	1.448	112.051	[M+H]+	112.051	True	2.96586e+08	5.91318e+08	6.95698e+08	1.21247e+09	5.38025e+08	8.70215e+08	3.2664e+08	3.6286e+08	3.94123e+08	5.19371e+08	2.98233e+08	2.71359e+08	0.0291889	1.93517	0.952457	7.00719e+08	3.13817e+08	1.28115e+08	44.785	3.62098e+08	8.86908e+07	3.62079e+07	24.4936	0.0835765	1.11793	1.12664	1.53478	C4H5N3O	Carboxylic acids and derivatives	ZBNZAJFNDPPMDT-UHFFFAOYSA-N	NC(=O)C1=CN=CN1	---	152917	HMDB0244880	Organic acids and derivatives	Carboxylic acids and derivatives	UP
POS10136	Trp-Glu	5.158	334.139	[M+H]+	334.14	True	2.17515e+07	4.2753e+07	2.85024e+07	4.9082e+07	3.90441e+07	5.70361e+07	4.19228e+07	5.60598e+07	8.78232e+07	4.47984e+07	6.52294e+07	8.32603e+07	0.0328037	0.628259	-0.670569	3.96948e+07	1.30065e+07	5.30988e+06	32.7662	6.31823e+07	1.92622e+07	7.86375e+06	30.4867	0.0902939	1.11671	1.10802	1.48408	C16H19N3O5	Peptides	PWIQCLSQVQBOQV-AAEUAGOBSA-N	C1=CC=C2C(=C1)C(=CN2)C[C@@H](C(=O)N[C@@H](CCC(=O)O)C(=O)O)N	---	7009663	HMDB0029082	Organic acids and derivatives	Carboxylic acids and derivatives	DOWN
NEG9559	N-(4-acetylphenyl)[2-(2-thienylsulfonyl)(3-1,2,3,4-tetrahydroisoquinolyl)]carb oxamide	0.912	439.079	[2M-H]-	439.079	TRUE	1.29975e+09	1.72541e+09	1.68501e+09	8.95016e+08	1.50613e+09	1.36082e+09	9.75681e+08	1.12717e+09	8.71235e+08	1.01388e+09	1.08192e+09	1.30638e+09	0.0301836	1.3287	0.410011	1.41202e+09	3.04667e+08	1.2438e+08	21.5767	1.06271e+09	1.48675e+08	6.06963e+07	13.9901	0.0849922	1.11645	1.12136	1.52023	C22H20N2O4S2	Ketones	AUGIVSDYNQWPBK-UHFFFAOYSA-N	CC(=O)c1ccc(NC(=O)C2Cc3ccccc3CN2S(=O)(=O)c2cccs2)cc1	---	3152176	---	Organic oxygen compounds	Organooxygen compounds	UP
POS21724	PC(20:5/16:0)	11.147	780.549	[M+H]+	780.554	True	5.80202e+06	6.6658e+06	8.05442e+06	4.55873e+06	8.24519e+06	4.32001e+06	5.70013e+07	1.46535e+09	2.03833e+09	1.38156e+09	1.04245e+08	1.11072e+08	0.0375449	0.00729921	-7.09804	6.27436e+06	1.68475e+06	687798	26.8514	8.59594e+08	8.72217e+08	3.56081e+08	101.468	0.0976258	1.11605	1.08571	1.42545	C44H78NO8P	Glycerophospholipids	SUZYROYNFNQALJ-MHEIZRSESA-N	CCCCCCCCCCCCCCCC(=O)O[C@]([H])(COC(=O)CCC\C=C/C\C=C/C\C=C/C\C=C/C\C=C/CC)COP([O-])(=O)OCC[N+](C)(C)C	C00157	52923341	HMDB0008495	Lipids and lipid-like molecules	Glycerophospholipids	DOWN
POS23078	alpha-Chaconine	6.716	852.51	[M+H]+	852.51	True	1.41736e+08	4.37431e+08	3.28117e+08	1.51834e+08	3.75308e+08	2.32924e+08	7.3229e+07	2.65166e+08	1.5211e+08	9.00854e+07	9.94121e+07	1.20724e+08	0.0303113	2.0823	1.05818	2.77892e+08	1.21586e+08	4.96374e+07	43.7531	1.33454e+08	7.00355e+07	2.85919e+07	52.479	0.0850456	1.11346	1.12069	1.5184	C45H73NO14	Steroidal saponins	TYNQWWGVEGFKRU-OHIAVPKISA-N	OCC9OC(OC6CC5=CCC4C(CCC3(C)(C4(CC2N1CC(C)CCC1C(C)C23)))C5(C)CC6)C(OC7OC(C)C(O)C(O)C7(O))C(O)C9(OC8OC(C)C(O)C(O)C8(O))	C10796	---	HMDB0039353	Lipids and lipid-like molecules	Steroids and steroid derivatives	UP
POS12812	Butanoic acid, 2-methyl-, (10Z)-6-formyl-2,3,3a,4,5,8,9,11a-octahydro-5-hydroxy-10-(hydroxymethyl)-3-methylene-2-oxocyclodeca[b]furan-4-yl ester	6.426	396.201	[M+H]+	396.202	True	472885	415017	1.48042e+06	445.665	445.665	52631.6	5.14895e+06	7.96882e+07	1.34241e+07	3.13673e+07	1.77716e+07	1.45004e+07	0.0377382	0.0149589	-6.06286	403641	567931	231857	140.702	2.69834e+07	2.71966e+07	1.1103e+07	100.79	0.097634	1.11248	1.08485	1.42322	C20H26O7	Sesquiterpene lactones	KZJNKSIORXDWKH-JJAWPXQTSA-N	O=CC1=CCCC(=CC2OC(=O)C(=C)C2C(OC(=O)C(C)CC)C1O)CO	---	135121881	---	Lipids and lipid-like molecules	Prenol lipids	DOWN
NEG5241	3,4-Dimethyl-5-propyl-2-furannonanoic acid	10.027	293.209	[M-H]-	293.212	TRUE	7.9595e+07	4.76489e+07	4.88818e+07	4.4762e+07	1.56677e+07	1.54973e+07	1.94555e+09	7.67385e+09	5.52046e+07	3.5812e+09	6.8967e+09	8.43904e+07	0.0334472	0.0124551	-6.32712	4.20088e+07	2.40669e+07	9.82525e+06	57.29	3.37281e+09	3.31112e+09	1.35176e+09	98.1707	0.0914861	1.11206	1.10486	1.47564	C18H30O3	Fatty Acyls	NMZGYZMOQZXEOU-UHFFFAOYSA-N	CCCC1=C(C)C(C)=C(CCCCCCCCC(O)=O)O1	---	13963864	HMDB0061644	Lipids and lipid-like molecules	Fatty Acyls	DOWN
NEG1179	Oxoglutaric acid	13.957	147.026	[M-H]-	147.029	TRUE	2.80758e+07	3.25846e+07	3.20371e+07	2.6936e+07	1.88037e+07	1.81902e+07	1.68588e+07	2.4345e+07	9.8525e+06	1.61258e+07	1.49953e+07	2.33993e+07	0.0312278	1.48354	0.569045	2.61045e+07	6.2881e+06	2.56711e+06	24.0881	1.75961e+07	5.45266e+06	2.22604e+06	30.9879	0.0872895	1.11174	1.11594	1.50546	C5H6O5	Gamma-keto acids and derivatives	KPGXRSRHYNQIFN-UHFFFAOYSA-N	OC(=O)CCC(=O)C(O)=O	C00026	51;156274072	HMDB0000208	Organic acids and derivatives	Keto acids and derivatives	UP
NEG3606	Cytarabine	0.856	242.076	[M-H]-	242.078	TRUE	6.26612e+08	1.8815e+08	1.36405e+08	3.19186e+08	1.24978e+08	2.14499e+08	5.16682e+08	4.93015e+08	4.12405e+08	3.50739e+08	5.53938e+08	5.55277e+08	0.0303138	0.55857	-0.84019	2.68305e+08	1.88803e+08	7.70785e+07	70.3687	4.80343e+08	8.23714e+07	3.3628e+07	17.1485	0.0850456	1.11153	1.12067	1.51836	C9H13N3O5	Pyrimidine nucleosides	UHDGCWIWMRVCDJ-CCXZUQQUSA-N	N=C1N=C(O)N(C=C1)C2OC(CO)C(O)C2O	C02961	6253	HMDB0015122	Nucleosides, nucleotides, and analogues	Pyrimidine nucleosides	DOWN
NEG9224	ethyl 3-[2-(4-methyl-2-oxochromen-7-yloxy)acetylamino]benzoate	6.34	426.117	[M-H]-	426.119	TRUE	1.92224e+06	1.31194e+07	2.86027e+07	4.69207e+06	3.47868e+06	4.97772e+06	4.42523e+07	5.59379e+07	2.69297e+06	5.96652e+07	4.34312e+07	9.69764e+06	0.0320767	0.263323	-1.92509	9.46546e+06	1.01514e+07	4.14427e+06	107.246	3.59462e+07	2.40085e+07	9.80142e+06	66.7901	0.0890113	1.11133	1.11164	1.49381	C21H19NO6	Acylaminobenzoic acid and derivatives	GCZITQYGDXOZMG-UHFFFAOYSA-N	CCOC(=O)c1cccc(N=C(O)COc2ccc3c(C)cc(=O)oc3c2)c1	---	1112430	---	Benzenoids	Benzene and substituted derivatives	DOWN
POS10045	Thr-Val-Leu	5.908	332.218	[M+H]+	332.218	True	6.90753e+07	1.72072e+08	1.87072e+08	2.03416e+08	1.15632e+08	1.66705e+08	5.51716e+07	1.49276e+08	6.97243e+07	1.01897e+08	9.60298e+07	5.79327e+07	0.0292895	1.72437	0.786073	1.52329e+08	5.03811e+07	2.0568e+07	33.0739	8.83386e+07	3.55736e+07	1.45229e+07	40.2696	0.0837078	1.11129	1.1261	1.53329	C15H29N3O5	Peptides	BKVICMPZWRNWOC-RHYQMDGZSA-N	C[C@H]([C@@H](C(=O)N[C@@H](C(C)C)C(=O)N[C@@H](CC(C)C)C(=O)O)N)O	---	49864481	---	Organic acids and derivatives	Carboxylic acids and derivatives	UP
NEG10696	4-[[4-hydroxy-2-(2-methylpropyl)-1-oxo-3,3a-dihydro-2H-imidazo[1,2-a]indol-4-yl]methyl]-1-methyl-2,4-dihydro-1H-pyrazino[2,1-b]quinazoline-3,6-dione	5.086	486.215	[M-H]-	486.215	TRUE	2.40539e+07	7.67554e+06	1.25252e+07	1.62072e+07	7.01294e+06	2.15699e+07	2.32221e+07	1.9487e+07	3.49852e+07	2.54559e+07	2.42002e+07	5.89043e+07	0.034401	0.47808	-1.06468	1.48408e+07	7.07116e+06	2.88679e+06	47.6468	3.10425e+07	1.45913e+07	5.95689e+06	47.0045	0.0929277	1.11121	1.10026	1.46343	C27H29N5O4	Quinazolines	XQIGVMVJGPFNDE-UHFFFAOYSA-N	O=C1C=2C=CC=CC2N=C3N1C(C(O)=NC3C)CC4(O)C=5C=CC=CC5N6C(=O)C(NC64)CC(C)C	---	24094077	---	Organoheterocyclic compounds	Diazanaphthalenes	DOWN
POS6245	Deoxyadenosine	4.745	252.109	[M+H]+	252.109	True	4.61648e+07	1.01132e+08	1.52391e+08	2.37873e+08	4.09056e+08	5.10385e+08	2.62468e+08	7.86886e+08	4.6629e+08	9.41991e+08	3.34534e+08	5.03131e+08	0.0413309	0.442145	-1.17741	2.42834e+08	1.82305e+08	7.44258e+07	75.0741	5.49217e+08	2.63846e+08	1.07715e+08	48.0404	0.104801	1.11065	1.0693	1.38373	C10H13N5O3	Purine 2'-deoxyribonucleosides	OLXZPDWKRNYJJZ-UHFFFAOYSA-N	C1C(C(OC1N2C=NC3=C(N=CN=C32)N)CO)O	C00559	636	HMDB0000101	Nucleosides, nucleotides, and analogues	Purine nucleosides	DOWN
NEG5229	Tyrosylisoleucine	8.044	293.148	[M-H]-	293.15	TRUE	1.73565e+07	6.58748e+07	9.06119e+07	9.18741e+07	6.86192e+07	6.91463e+07	38266755	5.24339e+07	2.32984e+07	4.38032e+07	4.26718e+07	2.47831e+07	0.0325187	1.79121	0.840933	6.72471e+07	2.70142e+07	1.10285e+07	40.1716	3.75429e+07	1.14322e+07	4.66719e+06	30.4512	0.0899116	1.10896	1.10943	1.48787	C15H22N2O4	Carboxylic acids and derivatives	QJKMCQRFHJRIPU-UHFFFAOYSA-N	CCC(C)C(NC(=O)C(N)CC1=CC=C(O)C=C1)C(O)=O	---	14282475	HMDB0029108	Organic acids and derivatives	Carboxylic acids and derivatives	UP
NEG1683	N-Methylnicotinic Acid	0.792	172.02	[M-H]-	172.017	TRUE	5.58733e+07	1.61696e+07	9.80623e+06	2.82431e+07	1.76639e+07	26099219	4.13321e+07	4.2328e+07	6.21648e+07	3.7986e+07	4.35726e+07	1.00489e+08	0.0343992	0.469254	-1.09156	2.56426e+07	1.62791e+07	6.64593e+06	63.4848	5.46455e+07	2.40304e+07	9.81038e+06	43.9751	0.0929277	1.10892	1.10027	1.46345	C7H8NO2+	Pyridinecarboxylic acids	WWNNZCOKKKDOPX-UHFFFAOYSA-O	C[n+]1cccc(C(=O)O)c1	---	54723343	---	Organoheterocyclic compounds	Organoheterocyclic compounds	DOWN
NEG8052	[2-oxo-3-(phenylcarbonylamino)(4-hydroquinolyl)]-N-benzamide	5.035	382.12	[M-H]-	382.12	TRUE	9.6127e+07	9.36005e+07	1.02868e+08	1.27016e+08	8.58436e+07	8.0292e+07	7.83664e+07	6.86595e+07	9.28242e+07	3.58379e+07	4.65371e+07	9.23643e+07	0.0358121	1.41284	0.498596	9.76246e+07	1.64257e+07	6.70576e+06	16.8253	6.90983e+07	2.36879e+07	9.67053e+06	34.2814	0.094899	1.10835	1.09362	1.44597	C23H17N3O3	Aromatic anilides	JMSFFTJBVGXKHU-UHFFFAOYSA-N	OC(=Nc1c(O)nc2ccccc2c1C(O)=Nc1ccccc1)c1ccccc1	---	4191887	---	Benzenoids	Benzene and substituted derivatives	UP
POS5302	Citric acid	1.468	230.989	[M+H]+	230.99	True	4.15203e+09	1.44449e+09	9.71421e+08	1.16786e+09	1.68234e+09	1.38896e+09	3.78366e+09	2.46759e+09	3.02683e+09	2.8191e+09	2.79209e+09	4.45132e+09	0.0314398	0.558778	-0.839653	1.80118e+09	1.17706e+09	4.80533e+08	65.3492	3.22343e+09	7.45796e+08	3.0447e+08	23.1367	0.0875618	1.10608	1.11486	1.50252	C6H8O7	Tricarboxylic acids and derivatives	KRKNYBCHXYNGOX-UHFFFAOYSA-N	O=C(O)CC(O)(C(=O)O)CC(=O)O	C00158	311	HMDB0000094	Organic acids and derivatives	Carboxylic acids and derivatives	DOWN
NEG1915	Mannitol	0.859	181.068	[M-H]-	181.072	TRUE	1.74236e+10	1.15681e+10	1.07774e+10	2.13525e+10	1.09223e+10	1.67713e+10	2.19002e+10	2.00877e+10	4.06081e+10	2.17364e+10	1.5333e+10	4.21625e+10	0.0350334	0.548825	-0.865581	1.48026e+10	4.36732e+09	1.78295e+09	29.5038	2.69713e+10	1.14253e+10	4.66436e+09	42.361	0.0939054	1.10561	1.09726	1.45552	C6H14O6	Sugar alcohols	FBPFZTCFMRRESA-KVTDHHQDSA-N	C([C@H]([C@H]([C@@H]([C@@H](CO)O)O)O)O)O	C00392	6251	HMDB0000765	Organic oxygen compounds	Organooxygen compounds	DOWN
POS6868	4-(2,7-Dihydroxy-6-methylheptan-2-yl)-3-hydroxybenzoic acid	8.283	265.143	[M+H]+	265.143	True	3.03172e+06	4.14508e+07	1.8533e+07	3.16007e+07	5.63419e+07	1.832e+07	1.03415e+07	5.28261e+06	1.69114e+06	1.64522e+07	1.25489e+07	3.74808e+06	0.0339938	3.3812	1.75754	2.8213e+07	1.89927e+07	7.75376e+06	67.3191	8.34407e+06	5.69507e+06	2.325e+06	68.2528	0.0923206	1.10523	1.10221	1.4686	C15H22O5	Sesquiterpenoids	ISHXRANDGDVGJS-UHFFFAOYSA-N	O=C(O)C1=CC=C(C(O)=C1)C(O)(C)CCCC(C)CO	---	23928030	---	Lipids and lipid-like molecules	Prenol lipids	UP
POS17917	Pyrrhoxanthinol	6.856	570.338	[M+H]+	570.334	True	5.75393e+06	9.22647e+06	5.74652e+06	6.2513e+06	4.49322e+06	3.37528e+06	2.80814e+07	4.02781e+07	7.37071e+06	5.45606e+07	8.45587e+07	3.90074e+06	0.0335925	0.159299	-2.65019	5.80779e+06	1.97666e+06	806968	34.0347	3.64584e+07	3.04374e+07	1.2426e+07	83.4855	0.0917196	1.1052	1.10415	1.47376	C37H46O5	Terpene lactones	JPHOIGCQEIPBBI-RHYXJIAFSA-N	C/C(=C\C=C\C=C\C=C(/C)C#CC1=C(C)C[C@@H](O)CC1(C)C)/C=C1\OC(=O)C(\C=C\[C@@]23O[C@]2(C)C[C@@H](O)CC3(C)C)=C1	---	134741793	HMDB0035696	Lipids and lipid-like molecules	Prenol lipids	DOWN
NEG1725	Suberic acid (Not validated)	6.229	173.078	[M-H]-	173.079	TRUE	4.63793e+07	2.66569e+07	2.34984e+07	2.64318e+07	3.58887e+07	6.18685e+07	3.61466e+07	1.95981e+07	9.99182e+06	2.08021e+07	1.44764e+07	1.6229e+07	0.0355631	1.8826	0.912724	3.67872e+07	1.48885e+07	6.07821e+06	40.4719	1.95407e+07	9.00162e+06	3.6749e+06	46.066	0.0944027	1.1051	1.09478	1.449	C8H14O4	Dicarboxy fatty acids	TYFQFVWCELRYAO-UHFFFAOYSA-N	O=C(O)CCCCCCC(=O)O	C08278	---	HMDB0000893	Lipids and lipid-like molecules	Fatty Acyls	UP
NEG8808	Rotenolone II	9.662	409.126	[M-H]-	409.129	TRUE	445.665	7.41395e+06	1.96544e+06	1.67095e+06	666551	4.55729e+06	1.50627e+07	3.39869e+07	664207	3.40152e+07	2.30656e+07	525725	0.0367797	0.151645	-2.72123	2.71244e+06	2.78176e+06	1.13565e+06	102.556	1.78867e+07	1.518e+07	6.1972e+06	84.8673	0.096877	1.10305	1.08917	1.43439	C23H22O7	Rotenones	JFVKWCYZKMUTLH-LQNXUBFPSA-N	O=C1C2=CC=C3OC(C(=C)C)CC3=C2OC4COC5=CC(OC)=C(OC)C=C5C14O	---	184221	---	Phenylpropanoids and polyketides	Isoflavonoids	DOWN
POS14200	5-[5-[[4-[5-aminopentyl(hydroxy)amino]-4-oxobutanoyl]amino]pentyl-hydroxyamino]-5-oxopentanoic acid	8.944	433.268	[M+H]+	433.266	True	8.03639e+07	1.14517e+08	1.34047e+08	1.06156e+08	1.38447e+08	9.49589e+07	1.4857e+08	2.45277e+08	1.58813e+08	2.31231e+08	1.56771e+08	8.96967e+07	0.0380289	0.648795	-0.624166	1.11415e+08	2.24286e+07	9.15645e+06	20.1307	1.71726e+08	5.76299e+07	2.35273e+07	33.5591	0.0980544	1.10289	1.08355	1.41989	C19H36N4O7	Straight chain fatty acids	XEKKUBLSBIYRJF-UHFFFAOYSA-N	ON(C(CCCC(O)=O)=O)CCCCCNC(CCC(N(CCCCCN)O)=O)=O	---	163175802	---	Lipids and lipid-like molecules	Fatty Acyls	DOWN
POS6418	O-Methylsinapic Acid	4.993	256.117	[M+H]+	256.118	True	505836813	2.09097e+08	1.55202e+08	3.75925e+08	3.51213e+08	1.94712e+08	1.09166e+08	1.26395e+08	2.2032e+08	1.42603e+08	7.91336e+07	2.15367e+08	0.0313287	2.00674	1.00485	2.98664e+08	1.34952e+08	5.5094e+07	45.1853	1.48831e+08	5.74645e+07	2.34598e+07	38.6107	0.0874117	1.10169	1.11543	1.50406	C12H14O5	Coumaric acids and derivatives	YTFVRYKNXDADBI-SNAWJCMRSA-N	O=C(O)C=CC1=CC(OC)=C(OC)C(OC)=C1	---	735755	HMDB0002511	Phenylpropanoids and polyketides	Cinnamic acids and derivatives	UP
NEG1501	2-O-Methyl-D-xylose	0.859	163.06	[M-H2O-H]-	163.061	TRUE	5.76315e+08	3.26295e+08	3.24234e+08	7.71762e+08	3.23605e+08	475087697	8.22429e+08	4.70752e+08	8.62003e+08	7.30888e+08	7.56805e+08	1.51143e+09	0.0341612	0.542711	-0.881745	4.66216e+08	1.82008e+08	7.43043e+07	39.0393	8.59051e+08	3.47737e+08	1.41963e+08	40.4791	0.0926108	1.09989	1.10141	1.46647	C6H12O5	Organooxygen compounds	STGXGJRRAJKJRG-UHFFFAOYSA-N	COC1C(O)OC(CO)C1O	---	560157	HMDB0033821	Organic oxygen compounds	Organooxygen compounds	DOWN
POS10922	Corchorifatty Acid F	9.385	351.213	[M+Na]+	351.214	True	1.58052e+06	1.42964e+07	5.74722e+06	4.2018e+06	2.49773e+06	446257	4.65576e+07	1.24022e+08	459185	7.26198e+07	1.36156e+08	518287	0.0351809	0.0756441	-3.72463	4.79499e+06	5.02109e+06	2.04985e+06	104.715	6.33888e+07	5.87414e+07	2.39811e+07	92.6684	0.0939054	1.09857	1.09657	1.45369	C18H32O5	Lineolic acids and derivatives	MKYUCBXUUSZMQB-MKZMYESJSA-N	O=C(O)CCCCCCCC(O)C=CC(O)C(O)CC=CCC	---	44559173	HMDB0035919	Lipids and lipid-like molecules	Fatty Acyls	DOWN
POS13897	Caperatic acid	8.965	425.25	[M+Na]+	425.251	True	858792	2.15293e+07	8.11531e+06	734379	5770318	8.89873e+06	6.42109e+07	1.17562e+08	538604	6.17186e+07	1.08268e+08	779059	0.0336635	0.130019	-2.9432	7.65114e+06	7.64056e+06	3.11924e+06	99.8617	5.88463e+07	5.03958e+07	2.0574e+07	85.6398	0.0917495	1.09745	1.10381	1.47284	C21H38O7	Tricarboxylic acids and derivatives	HMJJWFFZRCLIDN-UHFFFAOYSA-N	O=C(OC)CC(O)(C(=O)O)C(C(=O)O)CCCCCCCCCCCCCC	---	193112	---	Organic acids and derivatives	Carboxylic acids and derivatives	DOWN
NEG6263	Lactapiperanol D	8.44	323.183	[M-H]-	323.186	TRUE	632945	1.57659e+07	9.69471e+06	5.8439e+06	5721406	9.01364e+06	4.21312e+07	1.32152e+08	555952	1.02089e+08	1.23721e+08	403495	0.0378233	0.116375	-3.10315	7.77874e+06	5.06021e+06	2.06582e+06	65.0518	6.68423e+07	6.02687e+07	2.46046e+07	90.1656	0.097689	1.09592	1.08447	1.42224	C18H28O5	Prenol lipids	VFJHHENNFQFTOV-UHFFFAOYSA-N	COC1OCC2(O)C(OC(C)=O)C3CC(C)(C)CC3C3(C)CC123	---	85179199	HMDB0033631	Lipids and lipid-like molecules	Prenol lipids	DOWN
POS13092	cyclooctyl 6-(3-ethoxy-4-hydroxyphenyl)-4-methyl-2-oxo-1,3,6-trihydropyrimidin e-5-carboxylate	6.108	403.222	[M+NH4]+	403.223	True	1.62375e+07	2.95614e+07	4.41133e+07	3.11396e+07	1.54865e+07	1.92148e+07	4.06453e+07	2.72212e+07	3.01282e+07	5.70372e+07	5.63354e+07	4.47305e+07	0.0352182	0.608178	-0.717435	2.59588e+07	1.11271e+07	4.54261e+06	42.8644	4.2683e+07	1.26291e+07	5.1558e+06	29.5881	0.0939054	1.09539	1.09639	1.45323	C22H30N2O5	Hydropyrimidines	LUCWJFFQULMITP-UHFFFAOYSA-N	CCOc1cc(C2NC(O)=NC(C)=C2C(=O)OC2CCCCCCC2)ccc1O	---	2855814	---	Organoheterocyclic compounds	Diazines	DOWN
NEG1319	cis-Aconitic anhydride	1.227	154.995	[M-H]-	154.999	TRUE	4.35854e+07	1.24729e+07	3.51658e+07	2.275e+07	3.07037e+07	3.41622e+07	2.35484e+07	8.62146e+07	3.84602e+07	6.13167e+07	4.36756e+07	6.35042e+07	0.0454728	0.564663	-0.824538	2.98066e+07	1.08499e+07	4.42947e+06	36.4011	5.27866e+07	2.21277e+07	9.03361e+06	41.9192	0.111602	1.09533	1.05253	1.34225	C6H4O5	Carboxylic acids and derivatives	GVJRTUUUJYMTNQ-UHFFFAOYSA-N	OC(=O)CC1=CC(=O)OC1=O	---	65163	HMDB0250284	Organic acids and derivatives	Carboxylic acids and derivatives	DOWN
NEG12190	(2E)-1-{4-[(2E)-3-(3,4,5-trimethoxyphenyl)prop-2-enoyl]phenyl}-3-(3,4,5-trimet hoxyphenyl)prop-2-en-1-one	5.439	563.195	[2M-H]-	563.192	TRUE	6.94028e+06	1.5814e+07	1.46649e+07	7.38107e+06	6.90132e+06	4.52012e+06	1.41119e+07	2.89671e+07	1.1908e+07	1.53548e+07	2.76244e+07	1.23036e+07	0.0355398	0.509855	-0.971842	9.37028e+06	4.66982e+06	1.90645e+06	49.8365	1.83783e+07	7.7939e+06	3.18184e+06	42.4081	0.0944027	1.09434	1.09489	1.44929	C30H30O8	Retrochalcones	JGABKNAYCZRLJE-FNCQTZNRSA-N	COc1cc(C=CC(=O)c2ccc(C(=O)C=Cc3cc(OC)c(OC)c(OC)c3)cc2)cc(OC)c1OC	---	17386880	---	Phenylpropanoids and polyketides	Linear 1,3-diarylpropanoids	DOWN
NEG8388	N-[2-(3,4-dimethylphenoxy)ethyl](3,4,5-trimethoxyphenyl)carboxamide	7.304	394.145	[M-H]-	394.143	TRUE	519350	4.93455e+06	6.20625e+06	947649	910023	1.54757e+06	1.00789e+07	2.23481e+07	1.42788e+06	1.61788e+07	1.23141e+07	2.2232e+06	0.0376073	0.233315	-2.09965	2.5109e+06	2.42613e+06	990463	96.624	1.07618e+07	8.08075e+06	3.29895e+06	75.0871	0.0976258	1.09423	1.08543	1.42473	C20H25NO5	Benzamides	LVLZQWAKRNUKIL-UHFFFAOYSA-N	COc1cc(C(O)=NCCOc2ccc(C)c(C)c2)cc(OC)c1OC	---	2225960	---	Benzenoids	Benzene and substituted derivatives	DOWN
NEG4893	7-[(2-fluorophenyl)methoxy]-4-methylchromen-2-one	5.48	283.079	[M-H]-	283.078	TRUE	5.43921e+06	2.36153e+07	4.1427e+07	1.36068e+07	8.31687e+06	1.59884e+07	4.39811e+07	8.89519e+07	1.60152e+07	5.10414e+07	6.95656e+07	2.15129e+07	0.036021	0.3724	-1.42508	1.80656e+07	1.30783e+07	5.33921e+06	72.3935	4.85114e+07	2.78947e+07	1.1388e+07	57.5013	0.0952874	1.09397	1.09265	1.44344	C17H13FO3	Coumarins and derivatives	UAOGUGZBMPTXGO-UHFFFAOYSA-N	Cc1cc(=O)oc2cc(OCc3ccccc3F)ccc12	---	675458	---	Phenylpropanoids and polyketides	Coumarins and derivatives	DOWN
POS2032	3-Methyladenine	1.373	150.077	[M+H]+	150.077	True	1.73341e+08	6.09936e+08	8.24249e+08	4.36651e+08	6.0076e+08	5.47401e+08	4.3654e+08	2.27319e+08	1.02223e+08	4.71986e+08	2.58871e+08	1.51188e+08	0.0377146	1.93695	0.953786	5.32056e+08	2.16415e+08	8.83509e+07	40.6751	2.74688e+08	1.50075e+08	6.1268e+07	54.6349	0.097634	1.09363	1.08495	1.42349	C6H7N5	6-aminopurines	FSASIHFSFGAIJM-UHFFFAOYSA-N	CN1C=NC(N)=C2N=CN=C12	C00913	135398661	HMDB0011600	Organoheterocyclic compounds	Imidazopyrimidines	UP
POS10911	Legonoxamine C	9.255	351.19	[M+H]+	351.191	True	1.00096e+06	8.97169e+06	9.72447e+06	3.5026e+06	2.00335e+06	817222	3.54281e+07	5.91763e+07	4.87922e+06	8.70719e+07	1.24085e+08	628076	0.0367975	0.0835943	-3.58045	4.33671e+06	4.00413e+06	1.63468e+06	92.331	5.18781e+07	4.81908e+07	1.96738e+07	92.8924	0.096877	1.09362	1.08909	1.43418	C18H26N2O5	Phenylacetamides	KCHWSMAUPIEZAW-UHFFFAOYSA-N	O=C(N(O)CCCCCNC(CCC(OC)=O)=O)CC1=CC=CC=C1	---	154585449	---	Benzenoids	Benzene and substituted derivatives	DOWN
NEG2962	Pantothenic acid	5.058	218.1	[M-H]-	218.103	TRUE	1.54629e+09	6.9935e+07	7.58314e+07	4.62489e+08	5.85578e+07	3.55794e+08	1.51325e+09	6.00734e+08	2.28146e+09	8.97957e+08	7.38754e+08	2.5372e+09	0.0350267	0.299777	-1.73804	4.28149e+08	5.73705e+08	2.34214e+08	133.997	1.42823e+09	8.25392e+08	3.36965e+08	57.7914	0.0939054	1.09263	1.09729	1.4556	C9H17NO5	Amino acids and derivatives	GHOKWGTUZJEAQD-ZETCQYMHSA-N	CC(C)(CO)C(O)C(O)=NCCC(=O)O	C00864	988	HMDB0000210	Organic acids and derivatives	Carboxylic acids and derivatives	DOWN
POS7664	Aspartylphenylalanin	5.331	281.113	[M+H]+	281.113	True	2.00979e+08	3.64188e+08	1.87796e+08	3.81995e+08	6.06664e+08	4.55062e+08	1.7241e+08	2.62651e+08	1.97696e+08	1.84488e+08	2.26761e+08	1.87814e+08	0.0350827	1.78328	0.834537	3.66114e+08	1.58176e+08	6.45751e+07	43.2041	2.05303e+08	3.35505e+07	1.36969e+07	16.3419	0.0939054	1.09097	1.09703	1.45491	C13H16N2O5	Peptides	YZQCXOFQZKCETR-UHFFFAOYSA-N	O=C(O)CC(N)C(O)=NC(C(=O)O)CC=1C=CC=CC1	---	93078	HMDB0000706	Organic acids and derivatives	Carboxylic acids and derivatives	UP
NEG6190	11,13-Dihydroxy-8-methoxy-4-methyl-4,5,6,7,8,9-hexahydro-2H-3-benzoxacyclododecine-2,10(1H)-dione	8.787	321.179	[M-H]-	321.178	TRUE	1.10964e+07	2.45936e+07	3.22569e+07	3.36847e+07	2.64298e+07	2.48177e+07	1.28337e+07	2.00435e+07	1.70895e+07	1.62448e+07	1.778e+07	1.8571e+07	0.0344604	1.4906	0.57589	2.54799e+07	8.02817e+06	3.27749e+06	31.5079	1.70937e+07	2.45857e+06	1.00371e+06	14.3829	0.0929277	1.09048	1.09998	1.46268	C17H22O6	Macrolides and analogues	LBVPDFGFLMFDPI-UHFFFAOYSA-N	O=C1OC(C)CCCC(OC)CC(=O)C=2C(O)=CC(O)=CC2C1	---	14829837	---	Phenylpropanoids and polyketides	Macrolides and analogues	UP
POS31	Dimethyl sulfoxide	1.363	79.0219	[M+H]+	79.0212	True	4.78646e+09	6.88954e+09	8.99311e+09	4.60649e+09	6.34464e+09	4.13561e+09	4.3878e+09	5.4562e+09	3.21468e+09	3.72078e+09	3.91857e+09	3.3251e+09	0.038323	1.48839	0.573755	5.95931e+09	1.83027e+09	7.47203e+08	30.7127	4.00386e+09	8.27966e+08	3.38016e+08	20.6792	0.0986463	1.08839	1.08225	1.41654	C2H6OS	Sulfoxides	IAZDPXIOMUYVGZ-UHFFFAOYSA-N	O=S(C)C	C11143	679	HMDB0002151	Organosulfur compounds	Sulfoxides	UP
POS5753	epsilon-Maleimido-lysine	3.287	242.113	[M+CH3OH+H]+	242.114	True	2.85706e+08	2.60194e+08	1.57945e+08	8.88187e+08	1.18948e+08	2.4883e+08	1.03709e+07	3.03672e+07	2.48527e+07	5.51176e+07	1.29977e+08	2.36599e+07	0.0368834	7.14359	2.83665	3.26635e+08	2.82515e+08	1.15336e+08	86.4926	4.57242e+07	4.38063e+07	1.78838e+07	95.8053	0.096877	1.08661	1.0887	1.43317	C10H15N3O4	Carboxylic acids and derivatives	GOGZVKPHOSZKMA-UHFFFAOYSA-N	NC(CCCC(N)C(O)=O)N1C(=O)C=CC1=O	---	156963367	HMDB0251891	Organic acids and derivatives	Carboxylic acids and derivatives	UP
NEG10132	7-(3,4-dihydroxyphenyl)-1-(4-hydroxyphenyl)-5-[(2S,3R,4S,5R)-3,4,5-trihydroxyoxan-2-yl]oxyheptan-3-one	5.057	461.183	[M-H]-	461.182	TRUE	1.51993e+07	1.98671e+07	1.97491e+07	3.19662e+07	9.41138e+06	2.18185e+07	2.72086e+07	2.49298e+07	4.20735e+07	2.57175e+07	2.36646e+07	3.70299e+07	0.0374523	0.653356	-0.61406	1.96686e+07	7.4978e+06	3.06096e+06	38.1206	3.0104e+07	7.5776e+06	3.09354e+06	25.1714	0.0975546	1.08581	1.08613	1.42652	C24H30O9	Linear diarylheptanoids	KQQLSXWIDDTWRR-WUOZLOAJSA-N	O=C(CCC1=CC=C(O)C=C1)CC(OC2OCC(O)C(O)C2O)CCC3=CC=C(O)C(O)=C3	---	45782987	---	Phenylpropanoids and polyketides	Diarylheptanoids	DOWN
POS1459	Ornithine	0.719	133.097	[M+H]+	133.097	True	1.16085e+09	3.48492e+08	3.21844e+08	1.11449e+09	2.80819e+08	7.19548e+08	1.09273e+09	8.0779e+08	1.89726e+09	8.98328e+08	1.22871e+09	1.32776e+09	0.0370021	0.544088	-0.878089	6.57673e+08	4.04001e+08	1.64933e+08	61.4289	1.20876e+09	3.89666e+08	1.5908e+08	32.2367	0.096877	1.08463	1.08816	1.43177	C5H12N2O2	Amino acids and derivatives	AHLPHDHHMVZTML-BYPYZUCNSA-N	O=C(O)C(N)CCCN	C00077	---	HMDB0000214	Organic acids and derivatives	Carboxylic acids and derivatives	DOWN
NEG7230	"Caffeoyl quinic acid (isomer of 831, 832, 834)"	5.237	353.083	[M-H]-	353.087	TRUE	2.99415e+07	1.1286e+08	8.96654e+07	2.42387e+08	5.23206e+07	1.39089e+08	948940	5.68461e+06	5.47097e+07	1.44923e+06	1.24423e+07	9.32293e+07	0.0369269	3.95493	1.98365	1.11044e+08	7.553e+07	3.0835e+07	68.0182	2.80773e+07	3.7802e+07	1.54326e+07	134.635	0.096877	1.08396	1.0885	1.43266	C16H18O9	Quinic acids and derivatives	CWVRJTMFETXNAD-UHFFFAOYNA-N	O=C(OC1CC(O)(C(=O)O)CC(O)C1(O))C=CC=2C=CC(O)=C(O)C=2	---	---	---	---	---	UP
POS9096	Monopalmitolein	10.844	311.258	[M+H-H2O]+	311.257	True	5.42139e+06	2.24716e+07	1.42547e+07	2.93963e+07	1.04836e+08	5.36499e+07	2.33332e+06	3.20644e+06	3.84334e+06	2.3466e+06	2.8186e+06	990995	0.0373194	14.8031	3.88783	3.83383e+07	3.64736e+07	1.48903e+07	95.1363	2.58988e+06	967996	395183	37.376	0.0973743	1.08298	1.08673	1.42807	C19H36O4	Monoacylglycerols	KVYUBFKSKZWZSV-FPLPWBNLSA-N	CCCCCC/C=C\CCCCCCCC(=O)OCC(CO)O	---	9883914	---	Lipids and lipid-like molecules	Glycerolipids	UP
POS2776	Furoylglycine	0.831	170.042	[M+Na]+	170.045	True	2.66109e+08	4.84473e+08	4.3456e+08	2.97264e+08	3.29791e+08	2.5901e+08	2.83564e+08	2.34943e+08	1.24261e+08	2.77625e+08	2.93232e+08	2.12231e+08	0.0420217	1.45261	0.538644	3.45201e+08	9.33827e+07	3.81233e+07	27.0517	2.37643e+08	6.37273e+07	2.60165e+07	26.8164	0.10585	1.07998	1.06642	1.37653	C7H7NO4	Amino acids and derivatives	KSPQDMRTZZYQLM-UHFFFAOYSA-N	O=C(O)CNC(=O)C=1OC=CC1	---	21863	HMDB0000439	Organic acids and derivatives	Carboxylic acids and derivatives	UP
NEG8242	2-[2-oxo-4-(piperidylcarbonyl)hydroquinolyl]-N-phenylacetamide	5.434	388.167	[M-H]-	388.167	TRUE	2.20442e+07	3.25588e+07	2.94805e+07	3.40389e+07	2.23759e+07	2.42383e+07	4.31744e+07	4.29054e+07	2.26533e+07	3.83426e+07	3.74345e+07	3.50798e+07	0.0350729	0.750201	-0.41465	2.74561e+07	5.27105e+06	2.1519e+06	19.1981	3.65983e+07	7.53039e+06	3.07427e+06	20.5758	0.0939054	1.0797	1.09707	1.45503	C23H23N3O3	Quinoline carboxamides	DCCAEOPQQCUJLL-UHFFFAOYSA-N	O=C(c1cc(=O)n(CC(O)=Nc2ccccc2)c2ccccc12)N1CCCCC1	---	17251165	---	Organoheterocyclic compounds	Quinolines and derivatives	DOWN
POS8321	Colneleic acid	10.025	295.226	[M+H]+	295.227	True	2.16666e+07	1.10125e+07	9.42392e+06	1.1067e+07	1.64961e+07	1.21579e+07	2.30968e+08	1.02497e+09	1.66072e+06	4.64936e+08	9.649e+08	1.31101e+07	0.040726	0.0302991	-5.04458	1.36373e+07	4.60609e+06	1.88043e+06	33.7756	4.50091e+08	4.55146e+08	1.85813e+08	101.123	0.103611	1.0797	1.07185	1.39013	C18H30O3	Fatty Acyls	HHZKKFXQEIBVEV-CXXUKANQSA-N	CCCCC\C=C/C=C/O\C=C\CCCCCCC(O)=O	C19827	6441681	HMDB0030995	Lipids and lipid-like molecules	Fatty Acyls	DOWN
NEG4316	Atenolol	8.407	265.154	[M-H]-	265.156	TRUE	3.87566e+07	1.5118e+08	1.89779e+08	1.87488e+08	1.15425e+08	1.40133e+08	7.84026e+07	1.05149e+08	6.21172e+07	8.99625e+07	8.95879e+07	5.4064e+07	0.0391765	1.71665	0.779598	1.37127e+08	5.5969e+07	2.28493e+07	40.8155	7.98805e+07	1.90713e+07	7.78583e+06	23.8748	0.100505	1.07906	1.0785	1.40697	C14H22N2O3	Phenylacetamides	METKIMKYRPQLGS-UHFFFAOYSA-N	N=C(O)CC1=CC=C(OCC(O)CNC(C)C)C=C1	---	180559	HMDB0001924	Benzene and substituted derivatives	Benzene and substituted derivatives	UP
POS9954	Putative (3-hydroxyhexadecanoyl)glycine (aka Commendamide)	11.322	330.264	[M+Na]+	330.264	True	445.665	5.19924e+06	2.08686e+06	400325	550992	965518	5.81535e+06	1.6994e+07	520730	1.60198e+07	1.70688e+07	476563	0.0423155	0.16176	-2.62807	1.5339e+06	1.93216e+06	788800	125.964	9.48255e+06	8.14346e+06	3.32456e+06	85.8784	0.106415	1.07774	1.06521	1.3735	C18H35NO4	Amino acids and derivatives	MZUHHHSFDVDBCZ-UHFFFAOYSA-N	OC(CNC(CC(O)CCCCCCCCCCCCC)=O)=O	---	10711444	---	Organic acids and derivatives	Carboxylic acids and derivatives	DOWN
POS17909	3-(3,4-dihydroxyphenyl)-2-[(E)-3-[2-(3,4-dihydroxyphenyl)-7-hydroxy-3-methoxycarbonyl-2,3-dihydro-1-benzofuran-4-yl]prop-2-enoyl]oxypropanoic acid	6.817	570.157	[M+H]+	570.161	True	364582	4.74316e+07	2.50002e+07	1.05577e+07	7.61243e+06	4.77229e+06	8.34972e+07	8.25827e+07	1.02024e+07	9.06549e+07	5.55892e+07	1.19374e+07	0.0372861	0.286246	-1.80467	1.59565e+07	1.75467e+07	7.16342e+06	109.966	5.5744e+07	3.66126e+07	1.4947e+07	65.6799	0.0973743	1.07623	1.08688	1.42845	C28H24O12	2-arylbenzofuran flavonoids	NFOCYHUCMXEHDG-WEVVVXLNSA-N	O=C(OC(C(=O)O)CC1=CC=C(O)C(O)=C1)C=CC2=CC=C(O)C=3OC(C4=CC=C(O)C(O)=C4)C(C(=O)OC)C23	---	21636277	---	Phenylpropanoids and polyketides	2-arylbenzofuran flavonoids	DOWN
POS3780	Dodecatrienoic acid	10.023	195.137	[M+H]+	195.138	True	887654	1.41859e+07	1.04553e+07	4.04251e+06	582797	1.32253e+06	6.16288e+07	1.60557e+08	445.665	7.85792e+07	1.85899e+08	445.665	0.0399521	0.0646783	-3.95057	5.24611e+06	5.73831e+06	2.34266e+06	109.382	8.11108e+07	7.85315e+07	3.20604e+07	96.8201	0.102083	1.07391	1.07515	1.39846	C12H18O2	Fatty Acyls	QFQUMHBUJBZOBZ-UHFFFAOYSA-N	CCCCCC=CC=CC=CC(O)=O	---	54225634	HMDB0302622	Lipids and lipid-like molecules	Fatty Acyls	DOWN
NEG499	Acetylglycine	10.722	116.032	[M-H]-	116.035	TRUE	2.78049e+07	3.15769e+07	2.52291e+07	3.1794e+07	2.14783e+07	1.85581e+07	6.28072e+07	3.26558e+07	3.94395e+07	2.81115e+07	6.31002e+07	3.30989e+07	0.0300936	0.603524	-0.728518	2.60735e+07	5.37252e+06	2.19332e+06	20.6053	4.32022e+07	1.57193e+07	6.41737e+06	36.3854	0.0849663	1.07168	1.12183	1.52153	C4H7NO3	Amino acids and derivatives	OKJIRPAQVSHGFK-UHFFFAOYSA-N	O=C(O)CN=C(O)C	---	10972	HMDB0000532	Organic acids and derivatives	Carboxylic acids and derivatives	DOWN
POS14991	FMN	5.576	457.112	[M+H]+	457.112	True	9.723e+07	9.19047e+07	5.38616e+07	5.97026e+07	6.4312e+07	6.10973e+07	1.18492e+08	8.62775e+07	8.49768e+07	8.35804e+07	1.07893e+08	8.87024e+07	0.0332609	0.751169	-0.41279	7.13514e+07	1.83762e+07	7.50207e+06	25.7546	9.49871e+07	1.45927e+07	5.95743e+06	15.3628	0.0911396	1.07017	1.10577	1.47807	C17H21N4O9P	Flavin nucleotides	FVTCRASFADXXNN-SCRDCRAPSA-N	CC1=CC2=C(C=C1C)N(C3=NC(=O)NC(=O)C3=N2)C[C@@H]([C@@H]([C@@H](COP(=O)(O)O)O)O)O	C00061	643976	HMDB0001520	Nucleosides, nucleotides, and analogues	Flavin nucleotides	DOWN
NEG12466	methylpropyl 4-(3-bromo-5-ethoxy-4-hydroxyphenyl)-7-(4-methoxyphenyl)-2-methyl -5-oxo-1,4,6,7,8-pentahydroquinoline-3-carboxylate	6.943	582.151	[M-H]-	582.15	TRUE	375081	3.48465e+06	5.03309e+06	1.90272e+06	2.16708e+06	1.34351e+06	1.24727e+07	1.15659e+07	569302	1.48875e+07	7.56642e+06	2.18452e+06	0.0399919	0.290501	-1.78338	2.38435e+06	1.65083e+06	673947	69.2358	8.20773e+06	5.81589e+06	2.37433e+06	70.8587	0.102083	1.0692	1.07498	1.39803	C30H34BrNO6	Phenylquinolines	PGYQQEYWYHVHOW-UHFFFAOYSA-N	CCOc1cc(C2C(C(=O)OC(C)CC)=C(C)NC3=C2C(=O)CC(c2ccc(OC)cc2)C3)cc(Br)c1O	---	2863672	---	Organoheterocyclic compounds	Quinolines and derivatives	DOWN
POS6665	Leucylglutamate	3.473	261.144	[M+H]+	261.144	True	8.66239e+06	1.1258e+07	2.95198e+08	2.32866e+08	2.98485e+07	5.4944e+08	2.42142e+08	4.36209e+08	4.66992e+08	3.20965e+08	4.55278e+08	6.06266e+08	0.0452044	0.445941	-1.16508	1.87879e+08	2.15664e+08	8.80445e+07	114.789	4.21309e+08	1.26366e+08	5.15886e+07	29.9937	0.111206	1.06823	1.05358	1.34482	C11H20N2O5	Peptides	NFNVDJGXRFEYTK-UHFFFAOYSA-N	CC(C)C[C@@H](C(=O)N[C@@H](CCC(=O)O)C(=O)O)N	---	7009630	HMDB0028928	Organic acids and derivatives	Carboxylic acids and derivatives	DOWN
NEG14499	2,2'-[(5xi,9xi,13xi,17xi,18xi,19xi)-Lup-20(29)-Ene-3,28-Diylbis(Oxycarbonyl)]Dibenzoic Acid	5.41	737.402	[M-H]-	737.406	TRUE	6.02592e+06	2.46274e+06	3.22591e+06	4.47824e+06	4.70375e+06	4.24965e+06	5.27934e+06	7.918e+06	1.56682e+07	2.83949e+06	9.45522e+06	1.77188e+07	0.0433229	0.427082	-1.22741	4.19103e+06	1.23565e+06	504450	29.4831	9.81318e+06	5.82561e+06	2.37829e+06	59.3651	0.108414	1.06631	1.06109	1.36328	C46H58O8	Triterpenoids	MONAOJUXJOXWQB-SGDDSLAFSA-N	C=C(C)C1CCC2(COC(=O)c3ccccc3C(=O)O)CCC3(C)C(CCC4C5(C)CCC(OC(=O)c6ccccc6C(=O)O)C(C)(C)C5CCC43C)C12	---	3129310	---	Lipids and lipid-like molecules	Prenol lipids	DOWN
POS9229	2-[2-[(2-Acetamido-4-methylpentanoyl)amino]propanoylamino]-3-hydroxypropanoic acid	5.127	314.17	[M+Na]+	314.172	True	1.59993e+09	1.79847e+09	1.6972e+09	1.25596e+09	1.31716e+09	1.42894e+09	8.6211e+08	8.73101e+08	1.34031e+09	1.31355e+09	1.09456e+09	1.54763e+09	0.0370009	1.29389	0.371715	1.51628e+09	2.1652e+08	8.83941e+07	14.2797	1.17188e+09	2.75981e+08	1.12669e+08	23.5504	0.096877	1.06538	1.08817	1.43179	C14H25N3O6	Peptides	OSDHWYZIXWDLGD-UHFFFAOYSA-N	CC(C)CC(NC(C)=O)C(=O)NC(C)C(=O)NC(CO)C(O)=O	---	44715293	---	Organic acids and derivatives	Carboxylic acids and derivatives	UP
NEG2813	sn-Glycerol-3-phosphoethanolamine	0.828	214.045	[M-H]-	214.048	TRUE	3.916e+08	3.73117e+08	2.87732e+08	3.08304e+08	2.16673e+08	2.90874e+08	4.1181e+08	3.66989e+08	3.25993e+08	3.57666e+08	4.12855e+08	4.36516e+08	0.0385206	0.808148	-0.307309	3.11383e+08	6.35696e+07	2.59522e+07	20.4152	3.85305e+08	4.17165e+07	1.70307e+07	10.8269	0.0989881	1.06494	1.08137	1.41431	C5H14NO6P	Glycerophospholipids	JZNWSCPGTDBMEW-YFKPBYRVSA-N	NCCO[P@@](O)(=O)OC[C@@H](O)CO	C01233	5459861;49791955	HMDB0059660	Lipids and lipid-like molecules	Glycerophospholipids	DOWN
POS8235	12(13)Ep-9-KODE	9.663	293.21	[M+H-H2O]+	293.211	True	4.79404e+07	1.22075e+08	5.52357e+07	3.45938e+07	2.96341e+07	4.35564e+07	2.59118e+08	8.59288e+08	3.20907e+07	4.6984e+08	5.46078e+08	1.09223e+07	0.0451279	0.152955	-2.70882	5.55059e+07	3.38768e+07	1.38302e+07	61.0328	3.62889e+08	3.27257e+08	1.33602e+08	90.1809	0.111206	1.06432	1.05388	1.34555	C18H30O4	Long-chain fatty acids	RCMABBHQYMBYKV-BUHFOSPRSA-N	CCCCCC1C(O1)C=CC(=O)CCCCCCCC(=O)O	---	53394018	HMDB0013623	Lipids and lipid-like molecules	Fatty Acyls	DOWN
NEG5878	10-Oxo-13-hydroxy-11-octadecenoic acid	9.324	311.219	[M-H]-	311.222	TRUE	1.85193e+08	3.79213e+08	2.3855e+08	1.36628e+08	1.26276e+08	1.67174e+08	7.5225e+08	2.2736e+09	1.06179e+08	1514392884	2.39181e+09	5.37978e+07	0.044529	0.173862	-2.52399	2.05505e+08	9.39889e+07	3.83708e+07	45.7355	1.18201e+09	1.03737e+09	4.23503e+08	87.7632	0.110348	1.06372	1.05625	1.35136	C18H32O4	Fatty Acyls	CZGIUGHMJZYXNX-CCEZHUSRSA-N	CCCCCC(O)\C=C\C(=O)CCCCCCCCC(O)=O	---	5283009	HMDB0040900	Lipids and lipid-like molecules	Fatty Acyls	DOWN
NEG1498	2-Deoxygalactopyranose	13.753	163.058	[M-H2O-H]-	163.061	TRUE	1.41868e+08	9.73579e+07	1.57531e+08	1.01626e+08	1.07427e+08	1.30614e+08	1.87296e+08	1.45017e+08	1.05237e+08	1.64837e+08	2.56776e+08	2.20441e+08	0.0398077	0.682125	-0.551893	1.22737e+08	2.43427e+07	9.93786e+06	19.8331	1.79934e+08	5.40862e+07	2.20806e+07	30.0589	0.101953	1.0634	1.07577	1.40003	C6H12O5	Hexoses	PMMURAAUARKVCB-DUVQVXGLSA-N	OC[C@H]1OC(O)C[C@@H](O)[C@H]1O	C02781	439804	HMDB0012327	Organic oxygen compounds	Organooxygen compounds	DOWN
NEG6722	Griseofulvic Acid	5.417	337.049	[M-H]-	337.048	TRUE	4.16252e+07	1.07055e+08	1.20328e+08	1.19271e+08	8.6553e+07	1.02088e+08	7.32088e+07	6.59895e+07	2.04497e+07	9.89284e+07	5.16369e+07	3.56599e+07	0.0426962	1.66801	0.738129	9.61534e+07	2.94564e+07	1.20255e+07	30.6348	5.76455e+07	2.79968e+07	1.14297e+07	48.5672	0.107196	1.0621	1.06365	1.36961	C16H15ClO6	Benzofurans	KUTVEHNZHKAAAO-UHFFFAOYSA-N	O=C1C=C(O)C2(OC=3C(Cl)=C(OC)C=C(OC)C3C2=O)C(C)C1	---	5126442	---	Organoheterocyclic compounds	Benzofurans	UP
POS7376	12-oxo-PDA	8.982	275.2	[M-H2O+H]+	275.2	True	1.27105e+06	1.97026e+07	1.06666e+07	7.79397e+06	8.92551e+06	1.09679e+07	4.76092e+07	1.27636e+08	755625	1.04687e+08	1.68315e+08	1.337e+06	0.0447622	0.13174	-2.92424	9.88794e+06	5.96091e+06	2.43353e+06	60.2846	7.50566e+07	6.93516e+07	2.83127e+07	92.3991	0.110747	1.06143	1.05533	1.34909	C18H28O3	Prostaglandins and related compounds	PMTMAFAPLCGXGK-JMTMCXQRSA-N	CC\C=C/C[C@@H]1[C@@H](CCCCCCCC(O)=O)\C=C/C1=O	C01226	5282268	HMDB0301804	Lipids and lipid-like molecules	Fatty Acyls	DOWN
POS452	2-Furanmethanol	14.65	99.0444	[M+H]+	99.0446	True	9.47157e+08	6.13197e+08	3.82542e+08	8.08594e+08	1.28236e+09	3.46717e+08	2.20699e+08	1.77492e+08	3.73488e+08	2.34573e+08	2.82383e+08	7.31695e+08	0.0414815	2.16824	1.11653	7.30094e+08	3.57689e+08	1.46026e+08	48.9922	3.36722e+08	2.04723e+08	8.35779e+07	60.799	0.105009	1.06119	1.06867	1.38215	C5H6O2	Heteroaromatic compounds	XPFVYQJUAUNWIW-UHFFFAOYSA-N	OCC1=CC=CO1	C20441	7361	HMDB0013742	Organoheterocyclic compounds	Heteroaromatic compounds	UP
NEG7931	(2E)-3-{3-[(4-chlorophenoxy)methyl]-4-methoxyphenyl}-1-phenylprop-2-en-1-one	6.19	377.094	[M-H]-	377.095	TRUE	6.68534e+07	1.74868e+08	2.0104e+08	2.31425e+08	8.51994e+07	2.73319e+07	2.96305e+07	9.23982e+07	2.69942e+07	3.64139e+07	7.23949e+07	3.96978e+07	0.043589	2.64417	1.40281	1.3112e+08	8.23099e+07	3.36029e+07	62.7747	4.95883e+07	2.65821e+07	1.08521e+07	53.6055	0.108901	1.06105	1.06002	1.36062	C23H19ClO3	Retrochalcones	QBWPHRWCSIEVAR-NTUHNPAUSA-N	COc1ccc(C=CC(=O)c2ccccc2)cc1COc1ccc(Cl)cc1	---	5729049	---	Phenylpropanoids and polyketides	Linear 1,3-diarylpropanoids	UP
NEG8758	(2E)-1-[1-(4-methoxyphenyl)(1,2,3,4-tetrahydrobeta-carbolin-2-yl)]-3-phenylpro p-2-en-1-one	5.857	407.177	[M-H]-	407.177	TRUE	530869	1.67002e+07	3.0147e+07	330957	689819	795848	3.48926e+07	6.79905e+07	3.99453e+06	4.80857e+07	5.29617e+07	5.18417e+06	0.043934	0.230843	-2.11502	8.19912e+06	1.2537e+07	5.11823e+06	152.907	3.55182e+07	2.61953e+07	1.06942e+07	73.7516	0.109228	1.05997	1.05863	1.3572	C27H24N2O2	Harmala alkaloids	DVTCVHHMJPHVPH-LFIBNONCSA-N	COc1ccc(C2c3[nH]c4ccccc4c3CCN2C(=O)C=Cc2ccccc2)cc1	---	15887791	---	Alkaloids and derivatives	Harmala alkaloids	DOWN
POS582	GABA	1.021	104.071	[M+H]+	104.071	True	2.09323e+09	1.03333e+09	7.76933e+08	2.32832e+09	8.73825e+08	1.58311e+09	4.38864e+08	9.52862e+08	1.37503e+09	3.66029e+08	7.53232e+08	4.20061e+08	0.0418172	2.01779	1.01277	1.44813e+09	6.57495e+08	2.68421e+08	45.4032	7.1768e+08	3.9463e+08	1.61107e+08	54.9868	0.105509	1.05895	1.06727	1.37865	C4H9NO2	Amino acids and derivatives	BTCSSZJGUNDROE-UHFFFAOYSA-N	NCCCC(O)=O	C00334	119;6992099	HMDB0000112	Organic acids and derivatives	Carboxylic acids and derivatives	UP
POS6329	methyl 2-[(3,4-dimethoxyphenyl)carbonylamino]acetate	1.678	254.102	[M+NH4]+	254.102	True	1.06642e+08	1.85596e+08	6.47903e+08	1.83415e+08	1.1861e+08	1.48273e+08	4.8794e+07	4.04874e+07	2.74945e+07	2.28374e+07	4.89527e+07	4.15369e+07	0.0448967	6.04268	2.59519	2.3174e+08	2.06432e+08	8.42756e+07	89.0793	3.83505e+07	1.0906e+07	4.45235e+06	28.4377	0.1109	1.05763	1.0548	1.34779	C12H15NO5	Benzamides	FJKYJWSUSRUZHG-UHFFFAOYSA-N	COC(=O)CN=C(O)c1ccc(OC)c(OC)c1	---	523506	---	Benzenoids	Benzene and substituted derivatives	UP
NEG9567	Deacetylgedunin	3.636	439.213	[M-H]-	439.213	TRUE	7.1425e+07	1.28982e+07	2.31187e+07	2.86316e+06	9.13844e+06	4.0261e+07	1.36986e+08	9.7545e+07	7.41373e+06	1.46658e+08	1.59614e+08	1.88166e+07	0.0416658	0.28165	-1.82803	2.66174e+07	2.55503e+07	1.04309e+07	95.991	9.45054e+07	6.64628e+07	2.71333e+07	70.327	0.105301	1.0571	1.0679	1.38022	C26H32O6	Limonoids	HCEYJYMNIQHPPK-DXTZDJJUSA-N	O=C1OC(C2=COC=C2)C3(C)CCC4C5(C=CC(=O)C(C)(C)C5CC(O)C4(C)C63OC16)C	---	3034112	---	Lipids and lipid-like molecules	Prenol lipids	DOWN
POS8238	Colnelenic acid	8.971	293.211	[M+H]+	293.212	True	6.31878e+06	2.29191e+07	1.30316e+07	1.52431e+07	1.11291e+07	9.99639e+06	4.1306e+07	1.18883e+08	3.49895e+06	1.00375e+08	1.09489e+08	2.69929e+06	0.0476009	0.209004	-2.2584	1.31063e+07	5.66594e+06	2.31311e+06	43.2305	6.27085e+07	5.35307e+07	2.18538e+07	85.3643	0.115527	1.057	1.04433	1.32238	C18H28O3	Fatty Acyls	OYKAXBUWOIRLGF-VMBRNALUSA-N	CC\C=C/C\C=C/C=C/O\C=C\CCCCCCC(O)=O	C16320	6441679	HMDB0030996	Lipids and lipid-like molecules	Fatty Acyls	DOWN
NEG5785	3-Hydroxy-6,8-dimethoxy-7(11)-eremophilen-12,8-olide	7.541	309.167	[M-H]-	309.17	TRUE	1.30278e+06	2.06334e+07	2.7475e+07	1.2941e+07	2.78782e+07	1.21336e+07	1.10589e+07	5.14065e+06	2.14234e+06	1.26901e+07	4.24835e+06	5.23815e+06	0.0459118	2.52635	1.33705	1.70607e+07	1.02743e+07	4.19445e+06	60.2219	6.75308e+06	4.15249e+06	1.69525e+06	61.4902	0.112319	1.05629	1.05082	1.33808	C17H26O5	Prenol lipids	JCGMJARSAZGXHM-UHFFFAOYSA-N	COC1C2=C(C)C(=O)OC2(CC2CCC(O)C(C)C12C)OC	---	85094081	HMDB0040756	Lipids and lipid-like molecules	Prenol lipids	UP
POS13574	3-indol-3-yl-N-(4-methylphenyl)-2-[(2-methylpropoxy)carbonylamino]propanamide	3.894	416.195	[M+2H]2+	416.194	True	445.665	705616	1.27978e+06	891.33	491268	744352	9838.14	6335.45	445.665	9259.32	331566	28323	0.0455687	8.35308	3.06231	537058	490007	200045	91.2392	64294.6	131269	53590.5	204.169	0.111658	1.0551	1.05215	1.34133	C23H27N3O3	Tryptamines and derivatives	NZIJRCURXAGCBM-UHFFFAOYSA-N	Cc1ccc(NC(=O)C(Cc2c[nH]c3ccccc23)N=C(O)OCC(C)C)cc1	---	3130728	---	Organoheterocyclic compounds	Indoles and derivatives	UP
POS1908	Spermidine	0.689	146.165	[M+H]+	146.165	True	4.49475e+09	3.23214e+09	4.1398e+09	5.84446e+09	2.56911e+09	3.49292e+09	5.20257e+09	4.64343e+09	4.59278e+09	6.17042e+09	6.02109e+09	4.69854e+09	0.0452388	0.758828	-0.398156	3.9622e+09	1.14472e+09	4.67331e+08	28.8911	5.22147e+09	7.13173e+08	2.91152e+08	13.6585	0.111206	1.055	1.05345	1.34449	C7H19N3	Secondary amines	ATHGHQPFGPMSJY-UHFFFAOYSA-N	NCCCCNCCCN	C00315	1102	HMDB0001257	Organic nitrogen compounds	Organonitrogen compounds	DOWN
NEG1657	Glycerol 3-phosphate	0.777	171.003	[M-H]-	171.006	TRUE	8.92762e+07	1.59555e+08	1.29394e+08	1.45836e+08	1.02697e+08	1.04317e+08	9.39662e+07	6.05251e+07	5.953e+07	1.4389e+08	5.44486e+07	7.11e+07	0.0436814	1.51217	0.596622	1.21846e+08	2.75291e+07	1.12387e+07	22.5934	8.05767e+07	3.40746e+07	1.39109e+07	42.2885	0.108954	1.05358	1.05965	1.3597	C3H9O6P	Glycerophosphates	AWUCVROLDVIAJX-GSVOUGTGSA-N	O=P(O)(O)OCC(O)CO	C00093	439162	HMDB0000126	Lipids and lipid-like molecules	Glycerophospholipids	UP
POS16038	Butafenacil	8.414	492.271	[M+H]+	492.27	True	1.49868e+07	1.1067e+07	8.90042e+06	1.79426e+07	6.95007e+06	8.19301e+06	5.86629e+07	2.00585e+08	4.87059e+06	1.29495e+08	2.58578e+08	2.69423e+06	0.0469841	0.103896	-3.26679	1.134e+07	4.29173e+06	1.75209e+06	37.846	1.09148e+08	1.05697e+08	4.31506e+07	96.8383	0.114393	1.05296	1.04668	1.32805	C20H18ClF3N2O6	Benzoic acid esters	JEDYYFXHPAIBGR-UHFFFAOYSA-N	C=CCOC(=O)C(C)(C)OC(=O)c(c(Cl)2)cc(cc2)N(C(=O)1)C(=O)N(C)C(=C1)C(F)(F)F	---	11826859	---	Benzenoids	Benzene and substituted derivatives	DOWN
POS23388	Solanine	6.684	868.504	[M+H]+	868.505	True	6.40874e+07	1.60142e+08	1.34544e+08	6.95626e+07	1.34377e+08	8.75079e+07	3.4144e+07	1.16345e+08	7.33679e+07	3.26297e+07	4.18824e+07	6.41941e+07	0.044419	1.7934	0.842696	1.0837e+08	3.98597e+07	1.62726e+07	36.781	6.04272e+07	3.19872e+07	1.30587e+07	52.9351	0.110254	1.04828	1.05669	1.35243	C45H73NO15	Steroidal saponins	ZGVSETXHNHBTRK-UHFFFAOYSA-N	C[C@@H]1[C@H]2CC[C@H](C)CN2[C@H]2C[C@H]3[C@@H]4CC=C5C[C@H](CC[C@]5(C)[C@H]4CC[C@]3(C)[C@@H]12)O[C@@H]1O[C@H](CO)[C@H](O)[C@H](O[C@@H]2O[C@H](CO)[C@@H](O)[C@H](O)[C@H]2O)[C@H]1O[C@@H]1O[C@@H](C)[C@H](O)[C@@H](O)[C@H]1O	C10820	9549171	HMDB0034202	Phenylpropanoids and polyketides	Depsides and depsidones	UP
POS11857	Cholic acid	9.255	373.258	[M+H]+	373.26	True	5.98463e+07	7.18413e+07	7.24963e+07	1.48615e+08	1.46241e+08	1.08343e+08	7.9879e+07	8.51084e+07	5.22405e+06	8.56531e+07	3.74423e+07	1.40735e+07	0.0466282	1.976	0.982583	1.01231e+08	3.93035e+07	1.60456e+07	38.8258	5.123e+07	3.69884e+07	1.51004e+07	72.2006	0.113889	1.04718	1.04804	1.33135	C24H40O5	Hydroxy bile acids, alcohols and derivatives	BHQCQFFYRZLCQQ-OELDTZBJSA-N	C[C@H](CCC(=O)O)[C@H]1CC[C@@H]2[C@@]1([C@H](C[C@H]3[C@H]2[C@@H](C[C@H]4[C@@]3(CC[C@H](C4)O)C)O)O)C	C00695	221493	HMDB0000619	Lipids and lipid-like molecules	Steroids and steroid derivatives	UP
NEG3125	3-Hydroxykynurenine	13.562	225.086	[M-H]-	225.087	TRUE	3.44454e+07	2.1497e+07	3.85584e+07	2.38626e+07	1.75563e+07	2.43228e+07	1.71729e+07	1.36038e+07	1.44869e+07	2.33866e+07	12883797	2.47011e+07	0.0437715	1.50838	0.592998	2.67071e+07	8.06216e+06	3.29137e+06	30.1873	1.77058e+07	5.13671e+06	2.09705e+06	29.0114	0.109001	1.04473	1.05928	1.35881	C10H12N2O4	Alkyl-phenylketones	VCKPUUFAIGNJHC-UHFFFAOYSA-N	C1=CC(=C(C(=C1)O)N)C(=O)CC(C(=O)O)N	C02794	89	HMDB0000732	Organic oxygen compounds	Organooxygen compounds	UP
POS4164	R-Deprenyl N-Oxide	10.09	204.138	[M+H]+	204.138	True	1.58139e+08	1.69779e+08	1.44355e+08	1.12848e+08	1.19145e+08	1.20282e+08	1.21201e+08	1.04801e+08	8.89618e+07	1.15511e+08	1.0738e+08	1.33464e+08	0.0494349	1.22825	0.296605	1.37425e+08	2.34775e+07	9.58463e+06	17.0839	1.11886e+08	1.52416e+07	6.22237e+06	13.6224	0.118188	1.04373	1.03747	1.30597	C13H17NO	Amphetamines and derivatives	IVFPCTFUZXEDKP-UHFFFAOYSA-N	CC(CC1=CC=CC=C1)[N+](C)([O-])CC#C	---	11447032	---	Benzenoids	Benzene and substituted derivatives	UP
NEG7993	Medrysone	9.323	379.205	[M-H]-	379.204	TRUE	3.91479e+06	1.67754e+07	7.18625e+06	6.44847e+06	3.5175e+06	8.21797e+06	2.68629e+07	7.33431e+07	3.50663e+06	4.83028e+07	7.57761e+07	992886	0.049621	0.201327	-2.31239	7.67673e+06	4.82244e+06	1.96875e+06	62.8189	3.81307e+07	3.30623e+07	1.34976e+07	86.7077	0.118188	1.04214	1.03678	1.30433	C22H32O3	Gluco/mineralocorticoids, progestogins and derivatives	GZENKSODFLBBHQ-ILSZZQPISA-N	CC(=O)C1CCC2C3CC(C)C4=CC(=O)CCC4(C)C3C(O)CC12C	C14643	247839	HMDB0014398	Lipids and lipid-like molecules	Steroids and steroid derivatives	DOWN
POS1040	beta-Methylstyrene	7.004	119.086	[M+H-H2O]+	119.086	True	1.38667e+07	1.97911e+07	1.01476e+08	3.60469e+07	2.82729e+07	7.35125e+07	1.87159e+07	7.26623e+06	7.48688e+06	1.31105e+07	2.07915e+07	1.34388e+07	0.0488352	3.37788	1.75612	4.54943e+07	3.4542e+07	1.41017e+07	75.9259	1.34683e+07	5.57742e+06	2.27697e+06	41.4115	0.117956	1.04167	1.03969	1.31127	C9H10	Benzene and substituted derivatives	QROGIFZRVHSFLM-UHFFFAOYSA-N	CC=CC1=CC=CC=C1	---	12500	HMDB0249142	Benzenoids	Benzene and substituted derivatives	UP
POS12980	Pyrilamine maleate	6.227	400.186	[M+H]+	400.187	True	1.14647e+07	2.85609e+07	20377943	1.94234e+07	1.66814e+07	1.46722e+07	2.75526e+07	3.73479e+07	1.75424e+07	4.00478e+07	3.74968e+07	1.67448e+07	0.0497419	0.62909	-0.668661	1.85301e+07	5.88304e+06	2.40174e+06	31.7486	2.94554e+07	1.04523e+07	4.26714e+06	35.4853	0.118188	1.04093	1.03634	1.30328	C21H25N3O5	2-benzylaminopyridines	JXYWFNAQESKDNC-BTJKTKAUSA-L	O=C([O-])C=CC(=O)[O-].n1ccccc1N(Cc2ccc(OC)cc2)CCN(C)C	---	20057109	---	Benzenoids	Benzene and substituted derivatives	DOWN
POS6012	Valylphenylalanine	11.73	247.139	[M+2H]2+	247.14	True	1.06352e+07	4.47e+06	2.23811e+06	1.09705e+06	2.84945e+07	1.42685e+07	475098	1811650	807561	445.665	365323	413202	0.0467309	15.8014	3.98198	1.02005e+07	1.03007e+07	4.20523e+06	100.982	645547	626700	255849	97.0805	0.113958	1.04093	1.04765	1.3304	C14H20N2O3	Peptides	GJNDXQBALKCYSZ-UHFFFAOYSA-N	CC(C)[C@@H](C(=O)N[C@@H](CC1=CC=CC=C1)C(=O)O)N	---	6993120	HMDB0029134	Organic acids and derivatives	Carboxylic acids and derivatives	UP
POS2733	L,L-Cyclo(prolylalanyl)	0.533	169.097	[M+NH4]+	169.097	True	2.3966e+08	2.93778e+08	2.75007e+08	1.0583e+08	1.82882e+08	3.29058e+08	1.99687e+08	1.75849e+08	1.47272e+08	1.72283e+08	1.21214e+08	1.37053e+08	0.0497795	1.49599	0.581104	2.37703e+08	8.15859e+07	3.33073e+07	34.3226	1.58893e+08	2.88539e+07	1.17795e+07	18.1593	0.118188	1.04036	1.0362	1.30295	C8H12N2O2	Carboxylic acids and derivatives	WSLYCILIEOFQPK-UHFFFAOYSA-N	CC1NC(=O)C2CCCN2C1=O	---	6428987	HMDB0303321	Organic acids and derivatives	Carboxylic acids and derivatives	UP
NEG13111	Mesaconitine	9.318	630.294	[M-H]-	630.292	TRUE	7.51359e+06	1.8657e+07	1.7093e+07	2.75698e+07	1.25405e+07	3.49839e+07	1.37764e+07	1.01212e+07	6.39343e+06	1.34893e+07	5.06083e+06	1.09023e+07	0.0485536	1.9811	0.986302	1.97263e+07	1.00317e+07	4.09543e+06	50.8546	9.95725e+06	3.59603e+06	1.46807e+06	36.1147	0.117652	1.03998	1.04074	1.31378	C33H45NO11	Aconitane-type diterpenoid alkaloids	XUHJBXVYNBQQBD-FPFAUHQJSA-N	CC(=O)OC12C3C(CC(C3OC(=O)C4=CC=CC=C4)(C(C1O)OC)O)C56C(CC(C7(C5C(C2C6N(C7)C)OC)COC)O)OC	C08698	---	HMDB0254473	Lipids and lipid-like molecules	Prenol lipids	UP
NEG8132	Coniferyl aldehyde + O-Hex	5.054	385.12	[M-H]-	385.12	TRUE	3.07312e+08	4.03576e+07	4.27248e+07	1.58491e+08	3.28751e+07	1.38583e+08	2.88677e+08	1.65912e+08	2.98033e+08	1.98686e+08	1.67504e+08	2.91758e+08	0.0471483	0.510676	-0.969521	1.20057e+08	1.066e+08	4.35192e+07	88.7909	2.35095e+08	6.4379e+07	2.62826e+07	27.3843	0.11461	1.03755	1.04605	1.32653	C16H20O8	Phenolic glycosides	PJFKUPRDDXTASO-UHFFFAOYSA-N	O=CC=CC=2C=CC(OC1OC(CO)C(O)C(O)C1(O))=C(OC)C=2	---	---	---	---	---	DOWN
POS17884	Nelfinavir	7.969	568.322	[M+H]+	568.32	True	1.17196e+06	1.16022e+06	283168	789838	341349	502249	3.11132e+07	1.14083e+08	737259	2.94786e+07	1.07146e+08	558448	0.0494298	0.0150072	-6.0582	708132	395907	161628	55.9087	4.71862e+07	5.09392e+07	2.07958e+07	107.954	0.118188	1.03733	1.03749	1.30601	C32H45N3O4S	Alpha amino acid amides	QAGYKUNXZHXKMR-HKWSIXNMSA-N	OC(=NC(CSC=1C=CC=CC1)C(O)CN2CC3CCCCC3CC2C(O)=NC(C)(C)C)C=4C=CC=C(O)C4C	C07257	64143	HMDB0014365	Organic acids and derivatives	Carboxylic acids and derivatives	DOWN
POS4032	Epialyxialactone	7.002	201.112	[M+H]+	201.112	True	4.33715e+06	8.42038e+06	6.63935e+07	2.25268e+07	4.41314e+06	3.26294e+07	4.12729e+06	561475	445.665	1.30569e+06	527667	903703	0.0499884	18.6797	4.2234	2.31201e+07	2.40091e+07	9.80169e+06	103.846	1.23771e+06	1.48041e+06	604376	119.609	0.118316	1.03621	1.03543	1.30113	C10H16O4	Terpene lactones	DYRWCEDTDIXFOD-UHFFFAOYSA-N	CC1C(CC2C1COC(=O)C2CO)O	---	14194342	---	Lipids and lipid-like molecules	Prenol lipids	UP
POS4513	3-Hydroxy-2-quinoxalinecarboxylic acid	0.673	213.024	[M+CH3OH+H]+	213.027	True	1.39803e+09	8.79926e+08	6.81446e+08	7.20512e+08	6.09549e+08	6.15576e+08	5.15127e+08	5.42023e+08	5.4955e+08	4.81661e+08	5.62031e+08	5.93089e+08	0.04936	1.51228	0.596722	8.17507e+08	3.00947e+08	1.22861e+08	36.8128	5.4058e+08	3.85206e+07	1.5726e+07	7.12579	0.118188	1.03418	1.03774	1.30663	C9H6N2O3	Quinoxalines	NMOWGWOAPRKWIR-UHFFFAOYSA-N	O=C(O)c1nc2ccccc2[nH]c1=O	---	71001	---	Organoheterocyclic compounds	Diazanaphthalenes	UP
POS21318	[3-Hydroxy-1-[3-hydroxy-1-oxo-1-(2,3,4,5,6-pentahydroxyhexoxy)decan-5-yl]oxy-1-oxodecan-5-yl] 3,5-dihydroxydecanoate	9.255	763.448	[M+H]+	763.445	True	8.15217e+07	8.72672e+07	9.49144e+07	2.07491e+08	2.03701e+08	1.3479e+08	9.20408e+07	1.08488e+08	8.12412e+06	1.20953e+08	5.09194e+07	1.63019e+07	0.0488762	2.0404	1.02885	1.34948e+08	5.78274e+07	2.3608e+07	42.8518	6.61378e+07	4.80625e+07	1.96214e+07	72.6701	0.117956	1.03378	1.03954	1.3109	C36H68O15	Tricarboxylic acids and derivatives	VVUAHGLHHLVKDR-UHFFFAOYSA-N	CCCCCC(O)CC(O)CC(=O)OC(CCCCC)CC(O)CC(=O)OC(CCCCC)CC(O)CC(=O)OCC(O)C(O)C(O)C(O)CO	---	44715195	---	Organic acids and derivatives	Carboxylic acids and derivatives	UP
POS7362	(8aR,12S,12aR)-12-hydroxy-4-methyl-4,5,6,7,8,8a,12,12a-octahydro-1H-3-benzoxecine-2,9-dione	9.908	275.122	[2M+H]2+	275.125	True	1.05746e+08	1.53285e+07	2.3757e+07	3.66779e+07	8.59355e+07	2.97356e+07	7.95281e+06	9.22187e+06	3.50173e+07	3.09722e+06	7.32759e+06	2.07817e+07	0.0489631	3.56338	1.83325	4.95302e+07	3.70854e+07	1.514e+07	74.8744	1.38998e+07	1.19201e+07	4.86638e+06	85.7579	0.117956	1.03062	1.03921	1.31013	C14H20O4	Oxocins	WTQWDNIIFGEBSZ-ROAVRGLVSA-N	O=C1OC(C)CCCCC2C(=O)C=CC(O)C2C1	---	23760128	---	Organoheterocyclic compounds	Oxocins	UP
NEG7231	Cryptochlorogenic acid	5.529	353.083	[M-H]-	353.088	TRUE	3.87324e+07	1.1568e+08	6.956e+07	2.7484e+08	4.57253e+07	1.76157e+08	643390	6.09121e+06	7.60963e+07	1.85431e+06	1.12306e+07	8.27642e+07	0.0499753	4.03344	2.01201	1.20116e+08	9.14471e+07	3.73331e+07	76.1325	2.978e+07	3.86951e+07	1.57972e+07	129.937	0.118316	1.03054	1.03548	1.30125	C16H18O9	Cyclic alcohols and derivatives	GYFFKZTYYAFCTR-JUHZACGLSA-N	O[C@@H]1C[C@@](O)(C[C@@H](O)[C@H]1OC(=O)\C=C\C1=CC(O)=C(O)C=C1)C(O)=O	---	---	HMDB0030653	Organic oxygen compounds	Organooxygen compounds	UP
NEG4834	Cynaratriol	7.294	281.135	[M-H]-	281.139	TRUE	1.39932e+07	1.22229e+08	6.71285e+07	1.38168e+08	3.0694e+08	1.00928e+08	2.39396e+07	3.95489e+07	8.71861e+06	7.00571e+07	3.11995e+07	1.9498e+07	0.0496985	3.8836	1.9574	1.24898e+08	9.95331e+07	4.06342e+07	79.6917	3.21603e+07	2.13031e+07	8.69695e+06	66.2404	0.118188	1.02999	1.0365	1.30366	C15H22O5	Prenol lipids	OHBHGGYGWZIWCX-UHFFFAOYSA-N	CC1C(O)CC2C1C1OC(=O)C(O)(CO)C1CCC2=C	---	14138149	HMDB0034983	Lipids and lipid-like molecules	Prenol lipids	UP
POS6779	Isoleucylmethionine	5.222	263.142	[M+H]+	263.142	True	1.85888e+08	3.89677e+08	4.07193e+08	5.96373e+08	3.97378e+08	5.42925e+08	1.29432e+08	4.30866e+08	2.92991e+08	1.92998e+08	2.65345e+08	2.42351e+08	0.0489876	1.62127	0.697129	4.19906e+08	1.43263e+08	5.8487e+07	34.1179	2.58997e+08	1.02132e+08	4.16953e+07	39.4337	0.117956	1.02184	1.03912	1.30991	C11H22N2O3S	Peptides	TUYOFUHICRWDGA-CIUDSAMLSA-N	CC[C@H](C)[C@@H](C(=O)N[C@@H](CCSC)C(=O)O)N	---	7020106	HMDB0028913	Organic acids and derivatives	Carboxylic acids and derivatives	UP
POS17046	2,7-Octadienoic acid, 6-hydroxy-2,6-dimethyl-, (1aR,1bS,2S,5aS,6R,6aS)-2-(beta-D-glucopyranosyloxy)-1a,1b,2,5a,6,6a-hexahydro-5a-hydroxy-1a-methyloxireno[4,5]cyclopenta[1,2-c]pyran-6-yl ester, (2E,6S)-	4.777	529.225	[M+H]+	529.228	True	3.15865e+08	1.79047e+08	1.45205e+08	1.92159e+08	1.26975e+08	1.85799e+08	3.21509e+08	3.31442e+08	1.86319e+08	2.10037e+08	3.41887e+08	2.67343e+08	0.0492638	0.690398	-0.534499	1.90842e+08	6.62704e+07	2.70548e+07	34.7253	2.76423e+08	6.62627e+07	2.70516e+07	23.9715	0.118188	1.01955	1.0381	1.30747	C25H36O12	Terpene glycosides	PRWWZXHOHQRKDQ-SVDQWWJBSA-N	O=C(OC1C2OC2(C)C3C(OC=CC13O)OC4OC(CO)C(O)C(O)C4O)C(=CCCC(O)(C=C)C)C	---	23757047	---	Lipids and lipid-like molecules	Prenol lipids	DOWN
