# Supplementary material for: Metabolomics Combined with Physiology and Transcriptomics Reveal the Response of Samsoniella hepiali to Key Metabolic Pathways and Its Degradation Mechanism during Subculture
Source: Antioxidants (Basel). 2024 Jun 27;13(7):780. doi: 10.3390/antiox13070780 (PMC11274122; doi:10.3390/antiox13070780)
Supplement: Supplementary file 1 [file antioxidants-13-00780-s001.zip › Supplementary Files/Table S4.xlsx]

## Sheet: Sheet1
Table S4. DAMs of F8 vs F11
Alignment ID	Metabolite name	Rt(min)	Expreiment Mz	Adduct type	Reference m/z	m/z matched	F8-1	F8-2	F8-3	F8-4	F8-5	F8-6	F11-1	F11-2	F11-3	F11-4	F11-5	F11-6	P.value	FC	Log2FC	Mean.F11	SD.F11	SE.F11	CV.F11	Mean.F8	SD.F8	SE.F8	CV.F8	FDR	OPLSDA.VIP	PLSDA.VIP	NLP	FORMULA	ONTOLOGY	INCHIKEY	SMILES	KEGGID	CID	HMDBID	Superclass	Class	Significant
POS11936	Centratherin	7.508	375.143	[M+H]+	375.144	True	2.62906e+07	2.64043e+07	1.81866e+07	2.66585e+07	2.7091e+07	3.78342e+07	488698	2.72038e+06	190006	513014	2.52326e+06	249767	1.61475e-06	24.3025	4.60303	1.11419e+06	1.17638e+06	480254	105.582	2.70775e+07	6.26106e+06	2.55607e+06	23.1227	0.00184743	2.54895	2.39206	5.7919	C20H22O7	Terpene lactones	BMVJFNLJSZHNNS-YUDFMKBLSA-N	O=C(OC1CC2(OC(=CC2=O)C(=CC3OC(=O)C(=C)C31)CO)C)C(=CC)C	---	5281430	---	Lipids and lipid-like molecules	Prenol lipids	UP
NEG5085	OPFC-perfluoroalkyl_sulfate	6.485	288.999	[M-H]-	288.997	TRUE	5.27041e+06	3.51707e+06	4.58273e+06	3.20427e+06	4.06347e+06	2.15056e+06	3.47008e+07	3.21316e+07	2.4019e+07	4.70191e+07	2.70753e+07	3.25738e+07	4.63141e-06	0.115373	-3.11562	3.29199e+07	7.95091e+06	3.24594e+06	24.1522	3.79808e+06	1.09542e+06	447205	28.8415	0.00184743	2.53753	2.36797	5.33429	C6H8F6O4S	PFSA	FHLZBZHHJOUHOH-UHFFFAOYSA-N	O=S(=O)(O)OCC(F)(F)CC(F)(F)CC(F)F	---	139594893	---	---	---	DOWN
NEG3687	Perfluoro-3,5-dioxahexanoic acid	5.456	244.972	[M-H2O-H]-	244.969	TRUE	6.35466e+07	3.93673e+07	3.82468e+07	5.32574e+07	4.69747e+07	5.38873e+07	2.81691e+06	1.60272e+07	3.22494e+06	3.52619e+06	1.24969e+07	5.81378e+06	3.39584e-06	6.7253	2.7496	7.31764e+06	5.59149e+06	2.28272e+06	76.4111	4.92134e+07	9.65259e+06	3.94065e+06	19.6138	0.00184743	2.53492	2.35984	5.46905	C4HF7O4	Alpha-halocarboxylic acids	GCSHTDCBGCURHU-UHFFFAOYSA-N	O=C(O)C(F)(F)OC(F)(F)OC(F)(F)F	---	138394354	---	Organic acids and derivatives	Carboxylic acids and derivatives	UP
NEG5862	Mmv188296	6.244	311.122	[M-H]-	311.121	TRUE	1.69103e+07	1.26834e+07	1.23121e+07	1.58963e+07	1.68152e+07	1.31268e+07	3.6019e+07	3.94517e+07	2.74038e+07	3.80865e+07	2.90932e+07	3.79757e+07	4.84572e-06	0.421786	-1.24542	3.46717e+07	5.12221e+06	2.09113e+06	14.7735	1.4624e+07	2.14474e+06	875585	14.6658	0.00184743	2.5347	2.36382	5.31464	C18H17FN2O2	Phenylacetylindoles	DGMCJLTWFVDVMD-INIZCTEOSA-N	O=C(NC)C1N(C(=O)Cc2ccc(F)cc2)c3ccccc3C1	---	41428967	---	Organoheterocyclic compounds	Indoles and derivatives	DOWN
NEG4531	1-Phospho-alpha-D-galacturonate	5.646	273.004	[M-H]-	273.002	TRUE	7.15149e+06	7.85116e+06	4.49604e+06	7.39603e+06	9.3893e+06	8.76955e+06	1.27775e+06	2.6864e+06	916427	990905	2.63966e+06	563832	1.84653e-05	4.96459	2.31167	1.5125e+06	919890	375543	60.8193	7.50893e+06	1.7006e+06	694265	22.6477	0.00563191	2.45435	2.2983	4.73364	C6H11O10P	Sugar acids and derivatives	AIQDYKMWENWVQJ-DTEWXJGMSA-N	OC(=O)C(O1)C(O)C(O)C(O)C1OP(O)(O)=O	C04037	---	---	Organic oxygen compounds	Organooxygen compounds	UP
POS12589	Longilactone, Delta-4(18)-Isomer, 2alpha-Alcoho	5.438	391.171	[M+H]+	391.173	True	1.23558e+07	8.97703e+06	5.06034e+06	9.36629e+06	1.58524e+07	1.39967e+07	8.88243e+07	5.22034e+07	5.39858e+07	9.79391e+07	4.84345e+07	6.18069e+07	7.17517e-05	0.162722	-2.61952	6.7199e+07	2.0944e+07	8.55034e+06	31.1671	1.09348e+07	3.90843e+06	1.59561e+06	35.7432	0.0182369	2.41139	2.24835	4.14417	C19H28O7	Sesquiterpene lactones	YEMMVDQCVABATJ-NNLGHBTGSA-N	O=C1OC2C(O)C3C(=C)CC(O)C(O)C3(C)C4C(O)C(O)C(C)C1C24C	---	51136477	---	Lipids and lipid-like molecules	Prenol lipids	DOWN
NEG7425	2,2,2-trifluoroethyl 6-(4-hydroxy-3-methoxyphenyl)-4-methyl-2-oxo-1,3,6-trihyd ropyrimidine-5-carboxylate	6.601	359.084	[M-H]-	359.086	TRUE	6.07638e+06	7.31281e+06	3.27272e+06	4.49444e+06	6.28425e+06	4.4976e+06	1.52704e+07	1.25785e+07	8.39036e+06	1.7398e+07	1.07289e+07	1.36711e+07	0.000337392	0.409268	-1.28888	1.30062e+07	3.21037e+06	1.31063e+06	24.6833	5.32303e+06	1.48475e+06	606146	27.8929	0.0554075	2.33004	2.17014	3.47187	C15H15F3N2O5	Methoxyphenols	SFFXUSZBTBFROX-UHFFFAOYSA-N	COc1cc(C2NC(O)=NC(C)=C2C(=O)OCC(F)(F)F)ccc1O	---	2854912	---	Benzenoids	Phenols	DOWN
POS15031	N-(2,5-difluorophenyl)-2-{4-[(6-ethoxy-2-oxochromen-4-yl)methyl]piperazinyl}ac etamide	0.92	458.187	[M+CH3OH+H]+	458.189	True	2.47769e+08	2.06196e+08	2.23138e+08	2.59255e+08	2.02713e+08	2.11456e+08	3.16661e+08	2.94791e+08	3.14908e+08	2.8338e+08	3.17774e+08	3.87486e+08	0.000326394	0.705235	-0.503823	3.19167e+08	3.62459e+07	1.47973e+07	11.3564	2.25088e+08	2.33622e+07	9.53756e+06	10.3791	0.0554075	2.31586	2.12741	3.48626	C24H25F2N3O4	Amino acids and derivatives	HHZAEBUIGZNNDT-UHFFFAOYSA-N	CCOc1ccc2oc(=O)cc(CN3CCN(CC(O)=Nc4cc(F)ccc4F)CC3)c2c1	---	17251269	---	Organic acids and derivatives	Carboxylic acids and derivatives	DOWN
NEG7388	5-[(1-methylindol-3-yl)methylene]-1-(3-methylphenyl)-1,3-dihydropyrimidine-2,4 ,6-trione	5.214	358.121	[M-H]-	358.12	TRUE	4.32057e+07	4.60571e+07	3.61379e+07	5.04466e+07	4.86508e+07	5.43358e+07	1.14363e+08	1.35654e+08	6.60693e+07	1.40353e+08	9.80926e+07	9.40332e+07	0.000363328	0.429925	-1.21784	1.08094e+08	2.79402e+07	1.14065e+07	25.848	4.64723e+07	6.32483e+06	2.5821e+06	13.6099	0.0554075	2.31329	2.20466	3.4397	C21H17N3O3	N-alkylindoles	YIKVTTODIBALQN-GZTJUZNOSA-N	Cc1cccc(N2C(=O)N=C(O)C(=Cc3cn(C)c4ccccc34)C2=O)c1	---	1822312	---	Organoheterocyclic compounds	Indoles and derivatives	DOWN
POS13330	3-Buten-2-one, 4-[4-(beta-D-glucopyranosyloxy)-2-hydroxy-2,6,6-trimethylcyclohexylidene]-	5.438	409.182	[M+H]+	409.183	True	4.8154e+07	4.26596e+07	4.79931e+07	5.00682e+07	5.2281e+07	5.80354e+07	3.497e+08	2.1027e+08	1.91168e+08	4.18945e+08	1.51933e+08	2.6341e+08	0.000439346	0.188714	-2.40573	2.64237e+08	1.02081e+08	4.16745e+07	38.6324	4.98652e+07	5.11827e+06	2.08953e+06	10.2642	0.0609093	2.2888	2.13312	3.35719	C19H30O8	Terpene glycosides	OSUSRWMGHUUXBY-OHWUEDFNSA-N	O=C(C=C=C1C(O)(C)CC(OC2OC(CO)C(O)C(O)C2O)CC1(C)C)C	---	45783010	---	Lipids and lipid-like molecules	Prenol lipids	DOWN
POS2263	2-(hydroxymethyl)-5-methoxy-4H-pyran-4-one	5.625	157.049	[M+H]+	157.05	True	4.05384e+07	4.21098e+07	4.40811e+07	8.55464e+07	5.88508e+07	3.37052e+07	1.06448e+06	3.23878e+06	2.00611e+07	2.73044e+06	1.95867e+06	9.55676e+06	0.000320682	7.89511	2.98096	6.43503e+06	7.32441e+06	2.99018e+06	113.821	5.08053e+07	1.89226e+07	7.72512e+06	37.2454	0.0554075	2.28051	2.18191	3.49393	C7H8O4	Pyranones and derivatives	RLWWKLWEBQOOAB-UHFFFAOYSA-N	O=C1C=C(OC=C1OC)CO	---	234556	---	Organoheterocyclic compounds	Pyrans	UP
NEG8975	(2-methylbenzoxazol-7-yl)-N-{2-[2-methyl-5-(trifluoromethoxy)indol-3-yl]ethyl} carboxamide	5.105	416.126	[M-H]-	416.123	TRUE	3.30228e+07	2.97165e+07	1.98189e+07	3.29672e+07	3.82061e+07	3.65456e+07	7.15533e+07	6.17648e+07	4.38663e+07	9.68137e+07	6.26266e+07	6.52577e+07	0.000876482	0.473465	-1.07867	6.69804e+07	1.72877e+07	7.05767e+06	25.8101	3.17129e+07	6.54614e+06	2.67245e+06	20.6419	0.0954739	2.25858	2.09231	3.05726	C21H18F3N3O3	3-alkylindoles	QFOCXUHMQGMIGU-UHFFFAOYSA-N	Cc1nc2cccc(C(O)=NCCc3c(C)[nH]c4ccc(OC(F)(F)F)cc34)c2o1	---	1521507	---	Organoheterocyclic compounds	Indoles and derivatives	DOWN
NEG11082	4-(4-Hydroxyphenyl)-2-butanyl 6-O-[(4xi)-alpha-L-threo-pentofuranosyl]-beta-D-glucopyranoside	6.364	505.192	[M-H]-	505.193	TRUE	4.07399e+07	3.26037e+07	4.13587e+07	3.69543e+07	4.09662e+07	3.46378e+07	2.76091e+07	2.94919e+07	1.21534e+07	2.13216e+07	2.78956e+07	1.84729e+07	0.00074247	1.65951	0.730756	2.28241e+07	6.7547e+06	2.75759e+06	29.5946	3.78768e+07	3.71518e+06	1.51672e+06	9.80859	0.0943555	2.24436	2.06132	3.12932	C21H32O11	Fatty acyl glycosides	DJDISCKFJXDADJ-COUYJTLKSA-N	OC1=CC=C(C=C1)CCC(OC2OC(COC3OC(CO)C(O)C3O)C(O)C(O)C2O)C	---	23815371	---	Lipids and lipid-like molecules	Fatty Acyls	UP
POS17754	Desferrioxamine D4	6.1	559.343	[M+NH4]+	559.345	True	2.21876e+07	2.18929e+07	2.04093e+07	2.24678e+07	2.28781e+07	3.08484e+07	9.19818e+06	1.82307e+07	5.7264e+06	9.4769e+06	1.58796e+07	3.35503e+06	0.000841708	2.27398	1.18522	1.03111e+07	5.74576e+06	2.3457e+06	55.7239	2.34473e+07	3.72269e+06	1.51978e+06	15.8768	0.0954739	2.2309	2.0499	3.07484	C25H46N6O8	Carboxylic acid amides	SXPRTCABWBZKQA-UHFFFAOYSA-N	O=C(C)N(O)CCCCCNC(CCC(N(O)CCCCCNC(CCC(NCCCCNC([H])=O)=O)=O)=O)=O	---	163166515	---	Phenylpropanoids and polyketides	Macrolactams	UP
NEG6462	Ranitidine S-oxide	5.902	329.131	[M-H]-	329.129	TRUE	7.95167e+07	7.51299e+07	5.34279e+07	5.10878e+07	4.48853e+07	4.48761e+07	1.30288e+08	1.62875e+08	6.83251e+07	1.62673e+08	1.34839e+08	1.11836e+08	0.00121794	0.452657	-1.14351	1.28473e+08	3.54725e+07	1.44816e+07	27.611	5.81539e+07	1.52917e+07	6.2428e+06	26.2952	0.10677	2.19842	2.13508	2.91437	C13H22N4O4S	Aralkylamines	SKHXRNHSZTXSLP-UKTHLTGXSA-N	CN\C(NCCS(=O)CC1=CC=C(CN(C)C)O1)=C/N(=O)=O	---	---	HMDB0257111	Organic nitrogen compounds	Organonitrogen compounds	DOWN
POS12172	Gentiobiose	1.027	381.078	[M+H]+	381.079	True	3.96669e+08	7.34018e+08	5.2111e+08	4.45494e+08	4.98989e+08	4.89351e+08	7.30576e+08	7.3371e+08	7.99289e+08	7.96081e+08	6.48786e+08	8.55972e+08	0.0013157	0.676019	-0.564864	7.60736e+08	7.20812e+07	2.9427e+07	9.47519	5.14272e+08	1.16405e+08	4.75221e+07	22.6349	0.10677	2.19727	2.01823	2.88084	C12H22O11	Glycosyl compounds	DLRVVLDZNNYCBX-LIZSDCNHSA-N	OCC1OC(OCC2OC(O)C(O)C(O)C2O)C(O)C(O)C1O	C08240	441422	HMDB0248216	Organic oxygen compounds	Organooxygen compounds	DOWN
NEG4241	Sorbitol 6-phosphate	6.288	263.052	[M-H]-	263.053	TRUE	1.84274e+07	1.45393e+07	1.35702e+07	5.19985e+06	6.17258e+06	2.469e+07	3167.72	2.57626e+06	164297	233187	1.41505e+06	3167.72	0.00161173	18.7934	4.23215	732522	1.04894e+06	428227	143.195	1.37666e+07	7.38564e+06	3.01518e+06	53.6491	0.117043	2.19468	2.01277	2.79271	C6H15O9P	Monosaccharides	GACTWZZMVMUKNG-SLPGGIOYSA-N	C(C(C(C(C(COP(=O)(O)O)O)O)O)O)O	C02810	618	HMDB0005831	Organic oxygen compounds	Organooxygen compounds	UP
NEG4313	Dodecyl sulfate	12.552	265.145	[M-H]-	265.148	TRUE	4.73356e+09	3.67936e+09	4.84015e+09	4.3625e+09	5.58853e+09	6.21013e+09	6.63699e+09	6.43054e+09	8.0109e+09	7.25564e+09	6.47194e+09	6.69166e+09	0.00105738	0.708817	-0.496516	6.91628e+09	6.12404e+08	2.50013e+08	8.85454	4.90237e+09	8.94498e+08	3.65177e+08	18.2462	0.10677	2.18283	2.03132	2.97577	C12H26O4S	Sulfuric acid monoesters	MOTZDAYCYVMXPC-UHFFFAOYSA-N	CCCCCCCCCCCCOS(O)(=O)=O	---	8778	---	Organic acids and derivatives	Organic sulfuric acids and derivatives	DOWN
POS9463	Fluvoxamine	0.896	319.16	[M+CH3OH+H]+	319.163	True	3.31644e+08	1.7431e+08	2.84335e+08	3.14287e+08	2.60481e+08	2.34786e+08	4.17e+08	3.8732e+08	3.50039e+08	4.27336e+08	3.52324e+08	3.85247e+08	0.00117794	0.689806	-0.535737	3.86544e+08	3.19295e+07	1.30352e+07	8.26026	2.66641e+08	5.72477e+07	2.33713e+07	21.47	0.10677	2.17713	2.04496	2.92888	C15H21F3N2O2	Trifluoromethylbenzenes	CJOFXWAVKWHTFT-UHFFFAOYSA-N	COCCCCC(C1=CC=C(C=C1)C(F)(F)F)=NOCCN	C07571	---	HMDB0014322	Benzenoids	Benzene and substituted derivatives	DOWN
NEG8645	Ascochlorin	5.48	403.168	[M-H]-	403.168	TRUE	3.46075e+07	3.375e+07	3.86689e+07	3.66621e+07	4.54248e+07	4.16808e+07	5.66627e+07	4.46402e+07	5.52002e+07	4.70861e+07	6.42359e+07	5.22972e+07	0.00140027	0.720956	-0.472017	5.33537e+07	7.0584e+06	2.88158e+06	13.2294	3.84657e+07	4.45386e+06	1.81828e+06	11.5788	0.10677	2.17354	2.0158	2.85379	C23H29ClO4	Aldehydes	SETVRSKZJJWOPA-FLDGXQSCSA-N	O=CC1=C(O)C(=C(O)C(Cl)=C1C)CC=C(C=CC2(C)C(C(=O)CCC2C)C)C	---	11258227	---	Organic oxygen compounds	Organooxygen compounds	DOWN
NEG9220	ADP	0.966	426.017	[M-H]-	426.022	TRUE	1.11881e+08	1.2641e+08	1.17413e+08	1.45058e+08	9.86841e+07	1.18763e+08	1.23852e+08	2.15285e+07	1.62093e+07	2.1723e+07	3.84713e+07	4.57382e+07	0.00169388	2.68467	1.42475	4.4587e+07	4.04509e+07	1.6514e+07	90.7235	1.19702e+08	1.54724e+07	6.31657e+06	12.9258	0.117417	2.17264	2.01628	2.77112	C10H15N5O10P2	Purine ribonucleoside diphosphates	XTWYTFMLZFPYCI-KQYNXXCUSA-N	C1=NC(=C2C(=N1)N(C=N2)[C@H]3[C@@H]([C@@H]([C@H](O3)COP(=O)(O)OP(=O)(O)O)O)O)N	C00008	6022	HMDB0001341	Nucleosides, nucleotides, and analogues	Purine nucleotides	UP
POS6092	Dihydrokawain-5-Ol	4.742	249.111	[M+H]2+	249.112	True	1.75433e+08	1.67743e+08	1.34754e+08	1.32771e+08	1.33807e+08	1.53341e+08	2.71353e+08	1.78611e+08	2.11047e+08	2.63384e+08	2.43782e+08	1.9054e+08	0.00139458	0.660807	-0.597699	2.26453e+08	3.87201e+07	1.58074e+07	17.0985	1.49642e+08	1.87802e+07	7.667e+06	12.5501	0.10677	2.15869	2.045	2.85556	C14H16O4	Kavalactones	VJCNEDVMYQCMBK-UHFFFAOYSA-N	O=C1OC(CCC=2C=CC=CC2)C(O)C(OC)=C1	---	10944777	HMDB0029575	Phenylpropanoids and polyketides	Kavalactones	DOWN
POS2325	2,2,6,6-Tetramethylpiperidin-1-ol	7.681	158.154	[M+H]+	158.154	True	7.30171e+08	6.25441e+08	3.64333e+08	8.90226e+08	7.63356e+08	3.90392e+08	9.76698e+08	9.66092e+08	900153250	9.96136e+08	9.60837e+08	1.04168e+09	0.00287295	0.64433	-0.634127	9.73599e+08	4.64025e+07	1.89437e+07	4.76608	6.2732e+08	2.11426e+08	8.63142e+07	33.703	0.151078	2.13506	1.9408	2.54167	C9H19NO	Piperidines	VUZNLSBZRVZGIK-UHFFFAOYSA-N	CC1(C)CCCC(C)(C)N1O	---	549976	HMDB0245345	Organoheterocyclic compounds	Piperidines	DOWN
POS13240	Ilicicolin C	5.056	407.201	[M+Na]+	407.198	True	1.22522e+08	1.12629e+08	9.42817e+07	1.40352e+08	1.3048e+08	1.28067e+08	1.48852e+08	1.38879e+08	1.62822e+08	1.6448e+08	1.4237e+08	1.74574e+08	0.00303693	0.781491	-0.355699	1.5533e+08	1.40766e+07	5.74673e+06	9.06238	1.21389e+08	1.61224e+07	6.58194e+06	13.2816	0.151578	2.12545	1.92188	2.51757	C23H31ClO4	Aldehydes	IJEHYEVNWOYGMS-WGUBEYSISA-N	O=CC1=C(O)C(=C(O)C(Cl)=C1C)CC=C(C)CCC2(C)C(C(=O)CCC2C)C	---	24094116	---	Organic oxygen compounds	Organooxygen compounds	DOWN
POS3926	Harmanine	5.696	199.086	[M+H-H2O]+	199.087	True	2.11127e+07	1.42994e+07	1.23114e+07	2.44072e+07	2.0212e+07	2.51836e+07	6.64001e+07	5.10299e+07	4.22769e+07	8.50243e+07	4.06718e+07	3.34274e+07	0.00210356	0.368617	-1.4398	5.31384e+07	1.92818e+07	7.87176e+06	36.286	1.95877e+07	5.25677e+06	2.14607e+06	26.837	0.133664	2.1242	2.01404	2.67705	C12H10N2O	Organooxygen compounds	TYHZEKKOYBCAAL-UHFFFAOYSA-N	CC1=N(=O)C=CC2=C1NC1=C2C=CC=C1	---	---	HMDB0035197	Organic oxygen compounds	Organooxygen compounds	DOWN
POS6142	1-[benzyloxycarbonyl]pyrrolidine-2-carboxylic acid	5.589	250.107	[M+H]+	250.107	True	2.38808e+07	2.48991e+07	1.62831e+07	3.37152e+07	2.94829e+07	3.1219e+07	1.47296e+07	1.92511e+07	8.39145e+06	1.65671e+07	1.3028e+07	1.17254e+07	0.00178217	1.90554	0.930201	1.39488e+07	3.80146e+06	1.55194e+06	27.253	2.658e+07	6.27688e+06	2.56252e+06	23.615	0.118166	2.10816	1.991	2.74905	C13H15NO4	Amino acids and derivatives	JXGVXCZADZNAMJ-UHFFFAOYSA-N	O=C(O)C1CCCN1C(=O)OCc1ccccc1	---	232388	---	Organic acids and derivatives	Carboxylic acids and derivatives	UP
NEG1554	2-Deoxyglucose	0.92	165.073	[M-H]-	165.076	TRUE	1.86563e+09	1.69641e+09	2.25357e+09	2.20908e+09	1.75031e+09	2.19871e+09	1.46874e+09	1.4603e+09	7.93261e+08	1.67181e+09	1.38878e+09	1.30234e+09	0.00227737	1.48094	0.56651	1.34754e+09	2.97833e+08	1.2159e+08	22.102	1.99562e+09	2.52961e+08	1.03271e+08	12.6758	0.138919	2.10782	1.96161	2.64257	C6H12O5	Monosaccharides	VRYALKFFQXWPIH-PBXRRBTRSA-N	C1C(C(C(OC1O)CO)O)O	C00586	439268	HMDB0062477	Lipids and lipid-like molecules	Fatty Acyls	UP
POS18939	Moandaensine B	6.157	631.364	[M+H]+	631.363	True	1.85539e+07	1.75114e+07	1.47189e+07	1.11934e+07	1.48749e+07	9.28479e+06	8.56307e+06	8.92431e+06	8.8106e+06	9.06037e+06	8.40782e+06	7.20077e+06	0.00272029	1.69006	0.757077	8.49449e+06	676878	276334	7.96844	1.43562e+07	3.56931e+06	1.45716e+06	24.8624	0.149298	2.10257	1.93258	2.56538	C40H47N4O3	---	ZDAGWTALNJOPFR-FHUDBLIKSA-O	C/C=C1CN(CCC2=C3NC4=CC=CC=C24)[C@@]3([H])C[C@]/1([H])[C@H](CC5=C[N+]6=C(C7=C5C8=C(N7)C=CC=C8)C[C@@]([H])([C@]([H])(C6)CC)CCO)C(OC)=O	---	145740535	---	---	---	UP
NEG10089	Tridesacetoxykhivorin	5.643	459.24	[M-H]-	459.239	TRUE	2.31193e+07	2.16481e+07	3.13202e+07	2.15314e+07	2.07481e+07	2.81769e+07	1.8091e+07	2.02382e+07	9.67827e+06	1.09756e+07	1.78883e+07	1.45164e+07	0.00394178	1.60354	0.681261	1.52313e+07	4.23708e+06	1.72978e+06	27.8183	2.4424e+07	4.31112e+06	1.76001e+06	17.6512	0.168089	2.08754	1.88373	2.40431	C26H36O7	Limonoids	MGQUMSFBIYXTTE-FIYJXLSPSA-N	O=C1OC(C2=COC=C2)C3(C)CCC4C5(C)C(O)CC(O)C(C)(C)C5CC(O)C4(C)C63OC16	---	6708676	---	Lipids and lipid-like molecules	Prenol lipids	UP
POS17146	Spiro[2H-furo[2,3-e]isoindole-2,1'(2'H)-naphthalene]-7(3H)-acetic acid, alpha-(3-amino-3-oxopropyl)-3',4',4'a,5',6,6',7',8,8',8'a-decahydro-4,6'-dihydroxy-2',5',5',8'a-tetramethyl-6-oxo-	5.619	532.299	[2M+H]+	532.302	True	6.18685e+07	6.06563e+07	6.78166e+07	5.15784e+07	2.53987e+07	4.25118e+07	1.55358e+07	2.6799e+07	3.13893e+07	2.61666e+07	3.31548e+07	1.96188e+07	0.00366556	2.02949	1.02112	2.5444e+07	6.7715e+06	2.76445e+06	26.6133	5.16384e+07	1.56175e+07	6.37582e+06	30.244	0.168089	2.08209	1.90043	2.43586	C28H38N2O7	Amino acids and derivatives	VGRPJNIVIGBNNK-UHFFFAOYSA-N	O=C(O)C(N1C(=O)C2=CC(O)=C3C(OC4(C3)C(C)CCC5C(C)(C)C(O)CCC54C)=C2C1)CCC(=N)O	---	44715359	---	Organic acids and derivatives	Carboxylic acids and derivatives	UP
POS5753	epsilon-Maleimido-lysine	3.287	242.113	[M+CH3OH+H]+	242.114	True	9.69305e+07	9.61107e+07	1.62597e+08	1.82163e+08	1.34889e+08	1.67233e+08	1.03709e+07	3.03672e+07	2.48527e+07	5.51176e+07	1.29977e+08	2.36599e+07	0.00240857	3.06155	1.61426	4.57242e+07	4.38063e+07	1.78838e+07	95.8053	1.39987e+08	3.69793e+07	1.50967e+07	26.4162	0.141272	2.07773	1.95503	2.61824	C10H15N3O4	Carboxylic acids and derivatives	GOGZVKPHOSZKMA-UHFFFAOYSA-N	NC(CCCC(N)C(O)=O)N1C(=O)C=CC1=O	---	156963367	HMDB0251891	Organic acids and derivatives	Carboxylic acids and derivatives	UP
NEG985	3,4-Dihydroxybenzylamine	4.759	138.053	[M-H]-	138.056	TRUE	4.29581e+08	3.2385e+08	3.80666e+08	3.51136e+08	3.5228e+08	3.05372e+08	3.14265e+08	2.54769e+08	1.5003e+08	2.82715e+08	2.57493e+08	1.75603e+08	0.00380151	1.49343	0.578629	2.39146e+08	6.34055e+07	2.58852e+07	26.5133	3.57148e+08	4.39297e+07	1.79342e+07	12.3001	0.168089	2.06766	1.8915	2.42004	C7H9NO2	Phenols	YFMPSMITLLBENU-UHFFFAOYSA-N	NCC1=CC=C(O)C(O)=C1	---	91623	HMDB0012153	Benzenoids	Phenols	UP
POS4768	N-Acetylasparagine	0.673	219.035	[M+CH3OH+H]+	219.035	True	8.30615e+07	6.49979e+07	7.02635e+07	7.82156e+07	6.42823e+07	6.2519e+07	5.95422e+07	5.95413e+07	5.70942e+07	5.63744e+07	5.56588e+07	5.74573e+07	0.003968	1.2247	0.292428	5.76114e+07	1.61779e+06	660461	2.80811	7.05566e+07	8.36648e+06	3.4156e+06	11.8578	0.168089	2.06556	1.90417	2.40143	C6H10N2O4	Amino acids and derivatives	HXFOXFJUNFFYMO-BYPYZUCNSA-N	CC(O)=N[C@@H](CC(=N)O)C(=O)O	---	99715	HMDB0006028	Organic acids and derivatives	Carboxylic acids and derivatives	UP
POS15387	(E)-5-hydroxy-N-[3-[5-[3-[[(E)-5-hydroxy-3-methylpent-2-enoyl]amino]propyl]-3,6-dioxopiperazin-2-yl]propyl]-3-methylpent-2-enamide	5.792	470.297	[M+H-H2O]2+	470.297	True	7.53688e+07	9.65138e+07	7.86375e+07	6.47009e+07	4.73277e+07	6.07255e+07	4.88477e+07	5.82016e+07	2.916e+07	3.55162e+07	3.45874e+07	1.31254e+07	0.00479058	1.9289	0.947777	3.65731e+07	1.56733e+07	6.39861e+06	42.8549	7.05457e+07	1.69278e+07	6.91074e+06	23.9955	0.175253	2.05912	1.86239	2.31961	C22H36N4O6	Amino acids and derivatives	CNQCBOHTKBVCFM-WXUKJITCSA-N	OC(=NCCCC1N=C(O)C(N=C1O)CCCN=C(O)C=C(C)CCO)C=C(C)CCO	---	20839739	---	Organic acids and derivatives	Carboxylic acids and derivatives	UP
POS22366	PS(20:4/18:0)	10.596	812.543	[M+H]+	812.544	True	1.59428e+07	1.12334e+07	9.33579e+06	1.38627e+07	1.54901e+07	7.16643e+06	3.29681e+07	5.08161e+07	2.99457e+07	2.62397e+07	2.75973e+07	1.76253e+07	0.0027412	0.394353	-1.34244	3.08654e+07	1.10515e+07	4.51175e+06	35.8055	1.21719e+07	3.52328e+06	1.43837e+06	28.9461	0.149298	2.05652	2.07538	2.56206	C44H78NO10P	Phosphatidylserines	UTSXKUOHAAGJOV-JLUUWOCLSA-N	[H][C@](N)(COP(O)(=O)OC[C@@]([H])(COC(=O)CCC\C=C/C\C=C/C\C=C/C\C=C/CCCCC)OC(=O)CCCCCCCCCCCCCCCCC)C(O)=O	---	52925740	HMDB0012433	Lipids and lipid-like molecules	Glycerophospholipids	DOWN
NEG1931	4-Pyridoxate	4.757	182.042	[M-H]-	182.046	TRUE	1.95371e+09	1.37184e+09	1.55989e+09	1.45888e+09	1.5003e+09	1.26962e+09	1.27262e+09	1.1223e+09	5.40051e+08	1.10648e+09	1.07038e+09	7.33293e+08	0.00434671	1.55929	0.640887	9.74188e+08	2.77222e+08	1.13175e+08	28.4567	1.51904e+09	2.35988e+08	9.63417e+07	15.5353	0.171694	2.04808	1.87312	2.36184	C8H9NO4	Pyridinecarboxylic acids	HXACOUQIXZGNBF-UHFFFAOYSA-N	Cc1ncc(CO)c(C(=O)O)c1O	C00847	6723	HMDB0000017	Organoheterocyclic compounds	Pyridines and derivatives	UP
NEG8785	N-(4-fluorophenyl)-2-[4-(morpholin-4-ylcarbonyl)-2-oxohydroquinolyl]acetamide	5.339	408.137	[M-H]-	408.136	TRUE	3.44034e+07	2.92771e+07	2.48673e+07	3.49573e+07	3.53743e+07	3.38345e+07	1.32085e+07	2.65113e+07	2.55907e+07	2.59717e+07	1.67629e+07	1.39029e+07	0.00352108	1.58029	0.660194	2.03247e+07	6.36334e+06	2.59782e+06	31.3084	3.2119e+07	4.18276e+06	1.7076e+06	13.0227	0.167801	2.04616	1.91345	2.45332	C22H20FN3O4	Quinoline carboxamides	JYCNUTVEFWCQRE-UHFFFAOYSA-N	O=C(Cn1c(=O)cc(C(=O)N2CCOCC2)c2ccccc21)Nc1ccc(F)cc1	---	17251193	---	Organoheterocyclic compounds	Quinolines and derivatives	UP
NEG5744	Indoxyl glucuronide	4.517	308.077	[M-H]-	308.078	TRUE	2.97309e+07	2.78752e+07	1.11871e+07	2.2091e+07	2.51054e+07	6.04797e+07	1.18362e+06	8.74663e+06	6.53693e+06	2.75773e+06	2.424e+06	3.06173e+06	0.00421437	7.14144	2.83621	4.11844e+06	2.88866e+06	1.17929e+06	70.1396	2.94116e+07	1.65648e+07	6.76253e+06	56.3205	0.171694	2.04327	1.92331	2.37527	C14H15NO7	Sugar acids and derivatives	KUYNOZVWCFXSNE-BYNIDDHOSA-N	O=C(O)C1OC(OC2=CNC=3C=CC=CC23)C(O)C(O)C1O	---	2733785	HMDB0010319	Organic oxygen compounds	Organooxygen compounds	UP
NEG3700	N-acetyltryptophan	6.487	245.09	[M-H]-	245.093	TRUE	5.35765e+08	4.54259e+08	5.51296e+08	4.05188e+08	3.99957e+08	3.44465e+08	3.77045e+08	2.98413e+08	2.38456e+08	3.49113e+08	2.90313e+08	2.99306e+08	0.00480194	1.45248	0.538519	3.08774e+08	4.85193e+07	1.98079e+07	15.7135	4.48489e+08	8.15734e+07	3.33022e+07	18.1885	0.175253	2.04325	1.8632	2.31858	C13H14N2O3	Amino acids and derivatives	DZTHIGRZJZPRDV-GFCCVEGCSA-N	O=C(O)C(N=C(O)C)CC1=CNC=2C=CC=CC21	C03137	2002	HMDB0013713	Organic acids and derivatives	Carboxylic acids and derivatives	UP
POS4660	Benzoic acid, 2-(aminosulfonyl)-, methyl ester	0.672	216.035	[M+H]+	216.032	True	1.19585e+08	1.26161e+08	1.46835e+08	1.92913e+08	1.77436e+08	1.84908e+08	1.90753e+08	2.01428e+08	2.37335e+08	1.97273e+08	2.32216e+08	2.74269e+08	0.00557981	0.710909	-0.492262	2.22213e+08	3.18819e+07	1.30157e+07	14.3475	1.57973e+08	3.1416e+07	1.28255e+07	19.887	0.181671	2.03587	1.84094	2.25338	C8H9NO4S	Benzoic acid esters	VSOOBQALJVLTBH-UHFFFAOYSA-N	COC(=O)C1=CC=CC=C1S(N)(=O)=O	---	42546	---	Benzenoids	Benzene and substituted derivatives	DOWN
NEG8332	N-(4-fluorophenyl)-2-[2-oxo-4-(pyrrolidinylcarbonyl)hydroquinolyl]acetamide	5.419	392.141	[M-H]-	392.142	TRUE	6.40537e+07	5.2337e+07	4.87533e+07	6.72067e+07	6.21801e+07	6.2912e+07	8.28885e+07	7.62587e+07	6.19764e+07	7.93955e+07	7.10501e+07	8.89546e+07	0.00544099	0.776166	-0.365563	7.67539e+07	9.42996e+06	3.84977e+06	12.286	5.95738e+07	7.29e+06	2.97613e+06	12.2369	0.181671	2.03168	1.85075	2.26432	C22H20FN3O3	Quinoline carboxamides	DYHBCIUQRGLWPX-UHFFFAOYSA-N	O=C(Cn1c(=O)cc(C(=O)N2CCCC2)c2ccccc21)Nc1ccc(F)cc1	---	17251164	---	Organoheterocyclic compounds	Quinolines and derivatives	DOWN
NEG2837	2-Hydroxyacetophenone sulfate	5.275	214.999	[M-H]-	215.002	TRUE	39959001	4.01712e+07	3.83518e+07	2.7999e+07	2.53288e+07	2.97035e+07	1.34004e+07	2.27753e+07	5308213	2.25272e+07	2.78102e+07	1.58986e+07	0.00439087	1.87072	0.90359	1.79533e+07	8.07687e+06	3.29737e+06	44.9882	3.35855e+07	6.65077e+06	2.71517e+06	19.8025	0.171694	2.01605	1.87278	2.35745	C8H8O5S	Ketones	FDRCXEWKDMDDQD-UHFFFAOYSA-N	O=C(C=1C=CC=CC1OS(=O)(=O)O)C	---	53793796	---	Organic oxygen compounds	Organooxygen compounds	UP
NEG10085	methyl 4,10-diacetyloxy-5-hydroxy-1,4a-dimethyl-9-oxo-7-propan-2-yl-3,4,10,10a-tetrahydro-2H-phenanthrene-1-carboxylate	5.301	459.205	[M-H]-	459.202	TRUE	4.66776e+07	5.79724e+07	8.25167e+07	3.74703e+07	4.11868e+07	3.5956e+07	2.42385e+07	2.36833e+07	1.67705e+07	3.28826e+07	2.31602e+07	2.2467e+07	0.00559905	2.10737	1.07544	2.3867e+07	5.18211e+06	2.11559e+06	21.7124	5.02966e+07	1.76822e+07	7.21873e+06	35.1558	0.181671	2.009	1.83949	2.25189	C25H32O8	Diterpenoids	FQBKTTHDWBBWHB-UHFFFAOYSA-N	O=C(OC1C(=O)C2=CC(=CC(O)=C2C3(C)C(OC(=O)C)CCC(C(=O)OC)(C)C13)C(C)C)C	---	57509428	---	Lipids and lipid-like molecules	Prenol lipids	UP
POS11758	2-Butanone, 4-[3-(beta-D-glucopyranosyloxy)-4-hydroxy-2,6,6-trimethyl-1-cyclohexen-1-yl]-	4.722	371.203	[M+NH4]+	371.206	True	3.56315e+08	2.82153e+08	2.11169e+08	3.7817e+08	3.73387e+08	3.56974e+08	4.83015e+08	4.48273e+08	3.77845e+08	4.45612e+08	4.89252e+08	3.94022e+08	0.00619619	0.742287	-0.429951	4.3967e+08	4.55028e+07	1.85764e+07	10.3493	3.26361e+08	6.62623e+07	2.70515e+07	20.3034	0.190232	1.99844	1.86948	2.20788	C19H32O8	Terpene glycosides	JVIDANAJZDBKRL-FJUMDGKUSA-N	O=C(C)CCC1=C(C)C(OC2OC(CO)C(O)C(O)C2O)C(O)CC1(C)C	---	51136431	---	Lipids and lipid-like molecules	Prenol lipids	DOWN
POS2728	beta-carboline	5.72	169.076	[M+H]+	169.076	True	4.90906e+07	4.43104e+07	3.88603e+07	7.11636e+07	6.33475e+07	6.00317e+07	1.69915e+08	1.11349e+08	8.67459e+07	2.12489e+08	9.59588e+07	9.46477e+07	0.00616796	0.423812	-1.23851	1.28518e+08	5.10136e+07	2.08262e+07	39.6938	5.44673e+07	1.23631e+07	5.04723e+06	22.6983	0.190232	1.99196	1.87653	2.20986	C11H8N2	Beta carbolines	AIFRHYZBTHREPW-UHFFFAOYSA-N	N=1C=CC2=C(C1)NC=3C=CC=CC32	C20157	64961	HMDB0012897	Organoheterocyclic compounds	Indoles and derivatives	DOWN
POS15217	Aspartyl adenylate	4.818	464.081	[M+H]+	464.081	True	2.09207e+08	2.75966e+08	1.74629e+08	3.92491e+08	4.28183e+08	5.93197e+07	1.7364e+08	6.28905e+08	8.53829e+08	6.32636e+08	7.50692e+08	6.8087e+08	0.00845985	0.41386	-1.27279	6.20095e+08	2.34494e+08	9.57317e+07	37.8158	2.56632e+08	1.38684e+08	5.66177e+07	54.0401	0.204782	1.98223	1.79904	2.07264	C14H18N5O11P	Purine ribonucleoside monophosphates	OFBHPPMPBOJXRT-VWJPMABRSA-N	C1=NC(=C2C(=N1)N(C=N2)[C@H]3[C@@H]([C@@H]([C@H](O3)COP(=O)(O)O)O)O)N[C@@H](CC(=O)O)C(=O)O	C03794	447145	HMDB0000536	Benzenoids	Benzene and substituted derivatives	DOWN
POS8744	N2-gamma-L-Glutamyl-L-arginine	0.915	304.161	[M+H]+	304.162	True	4.90455e+08	3.48821e+08	4.12532e+08	5.65408e+08	3.96554e+08	3.50708e+08	5.8722e+08	4.59932e+08	5.56033e+08	5.9565e+08	6.19762e+08	7.12053e+08	0.00761129	0.726347	-0.461269	5.88442e+08	8.23157e+07	3.36053e+07	13.9888	4.27413e+08	8.5148e+07	3.47615e+07	19.9217	0.204782	1.98134	1.79255	2.11854	C11H21N5O5	Carboxylic acids and derivatives	AKAHWGGIUSJNNM-UHFFFAOYSA-N	NC(CCC(=O)NC(CCCNC(N)=N)C(O)=O)C(O)=O	---	18324563	HMDB0303468	Organic acids and derivatives	Carboxylic acids and derivatives	DOWN
POS12908	Solanidine	6.692	398.342	[M+H]+	398.342	True	1.37498e+08	1.11695e+08	9.4295e+07	1.7403e+08	1.70093e+08	1.41331e+08	4.04236e+07	1.25839e+08	7.69185e+07	5.13276e+07	4.77195e+07	9.14088e+07	0.00515049	1.91161	0.934785	7.22728e+07	3.25976e+07	1.33079e+07	45.1036	1.38157e+08	3.1437e+07	1.28341e+07	22.7545	0.178511	1.97646	1.88452	2.28815	C27H43NO	Solanidines and derivatives	JVKYZPBMZPJNAJ-XGNLVQFCSA-N	OC6CC5=CCC4C(CCC3(C)(C4(CC2N1CC(C)CCC1C(C)C23)))C5(C)CC6	C06543	---	HMDB0003236	Lipids and lipid-like molecules	Steroids and steroid derivatives	UP
NEG10109	Pentyl 4-(3-Chloro-4-Hydroxy-5-Methoxyphenyl)-2,7,7-Trimethyl-5-Oxo-1,4,5,6,7,8-Hexahydroquinoline-3-Carboxylate	5.661	460.189	[M-H]-	460.19	TRUE	3.02399e+07	2.17815e+07	2.35722e+07	3.48212e+07	3.37965e+07	3.39152e+07	4.45525e+07	4.19103e+07	3.78265e+07	5.62172e+07	3.18427e+07	5.34224e+07	0.00807449	0.670224	-0.577284	4.42952e+07	9.25315e+06	3.77758e+06	20.8897	2.96877e+07	5.68011e+06	2.3189e+06	19.1329	0.204782	1.97397	1.79317	2.09288	C25H32ClNO5	Phenylquinolines	VQKXXLNUNPXICX-UHFFFAOYSA-N	CCCCCOC(=O)C1=C(C)NC2=C(C(=O)CC(C)(C)C2)C1c1cc(Cl)c(O)c(OC)c1	---	3105972	---	Organoheterocyclic compounds	Quinolines and derivatives	DOWN
NEG9814	2-(4-methoxyphenyl)-2-oxoethyl 3-[(3,4-dimethoxyphenyl)carbonylamino]benzoate	5.746	448.141	[M-H]-	448.14	TRUE	1.56483e+07	1.56565e+07	1.20466e+07	1.67083e+07	1.3801e+07	1.50253e+07	2.10225e+07	1.82938e+07	1.63431e+07	1.95518e+07	1.60023e+07	2.24756e+07	0.00784815	0.781834	-0.355066	1.89482e+07	2.56914e+06	1.04885e+06	13.5588	1.48143e+07	1.65671e+06	676350	11.1832	0.204782	1.96492	1.7975	2.10523	C25H23NO7	Aromatic anilides	UDFMLCREIMSEIU-UHFFFAOYSA-N	COc1ccc(C(=O)COC(=O)c2cccc(N=C(O)c3ccc(OC)c(OC)c3)c2)cc1	---	1216556	---	Benzenoids	Benzene and substituted derivatives	DOWN
NEG2083	Citrate ion	4.102	187.993	[M-H]-	187.996	TRUE	1.66113e+08	9.16719e+07	7.25363e+07	3.63933e+07	8.0866e+07	1.12035e+08	3.88988e+07	5.22813e+07	5.38325e+06	3.21979e+07	3.71728e+07	1.95205e+07	0.00824291	3.01754	1.59337	3.09091e+07	1.63876e+07	6.69021e+06	53.0187	9.32692e+07	4.35418e+07	1.77759e+07	46.684	0.204782	1.9643	1.78478	2.08392	C6H5O7	Tricarboxylic acids and derivatives	KRKNYBCHXYNGOX-UHFFFAOYSA-K	O=C([O-])CC(O)(C(=O)[O-])CC(=O)[O-]	C00158	31348	HMDB0000094	Organic acids and derivatives	Carboxylic acids and derivatives	UP
POS22363	PI(17:0/14:1)	10.729	812.526	[M+H]+	812.528	True	2926437	3.33456e+06	5.06079e+06	3.73757e+06	4.04027e+06	4.69469e+06	1.41028e+07	1.81677e+07	7.61852e+06	8.20498e+06	1.02157e+07	6.1668e+06	0.00494156	0.369039	-1.43816	1.07461e+07	4.55713e+06	1.86044e+06	42.4074	3.96572e+06	808290	329983	20.3819	0.175253	1.96314	2.01406	2.30614	C40H75O13P	Phosphatidylinositols	DCGHXGQTWWDGTQ-ZDOWQKSOSA-N	[H]C(OC(=O)CCCCCCCC=CCCCC)(C([H])([H])OC(=O)CCCCCCCCCCCCCCCC)C([H])([H])OP(=O)(O)OC1C(O)C(O)C(O)C(O)C1O	---	---	---	Lipids and lipid-like molecules	Glycerophospholipids	DOWN
NEG7665	Methyl chlorogenate	5.951	367.098	[M-H]-	367.103	TRUE	6.07407e+07	3.86546e+07	2.56618e+07	5.92778e+07	5.47531e+07	6.34404e+07	1.33242e+07	4.61286e+07	1.71059e+07	1.57589e+07	2.48995e+07	2.31097e+07	0.0062371	2.15589	1.10828	2.33878e+07	1.19871e+07	4.8937e+06	51.2535	5.04214e+07	1.49978e+07	6.12284e+06	29.745	0.190232	1.962	1.83497	2.20502	C17H20O9	Cyclic alcohols and derivatives	MZNIJRAPCCELQX-AWOKGZDASA-N	O=C(OC1CC(O)(C(=O)OC)CC(O)C1O)C=CC2=CC=C(O)C(O)=C2	---	6476139	---	Organic oxygen compounds	Organooxygen compounds	UP
NEG6059	Pazufloxacin	4.876	317.095	[M-H2O-H]-	317.094	TRUE	3.33644e+07	3.65078e+07	4.11026e+07	2.90095e+07	4.41874e+07	6.58828e+07	1.14567e+08	8.0757e+07	4.58382e+07	1.07004e+08	6.84307e+07	7.34424e+07	0.00653501	0.510274	-0.970655	8.16732e+07	2.5502e+07	1.04111e+07	31.2244	4.16758e+07	1.30295e+07	5.31927e+06	31.2639	0.195409	1.95943	1.87839	2.18475	C16H15FN2O4	Quinoline carboxylic acids	XAGMUUZPGZWTRP-UHFFFAOYSA-N	O=C(O)C1=CN2C3=C(OCC2C)C(=C(F)C=C3C1=O)C4(N)CC4	---	65957	HMDB0256145	Organoheterocyclic compounds	Quinolines and derivatives	DOWN
POS21911	PC(18:0/18:2)	11.168	786.6	[M+H]+	786.601	True	1.15932e+08	1.31306e+08	1.77809e+08	1.58669e+08	1.7744e+08	9.19324e+07	1.58564e+08	3.5293e+07	4.27048e+07	4.4024e+07	6.32237e+07	2.04645e+07	0.00836199	2.34189	1.22767	6.07123e+07	4.99e+07	2.03716e+07	82.1908	1.42181e+08	3.4976e+07	1.42789e+07	24.5996	0.204782	1.9525	1.78203	2.07769	C44H84NO8P	Phosphatidylcholines	FORFDCPQKJHEBF-VPUSDGANSA-N	CCCCCCCCCCCCCCCCCC(=O)OC[C@H](COP(=O)([O-])OCC[N+](C)(C)C)OC(=O)CCCCCCC/C=C\C/C=C\CCCCC	---	6441487	HMDB0008039	Lipids and lipid-like molecules	Glycerophospholipids	UP
POS12935	Benzetimide HCl	4.754	399.186	[M+2H]2+	399.183	True	1.23722e+09	9.87171e+08	7.34193e+08	1.16258e+09	8.78148e+08	1.18077e+09	1.46756e+09	1.29451e+09	1.15551e+09	1.30057e+09	1.42081e+09	1.38054e+09	0.00790722	0.77063	-0.37589	1.33659e+09	1.11389e+08	4.54743e+07	8.33385	1.03001e+09	1.97809e+08	8.07553e+07	19.2045	0.204782	1.94033	1.8022	2.10198	C23H27ClN2O2	N-benzylpiperidines	XSOOSXRNMDUWEM-UHFFFAOYSA-N	Cl.O=C1NC(=O)C(c2ccccc2)(CC1)C3CCN(Cc4ccccc4)CC3	---	21846	---	Organoheterocyclic compounds	Piperidines	DOWN
NEG3471	3-Hydroxyflavone	7.293	237.11	[M-H]-	237.108	TRUE	1.42608e+07	1.08065e+07	1.16346e+07	5.54575e+06	7.08243e+06	1.64764e+07	2.78069e+06	2.30376e+06	1.91808e+06	3.16663e+06	4.64963e+06	9933044	0.00838065	2.65865	1.41069	4.1253e+06	2.99739e+06	1.22368e+06	72.6586	1.09677e+07	4.15099e+06	1.69463e+06	37.8473	0.204782	1.93616	1.85999	2.07672	C15H10O3	Flavonols	HVQAJTFOCKOKIN-UHFFFAOYSA-N	O=C1C(O)=C(OC=2C=CC=CC21)C=3C=CC=CC3	C01495	11349	HMDB0031816	Flavonoids	Flavonoids	UP
POS14495	Rhodiooctanoside	5.655	442.266	[M+NH4]+	442.265	True	8.44347e+07	1.019e+08	1.19766e+08	9.85973e+07	8.8394e+07	4.85096e+07	4.0719e+07	6.99588e+07	3.58617e+07	5.66386e+07	4.91365e+07	6.36868e+07	0.00709666	1.71392	0.777301	5.26669e+07	1.32201e+07	5.39707e+06	25.1013	9.02669e+07	2.39003e+07	9.75725e+06	26.4773	0.204782	1.92921	1.80387	2.14895	C19H36O10	Fatty acyl glycosides	IBSNNVHJJNLMJW-UUOPEYFDSA-N	OC1COC(OCC2OC(OCCCCCCCC)C(O)C(O)C2O)C(O)C1O	---	45360249	---	Lipids and lipid-like molecules	Fatty Acyls	UP
NEG5931	(2,6-difluorophenyl)-N-[2-(2-methylindol-3-yl)ethyl]carboxamide	7.352	313.116	[M-H]-	313.116	TRUE	1.73855e+07	1.76375e+07	1.78889e+07	2.17408e+07	2.10217e+07	2.0497e+07	1.82895e+07	1.31971e+07	6.11321e+06	1.51616e+07	1.48506e+07	8.10885e+06	0.00803879	1.53421	0.617493	1.26201e+07	4.61735e+06	1.88503e+06	36.5872	1.93619e+07	1.93661e+06	790616	10.0021	0.204782	1.92424	1.79112	2.09481	C18H16F2N2O	3-alkylindoles	UCHOEDRDLQLUBU-UHFFFAOYSA-N	Cc1[nH]c2ccccc2c1CCN=C(O)c1c(F)cccc1F	---	706246	---	Organoheterocyclic compounds	Indoles and derivatives	UP
POS22542	Scytophycin B	11.553	820.521	[M+H]+	820.521	True	2.61707e+06	2.52919e+06	280629	3.63e+07	1.05711e+08	3.37812e+07	5.66227e+07	6.94537e+07	8.34786e+07	1.61109e+08	9.89868e+07	1.10871e+08	0.0140188	0.312166	-1.67961	9.67537e+07	3.70888e+07	1.51415e+07	38.3332	3.02032e+07	4.04318e+07	1.65062e+07	133.866	0.24831	1.91705	1.69994	1.85329	C45H73NO12	Diterpene lactones	LGYQYCWMQRMLJJ-DAAXTDNESA-N	O=CN(C=CC(C)C(OC)C(C(=O)CCC(C)C(O)C(C)C1OC(=O)C=CC(=CCC(O)CC2OC(CC=C2)CC(OC)C3(OC3)C(OC)CC(OC)C1C)C)C)C	---	10079145	---	Lipids and lipid-like molecules	Prenol lipids	DOWN
NEG5525	Norflurazon	5.264	302.031	[M-H]-	302.031	TRUE	1.83997e+07	1.09658e+07	4.48818e+06	1.86273e+07	1.72081e+07	1.79966e+07	4.51274e+06	9.62703e+06	3.65916e+06	4.97484e+06	8.52267e+06	5.63212e+06	0.0075183	2.37447	1.24761	6.15476e+06	2.37711e+06	970451	38.6223	1.46143e+07	5.73501e+06	2.34131e+06	39.2425	0.204782	1.91519	1.81338	2.12388	C12H9ClF3N3O	Trifluoromethylbenzenes	NVGOPFQZYCNLDU-UHFFFAOYSA-N	CNC1=C(Cl)C(=O)N(N=C1)C1=CC=CC(=C1)C(F)(F)F	C18874	33775	---	Benzenoids	Benzene and substituted derivatives	UP
NEG10734	(1S,3S,12S,14R,27S)-12-Hydroxy-1,3-dimethyl-2,5,15,23,25-pentaazaheptacyclo[12.10.2.1~2,5~.0~6,11~.0~12,27~.0~15,24~.0~17,22~]heptacosa-6,8,10,17,19,21,23-heptaene-4,16,26-trione (Fumiquinazoline C)	0.902	488.155	[M-H]-	488.158	TRUE	4.19039e+08	6.01204e+08	5.01866e+08	5.64919e+08	4.84895e+08	5.22701e+08	5.70306e+08	7.22798e+08	6.11161e+08	6.06851e+08	6.50461e+08	8.62927e+08	0.0124925	0.768946	-0.379047	6.70751e+08	1.07495e+08	4.38845e+07	16.026	5.15771e+08	6.3665e+07	2.59911e+07	12.3437	0.241153	1.91066	1.71495	1.90335	C24H21N5O4	Quinazolines	YYLAARMDRFESOL-CVAYNVNESA-N	O=C1C=2C=CC=CC2N=C3N1C4C(O)=NC3(N5C(C(=O)N6C=7C=CC=CC7C(O)(C4)C65)C)C	---	9980845	---	Organoheterocyclic compounds	Diazanaphthalenes	DOWN
POS5218	Leucylproline	5.524	229.154	[M+H]+	229.155	True	1.40874e+09	1.36614e+09	1.60646e+09	1.63145e+09	1.46032e+09	1.28314e+09	9.53276e+08	1.46276e+09	1.12883e+09	1.22611e+09	1.17106e+09	1.0372e+09	0.0086539	1.25461	0.327244	1.16321e+09	1.76002e+08	7.18527e+07	15.1308	1.45938e+09	1.3679e+08	5.58444e+07	9.37321	0.206206	1.91043	1.78404	2.06279	C11H20N2O3	Peptides	VTJUNIYRYIAIHF-IUCAKERBSA-N	CC(C)C[C@@H](C(=O)N1CCC[C@H]1C(=O)O)N	---	80817	HMDB0011175	Organic acids and derivatives	Carboxylic acids and derivatives	UP
POS1040	beta-Methylstyrene	7.004	119.086	[M+H-H2O]+	119.086	True	3.22843e+07	3.85601e+07	4.43288e+07	1.46642e+07	2.56247e+07	2.10255e+07	1.87159e+07	7.26623e+06	7.48688e+06	1.31105e+07	2.07915e+07	1.34388e+07	0.0104538	2.18399	1.12697	1.34683e+07	5.57742e+06	2.27697e+06	41.4115	2.94146e+07	1.11052e+07	4.53366e+06	37.7539	0.237941	1.9089	1.74736	1.98073	C9H10	Benzene and substituted derivatives	QROGIFZRVHSFLM-UHFFFAOYSA-N	CC=CC1=CC=CC=C1	---	12500	HMDB0249142	Benzenoids	Benzene and substituted derivatives	UP
POS9640	Angoletin	5.062	323.123	[M+H]+	323.125	True	8.77749e+07	7.88057e+07	6.81772e+07	7.69292e+07	9.20852e+07	1.09532e+08	1.45084e+08	1.21639e+08	8.39479e+07	1.25036e+08	1.16405e+08	1.14438e+08	0.00929006	0.726495	-0.460976	1.17758e+08	1.9853e+07	8.10495e+06	16.8591	8.55507e+07	1.44528e+07	5.90035e+06	16.8939	0.215869	1.90752	1.81892	2.03198	C18H20O4	2'-Hydroxy-dihydrochalcones	HBRYKWADRULLHU-UHFFFAOYSA-N	O=C(C=1C(O)=C(C(O)=C(C1OC)C)C)CCC=2C=CC=CC2	---	131162	---	Phenylpropanoids and polyketides	Linear 1,3-diarylpropanoids	DOWN
POS14669	5-[5-[[4-[4-formamidobutyl(hydroxy)amino]-4-oxobutanoyl]amino]pentyl-hydroxyamino]-5-oxopentanoic acid	5.657	447.244	[M+Na]+	447.245	True	6.64824e+07	6.83184e+07	6.62891e+07	6.80334e+07	5.84316e+07	8.9043e+07	3.11811e+07	6.98393e+07	1.47103e+07	5.1272e+07	4.73645e+07	2.65062e+07	0.00934253	1.72953	0.790381	4.01455e+07	1.98543e+07	8.1055e+06	49.4559	6.9433e+07	1.02701e+07	4.19275e+06	14.7914	0.215869	1.90425	1.76583	2.02954	C19H34N4O8	Straight chain fatty acids	ITRDDVBAOOWPPM-UHFFFAOYSA-N	O=C(NCCCCN(O)C(CCC(NCCCCCN(O)C(CCCC(O)=O)=O)=O)=O)[H]	---	163138163	---	Lipids and lipid-like molecules	Fatty Acyls	UP
POS8288	Angolensin	5.145	295.092	[M+H]+	295.094	True	4.94112e+07	3.56189e+07	3.18241e+07	3.11267e+07	3.20856e+07	4.61062e+07	6.12784e+07	4.33511e+07	3.90266e+07	6.3533e+07	6.57406e+07	7.79654e+07	0.0122741	0.644559	-0.633615	5.84825e+07	1.46498e+07	5.98075e+06	25.0498	3.76954e+07	8.01753e+06	3.27314e+06	21.2692	0.239975	1.89302	1.73397	1.91101	C16H16O4	Alpha-methyldeoxybenzoin flavonoids	CCOJFDRSZSSKOG-UHFFFAOYSA-N	O=C(C1=CC=C(O)C=C1O)C(C2=CC=C(OC)C=C2)C	---	821428	---	Phenylpropanoids and polyketides	Alpha-methyldeoxybenzoin flavonoids	DOWN
NEG4740	Aspartylphenylalanin	5.343	279.095	[M-H]-	279.099	TRUE	53124701	5.28497e+07	6.70126e+07	6.00672e+07	4.71418e+07	4.24057e+07	3.07566e+07	5.46763e+07	3.37456e+07	3.47441e+07	4.04064e+07	3.396e+07	0.0112279	1.41313	0.498892	3.80482e+07	8.73346e+06	3.56542e+06	22.9537	5.37669e+07	8.82455e+06	3.60261e+06	16.4126	0.239975	1.88906	1.74714	1.9497	C13H16N2O5	Peptides	YZQCXOFQZKCETR-UHFFFAOYSA-N	O=C(O)CC(N)C(O)=NC(C(=O)O)CC=1C=CC=CC1	---	93078	HMDB0000706	Organic acids and derivatives	Carboxylic acids and derivatives	UP
NEG10991	7-(6-O-Beta-D-Xylopyranosyl-Beta-D-Glucopyranosyloxy)Coumarin	5.362	501.124	[2M-H]-	501.125	TRUE	3.85115e+07	2.5146e+07	4.49099e+07	2.96199e+07	3.14472e+07	4.2095e+07	3.68937e+07	9.2743e+06	4.15089e+06	2.16037e+07	2.42502e+07	8.17098e+06	0.0134283	2.02915	1.02088	1.73906e+07	1.24205e+07	5.07064e+06	71.4205	3.52883e+07	7.73364e+06	3.15724e+06	21.9156	0.246725	1.88388	1.71373	1.87198	C20H24O12	Coumarin glycosides	FCJIWTZAADYCGI-LUFRPPBASA-N	O=C1OC=2C=C(OC3OC(COC4OCC(O)C(O)C4O)C(O)C(O)C3O)C=CC2C=C1	---	10072745	---	Phenylpropanoids and polyketides	Coumarins and derivatives	UP
NEG5635	Glutamyl-S-(C3H5)-Cysteine sulfoxide	4.965	305.077	[M-H]-	305.08	TRUE	8.83859e+07	1.31804e+08	7.12169e+07	9.94236e+07	1.0407e+08	1.06221e+08	6.17376e+07	8.3777e+07	5.18947e+07	7.81243e+07	7.53764e+07	6.01019e+07	0.00825647	1.46254	0.548475	6.8502e+07	1.23717e+07	5.05071e+06	18.0603	1.00187e+08	2.01506e+07	8.22643e+06	20.113	0.204782	1.87911	1.78373	2.08321	C11H18N2O6S	Sulfur & glutamate containing peptides	LMNDKWXDMBGGAL-UHFFFAOYNA-N	O=C(O)C(N)CCC(=O)NC(C(=O)O)CS(=O)C=CC	---	---	---	---	---	UP
NEG1423	N-Acetylthreonine	2.105	160.058	[M-H]-	160.062	TRUE	2.58917e+08	2.51705e+08	2.08249e+08	2.09743e+08	1.9977e+08	2.42249e+08	1.90745e+08	1.79249e+08	1.99363e+08	2.18618e+08	1.7272e+08	1.83119e+08	0.0122357	1.1983	0.260991	1.90636e+08	1.65309e+07	6.74872e+06	8.67148	2.28439e+08	2.54561e+07	1.03924e+07	11.1435	0.239975	1.87872	1.77048	1.91237	C6H11NO4	Amino acids and derivatives	PEDXUVCGOLSNLQ-WUJLRWPWSA-N	O=C(O)C(N=C(O)C)C(O)C	---	152204	HMDB0062557	Organic acids and derivatives	Carboxylic acids and derivatives	UP
POS5455	Harmine	6.905	235.086	[M+H]+	235.084	True	3.56808e+06	4.15868e+06	2.75358e+06	1.04242e+07	6.42582e+06	470858	2.86226e+07	2.42808e+07	1.06719e+08	3.49709e+07	2.29128e+07	8.64547e+07	0.011554	0.0914634	-3.45066	5.06601e+07	3.63907e+07	1.48564e+07	71.8331	4.63354e+06	3.43416e+06	1.40199e+06	74.1153	0.239975	1.8717	1.749	1.93727	C13H12N2O	Harmala alkaloidsInChIKey	BXNJHAXVSOCGBA-UHFFFAOYSA-N	N=1C=CC=2C=3C=CC(OC)=CC3NC2C1C	C06538	5280953	HMDB0030311	Alkaloids and derivatives	Harmala alkaloids	DOWN
POS21775	PC(18:2/18:2)	10.095	782.569	[M+H]+	782.569	True	1.87521e+07	3.03302e+07	4.24878e+07	1.19067e+07	4.52958e+08	2.20664e+08	4.88997e+08	4.64633e+08	1.6394e+09	6.84854e+08	3.68472e+08	1.42638e+09	0.0121871	0.153191	-2.70659	8.45456e+08	5.46483e+08	2.23101e+08	64.6376	1.29516e+08	1.76881e+08	7.22115e+07	136.57	0.239975	1.87081	1.73848	1.9141	C44H80NO8P	Phosphatidylcholines	FVXDQWZBHIXIEJ-LNDKUQBDSA-N	CCCCC/C=C\C/C=C\CCCCCCCC(=O)OC[C@H](COP(=O)([O-])OCC[N+](C)(C)C)OC(=O)CCCCCCC/C=C\C/C=C\CCCCC	---	5288075	HMDB0008138	Lipids and lipid-like molecules	Glycerophospholipids	DOWN
POS21663	PC(18:3/18:3)	12.229	778.535	[M+H-H2O]+	778.538	True	1.17977e+06	255380	1.06338e+06	1.25097e+06	2.9365e+06	7.19532e+06	6.9268e+06	4.35361e+06	7.40183e+06	1.07354e+07	5.40332e+06	1.69023e+07	0.0148783	0.268377	-1.89767	8.62054e+06	4.60373e+06	1.87947e+06	53.4042	2.31355e+06	2.54689e+06	1.03976e+06	110.086	0.253818	1.86431	1.71337	1.82745	C44H76NO8P	Phosphatidylcholines	XXKFQTJOJZELMD-JICBSJGISA-N	CC/C=C\C/C=C\C/C=C\CCCCCCCC(=O)OC[C@H](COP(=O)([O-])OCC[N+](C)(C)C)OC(=O)CCCCCCC/C=C\C/C=C\C/C=C\CC	---	24778990	HMDB0008206	Lipids and lipid-like molecules	Glycerophospholipids	DOWN
NEG2054	Aceglutamide	1.001	187.069	[M-H]-	187.072	TRUE	1.23817e+08	1.49943e+08	9.59568e+07	1.21399e+08	9.10114e+07	1.22091e+08	8.27337e+07	9.08669e+07	5.29779e+07	1.02363e+08	9.45148e+07	6.06293e+07	0.0114729	1.45474	0.540759	8.06809e+07	1.96925e+07	8.03945e+06	24.4079	1.1737e+08	2.14213e+07	8.74522e+06	18.2512	0.239975	1.85276	1.73666	1.94033	C7H12N2O4	Amino acids and derivatives	KSMRODHGGIIXDV-YFKPBYRVSA-N	O=C(O)C(N=C(O)C)CCC(=N)O	---	25561	HMDB0006029	Organic acids and derivatives	Carboxylic acids and derivatives	UP
POS723	1,2-Benzoquinone	0.545	109.029	[M+Na]+	109.029	True	3.02375e+08	1.1931e+08	1.92876e+08	1.79635e+08	1.25625e+08	1.12548e+08	7.51724e+07	1.06987e+08	7.99974e+07	1.06953e+08	7.56914e+07	5.7311e+07	0.0158649	2.05605	1.03988	8.36853e+07	1.96465e+07	8.02064e+06	23.4766	1.72062e+08	7.20461e+07	2.94127e+07	41.8723	0.254673	1.8469	1.67505	1.79956	C6H4O2	Organooxygen compounds	WOAHJDHKFWSLKE-UHFFFAOYSA-N	O=C1C=CC=CC1=O	C02351	11421	HMDB0012133	Organic oxygen compounds	Organooxygen compounds	UP
POS10283	(2R,3R,4S,5S,6R)-2-[3-(2-hydroxyethyl)-4-(hydroxymethyl)hex-5-enoxy]-6-(hydroxymethyl)oxane-3,4,5-triol	0.864	337.184	[M+Na]+	337.186	True	3.44477e+08	2.91941e+08	2.28341e+08	4.32286e+08	3.89316e+08	3.3212e+08	2.80535e+08	1.9915e+08	1.23898e+08	2.95551e+08	2.02609e+08	7.79298e+07	0.0117252	1.71105	0.774884	1.96612e+08	8.51437e+07	3.47598e+07	43.3054	3.36413e+08	7.17372e+07	2.92866e+07	21.3241	0.239975	1.84687	1.72942	1.93088	C15H28O8	Fatty acyl glycosides	LXZLWLTYJBHIOS-GUOHCIKTSA-N	OCCC(CCOC1OC(CO)C(O)C(O)C1O)C(C=C)CO	---	45360302	---	Lipids and lipid-like molecules	Fatty Acyls	UP
POS6576	Leu-leu-ome	6.346	259.202	[M+H]+	259.202	True	5.43739e+07	9.84642e+07	8.34471e+07	4.75877e+07	4.59396e+07	4.27753e+07	2.56943e+07	3.46461e+07	4.11411e+07	3.46622e+07	2.79791e+07	3.53262e+07	0.0141258	1.86808	0.90156	3.32415e+07	5.57483e+06	2.27592e+06	16.7707	6.2098e+07	2.31644e+07	9.45683e+06	37.303	0.24831	1.84128	1.69836	1.84999	C13H26N2O3	Carboxylic acids and derivatives	CMQIGLGSRAQZAD-UHFFFAOYSA-N	CCCCC(N)C(=O)NC(CCCC)C(=O)OC	---	19975318	HMDB0254028	Organic acids and derivatives	Carboxylic acids and derivatives	UP
NEG3751	5-Methoxysalicylic acid sulfate	5.057	246.988	[M-H]-	246.992	TRUE	1.13448e+08	3.60869e+07	6.44293e+07	5.51097e+07	8.69393e+07	8.14514e+07	4.42473e+07	4.0633e+07	3.38065e+07	3.41349e+07	4.98745e+07	3.69146e+07	0.0156023	1.82573	0.868475	3.99351e+07	6.29599e+06	2.57033e+06	15.7656	7.29108e+07	2.70476e+07	1.10421e+07	37.0968	0.253818	1.84098	1.69268	1.80681	C8H8O7S	---	USGMFIFZEBFKML-UHFFFAOYSA-N	O=C(O)C1=CC(OC)=CC=C1OS(=O)(=O)O	---	154701247	---	---	---	UP
POS10523	Isoleucyl-Prolyl-Isoleucine	5.953	342.238	[M+H]+	342.239	True	3.73198e+08	3.4066e+08	3.72543e+08	3.90557e+08	4.23417e+08	3.29009e+08	2.06472e+08	4.02304e+08	2.29541e+08	2.18685e+08	3.18744e+08	2.27886e+08	0.0128555	1.39021	0.475302	2.67272e+08	7.73502e+07	3.15781e+07	28.9407	3.71564e+08	3.41148e+07	1.39273e+07	9.18142	0.243697	1.83968	1.73382	1.89091	C17H31N3O4	Peptides	JNTMAZFVYNDPLB-PEDHHIEDSA-N	CC[C@H](C)[C@@H](C(=O)N1CCC[C@H]1C(=O)N[C@@H]([C@@H](C)CC)C(=O)O)N	---	94701	HMDB0251473	Pyrroles	Carboxylic acids and derivatives	UP
NEG2181	Citric acid	1.083	191.016	[M-H]-	191.02	TRUE	1.57488e+11	1.66855e+11	1.597e+11	1.71519e+11	1.72881e+11	1.58396e+11	1.43641e+11	1.11709e+11	1.32729e+11	1.52788e+11	1.57564e+11	9.06039e+10	0.0129439	1.25069	0.322722	1.31506e+11	2.58674e+10	1.05603e+10	19.6701	1.64473e+11	6.84844e+09	2.79586e+09	4.16387	0.243697	1.83956	1.70821	1.88794	C6H8O7	Tricarboxylic acids and derivatives	KRKNYBCHXYNGOX-UHFFFAOYSA-N	C(C(=O)O)C(CC(=O)O)(C(=O)O)O	C00158	311	HMDB0000094	Organic acids and derivatives	Carboxylic acids and derivatives	UP
NEG8392	N-(3-fluoro-4-methylphenyl)-2-[2-oxo-4-(N-propylcarbamoyl)hydroquinolyl]acetam ide	8.345	394.16	[M-H]-	394.157	TRUE	1.89355e+07	1.30275e+07	1.39489e+07	1.80483e+07	1.84242e+07	2.10375e+07	5.18737e+06	1.77057e+07	4.67562e+06	7.69706e+06	1.52147e+07	4.22347e+06	0.0133814	1.89058	0.918826	9.11732e+06	5.86649e+06	2.39498e+06	64.3444	1.7237e+07	3.09605e+06	1.26396e+06	17.9617	0.246725	1.83832	1.70933	1.8735	C22H22FN3O3	Quinoline carboxamides	JVKTZAMIEMORSZ-UHFFFAOYSA-N	CCCN=C(O)c1cc(=O)n(CC(O)=Nc2ccc(C)c(F)c2)c2ccccc12	---	25238680	---	Organoheterocyclic compounds	Quinolines and derivatives	UP
POS17336	6-Hydroxy-2,6,10,10-tetramethyl-1-oxaspiro[4.5]dec-8-yl 6-O-[(2R,3R,4R)-3,4-dihydroxy-4-(hydroxymethyl)tetrahydro-2-furanyl]-beta-D-glucopyranoside	9.209	540.304	[M+Na]+	540.301	True	2.75159e+07	4.29322e+07	6.58973e+07	5.58042e+07	7.79038e+07	4.87129e+07	3.76475e+07	2.80185e+07	1.6115e+07	3.69779e+07	3.20559e+07	2.0026e+07	0.0122011	1.86587	0.899846	2.84735e+07	8.87266e+06	3.62225e+06	31.1611	5.31277e+07	1.76832e+07	7.21915e+06	33.2844	0.239975	1.83176	1.71912	1.9136	C24H42O12	Glycosyl compounds	PXBJHMFLTVPWQM-BJPXCADXSA-N	OCC1(O)COC(OCC2OC(OC3CC(O)(C)C4(OC(C)CC4)C(C)(C)C3)C(O)C(O)C2O)C1O	---	51136555	---	Organic oxygen compounds	Organooxygen compounds	UP
POS17111	Pharboside F	5.178	531.278	[M+H]+	531.28	True	3.51476e+07	4.65023e+07	5.10766e+07	4.67308e+07	4.918e+07	7.0161e+06	1.02285e+07	2.73e+07	1.00008e+07	1.40175e+07	1.7151e+07	2.12603e+07	0.0118812	2.35752	1.23727	1.66597e+07	6.74251e+06	2.75262e+06	40.4721	3.92756e+07	1.67504e+07	6.83833e+06	42.6484	0.239975	1.83029	1.72516	1.92514	C26H42O11	Diterpene glycosides	QUCGBWQRLWOVBR-WSNGDQLASA-N	O=C(O)C1(C)CCCC2(C)C3CCC4CC3(CC4(OC5OC(CO)C(O)C(O)C5O)CO)C(O)C(O)C12	---	45783047	---	Lipids and lipid-like molecules	Prenol lipids	UP
NEG912	Threonic acid	0.874	135.027	[M-H]-	135.03	TRUE	4.54328e+08	2.81327e+08	3.37761e+08	3.38518e+08	2.55177e+08	2.60196e+08	5.35766e+08	3.83032e+08	4.86141e+08	3.70793e+08	416006209	5.2552e+08	0.0112974	0.709284	-0.495565	4.52876e+08	7.24287e+07	2.95689e+07	15.993	3.21218e+08	7.47901e+07	3.05329e+07	23.2833	0.239975	1.82841	1.72956	1.94702	C4H8O5	Sugar acids and derivatives	JPIJQSOTBSSVTP-GBXIJSLDSA-N	C([C@@H]([C@H](C(=O)O)O)O)O	C01620	5460407	HMDB0000943	Organic oxygen compounds	Organooxygen compounds	DOWN
POS3295	3,5-Dihydroxyphenylglycine	0.896	184.064	[M+H-H2O]+	184.06	True	1.62086e+09	1.52827e+09	1.16748e+09	1.11404e+09	1.16848e+09	1.5794e+09	2.21316e+09	2.11248e+09	1.19536e+09	1.81925e+09	1.92814e+09	2.1071e+09	0.0141552	0.71896	-0.476016	1.89591e+09	3.71441e+08	1.5164e+08	19.5917	1.36309e+09	2.36084e+08	9.63811e+07	17.3198	0.24831	1.82821	1.75541	1.84908	C8H9NO4	Amino acids and derivatives	IFXDBKRFNXPGNO-UHFFFAOYSA-N	O=C(O)CNC=1C=C(O)C=C(O)C1	---	---	HMDB0244908	Organic acids and derivatives	Carboxylic acids and derivatives	DOWN
NEG3003	Methyl 5-hydroxyoxindole-3-acetate	5.867	220.058	[M-H]-	220.061	TRUE	1.36684e+08	1.08074e+08	1.0438e+08	1.1613e+08	1.20254e+08	1.29833e+08	9.13792e+07	1.05477e+08	4.34628e+07	9.34413e+07	1.09695e+08	6.01104e+07	0.0141659	1.42058	0.506477	8.39277e+07	2.63782e+07	1.07688e+07	31.4297	1.19226e+08	1.24314e+07	5.07508e+06	10.4267	0.24831	1.82762	1.70153	1.84876	C11H11NO4	Indoles and derivatives	PQPVNWBNDOFPBO-UHFFFAOYSA-N	COC(=O)CC1C(=O)NC2=CC=C(O)C=C12	---	71391107	HMDB0038990	Organoheterocyclic compounds	Indoles and derivatives	UP
POS14322	2-methoxy-6-[(triphenylmethoxy)methyl]-2H-3,4,5,6-tetrahydropyran-3,4,5-triol	11.376	437.193	[M+H]+	437.196	True	1.35028e+08	1.54023e+08	1.02213e+08	8.65875e+07	8.04628e+07	1.0231e+08	6.41844e+07	105480372	4.27355e+07	8.27063e+07	5.84093e+07	3.27046e+07	0.0167736	1.71048	0.774405	6.43701e+07	2.65804e+07	1.08514e+07	41.2931	1.10104e+08	2.86522e+07	1.16972e+07	26.0229	0.266455	1.822	1.67095	1.77537	C26H28O6	Triphenyl compounds	WYAMNJUPQNEGOI-UHFFFAOYSA-N	COC1OC(COC(c2ccccc2)(c2ccccc2)c2ccccc2)C(O)C(O)C1O	---	242528	---	Benzenoids	Triphenyl compounds	UP
NEG15398	PC(17:1/18:2)	10.752	828.577	[M-H]-	828.574	TRUE	3.61455e+07	1.97858e+07	2.62381e+07	2.1096e+07	3.03647e+07	3.55485e+07	2.27546e+07	2.42282e+07	7.26948e+06	1.0154e+07	1.21625e+07	2.19765e+07	0.0179272	1.71676	0.77969	1.64242e+07	7.39038e+06	3.01711e+06	44.9969	2.81965e+07	7.02753e+06	2.86898e+06	24.9235	0.272815	1.82031	1.66393	1.74649	C43H80NO8P	Phosphatidylcholines	UJXPBTXUYBVHBS-SMHLTHDGSA-N	CCCCCCC\C=C/CCCCCCCC(=O)OCC(COP([O-])(=O)OCC[N+](C)(C)C)OC(=O)CCCCCCC\C=C/C\C=C/CCCCC	---	138271945	---	Lipids and lipid-like molecules	Glycerophospholipids	UP
NEG4483	Mono(2-ethyl-5-oxohexyl) adipate	7.985	271.152	[M-H]-	271.155	TRUE	1.24446e+07	1.74043e+07	1.43975e+07	1.26228e+07	2.07466e+07	1.35172e+07	7.34402e+06	1.30159e+07	3.69477e+06	1.39564e+07	8.31618e+06	5.54328e+06	0.0119031	1.75693	0.813058	8.64508e+06	4.08022e+06	1.66574e+06	47.1971	1.51888e+07	3.26596e+06	1.33332e+06	21.5024	0.239975	1.81949	1.72799	1.92434	C14H24O5	Medium-chain fatty acids	XLMWFRRVVDGMRV-UHFFFAOYSA-N	CCC(CCC(=O)C)COC(=O)CCCCC(=O)O	---	148780	---	Lipids and lipid-like molecules	Fatty Acyls	UP
POS12942	Glutamic acid, 1-[5'-hydroxy-2,6'-dimethyl-5-(1-methylethenyl)spiro[cyclopentane-1,3'-[7]oxabicyclo[4.1.0]heptan]-2'-yl] ester	5.297	399.246	[M+NH4]2+	399.249	True	1.52595e+08	5.54815e+07	1.33363e+08	8.24879e+07	1.03272e+08	7.14922e+07	7.33731e+07	2.63279e+07	51552315	2.68446e+07	8.15002e+07	3.84225e+07	0.0195172	2.0089	1.0064	4.96701e+07	2.3541e+07	9.61058e+06	47.3947	9.97821e+07	3.73927e+07	1.52655e+07	37.4743	0.278639	1.8156	1.64486	1.70958	C20H31NO6	Amino acids and derivatives	RMFZYEBIQCUWPE-UHFFFAOYSA-N	O=C(O)CCC(N)C(=O)OC1C2OC2(C)C(O)CC13C(C(=C)C)CCC3C	---	57509519	---	Organic acids and derivatives	Carboxylic acids and derivatives	UP
NEG2648	Aminocarb	7.299	207.112	[M-H]-	207.114	TRUE	3.648e+07	2.02765e+07	1.95632e+07	3.65706e+07	3.45748e+07	3.45607e+07	1.92079e+07	2.46925e+07	8.54079e+06	2.05002e+07	2.28099e+07	5.97173e+06	0.015462	1.78943	0.839497	1.69538e+07	7.78748e+06	3.17923e+06	45.9334	3.03376e+07	8.12015e+06	3.31504e+06	26.7659	0.253818	1.80854	1.67461	1.81074	C11H16N2O2	Phenoxy compounds	IMIDOCRTMDIQIJ-UHFFFAOYSA-N	CNC(=O)OC1=CC(C)=C(C=C1)N(C)C	C11071	16247	HMDB0248310	Benzenoids	Benzene and substituted derivatives	UP
POS4022	Anabasine	0.529	201.076	[M+Na]+	201.079	True	2.93427e+07	1.57275e+07	2.02107e+07	2.25612e+07	1.20891e+07	7.26666e+06	7.89196e+06	6.68234e+06	8.82795e+06	1.21883e+07	7.49741e+06	7.37926e+06	0.0171171	2.12411	1.08686	8.4112e+06	1.97982e+06	808257	23.5379	1.78663e+07	7.86828e+06	3.21221e+06	44.0398	0.269109	1.807	1.67103	1.76657	C10H14N2	Alkaloids and derivatives	MTXSIJUGVMTTMU-JTQLQIEISA-N	N=1C=CC=C(C1)C2NCCCC2	C06180	2181	HMDB0004350	Alkaloids and derivatives	---	UP
POS6145	Masitinib	5.743	250.118	[M+H]+	250.117	True	6.72331e+07	2.32166e+07	2.8474e+07	7.2588e+07	5.73386e+07	4.52906e+07	1.45769e+07	2.81387e+07	2.82186e+07	1.00961e+07	3.06913e+07	2.48029e+07	0.0150388	2.15449	1.10735	2.27541e+07	8.40408e+06	3.43095e+06	36.9344	4.90235e+07	2.02891e+07	8.28297e+06	41.3864	0.253818	1.80651	1.72889	1.82279	C28H30N6OS	Aromatic anilides	WJEOLQLKVOPQFV-UHFFFAOYSA-N	O=C(NC1=CC=C(C(=C1)NC2=NC(=CS2)C=3C=NC=CC3)C)C4=CC=C(C=C4)CN5CCN(C)CC5	---	10074640	HMDB0254344	Benzenoids	Benzene and substituted derivatives	UP
NEG4098	Galactose 1-phosphate	0.763	259.019	[M-H]-	259.022	TRUE	1.35167e+08	1.26704e+08	1.75875e+08	1.20336e+08	1.06538e+08	1.18496e+08	1.18348e+08	9.38877e+07	6.27975e+07	8.53799e+07	1.03532e+08	1.07284e+08	0.0192106	1.37093	0.455159	9.52048e+07	1.94902e+07	7.95686e+06	20.4719	1.30519e+08	2.41521e+07	9.86006e+06	18.5046	0.278639	1.80586	1.63829	1.71646	C6H13O9P	Monosaccharides	HXXFSFRBOHSIMQ-FPRJBGLDSA-N	O=P(O)(O)O[C@H]1O[C@H](CO)[C@H](O)[C@H](O)[C@H]1O	C00446	---	HMDB0000645	Organic oxygen compounds	Organooxygen compounds	UP
NEG1694	1-Aminocyclopentane-1,3-Dicarboxylic Acid	13.53	172.06	[M-H2O-H]-	172.062	TRUE	1.14485e+08	1.00495e+08	8.8489e+07	8.25849e+07	9.0267e+07	8.84651e+07	7.02492e+07	7.10627e+07	3.54821e+07	5.84546e+07	6.80418e+07	9.63251e+07	0.0146489	1.41332	0.499092	6.66026e+07	1.97664e+07	8.06962e+06	29.6782	9.4131e+07	1.15496e+07	4.71512e+06	12.2697	0.253818	1.80262	1.71488	1.83419	C7H11NO4	Carboxylic acids and derivatives	YFYNOWXBIBKGHB-UHFFFAOYSA-N	NC1(CCC(C1)C(O)=O)C(O)=O	---	1310;59951972	HMDB0242328	Organic acids and derivatives	Carboxylic acids and derivatives	UP
POS21458	Poliumoside	5.293	769.253	[M+H]+	769.256	True	9.67592e+07	2610054	2.3975e+06	8.54652e+07	8.88989e+07	1.70131e+06	223157645	9.5687e+07	7.9581e+07	1.60845e+08	1.19485e+08	1.01206e+08	0.0174804	0.356212	-1.48919	1.29994e+08	5.34582e+07	2.18242e+07	41.1237	4.63054e+07	4.84149e+07	1.97653e+07	104.556	0.269269	1.7937	1.685	1.75745	C35H46O19	Oligosaccharides	YMWRMAOPKNYHMZ-LLVTZOIGSA-N	O=C(OC1C(OC(OCCC2=CC=C(O)C(O)=C2)C(O)C1OC3OC(C)C(O)C(O)C3O)COC4OC(C)C(O)C(O)C4O)C=CC5=CC=C(O)C(O)=C5	---	10373017	---	Organic oxygen compounds	Organooxygen compounds	DOWN
POS5360	Glycyl-Arginine	0.836	232.14	[M+H]+	232.14	True	4.59799e+08	3.31332e+08	3.26607e+08	5.85896e+08	4.95887e+08	4.2708e+08	5.30129e+08	5.39544e+08	5.17225e+08	5.12389e+08	6.46465e+08	6.74913e+08	0.0245028	0.767863	-0.381079	5.70111e+08	7.13793e+07	2.91405e+07	12.5203	4.37767e+08	9.96039e+07	4.06631e+07	22.7527	0.319291	1.78004	1.58715	1.61078	C8H17N5O3	Carboxylic acids and derivatives	JLXVRFDTDUGQEE-UHFFFAOYSA-N	NCC(O)=NC(CCCNC(N)=N)C(O)=O	---	333414	HMDB0028835	Organic acids and derivatives	Carboxylic acids and derivatives	DOWN
POS2469	5-Methyl DL-Glutamate	1.325	162.076	[M+H-H2O]+	162.077	True	5.29673e+08	4.33164e+08	3.65394e+08	5.59799e+08	5.28988e+08	6.05725e+08	2.87195e+08	3.49866e+08	5.04317e+08	3.31262e+08	4.22574e+08	2.34735e+08	0.0192028	1.41916	0.50504	3.54991e+08	9.64498e+07	3.93755e+07	27.1696	5.0379e+08	8.82882e+07	3.60435e+07	17.5248	0.278639	1.77973	1.67387	1.71664	C6H11NO4	Carboxylic acids and derivatives	ZGEYCCHDTIDZAE-BYPYZUCNSA-N	COC(=O)CC[C@H](N)C(O)=O	---	68662;6998933	HMDB0061715	Organic acids and derivatives	Carboxylic acids and derivatives	UP
POS3520	6-Hydroxymethyl-2,2-dimethyl-dihydro-furo(3,4-d)(1,3)dioxol-4-one	1.003	189.073	[M+H]+	189.076	True	6.73888e+08	5.5697e+08	7.51258e+08	6.61066e+08	6.25455e+08	5.13971e+08	4.84712e+08	4.11657e+08	1.55202e+08	6.30673e+08	4.95461e+08	1.95055e+08	0.0180684	1.59418	0.672814	3.9546e+08	1.8517e+08	7.55953e+07	46.8239	6.30434e+08	8.53352e+07	3.48379e+07	13.5359	0.272815	1.77664	1.66111	1.74308	C8H12O5	Ketals	NHHKFJCWLPPNCN-UHFFFAOYSA-N	O=C1OC(CO)C2OC(OC12)(C)C	---	---	---	---	---	UP
NEG5346	3-(benzimidazol-2-ylthiomethyl)-4-methoxybenzaldehyde	5.03	297.069	[M-H]-	297.07	TRUE	5.3868e+07	4.56177e+07	43232480	4.20588e+07	5.05126e+07	5.69428e+07	6.87314e+07	6.98018e+07	4.17567e+07	7.90932e+07	6.21632e+07	6.32633e+07	0.0214819	0.75942	-0.39703	6.41349e+07	1.25094e+07	5.10693e+06	19.5048	4.87054e+07	6.02391e+06	2.45925e+06	12.3681	0.287367	1.76964	1.70358	1.66793	C16H14N2O2S	Benzimidazoles	SYPXMILWPQNCMS-UHFFFAOYSA-N	COc1ccc(C=O)cc1CSc1nc2ccccc2[nH]1	---	975003	---	Organoheterocyclic compounds	Benzimidazoles	DOWN
NEG536	Erythronolactone	4.92	117.016	[M-H]-	117.019	TRUE	5.08225e+07	8.24047e+07	6.01811e+07	6.02262e+07	4.06226e+07	5.9213e+07	5.33207e+07	1.14005e+08	1.91944e+08	1.09327e+08	8.03359e+07	1.58881e+08	0.0203097	0.499383	-1.00178	1.17969e+08	5.06599e+07	2.06818e+07	42.9434	5.89117e+07	1.38223e+07	5.64292e+06	23.4627	0.27903	1.76697	1.63392	1.6923	C4H6O4	Gamma butyrolactones	SGMJBNSHAZVGMC-PWNYCUMCSA-N	O=C1OCC(O)C1O	---	5325915	HMDB0000349	Organoheterocyclic compounds	Lactones	DOWN
POS5959	6-[(1S,2R)-1,2-Dihydroxypentyl]-4-Methoxypyran-2-One	11.082	246.131	[M+2H]2+	246.134	True	6.66059e+07	4.63538e+07	2.165e+07	3.76264e+07	1.6082e+07	5.63787e+07	2.24846e+07	2.03176e+07	1.93816e+07	1.55894e+07	2.04526e+07	1.72671e+07	0.0236654	2.11871	1.08319	1.92488e+07	2.46568e+06	1.00661e+06	12.8095	4.07828e+07	1.96329e+07	8.0151e+06	48.1402	0.311118	1.76426	1.62516	1.62589	C11H16O5	Pyranones and derivatives	IQQUGRMXXJTLNW-KCJUWKMLSA-N	O=C1OC(=CC(OC)=C1)C(O)C(O)CCC	---	75411964	---	Organoheterocyclic compounds	Pyrans	UP
POS4886	2-(2-hydroxy-phenyl)-thiazole-4-carboxylic acid	0.857	222.019	[M+H]+	222.022	True	3.79721e+09	5.1923e+09	3.85235e+09	2.99668e+09	3.61895e+09	4.59596e+09	6.29664e+09	6.41376e+09	3.62315e+09	6.01375e+09	5.1926e+09	5.30771e+09	0.0196496	0.732274	-0.449545	5.4746e+09	1.03766e+09	4.23623e+08	18.9541	4.00891e+09	7.73443e+08	3.15757e+08	19.2931	0.278639	1.76412	1.7503	1.70665	C10H7NO3S	Thiazolecarboxylic acids and derivatives	UCVBEULMPJTLLH-UHFFFAOYSA-N	C1=CC=C(C(=C1)C2=NC(=CS2)C(=O)O)O	---	136077166	---	Organoheterocyclic compounds	Azoles	DOWN
NEG5855	2-(6-fluoroindol-3-yl)-N-(4-methoxyphenyl)-2-oxoacetamide	5.168	311.085	[M-H]-	311.084	TRUE	4.18423e+08	2.92675e+08	3.78119e+08	3.61776e+08	3.92145e+08	3.87175e+08	5.23513e+08	4.4245e+08	3.53819e+08	5.38708e+08	4.25854e+08	4.92738e+08	0.0208941	0.803114	-0.316324	4.62847e+08	6.92824e+07	2.82844e+07	14.9688	3.71719e+08	4.29536e+07	1.75357e+07	11.5554	0.283692	1.76334	1.65353	1.67998	C17H13FN2O3	Indoles	LJHJFWIXYMUJEG-UHFFFAOYSA-N	COc1ccc(N=C(O)C(=O)c2c[nH]c3cc(F)ccc23)cc1	---	16762233	---	Organoheterocyclic compounds	Indoles and derivatives	DOWN
NEG8569	N-[4-[1-[2-(6-methylpyridin-2-yl)ethyl]piperidine-4-carbonyl]phenyl]methanesulfonamide	6.243	400.167	[M-H]-	400.17	TRUE	2.67411e+07	1.17185e+07	2.61704e+07	2.62922e+07	2.39896e+07	3.86753e+07	4.74478e+07	5.6197e+07	2.06201e+07	6.17754e+07	4.16613e+07	3.88669e+07	0.0210211	0.576163	-0.79545	4.44281e+07	1.45187e+07	5.92722e+06	32.679	2.55978e+07	8.58324e+06	3.50409e+06	33.5311	0.283692	1.75883	1.7082	1.67734	C21H27N3O3S	Ketones	SRUISGSHWFJION-UHFFFAOYSA-N	O=C(C1=CC=C(C=C1)NS(=O)(=O)C)C2CCN(CCC3=NC(=CC=C3)C)CC2	C13776	---	HMDB0251662	Organic oxygen compounds	Organooxygen compounds	DOWN
POS8075	Aspermytin A	4.826	289.176	[2M+H]+	289.177	True	4.25745e+09	4.58725e+09	3.94681e+09	5.17177e+09	4.95048e+09	4.13286e+09	2.94284e+09	4.58711e+09	3.32759e+09	3.07415e+09	4.19854e+09	3.00404e+09	0.0173561	1.27975	0.355864	3.52238e+09	6.97744e+08	2.84853e+08	19.8089	4.50777e+09	4.81893e+08	1.96732e+08	10.6903	0.269269	1.75834	1.67275	1.76055	C16H26O3	Ketones	RYBXJAJHOPCXHS-RDUHTLEXSA-N	O=C(CCO)C1(C)C2CCC(C)CC2C=CC1(O)C	---	9993091	---	Organic oxygen compounds	Organooxygen compounds	UP
POS23078	alpha-Chaconine	6.716	852.51	[M+H]+	852.51	True	2.53799e+08	1.86975e+08	1.62887e+08	2.91517e+08	2.60143e+08	2.20987e+08	7.3229e+07	2.65166e+08	1.5211e+08	9.00854e+07	9.94121e+07	1.20724e+08	0.0200985	1.71883	0.781423	1.33454e+08	7.00355e+07	2.85919e+07	52.479	2.29385e+08	4.83604e+07	1.9743e+07	21.0827	0.278639	1.75793	1.64716	1.69684	C45H73NO14	Steroidal saponins	TYNQWWGVEGFKRU-OHIAVPKISA-N	OCC9OC(OC6CC5=CCC4C(CCC3(C)(C4(CC2N1CC(C)CCC1C(C)C23)))C5(C)CC6)C(OC7OC(C)C(O)C(O)C7(O))C(O)C9(OC8OC(C)C(O)C(O)C8(O))	C10796	---	HMDB0039353	Lipids and lipid-like molecules	Steroids and steroid derivatives	UP
NEG7666	Feruloyl quinic acid	5.618	367.098	[M-H]-	367.103	TRUE	1.73867e+07	1.60016e+07	1.83471e+07	2.52532e+07	2.58706e+07	2.04378e+07	1.1164e+07	2.27206e+07	1.15191e+07	6.9872e+06	1.3588e+07	1.19208e+07	0.019761	1.58277	0.662447	1.29833e+07	5.24818e+06	2.14256e+06	40.4226	2.05495e+07	4.147e+06	1.693e+06	20.1805	0.278639	1.75695	1.64688	1.70419	C17H20O9	Cyclic alcohols and derivatives	MOKUYUICRPXHER-UHFFFAOYSA-N	O=C(OC1CC(O)(C(=O)O)CC(O)C1O)C=CC2=CC=C(O)C(OC)=C2	---	10133609	HMDB0302684	Organic oxygen compounds	Organooxygen compounds	UP
NEG1182	Citramalic acid	1.084	147.026	[M-H]-	147.03	TRUE	4.6079e+08	8.22238e+08	6.73582e+08	5.12016e+08	8.52911e+08	7.73788e+08	3.80612e+08	4.12919e+08	2.13897e+08	4.84572e+08	4.12569e+08	6.45222e+08	0.0154026	1.60614	0.683599	4.24965e+08	1.40628e+08	5.74113e+07	33.0917	6.82554e+08	1.64438e+08	6.71317e+07	24.0916	0.253818	1.75291	1.72287	1.81241	C5H8O5	Fatty Acyls	XFTRTWQBIOMVPK-PYKBPPSDNA-N	CC(O)(CC(=O)O)C(=O)O	C02612	1081	HMDB0000426	Lipids and lipid-like molecules	Fatty Acyls	UP
POS1779	5-Hydroxymaltol	14.023	143.034	[M+NH4]+	143.034	True	3.41955e+08	2.76923e+08	3.18643e+08	2.97078e+08	1.60941e+08	1.55202e+08	2.13698e+08	1.52451e+08	1.08715e+08	9.37216e+07	2.23368e+08	1.32869e+08	0.0250496	1.6768	0.745711	1.54137e+08	5.3868e+07	2.19915e+07	34.9481	2.58457e+08	8.07439e+07	3.29636e+07	31.2408	0.321014	1.75036	1.58213	1.6012	C6H6O4	Pyrans	SSSNQLHKSUJJTE-UHFFFAOYSA-N	CC1=C(O)C(=O)C(O)=CO1	---	70627	HMDB0032988	Organoheterocyclic compounds	Pyrans	UP
POS9612	Phenylalanylarginine	4.259	322.187	[M+H]+	322.187	True	6.10818e+07	1.6138e+08	1.14742e+08	1.49789e+08	9.90886e+07	9.79335e+07	2.05303e+07	1.10145e+08	6.45934e+07	5.65433e+07	6.69199e+07	3.64182e+07	0.0188605	1.92599	0.945599	5.91917e+07	3.06773e+07	1.2524e+07	51.8271	1.14002e+08	3.68973e+07	1.50633e+07	32.3654	0.278639	1.74717	1.64328	1.72445	C15H23N5O3	Peptides	OZILORBBPKKGRI-RYUDHWBXSA-N	C1=CC=C(C=C1)C[C@@H](C(=O)N[C@@H](CCCN=C(N)N)C(=O)O)N	---	150903	HMDB0028989	Organic acids and derivatives	Carboxylic acids and derivatives	UP
POS3800	4-Chlorohippuric acid	10.885	196.017	[M+H]+	196.016	True	2.8539e+07	2.4015e+07	37459719	3.09034e+07	2.51112e+07	24285048	1.94565e+07	1.70583e+07	2.96859e+07	2.45712e+07	1.07608e+07	1.42836e+07	0.0277946	1.47055	0.556352	1.93027e+07	6.91064e+06	2.82126e+06	35.8014	2.83856e+07	5.20271e+06	2.124e+06	18.3287	0.331147	1.74043	1.60095	1.55604	C9H8ClNO3	Benzamides	COYZIYOEXGRBHQ-UHFFFAOYSA-N	O=C(O)CNC(=O)c1ccc(Cl)cc1	---	26009	---	Benzenoids	Benzene and substituted derivatives	UP
NEG6259	Citalopram	8.18	323.158	[M-H]-	323.157	TRUE	1.66675e+08	1.19029e+08	1.00852e+08	2.04227e+08	1.62629e+08	1.95304e+08	8.94934e+07	1.20893e+08	5.21955e+07	1.35229e+08	1.23176e+08	4.76685e+07	0.0195094	1.66835	0.738424	9.47758e+07	3.79083e+07	1.5476e+07	39.9978	1.58119e+08	4.10118e+07	1.6743e+07	25.9372	0.278639	1.73928	1.63289	1.70976	C20H21FN2O	Phenylbutylamines	WSEQXVZVJXJVFP-UHFFFAOYSA-N	N#CC1=CC=C2C(=C1)COC2(C3=CC=C(F)C=C3)CCCN(C)C	C07572	2771	HMDB0005038	Benzenoids	Benzene and substituted derivatives	UP
NEG8217	Tebufenozide	9.133	387.186	[M-H]-	387.185	TRUE	3.60126e+07	2.26013e+07	2.27442e+07	3.64225e+07	2.65121e+07	2.66987e+07	2.59643e+07	2.16367e+07	2.09076e+07	1.77678e+07	2.19893e+07	1.84508e+07	0.0254162	1.3494	0.432319	2.11194e+07	2.92906e+06	1.19578e+06	13.869	2.84985e+07	6.23419e+06	2.5451e+06	21.8755	0.321929	1.7365	1.5997	1.59489	C22H28N2O2	Benzoic acids and derivatives	QYPNKSZPJQQLRK-UHFFFAOYSA-N	O=C(NN(C(=O)C=1C=C(C=C(C1)C)C)C(C)(C)C)C2=CC=C(C=C2)CC	C18526	91773	HMDB0258764	Benzenoids	Benzene and substituted derivatives	UP
POS23045	[6-acetyl-14-[5-(3,5-dihydroxy-4-methoxy-6-methyloxan-2-yl)oxy-4-methoxy-6-methyloxan-2-yl]oxy-7,11-dimethyl-8-[(E)-2-methylbut-2-enoyl]oxy-2-oxapentacyclo[8.8.0.01,3.03,7.011,16]octadecan-9-yl] (E)-2-methylbut-2-enoate	6.713	850.49	[M+H]+	850.495	True	6.22503e+07	2.20067e+07	2.10591e+07	4.30074e+07	4.23757e+07	3.68523e+07	7.89e+06	3.94709e+07	1.70437e+07	5.52622e+06	1.63833e+07	1.51585e+07	0.0247058	2.24249	1.1651	1.69121e+07	1.20275e+07	4.91022e+06	71.118	3.79253e+07	1.53386e+07	6.26195e+06	40.4442	0.319291	1.73047	1.60162	1.6072	C45H68O14	Steroid esters	VQJMXGXETFHHGG-FWSOMWAYSA-N	O=C(OC1C(OC(=O)C(=CC)C)C2(C)C(C(=O)C)CCC32OC43CCC5CC(OC6OC(C)C(OC7OC(C)C(O)C(OC)C7O)C(OC)C6)CCC5(C)C14)C(=CC)C	---	71694448	---	Lipids and lipid-like molecules	Steroids and steroid derivatives	UP
POS23388	Solanine	6.684	868.504	[M+H]+	868.505	True	1.12091e+08	8.0286e+07	7.20706e+07	1.36428e+08	1.12263e+08	1.09421e+08	3.4144e+07	1.16345e+08	7.33679e+07	3.26297e+07	4.18824e+07	6.41941e+07	0.0235622	1.7171	0.779978	6.04272e+07	3.19872e+07	1.30587e+07	52.9351	1.0376e+08	2.36481e+07	9.65431e+06	22.7912	0.311118	1.72744	1.62719	1.62778	C45H73NO15	Steroidal saponins	ZGVSETXHNHBTRK-UHFFFAOYSA-N	C[C@@H]1[C@H]2CC[C@H](C)CN2[C@H]2C[C@H]3[C@@H]4CC=C5C[C@H](CC[C@]5(C)[C@H]4CC[C@]3(C)[C@@H]12)O[C@@H]1O[C@H](CO)[C@H](O)[C@H](O[C@@H]2O[C@H](CO)[C@@H](O)[C@H](O)[C@H]2O)[C@H]1O[C@@H]1O[C@@H](C)[C@H](O)[C@@H](O)[C@H]1O	C10820	9549171	HMDB0034202	Phenylpropanoids and polyketides	Depsides and depsidones	UP
NEG8293	(3,4-dimethoxyphenyl)-N-[(4-phenylpiperazinyl)methyl]carboxamide	6.126	390.162	[M-H]-	390.159	TRUE	2.40261e+07	2.70092e+07	1.50065e+07	2.5934e+07	2.4522e+07	2.31738e+07	1.89366e+07	2.01017e+07	1.26629e+07	1.85957e+07	1.93849e+07	1.46347e+07	0.0200895	1.33892	0.421071	1.73861e+07	3.00384e+06	1.22631e+06	17.2773	2.32786e+07	4.27812e+06	1.74653e+06	18.3779	0.278639	1.71865	1.62851	1.69703	C20H25N3O3	Phenylpiperazines	NLIFIKZJGHPTLC-UHFFFAOYSA-N	COc1ccc(C(O)=NCN2CCN(c3ccccc3)CC2)cc1OC	---	17370039	---	Organoheterocyclic compounds	Diazinanes	UP
POS12498	Nisoldipine	5.772	389.171	[2M+H]+	389.171	True	3.80697e+07	3.28753e+07	3.19966e+07	4.36028e+07	2.90193e+07	4.19894e+07	3.31078e+07	3.44749e+07	1.45901e+07	2.53772e+07	2.89469e+07	1.67035e+07	0.0274564	1.42006	0.505948	2.55334e+07	8.32734e+06	3.39962e+06	32.6135	3.62589e+07	5.86649e+06	2.39499e+06	16.1795	0.329693	1.71859	1.56892	1.56136	C20H24N2O6	Dihydropyridines	MRSJBSHLMOBYSH-UHFFFAOYSA-N	O=C(OC)C1=C(NC(=C(C(=O)OCC(C)C)C1C=2C=CC=C(C2)[N+](=O)[O-])C)C	C07699	10091655	HMDB0014545	Organoheterocyclic compounds	Pyridines and derivatives	UP
POS10749	Corticosterone	11.449	347.219	[M+H]+	347.222	True	7.04259e+07	4.11521e+07	5.98107e+07	3.00584e+07	3.86587e+07	4.78961e+07	1.41969e+07	2.8063e+07	3.97701e+07	3.47706e+07	3.15911e+07	3.25256e+07	0.0292675	1.5919	0.670748	3.01529e+07	8.72323e+06	3.56125e+06	28.93	4.80003e+07	1.48221e+07	6.05111e+06	30.8793	0.338128	1.71275	1.5805	1.53361	C21H30O4	21-hydroxysteroids	OMFXVFTZEKFJBZ-HJTSIMOOSA-N	C[C@]12CCC(=O)C=C1CC[C@@H]3[C@@H]2[C@H](C[C@]4([C@H]3CC[C@@H]4C(=O)CO)C)O	C02140	5753	HMDB0001547	Lipids and lipid-like molecules	Steroids and steroid derivatives	UP
NEG9422	N-{2-[2-methyl-5-(phenylmethoxy)indol-3-yl]ethyl}(1-methylpyrazol-5-yl)carboxa mide	5.547	433.188	[M-H]-	433.188	TRUE	2.7302e+07	2.33517e+07	2.72438e+07	2.39847e+07	2.41213e+07	1.88466e+07	1.6401e+07	2.56413e+07	9.36848e+06	1.43083e+07	2.26045e+07	1.19284e+07	0.0265503	1.44486	0.53093	1.67087e+07	6.27914e+06	2.56345e+06	37.5801	2.41417e+07	3.10798e+06	1.26883e+06	12.8739	0.326526	1.71162	1.61919	1.57593	C23H24N4O2	3-alkylindoles	VVHKAOSBXNEURJ-UHFFFAOYSA-N	Cc1[nH]c2ccc(OCc3ccccc3)cc2c1CCNC(=O)c1ccnn1C	---	619612	---	Organoheterocyclic compounds	Indoles and derivatives	UP
NEG11321	6-{7-Acetoxy-5-chloro-3-[(1E,3E)-3,5-dimethyl-1,3-heptadien-1-yl]-7-methyl-6,8-dioxo-7,8-dihydro-2(6H)-isoquinolinyl}norleucine	4.749	517.208	[M-H]-	517.211	TRUE	7.11049e+07	5.97131e+07	7.36403e+07	6.67026e+07	6.72518e+07	4.90748e+07	9.2747e+07	6.38262e+07	6.79521e+07	9.38809e+07	7.78453e+07	9.20624e+07	0.0287728	0.793521	-0.333659	8.13857e+07	1.34204e+07	5.47886e+06	16.4899	6.45813e+07	8.94881e+06	3.65334e+06	13.8567	0.338128	1.70941	1.56982	1.54102	C27H35ClN2O6	Azaphilones	QTKJPFQTRUDUFR-DWLYSLLYSA-N	O=C(OC1(C(=O)C(Cl)=C2C=C(C=CC(=CC(C)CC)C)N(C=C2C1=O)CCCCC(N)C(=O)O)C)C	---	51136259	---	Organoheterocyclic compounds	Azaphilones	DOWN
POS17003	[1-(7-Hydroxy-2,4b,8,8-Tetramethyl-4,4a,5,6,7,8a,9,10-Octahydro-3H-Phenanthren-2-Yl)-2-[3,4,5-Trihydroxy-6-(Hydroxymethyl)Oxan-2-Yl]Oxyethyl] Acetate	6.028	527.319	[M+2H]2+	527.321	True	2.82893e+07	3.36377e+07	3.80947e+07	1.34175e+07	1.7025e+07	1.07143e+07	1.43968e+07	1.70443e+07	6.8424e+06	1.07231e+07	1.28872e+07	3.14064e+06	0.0317369	2.17082	1.11824	1.08391e+07	5.11097e+06	2.08654e+06	47.1532	2.35297e+07	1.13646e+07	4.63957e+06	48.2988	0.354563	1.70425	1.54579	1.49844	C28H46O9	Diterpene glycosides	ARNXUXYPWUWNPP-RXENORMESA-N	O=C(OC(COC1OC(CO)C(O)C(O)C1O)C2(C=C3CCC4C(C)(C)C(O)CCC4(C)C3CC2)C)C	---	24066831	---	Lipids and lipid-like molecules	Prenol lipids	UP
POS953	Proline	0.941	116.071	[M+H]+	116.071	True	1.52612e+11	1.34449e+11	1.30637e+11	5.3611e+10	1.59515e+11	4.16298e+10	1.54883e+11	1.7567e+11	2.03283e+11	1.34127e+11	1.80691e+11	1.88698e+11	0.0256834	0.64824	-0.6254	1.72892e+11	2.47752e+10	1.01145e+10	14.3299	1.12076e+11	5.1224e+10	2.09121e+10	45.7049	0.321929	1.70002	1.61534	1.59035	C5H9NO2	Amino acids and derivatives	ONIBWKKTOPOVIA-BYPYZUCNSA-N	C1C[C@H](NC1)C(=O)O	C00148	145742;6971047	HMDB0000162	Organic acids and derivatives	Carboxylic acids and derivatives	DOWN
POS16528	beta-D-Glucopyranose, 6-O-beta-D-glucopyranosyl-1-O-[(2,6,6-trimethyl-1-cyclohexen-1-yl)carbonyl]-	5.753	510.255	[M+H]+	510.255	True	3.89688e+07	2.55387e+07	4.96782e+07	2.9979e+07	3.43269e+07	1.78766e+07	1.9234e+07	1.10831e+07	2.98304e+07	1.37203e+07	1.9894e+07	2.36264e+07	0.0318607	1.67281	0.742275	1.95647e+07	6.75565e+06	2.75798e+06	34.5298	3.2728e+07	1.10329e+07	4.50415e+06	33.7107	0.354563	1.69072	1.58772	1.49675	C22H36O12	Glycosyl compounds	URTXXFGOVQACIC-UHFFFAOYSA-N	O=C(OC1OC(COC2OC(CO)C(O)C(O)C2O)C(O)C(O)C1O)C3=C(C)CCCC3(C)C	---	45783214	---	Organic oxygen compounds	Organooxygen compounds	UP
POS6504	Glycerophosphocholine	0.889	258.11	[M+H]+	258.11	True	2.38647e+09	7.34279e+08	8.53793e+08	2.95271e+09	1.74991e+09	1.56232e+09	3.93401e+09	1.96906e+09	5.77287e+09	1.44892e+09	5.11478e+09	7.91549e+09	0.030486	0.391491	-1.35295	4.35919e+09	2.43228e+09	9.92974e+08	55.7966	1.70658e+09	8.6144e+08	3.51681e+08	50.4775	0.344749	1.68686	1.57003	1.5159	C8H20NO6P	Glycerophosphocholines	SUHOQUVVVLNYQR-MRVPVSSYSA-N	O=P([O-])(OCC[N+](C)(C)C)OCC(O)CO	C00670	71920	HMDB0000086	Lipids and lipid-like molecules	Glycerophospholipids	DOWN
POS3530	N6-Acetyl-L-lysine	1.452	189.123	[M+H]+	189.123	True	1.89218e+09	1.63231e+09	1.99643e+09	1.49645e+09	1.50661e+09	1.27088e+09	1.195e+09	1.3018e+09	1.19981e+09	1.17875e+09	1.33548e+09	1.6125e+09	0.0290506	1.252	0.324238	1.30389e+09	1.64068e+08	6.69806e+07	12.583	1.63248e+09	2.70185e+08	1.10303e+08	16.5507	0.338128	1.68684	1.57071	1.53685	C8H16N2O3	Amino acids and derivatives	DTERQYGMUDWYAZ-UHFFFAOYSA-N	O=C(O)C(N)CCCCN=C(O)C	C02727	92832	HMDB0000206	Organic acids and derivatives	Carboxylic acids and derivatives	UP
POS1135	3-Aminopicolinaldehyde	1.802	123.055	[M+NH4]+	123.055	True	4.52239e+09	4.59833e+09	4.91894e+09	3.29769e+09	4.09967e+09	3.31859e+09	6.21092e+09	3.82044e+09	8.18739e+09	5.19826e+09	5.14871e+09	8.21778e+09	0.0274144	0.673009	-0.571302	6.13058e+09	1.77558e+09	7.24876e+08	28.9626	4.12594e+09	6.85226e+08	2.79742e+08	16.6078	0.329693	1.68134	1.58816	1.56202	C6H6N2O	Pyridines and derivatives	QNJCRBZVUFRESB-UHFFFAOYSA-N	NC1=C(C=O)N=CC=C1	---	12204009	HMDB0245820	Organoheterocyclic compounds	Pyridines and derivatives	DOWN
NEG5120	N-Fructosyl pyroglutamate	2.245	290.084	[M-H]-	290.087	TRUE	3.38009e+08	2.09174e+08	1.78183e+08	2.85936e+08	2.64312e+08	2.92754e+08	1.99933e+08	2.79266e+08	1.01222e+08	2.0678e+08	1.03341e+08	6.95587e+07	0.0323175	1.63355	0.708007	1.60017e+08	8.10581e+07	3.30918e+07	50.656	2.61395e+08	5.85066e+07	2.38852e+07	22.3825	0.354563	1.67981	1.52879	1.49056	C11H17NO8	N-Fructosyl amino acids	VMOJEEZNLOLYBG-UHFFFAOYNA-N	O=C(O)C1N(C(=O)CC1)CC2(O)(OC(CO)C(O)C2(O))	---	---	---	---	---	UP
NEG1358	2-(methylethylidene)butanedioic acid	5.953	157.047	[M-H]-	157.051	TRUE	2.41796e+07	1.45053e+07	1.65505e+07	1.64601e+07	1.63912e+07	1.40129e+07	1.30246e+07	1.41159e+07	1.26143e+07	9.51417e+06	1.55878e+07	1.19911e+07	0.0343142	1.32859	0.409898	1.2808e+07	2.0513e+06	837440	16.0158	1.70166e+07	3.67574e+06	1.50061e+06	21.6009	0.358477	1.67866	1.52484	1.46453	C7H10O4	Branched fatty acids	GYXGAEAOIFNGAE-UHFFFAOYSA-N	CC(C)=C(CC(=O)O)C(=O)O	---	521840	---	Lipids and lipid-like molecules	Fatty Acyls	UP
POS16307	3-Deoxo-3Beta-Hydroxymexicanolide 16-Enol Ether	5.956	502.283	[2M+H]2+	502.28	True	5.54774e+07	1.06025e+08	6.15962e+07	5.75685e+07	5.69456e+07	3.90039e+07	2.47327e+07	4.9025e+07	3.72628e+07	4.05894e+07	3.70155e+07	3.48985e+07	0.0259654	1.6849	0.752665	3.7254e+07	7.90024e+06	3.22526e+06	21.2064	6.27693e+07	2.2589e+07	9.22194e+06	35.9874	0.321929	1.67621	1.57329	1.58561	C28H36O7	Naphthopyrans	WJHQHAFOOMOTBJ-MSHADUKESA-N	O=C(OC)CC1C2(C(=O)C(CC3=C4C=C(OC)OC(C5=COC=C5)C4(C)CCC32)C(O)C1(C)C)C	---	6708594	---	Organoheterocyclic compounds	Naphthopyrans	UP
NEG10627	Dihydrogedunin	5.388	483.239	[M-H]-	483.239	TRUE	1.67072e+09	1.84188e+09	1.49331e+09	1.9974e+09	1.72105e+09	1.86093e+09	1.43209e+09	1.76163e+09	1.23628e+09	1.32e+09	1.7242e+09	1.29622e+09	0.0273306	1.20693	0.271343	1.46174e+09	2.27165e+08	9.27399e+07	15.5408	1.76422e+09	1.75358e+08	7.15897e+07	9.93972	0.329693	1.66959	1.56989	1.56335	C28H36O7	Limonoids	ROWFSYNHZPRCKO-UHFFFAOYSA-N	O=C(OC1CC2C(C(=O)CCC2(C)C3CCC4(C)C(OC(=O)C5OC54C13C)C6=COC=C6)(C)C)C	---	542117	---	Lipids and lipid-like molecules	Prenol lipids	UP
POS9117	Nauclafin	1.964	312.111	[M+H]+	312.113	True	8.02471e+08	2.40684e+08	2.66362e+08	4.9309e+08	4.63787e+08	6.51967e+08	1.81823e+08	3.35115e+08	2.10991e+08	2.84282e+08	3.36531e+08	1.83999e+08	0.0332833	1.90402	0.929046	2.55457e+08	7.24633e+07	2.9583e+07	28.3662	4.86394e+08	2.1756e+08	8.88187e+07	44.7293	0.357794	1.65881	1.53504	1.47777	C20H13N3O	Beta carbolines	OLOYVFQOIBGLFJ-UHFFFAOYSA-N	O=C1C2=CN=CC=3C=CC(C32)=C4C=5NC=6C=CC=CC6C5CCN14	---	14313083	---	Organoheterocyclic compounds	Indoles and derivatives	UP
NEG9400	N-(4-acetylphenyl)-2-{4-[(7-methyl-2-oxochromen-4-yl)methyl]piperazinyl}acetam ide	5.042	432.194	[M-H2O-H]-	432.193	TRUE	8.99878e+07	7.57994e+07	8.45538e+07	7.30616e+07	8.11594e+07	6.77608e+07	1.12372e+08	8.24741e+07	8.25308e+07	8.82525e+07	9.30815e+07	1.14728e+08	0.032187	0.823667	-0.279868	9.55732e+07	1.44956e+07	5.91779e+06	15.167	7.87205e+07	8.09442e+06	3.30453e+06	10.2825	0.354563	1.65258	1.53263	1.49232	C25H27N3O4	Ketones	KPWWSZUABJZBGM-UHFFFAOYSA-N	CC(=O)c1ccc(NC(=O)CN2CCN(Cc3cc(=O)oc4cc(C)ccc34)CC2)cc1	---	17251259	---	Organic oxygen compounds	Organooxygen compounds	DOWN
POS8200	Terbinafine	0.865	292.205	[M+H]+	292.206	True	2.60991e+08	3.87327e+08	5.0533e+08	2.71118e+08	2.83811e+08	2.98819e+08	3.33219e+08	2.62511e+08	8.46586e+06	2.88604e+08	3.36212e+07	6.5566e+07	0.0377271	2.02361	1.01693	1.65331e+08	1.4473e+08	5.90857e+07	87.5394	3.34566e+08	9.51176e+07	3.88316e+07	28.4301	0.377528	1.65233	1.50755	1.42335	C21H25N	Naphthalenes	DOMXUEMWDBAQBQ-WEVVVXLNSA-N	CC(C)(C)C#CC=CCN(C)CC1=CC=CC2=CC=CC=C21	C08079	---	HMDB0014995	Benzenoids	Naphthalenes	UP
NEG8075	ethyl 6-(4-hydroxy-3-methoxyphenyl)-4-phenyl-2-thioxo-1,3,6-trihydropyrimidine -5-carboxylate	4.219	383.109	[M-H2O-H]-	383.107	TRUE	5.59825e+07	8.92654e+07	1.33957e+08	1.23845e+08	1.22094e+08	4.06073e+07	4.2599e+07	2.34057e+08	3.24831e+08	1.74451e+08	1.52805e+08	3.5871e+08	0.0378766	0.439434	-1.18628	2.14575e+08	1.16886e+08	4.77186e+07	54.4732	9.42917e+07	3.89731e+07	1.59107e+07	41.3325	0.377528	1.65143	1.50778	1.42163	C20H20N2O4S	Cinnamic acid esters	NCLGVWTUJZAGRW-UHFFFAOYSA-N	CCOC(=O)C1=C(c2ccccc2)N=C(S)NC1c1ccc(O)c(OC)c1	---	19577939	---	Phenylpropanoids and polyketides	Cinnamic acids and derivatives	DOWN
POS18177	LPI(17:0)	6.03	587.317	[2M+H]2+	587.319	True	1.25115e+07	2.3014e+07	2.76165e+07	1.27464e+07	1.5996e+07	9.71952e+06	1.14801e+07	3.85157e+06	9.57466e+06	9.31019e+06	1.21489e+07	9.86066e+06	0.0337926	1.80706	0.853644	9.37102e+06	2.92964e+06	1.19602e+06	31.2628	1.6934e+07	6.94413e+06	2.83493e+06	41.007	0.357873	1.64869	1.52615	1.47118	C26H46D5O12P	Lysophosphatidylinositols	KNQQEDTUCAXLKN-DVZWKPPRSA-N	[H]C(O)(C([H])([H])OC(=O)CCCCCCCCCCCCCCCC)C([H])([H])OP(=O)(O)OC1C(O)C(O)C(O)C(O)C1O	---	---	---	Lipids and lipid-like molecules	Glycerophospholipids	UP
NEG6335	Aristolochic acid C	6.422	326.03	[M-H]-	326.031	TRUE	6.46652e+06	3.79261e+06	4.079e+06	6.479e+06	5.44961e+06	8.64796e+06	2.44341e+06	5.25058e+06	2.04942e+06	2.96335e+06	5.71352e+06	1.17391e+06	0.0344698	1.78189	0.833409	3.2657e+06	1.81956e+06	742834	55.7175	5.81912e+06	1.79601e+06	733217	30.8639	0.358477	1.64487	1.51359	1.46256	C16H9NO7	Aristolochic acids and derivatives	NBFGYDJKTHENDP-UHFFFAOYSA-N	OC(=O)C1=CC2=C(OCO2)C2=C1C(=CC1=CC=C(O)C=C21)[N+]([O-])=O	---	165274	---	Benzenoids	Phenanthrenes and derivatives	UP
POS6865	Lurasidone hydrochloride	4.742	265.123	[M+2H]2+	265.124	True	5.10486e+08	4.89842e+08	3.49734e+08	3.28329e+08	2.78082e+08	4.03939e+08	7.73476e+08	3.52643e+08	5.34252e+08	8.09532e+08	4.31393e+08	7.5341e+08	0.0345548	0.645855	-0.630718	6.09118e+08	1.95433e+08	7.97852e+07	32.0846	3.93402e+08	9.22611e+07	3.76655e+07	23.4521	0.358477	1.64391	1.55413	1.46149	C28H37ClN4O2S	N-arylpiperazines	NEKCRUIRPWNMLK-SCIYSFAVSA-N	Cl.O=C1N(C(=O)C2C1C3CCC2C3)CC4CCCCC4CN5CCN(C6=NSC=7C=CC=CC76)CC5	---	11237860;139083514	---	Organoheterocyclic compounds	Diazinanes	DOWN
POS18131	Caracurine V	5.87	585.324	[M+2H]2+	585.322	True	3.06474e+07	6.40911e+07	4.58941e+07	4.24657e+07	2.64588e+07	2.41605e+07	2.31125e+07	3.02308e+07	1.97754e+07	2.65365e+07	2.15591e+07	1.68016e+07	0.033162	1.69341	0.759933	2.30026e+07	4.81035e+06	1.96382e+06	20.9122	3.89529e+07	1.50754e+07	6.15453e+06	38.7017	0.357794	1.64351	1.52283	1.47936	C38H40N4O2	Strychnos alkaloidsInChIKey	CIRUUTNLDXXBKU-HCKBHOMASA-N	[H][C@]12[C@]3(C(C=CC=C4)=C4N1[C@@](OCC=C5[C@]6([H])C[C@@]7([H])[C@@]8(CCN7C5)C9=C%10C=CC=C9)([H])[C@@]6([H])[C@]8([H])N%10[C@@]%11([H])[C@]2([H])[C@@]%12([H])C%13)[C@@]%13([H])N(CC%12=CCO%11)CC3	C09100	168927	---	Alkaloids and derivatives	Strychnos alkaloids	UP
NEG1846	Mannosamine	0.801	178.069	[M-H]-	178.072	TRUE	1.48382e+08	1.06566e+08	1.24368e+08	9.40522e+07	7.64196e+07	1.09903e+08	1.49787e+08	1.35498e+08	2.23596e+08	1.1019e+08	1.54135e+08	2.41626e+08	0.0301845	0.65005	-0.621378	1.69139e+08	5.18193e+07	2.11552e+07	30.6372	1.09949e+08	2.47926e+07	1.01215e+07	22.5493	0.344749	1.64241	1.5649	1.52022	C6H13NO5	Monosaccharides	MSWZFWKMSRAUBD-CBPJZXOFSA-N	C([C@@H]1[C@H]([C@@H]([C@@H](C(O1)O)N)O)O)O	C03570	440049	---	Organic oxygen compounds	Organooxygen compounds	DOWN
NEG7986	Mmv676476	12.238	379.153	[2M-H]-	379.155	TRUE	1.9816e+08	1.29129e+08	1.39136e+08	9.87498e+07	1.36401e+08	1.55215e+08	1.68412e+08	166379942	2.40809e+08	1.9374e+08	1.56127e+08	2.29494e+08	0.0305187	0.741836	-0.430828	1.92493e+08	3.54665e+07	1.44792e+07	18.4248	1.42799e+08	3.28651e+07	1.34171e+07	23.015	0.344749	1.64059	1.55176	1.51543	C23H24O5	Coumarins and derivatives	ZJNZAYMYKXAYNO-UHFFFAOYSA-N	O=C1Oc2c(ccc(OCc3cc(cc(c3)C)C)c2C)C(=C1CCC(=O)O)C	---	1294768	---	Phenylpropanoids and polyketides	Coumarins and derivatives	DOWN
POS21114	PC(16:1/18:2)	9.995	756.553	[M+H]+	756.554	True	576410	386785	103711	2.76907e+07	4.92903e+07	3.84218e+07	4.22566e+07	5.91395e+07	4.04379e+07	1.97083e+07	5.4392e+07	5.35147e+07	0.0385629	0.432252	-1.21006	4.49082e+07	1.43429e+07	5.85547e+06	31.9383	1.94116e+07	2.19644e+07	8.96693e+06	113.151	0.380372	1.6391	1.50606	1.41383	C42H78NO8P	Phosphatidylcholines	QJWDAOSZZYVBJZ-KXESGEQTSA-N	CCCCCC\C=C/CCCCCCCC(=O)OC[C@]([H])(COP([O-])(=O)OCC[N+](C)(C)C)OC(=O)CCCCCCC\C=C/C\C=C/CCCCC	---	24778768	HMDB0008006	Lipids and lipid-like molecules	Glycerophospholipids	DOWN
NEG97	Alanine	0.852	88.0376	[M-H]-	88.0404	TRUE	2.5502e+08	1.69441e+08	2.84402e+08	2.36283e+08	1.3241e+08	2.16973e+08	4.3868e+08	2.40196e+08	3.17893e+08	2.48464e+08	2.75559e+08	4.29395e+08	0.0289116	0.663797	-0.591186	3.25031e+08	8.87309e+07	3.62242e+07	27.2992	2.15755e+08	5.61577e+07	2.29263e+07	26.0285	0.338128	1.63387	1.55554	1.53893	C3H7NO2	Amino acids and derivatives	QNAYBMKLOCPYGJ-REOHCLBHSA-N	O=C(O)C(N)C	C00041	71080;7311725	HMDB0000161	Organic acids and derivatives	Carboxylic acids and derivatives	DOWN
POS6964	5'-Amino-5'-deoxyadenosine	1.392	267.12	[M+2H]2+	267.12	True	2.29472e+08	2.52629e+08	2.58121e+08	2.17049e+08	1.48401e+08	1.69553e+08	3.58661e+08	1.97184e+08	2.79663e+08	4.28459e+08	2.89382e+08	2.65619e+08	0.0361426	0.701071	-0.512367	3.03161e+08	8.02025e+07	3.27425e+07	26.4554	2.12538e+08	4.46174e+07	1.8215e+07	20.9927	0.369364	1.62804	1.54122	1.44198	C10H14N6O3	5'-deoxyribonucleosides	GVSGUDGNTHCZHI-UHFFFAOYSA-N	NCC1OC(C(O)C1O)N1C=NC2=C(N)N=CN=C12	---	266234	HMDB0246876	Nucleosides, nucleotides, and analogues	5'-deoxyribonucleosides	DOWN
NEG6722	Griseofulvic Acid	5.417	337.049	[M-H]-	337.048	TRUE	1.17146e+08	1.50374e+08	1.11806e+08	5.07498e+07	7.09193e+07	1.08139e+08	7.32088e+07	6.59895e+07	2.04497e+07	9.89284e+07	5.16369e+07	3.56599e+07	0.0387469	1.76115	0.816517	5.76455e+07	2.79968e+07	1.14297e+07	48.5672	1.01522e+08	3.54811e+07	1.44851e+07	34.949	0.380372	1.62742	1.51139	1.41176	C16H15ClO6	Benzofurans	KUTVEHNZHKAAAO-UHFFFAOYSA-N	O=C1C=C(O)C2(OC=3C(Cl)=C(OC)C=C(OC)C3C2=O)C(C)C1	---	5126442	---	Organoheterocyclic compounds	Benzofurans	UP
NEG8132	Coniferyl aldehyde + O-Hex	5.054	385.12	[M-H]-	385.12	TRUE	4.34067e+08	3.17461e+08	4.8826e+08	3.83827e+08	3.89655e+08	1.56381e+08	2.88677e+08	1.65912e+08	2.98033e+08	1.98686e+08	1.67504e+08	2.91758e+08	0.0410285	1.53814	0.621185	2.35095e+08	6.4379e+07	2.62826e+07	27.3843	3.61609e+08	1.15446e+08	4.71305e+07	31.9256	0.386225	1.61768	1.52452	1.38691	C16H20O8	Phenolic glycosides	PJFKUPRDDXTASO-UHFFFAOYSA-N	O=CC=CC=2C=CC(OC1OC(CO)C(O)C(O)C1(O))=C(OC)C=2	---	---	---	---	---	UP
NEG7660	4-[5-(benzimidazol-2-ylmethylthio)(1,3,4-oxadiazol-2-yl)]-1,2-dimethoxybenzene	3.111	367.088	[M-H]-	367.087	TRUE	2.85776e+06	8.17936e+06	4.07333e+06	3.35606e+06	6.58221e+06	3.86523e+06	3.96202e+06	2.53622e+06	276177	3.80894e+06	1.93877e+06	820986	0.0335505	2.16696	1.11567	2.22385e+06	1.51486e+06	618440	68.1189	4.81899e+06	2.09061e+06	853488	43.3827	0.357794	1.61482	1.53408	1.4743	C18H16N4O3S	Dimethoxybenzenes	JQZJJNCLTNFRAP-UHFFFAOYSA-N	COc1ccc(-c2nnc(SCc3nc4ccccc4[nH]3)o2)cc1OC	---	24323009	---	Benzenoids	Benzene and substituted derivatives	UP
NEG1779	2-Isopropylmalic acid	5.573	175.058	[M-H]-	175.061	TRUE	8.65257e+08	6.0396e+08	8.20073e+08	788468362	8.89918e+08	3.78912e+08	5.93399e+08	2.78234e+08	6.43318e+08	4.14125e+08	3.29549e+08	6.16338e+08	0.0389953	1.51188	0.59634	4.7916e+08	1.58619e+08	6.47561e+07	33.1036	7.24431e+08	1.97161e+08	8.04907e+07	27.216	0.380372	1.61401	1.5813	1.40899	C7H12O5	Hydroxy fatty acids	BITYXLXUCSKTJS-UHFFFAOYSA-N	CC(C)[C@@](CC(=O)O)(C(=O)O)O	C02504	5280523	HMDB0000402	Lipids and lipid-like molecules	Fatty Acyls	UP
POS8441	Methylthioadenosine	5.195	298.097	[M+H]+	298.097	True	2.24281e+08	2.19523e+08	2.51684e+08	2.03338e+08	2.30481e+08	1.64146e+08	3.34477e+08	2.11649e+08	2.03558e+08	3.38567e+08	2.66835e+08	3.19239e+08	0.0449416	0.772522	-0.372352	2.79054e+08	6.10257e+07	2.49137e+07	21.8688	2.15575e+08	2.97058e+07	1.21273e+07	13.7798	0.407952	1.60481	1.48815	1.34735	C11H15N5O3S	5'-deoxy-5'-thionucleosides	WUUGFSXJNOTRMR-IOSLPCCCSA-N	OC1C(O)C(OC1N2C=NC=3C(=NC=NC32)N)CSC	C00170	439176	HMDB0001173	Nucleosides, nucleotides, and analogues	5'-deoxyribonucleosides	DOWN
POS14200	5-[5-[[4-[5-aminopentyl(hydroxy)amino]-4-oxobutanoyl]amino]pentyl-hydroxyamino]-5-oxopentanoic acid	8.944	433.268	[M+H]+	433.266	True	2.57034e+08	2.4504e+08	1.28521e+08	3.12211e+08	3.25183e+08	3.95774e+08	1.4857e+08	2.45277e+08	1.58813e+08	2.31231e+08	1.56771e+08	8.96967e+07	0.0369156	1.61474	0.691304	1.71726e+08	5.76299e+07	2.35273e+07	33.5591	2.77294e+08	9.07021e+07	3.7029e+07	32.7097	0.372823	1.60057	1.50291	1.43279	C19H36N4O7	Straight chain fatty acids	XEKKUBLSBIYRJF-UHFFFAOYSA-N	ON(C(CCCC(O)=O)=O)CCCCCNC(CCC(N(CCCCCN)O)=O)=O	---	163175802	---	Lipids and lipid-like molecules	Fatty Acyls	UP
NEG12703	LPC(22:6)	6.464	598.348	[M-H]-	598.351	TRUE	1.11073e+06	3.13469e+06	1.13395e+06	1.89796e+06	1.74179e+06	261819	260808	830957	1.12011e+06	534331	263879	75045.4	0.0363308	3.00828	1.58894	514189	396886	162028	77.1869	1.54682e+06	968968	395579	62.6425	0.369364	1.59929	1.50438	1.43972	C30H50NO7P	Glycerophospholipids	LSOWKZULVQWMLY-APPDJCNMSA-N	CC\C=C/C\C=C/C\C=C/C\C=C/C\C=C/C\C=C/CCC(=O)OC(CO)COP([O-])(=O)OCC[N+](C)(C)C	---	10415542	HMDB0010404	Lipids and lipid-like molecules	Glycerophospholipids	UP
POS12839	2,6-dimethoxy-4-[(3-oxo(1,3-thiazolidino[3,2-a]benzimidazol-2-ylidene))methyl] phenyl acetate	1.151	397.082	[M+H]+	397.085	True	9.60075e+07	7.41964e+07	1.04697e+08	1.08074e+08	9.93357e+07	4.53779e+07	1.39235e+08	1.11605e+08	2.54154e+08	1.03389e+08	1.10743e+08	2.71068e+08	0.0407823	0.532914	-0.908025	1.65032e+08	7.67507e+07	3.13333e+07	46.5065	8.7948e+07	2.40064e+07	9.80055e+06	27.2961	0.386225	1.59917	1.51711	1.38953	C20H16N2O5S	Phenol esters	ZAWRBZSIRVFBPV-LICLKQGHSA-N	COc1cc(C=c2sc3nc4ccccc4n3c2=O)cc(OC)c1OC(C)=O	---	1271302	---	Benzenoids	Phenol esters	DOWN
POS4944	Glycyl-L-phenylalanine	5.187	223.107	[M+H]+	223.108	True	1.74956e+09	2.42293e+09	2.72015e+09	1.72167e+09	2.09199e+09	1.30023e+09	9.36545e+08	1.80646e+09	1.64008e+09	1.01294e+09	1.42879e+09	1.58316e+09	0.0407882	1.42799	0.51399	1.40133e+09	3.52654e+08	1.4397e+08	25.1656	2.00109e+09	5.16874e+08	2.11013e+08	25.8296	0.386225	1.59911	1.49013	1.38947	C11H14N2O3	Peptides	JBCLFWXMTIKCCB-VIFPVBQESA-N	C1=CC=C(C=C1)C[C@@H](C(=O)O)NC(=O)CN	---	92953;1549344	HMDB0028848	Organic acids and derivatives	Carboxylic acids and derivatives	UP
NEG1744	N-Acetylaspartic acid	1.58	174.037	[M-H]-	174.041	TRUE	2.35377e+07	3.18406e+07	2.22587e+07	1.81155e+07	7.51112e+06	2.91041e+07	1.48549e+07	8.08114e+06	2.02353e+06	9.67677e+06	2.38569e+07	9.27249e+06	0.0430411	1.95332	0.965925	1.12943e+07	7.39558e+06	3.01923e+06	65.4807	2.20613e+07	8.65715e+06	3.53427e+06	39.2413	0.402685	1.59439	1.47096	1.36612	C6H9NO5	Amino acids and derivatives	OTCCIMWXFLJLIA-BYPYZUCNSA-N	CC(O)=N[C@@H](CC(=O)O)C(=O)O	C01042	97508	HMDB0000812	Organic acids and derivatives	Carboxylic acids and derivatives	UP
NEG1408	Alanylalanine	0.895	159.074	[M-H]-	159.078	TRUE	1.26204e+08	2.76576e+08	2.89473e+08	1.66449e+08	1.50571e+08	9.70933e+07	7.25651e+07	1.62993e+08	1.14254e+08	9.08229e+07	9.71903e+07	8.11695e+07	0.0440344	1.78736	0.83783	1.03166e+08	3.259e+07	1.33048e+07	31.5899	1.84394e+08	8.00158e+07	3.26663e+07	43.3938	0.405909	1.58925	1.46393	1.35621	C6H12N2O3	Peptides	DEFJQIDDEAULHB-UHFFFAOYSA-N	O=C(O)C(N=C(O)C(N)C)C	C00993	---	HMDB0003459	Organic acids and derivatives	Carboxylic acids and derivatives	UP
POS16355	6-Hydroxyangolensic acid methyl ester	5.333	504.261	[M+2H]2+	504.259	True	3.96575e+07	4.87051e+07	2.34326e+07	1.59644e+07	5.04761e+07	7.80805e+06	1.55468e+07	1.34733e+07	1.06352e+07	6.95092e+06	2.32623e+07	6.34891e+06	0.0391596	2.44096	1.28745	1.27029e+07	6.29153e+06	2.5685e+06	49.5283	3.10073e+07	1.78266e+07	7.27769e+06	57.4918	0.380372	1.58698	1.48337	1.40716	C27H34O8	Limonoids	GOYZKWCPWBKPIG-PIBNMVDFSA-N	O=C1OC(C2=COC=C2)C3(C)CCC4C(=C)C3(OC5CC(=O)C(C)(C)C(C(O)C(=O)OC)C54C)C1	---	23983734	---	Lipids and lipid-like molecules	Prenol lipids	UP
NEG9546	N-(2,6-dimethylphenyl)-2-{2-oxo-4-[N-benzylcarbamoyl]hydroquinolyl}acetamide	4.857	438.183	[M-H2O-H]-	438.182	TRUE	1.22725e+08	9.30538e+07	7.20814e+07	1.89139e+08	1.38473e+08	1.08603e+08	7.21691e+07	8.61208e+07	6.40241e+07	5.40135e+07	1.10806e+08	6.78217e+07	0.0360228	1.59153	0.670414	7.58259e+07	2.01103e+07	8.20998e+06	26.5216	1.20679e+08	4.06897e+07	1.66115e+07	33.7173	0.369364	1.58464	1.51876	1.44342	C27H25N3O3	Quinoline carboxamides	VINOAFPEWPTSHR-UHFFFAOYSA-N	Cc1cccc(C)c1N=C(O)Cn1c(=O)cc(C(O)=NCc2ccccc2)c2ccccc21	---	25238704	---	Organoheterocyclic compounds	Quinolines and derivatives	UP
POS6630	Lys-Ile	2.221	260.196	[M+H]+	260.197	True	1.75245e+09	2.03921e+09	3.223e+09	1.43102e+09	1.5585e+09	1.02968e+09	9.27018e+08	1.3627e+09	1.20966e+09	9.2328e+08	1.26092e+09	1.08414e+09	0.0491306	1.63037	0.705198	1.12795e+09	1.80913e+08	7.38575e+07	16.0391	1.83898e+09	7.56725e+08	3.08932e+08	41.1492	0.414073	1.58232	1.43467	1.30865	C12H25N3O3	Peptides	FMIIKPHLJKUXGE-GUBZILKMSA-N	CC[C@H](C)[C@@H](C(=O)O)NC(=O)[C@H](CCCCN)N	---	7010499	HMDB0028954	Organic acids and derivatives	Carboxylic acids and derivatives	UP
POS5623	Gly-Tyr	4.419	239.102	[M+H]+	239.103	True	2.15589e+08	1.2146e+09	1.20054e+09	6.5081e+08	5.50461e+08	3.38819e+08	1.84381e+08	4.33561e+08	4.17768e+08	3.12538e+08	1.65619e+08	1.76258e+08	0.0453533	2.46776	1.3032	2.81687e+08	1.23767e+08	5.05275e+07	43.9376	6.95135e+08	4.25462e+08	1.73694e+08	61.2057	0.409254	1.57344	1.4484	1.34339	C11H14N2O4	Dipeptides	XBGGUPMXALFZOT-UHFFFAOYSA-N	O=C(O)C(N=C(O)CN)CC1=CC=C(O)C=C1	---	---	HMDB0028853	Organic acids and derivatives	Carboxylic acids and derivatives	UP
NEG10324	2-[1-(4-methoxyphenyl)(1,2,3,4-tetrahydrobeta-carbolin-2-yl)]-N-(4-methylpheny l)acetamide	10.686	470.209	[M-H]-	470.209	TRUE	1.09323e+07	9.96106e+06	9.15535e+06	1.24004e+07	9.3009e+06	4.78378e+06	7.40853e+06	5.76689e+06	1.08652e+06	9.77615e+06	6.39585e+06	1.48397e+06	0.0404805	1.77122	0.824746	5.31965e+06	3.41215e+06	1.393e+06	64.1423	9.42229e+06	2.57065e+06	1.04946e+06	27.2826	0.386225	1.57342	1.49093	1.39275	C27H27N3O2	Harmala alkaloids	SISSIOUECFLRBO-UHFFFAOYSA-N	COc1ccc(C2c3[nH]c4ccccc4c3CCN2CC(=O)Nc2ccc(C)cc2)cc1	---	17123900	---	Alkaloids and derivatives	Harmala alkaloids	UP
POS16692	Sodium taurocholate monohydrate	5.715	516.302	[M+H]+	516.299	True	4.0699e+07	5.32193e+07	8.43557e+07	4.55162e+07	3.54333e+07	2.43157e+07	3.00273e+07	2.54501e+07	1.71071e+07	2.0726e+07	4.5143e+07	1.84938e+07	0.0493025	1.80659	0.853268	2.61579e+07	1.04505e+07	4.26641e+06	39.9518	4.72565e+07	2.06107e+07	8.41428e+06	43.6145	0.414073	1.56831	1.4342	1.30713	C26H46NNaO8S	Taurinated bile acids and derivatives	RDAJAQDLEFHVNR-NEMAEHQESA-M	[Na+].O=C(NCCS(=O)(=O)[O-])CCC(C)C1CCC2C3C(O)CC4CC(O)CCC4(C)C3CC(O)C12C.O	---	23687511	---	Lipids and lipid-like molecules	Steroids and steroid derivatives	UP
POS9269	Propane-1,3-Diyl Bis(4-Aminobenzoate)	7.349	315.133	[M+H]+	315.134	True	2.61191e+07	2.66055e+07	2.78952e+07	3.8589e+07	3.97761e+07	3.87775e+07	2.63676e+07	2.51836e+07	1.06014e+07	3.20256e+07	2.74589e+07	1.05416e+07	0.0402033	1.49618	0.581279	2.20298e+07	9.17321e+06	3.74495e+06	41.6401	3.29604e+07	6.70548e+06	2.7375e+06	20.3441	0.386225	1.56767	1.48696	1.39574	C17H18N2O4	Benzoic acid esters	YPACMOORZSDQDQ-UHFFFAOYSA-N	NC1=CC=C(C=C1)C(=O)OCCCOC(=O)C1=CC=C(N)C=C1	---	93312	---	Benzenoids	Benzene and substituted derivatives	UP
POS16662	Platyphylloside	4.746	515.225	[2M+H]+	515.226	True	2.30601e+09	2.182e+09	1.54251e+09	1.91597e+09	1.81495e+09	2.58534e+09	3.36099e+09	2.31225e+09	2.12226e+09	3.22336e+09	3.00742e+09	2.13692e+09	0.0447019	0.763883	-0.388576	2.69386e+09	5.66798e+08	2.31394e+08	21.0403	2.0578e+09	3.74153e+08	1.52747e+08	18.1822	0.407952	1.56646	1.52742	1.34967	C25H32O9	Curcuminoids	PVPDIJGSCANSAG-JSFAVJLPSA-N	O=C(CCC1=CC=C(O)C=C1)CC(OC2OC(CO)C(O)C(O)C2O)CCC3=CC=C(O)C=C3	---	14833392	---	Phenylpropanoids and polyketides	Diarylheptanoids	DOWN
NEG11242	(2E)-3-(3,4-dimethoxyphenyl)-1-[1-(4-methoxyphenyl)(1,2,3,4-tetrahydrobeta-car bolin-2-yl)]prop-2-en-1-one	4.755	513.204	[2M-H]-	513.203	TRUE	3.89871e+08	3.62861e+08	3.68394e+08	3.04616e+08	2.65433e+08	3.06713e+08	5.42399e+08	3.28389e+08	3.63547e+08	5.72885e+08	4.11379e+08	3.99116e+08	0.0439314	0.763219	-0.389831	4.36286e+08	9.88474e+07	4.03543e+07	22.6566	3.32981e+08	4.78344e+07	1.95283e+07	14.3655	0.405909	1.56571	1.51286	1.35722	C29H28N2O4	Harmala alkaloids	MMXRVDKVOINEFC-OQLLNIDSSA-N	COc1ccc(C2c3[nH]c4ccccc4c3CCN2C(=O)C=Cc2ccc(OC)c(OC)c2)cc1	---	17112385	---	Alkaloids and derivatives	Harmala alkaloids	DOWN
NEG6861	6-(2-1,2,3,4-tetrahydroisoquinolylsulfonyl)-1,3,4-trihydroquinolin-2-one	0.922	341.094	[M-H]-	341.097	TRUE	1.02458e+07	1.17464e+07	8.69272e+06	1.50315e+07	1.00873e+07	8.32914e+06	1.61393e+07	1.7634e+07	1.19688e+07	1.38497e+07	1.0722e+07	1.34024e+07	0.0481484	0.766074	-0.384445	1.39527e+07	2.56983e+06	1.04913e+06	18.4182	1.06888e+07	2.45307e+06	1.00146e+06	22.9499	0.414073	1.55727	1.50011	1.31742	C18H18N2O3S	Hydroquinolones	NCDYPYGOVNWUMY-UHFFFAOYSA-N	O=C1CCc2cc(S(=O)(=O)N3CCc4ccccc4C3)ccc2N1	---	5091585	---	Organoheterocyclic compounds	Quinolines and derivatives	DOWN
NEG6160	2-purin-6-ylthio-N-(1,1,3,3-tetramethylbutyl)acetamide	5.766	320.157	[M-H]-	320.155	TRUE	2.3334e+07	2.90407e+07	3.63165e+07	2.82313e+07	2.57826e+07	1.96748e+07	1.32236e+07	2.7686e+07	1.98195e+07	1.93964e+07	2.2036e+07	1.921e+07	0.0462141	1.33787	0.419941	2.02286e+07	4.68715e+06	1.91352e+06	23.1709	2.70633e+07	5.67511e+06	2.31685e+06	20.9697	0.414073	1.5568	1.46681	1.33523	C15H23N5OS	6-thiopurines	WXAZNUAUMPKEOY-UHFFFAOYSA-N	CC(C)(C)CC(C)(C)N=C(O)CSc1ncnc2[nH]cnc12	---	606343	---	Organoheterocyclic compounds	Imidazopyrimidines	UP
POS2772	Glyphosate	0.823	170.021	[M+H]+	170.021	True	2.23102e+08	2.26545e+08	2.69162e+08	2.34484e+08	2.57351e+08	2.38594e+08	2.49431e+08	2.8414e+08	3.12976e+08	2.16764e+08	3.21209e+08	3.43474e+08	0.0498133	0.838683	-0.253803	2.87999e+08	4.77097e+07	1.94774e+07	16.5659	2.4154e+08	1.80899e+07	7.38518e+06	7.48942	0.414073	1.55422	1.44753	1.30265	C3H8NO5P	Amino acids and derivatives	XDDAORKBJWWYJS-UHFFFAOYSA-N	O=C(O)CNCP(=O)(O)O	C01705	3496	HMDB0252891	Organic acids and derivatives	Carboxylic acids and derivatives	DOWN
POS15411	(6,6-Dimethylbicyclo[3.1.1]hept-2-yl)methyl 6-O-[(2R,3R,4R)-3,4-dihydroxy-4-(hydroxymethyl)tetrahydro-2-furanyl]-beta-D-glucopyranoside	8.949	471.224	[M+Na]+	471.22	True	5.07836e+07	5.37521e+07	3.53428e+07	7.82858e+07	7.09313e+07	6.435e+07	3.79988e+07	5.73659e+07	4.66231e+07	4.14246e+07	3.80332e+07	3.07415e+07	0.0441842	1.40152	0.486993	4.20312e+07	9.12477e+06	3.72517e+06	21.7095	5.89076e+07	1.54763e+07	6.31817e+06	26.2722	0.405909	1.54741	1.46557	1.35473	C21H36O10	Terpene glycosides	RSKTWDAINBIMPD-MCVCZSGFSA-N	CC1(C)C2CCC(CO[C@@H]3O[C@H](CO[C@@H]4OC[C@](O)(CO)[C@H]4O)[C@@H](O)[C@H](O)[C@H]3O)C1C2	---	60208841	---	Lipids and lipid-like molecules	Prenol lipids	UP
NEG3647	Tridecanedioic acid	8.39	243.157	[M-H]-	243.16	TRUE	1.08801e+07	1.95892e+07	1.6214e+07	9.96566e+06	8.72291e+06	4.31606e+06	7.3855e+06	5.88914e+06	2.68251e+06	4.31847e+06	7.311e+06	9.3989e+06	0.0494743	1.8842	0.91395	6.16425e+06	2.40311e+06	981064	38.9845	1.16147e+07	5.47062e+06	2.23337e+06	47.1009	0.414073	1.53392	1.42795	1.30562	C13H24O4	Long-chain fatty acids	DXNCZXXFRKPEPY-UHFFFAOYSA-N	C(CCCCCC(=O)O)CCCCCC(=O)O	---	10458	HMDB0002327	Lipids and lipid-like molecules	Fatty Acyls	UP
POS8660	Leu-Gly-Leu	5.946	302.207	[M+H]+	302.207	True	2.10768e+08	2.27562e+08	258887888	2.4517e+08	2.25419e+08	1.55524e+08	1.22511e+08	2.53929e+08	1.31334e+08	1.48965e+08	1.87845e+08	1.45518e+08	0.049189	1.33656	0.418525	1.65017e+08	4.90015e+07	2.00048e+07	29.6948	2.20555e+08	3.59801e+07	1.46888e+07	16.3134	0.414073	1.53298	1.47956	1.30813	C14H27N3O4	Peptides	HYIFFZAQXPUEAU-QWRGUYRKSA-N	CC(C)C[C@@H](C(=O)NCC(=O)N[C@@H](CC(C)C)C(=O)O)N	---	88047	---	Organic acids and derivatives	Carboxylic acids and derivatives	UP
NEG2276	Gluconic acid	0.872	195.047	[M-H]-	195.051	TRUE	8.34571e+08	7.40517e+08	8.81159e+08	5.84062e+08	5.5936e+08	5.83847e+08	9.65776e+08	7.08746e+08	9.22376e+08	7.72797e+08	8.24044e+08	1.07443e+09	0.0465045	0.794112	-0.332586	8.78028e+08	1.34821e+08	5.50406e+07	15.355	6.97252e+08	1.40881e+08	5.75144e+07	20.2052	0.414073	1.52192	1.44313	1.3325	C6H12O7	Medium-chain hydroxy acids and derivatives	RGHNJXZEOKUKBD-IBOZAKBINA-N	O=C(O)[C@H](O)[C@@H](O)[C@H](O)[C@H](O)CO	C00257	604	HMDB0000625	Organic oxygen compounds	Organooxygen compounds	DOWN
NEG4258	(3aR,4R,5aS,6S,9aR,9bS)-4,6-dihydroxy-5a,9-dimethyl-3-methylidene-4,5,6,7,9a,9b-hexahydro-3aH-benzo[g][1]benzofuran-2-one	7.545	263.138	[M-H2O-H]-	263.136	TRUE	1.15685e+07	9.33736e+06	7.65958e+06	1.25909e+07	1.3361e+07	1.06455e+07	7.50143e+06	1.00735e+07	5.59415e+06	10600068	9.07361e+06	4.97778e+06	0.0486093	1.36265	0.446417	7.97009e+06	2.33999e+06	955295	29.3596	1.08605e+07	2.11471e+06	863327	19.4716	0.414073	1.50556	1.43706	1.31328	C15H20O4	Sesquiterpene lactones	WFAAGXPGVHXCKA-RGOPTCMMSA-N	O=C1OC2C(C1=C)C(O)CC3(C)C(O)CC=C(C)C23	---	14191290	---	Lipids and lipid-like molecules	Prenol lipids	UP
