# Supplementary material for: Metabolomics Combined with Physiology and Transcriptomics Reveal the Response of Samsoniella hepiali to Key Metabolic Pathways and Its Degradation Mechanism during Subculture
Source: Antioxidants (Basel). 2024 Jun 27;13(7):780. doi: 10.3390/antiox13070780 (PMC11274122; doi:10.3390/antiox13070780)
Supplement: Supplementary file 1 [file antioxidants-13-00780-s001.zip › Supplementary Files/Table S5.xlsx]

## Sheet: Sheet1
Table S5. Significantly enriched KEGG pathways in different generations of strains
ID	Description	MetaboRatio	BgRatio	pvalue	p.adjust	qvalue	KEGGID	Count	KEGGID(LOG2FC)	RichFactor	SecondClass	TopClass	ImpactBC	ImpactODC
ko01100	Metabolic pathways	81/100	2953/6080	1.52603e-11	7.1746e-10	4.44502e-10	C00008/C01620/C03794/C00847/C00148/C00355/C02727/C00188/C00021/C00047/C02612/C00041/C00385/C00257/C04442/C06153/C00135/C00158/C00299/C00140/C21016/C00065/C04037/C00262/C06082/C00362/C01157/C00314/C00144/C00079/C00387/C01468/C00025/C06202/C16074/C05570/C02140/C01494/C06563/C00878/C01020/C00463/C10874/C00003/C00253/C07480/C03722/C20563/C02642/C02465/C00446/C00164/C00328/C00082/C00881/C04092/C00956/…	81	C00008/C01620/C03794/C00847/C00148/C00355/C02727/C00188/C00021/C00047/C02612/C00041/C00385/C00257/C04442/C06153/C00135/C00158/C00299/C00140/C21016/C00065/C04037/C00262/C06082/C00362/C01157/C00314/C00144/C00079/C00387/C01468/C00025/C06202/C16074/C05570/C02140/C01494/C06563/C00878/C01020/C00463/C10874/C00003/C00253/C07480/C03722/C20563/C02642/C02465/C00446/C00164/C00328/C00082/C00881/C04092/C00956/…	1.67	Global and overview maps	Metabolism	0.0717	0.0478
ko01230	Biosynthesis of amino acids	17/100	128/6080	1.63991e-11	7.1746e-10	4.44502e-10	C00148/C00188/C00021/C00047/C02612/C00041/C00135/C00158/C00065/C00079/C00025/C00082/C00956/C00078/C00064/C00073/C00493	17	C00148/C00188/C00021/C00047/C02612/C00041/C00135/C00158/C00065/C00079/C00025/C00082/C00956/C00078/C00064/C00073/C00493	8.08	Global and overview maps	Metabolism	0.132	0.1174
ko00970	Aminoacyl-tRNA biosynthesis	12/100	52/6080	2.39771e-11	8.39199e-10	5.19925e-10	C00148/C00188/C00047/C00041/C00135/C00065/C00079/C00025/C00082/C00078/C00064/C00073	12	C00148/C00188/C00047/C00041/C00135/C00065/C00079/C00025/C00082/C00078/C00064/C00073	14.03	Translation	Genetic Information Processing	0	0.3998
ko00470	D-Amino acid metabolism	11/100	67/6080	8.17705e-09	1.78873e-07	1.1082e-07	C00148/C00188/C00047/C00041/C00135/C00065/C01157/C00079/C00025/C00064/C00073	11	C00148/C00188/C00047/C00041/C00135/C00065/C01157/C00079/C00025/C00064/C00073	9.98	Metabolism of other amino acids	Metabolism	0.057	0.1161
ko01240	Biosynthesis of cofactors	21/100	327/6080	4.85107e-08	9.43263e-07	5.84397e-07	C00008/C03794/C00021/C00158/C00065/C04037/C00314/C00025/C00003/C00253/C03722/C00328/C00082/C00078/C00064/C00275/C00073/C00493/C00864/C00061/C00127	21	C00008/C03794/C00021/C00158/C00065/C04037/C00314/C00025/C00003/C00253/C03722/C00328/C00082/C00078/C00064/C00275/C00073/C00493/C00864/C00061/C00127	3.9	Global and overview maps	Metabolism	0.0116	0.057
ko00250	Alanine, aspartate and glutamate metabolism	7/100	28/6080	2.35156e-07	4.11524e-06	2.54959e-06	C03794/C00041/C00158/C00025/C01042/C00334/C00064	7	C03794/C00041/C00158/C00025/C01042/C00334/C00064	15.2	Amino acid metabolism	Metabolism	0.4229	0.3809
ko00230	Purine metabolism	10/100	95/6080	2.91877e-06	4.64349e-05	2.87687e-05	C00008/C03794/C00385/C00262/C00362/C00144/C00387/C00064/C00242/C00147	10	C00008/C03794/C00385/C00262/C00362/C00144/C00387/C00064/C00242/C00147	6.4	Nucleotide metabolism	Metabolism	0.2123	0.175
ko00410	beta-Alanine metabolism	6/100	32/6080	1.0914e-05	0.000159163	9.86091e-05	C00135/C03722/C02642/C00106/C00334/C00864	6	C00135/C03722/C02642/C00106/C00334/C00864	11.4	Metabolism of other amino acids	Metabolism	0.087	0.0811
ko00310	Lysine degradation	6/100	50/6080	0.000150684	0.00168543	0.00104421	C02727/C00047/C00164/C04092/C00956/C00489	6	C02727/C00047/C00164/C04092/C00956/C00489	7.3	Amino acid metabolism	Metabolism	0.2017	0.2036
ko00400	Phenylalanine, tyrosine and tryptophan biosynthesis	5/100	34/6080	0.000207452	0.00213553	0.00132307	C00079/C00463/C00082/C00078/C00493	5	C00079/C00463/C00082/C00078/C00493	8.94	Amino acid metabolism	Metabolism	0.1015	0.1568
ko00997	Biosynthesis of various secondary metabolites - part 3	6/100	56/6080	0.000284345	0.00276446	0.00171272	C00188/C00047/C00158/C00065/C00025/C00061	6	C00188/C00047/C00158/C00065/C00025/C00061	6.51	Biosynthesis of other secondary metabolites	Metabolism	0	0.1498
ko01210	2-Oxocarboxylic acid metabolism	9/100	134/6080	0.000326809	0.00281277	0.00174265	C00047/C02612/C00158/C00079/C00025/C00082/C00956/C00078/C00073	9	C00047/C02612/C00158/C00079/C00025/C00082/C00956/C00078/C00073	4.08	Global and overview maps	Metabolism	0.0865	0.1026
ko00240	Pyrimidine metabolism	6/100	65/6080	0.000642124	0.00488573	0.00302695	C00299/C02642/C00881/C00106/C01168/C00064	6	C00299/C02642/C00881/C00106/C01168/C00064	5.61	Nucleotide metabolism	Metabolism	0.145	0.1285
ko00960	Tropane, piperidine and pyridine alkaloid biosynthesis	6/100	68/6080	0.0008178	0.0057246	0.00354667	C00047/C06180/C00079/C01456/C00253/C04092	6	C00047/C06180/C00079/C01456/C00253/C04092	5.36	Biosynthesis of other secondary metabolites	Metabolism	0.202	0.2223
ko00760	Nicotinate and nicotinamide metabolism	5/100	55/6080	0.00197467	0.0119161	0.0073826	C01020/C00003/C00253/C03722/C00334	5	C01020/C00003/C00253/C03722/C00334	5.53	Metabolism of cofactors and vitamins	Metabolism	0.3507	0.1428
ko00270	Cysteine and methionine metabolism	5/100	64/6080	0.0038527	0.0217491	0.0134747	C00021/C00041/C21016/C00065/C00073	5	C00021/C00041/C21016/C00065/C00073	4.75	Amino acid metabolism	Metabolism	0.1517	0.0978
ko00460	Cyanoamino acid metabolism	4/100	45/6080	0.00612399	0.0315206	0.0195285	C00065/C00079/C16074/C00082	4	C00065/C00079/C16074/C00082	5.4	Metabolism of other amino acids	Metabolism	0.0807	0.085
ko00404	Staurosporine biosynthesis	4/100	48/6080	0.00770358	0.0364358	0.0225738	C00148/C00135/C20563/C00078	4	C00148/C00135/C20563/C00078	5.07	Biosynthesis of other secondary metabolites	Metabolism	0.0372	0.1428
ko00998	Biosynthesis of various secondary metabolites - part 2	5/100	81/6080	0.0104027	0.047907	0.0296807	C00041/C00079/C10874/C00082/C00078	5	C00041/C00079/C10874/C00082/C00078	3.75	Biosynthesis of other secondary metabolites	Metabolism	0	0.0833
ko01200	Carbon metabolism	6/100	114/6080	0.0108811	0.0488255	0.0302498	C00041/C00257/C04442/C00158/C00065/C00025	6	C00041/C00257/C04442/C00158/C00065/C00025	3.2	Global and overview maps	Metabolism	0.1005	0.0626
ko00380	Tryptophan metabolism	5/100	83/6080	0.0114897	0.0493843	0.030596	C00463/C05660/C03722/C00328/C00078	5	C00463/C05660/C03722/C00328/C00078	3.66	Amino acid metabolism	Metabolism	0.1283	0.1613
ko00750	Vitamin B6 metabolism	3/100	29/6080	0.01157	0.0493843	0.030596	C00847/C00314/C00064	3	C00847/C00314/C00064	6.29	Metabolism of cofactors and vitamins	Metabolism	0.1843	0.1213
ko00770	Pantothenate and CoA biosynthesis	3/100	30/6080	0.0127045	0.0529356	0.0327962	C02642/C00106/C00864	3	C02642/C00106/C00864	6.08	Metabolism of cofactors and vitamins	Metabolism	0.1123	0.0858
ko00630	Glyoxylate and dicarboxylate metabolism	4/100	62/6080	0.018557	0.0637025	0.0394668	C00158/C00065/C00025/C00064	4	C00158/C00065/C00025/C00064	3.92	Carbohydrate metabolism	Metabolism	0.069	0.1125
ko00480	Glutathione metabolism	3/100	38/6080	0.024024	0.0793246	0.0491454	C00025/C01879/C00127	3	C00025/C01879/C00127	4.8	Metabolism of other amino acids	Metabolism	0.0806	0.0702
ko00261	Monobactam biosynthesis	3/100	39/6080	0.0257223	0.0818438	0.0507062	C00188/C00065/C00082	3	C00188/C00065/C00082	4.68	Biosynthesis of other secondary metabolites	Metabolism	0	0.1153
ko00330	Arginine and proline metabolism	4/100	72/6080	0.0302452	0.0935976	0.0579883	C00148/C01157/C00025/C00334	4	C00148/C01157/C00025/C00334	3.38	Amino acid metabolism	Metabolism	0.2189	0.1
ko00311	Penicillin and cephalosporin biosynthesis	2/100	18/6080	0.0345305	0.100714	0.0623972	C02954/C00956	2	C02954/C00956	6.76	Biosynthesis of other secondary metabolites	Metabolism	0	0.0625
ko00966	Glucosinolate biosynthesis	4/100	77/6080	0.0374103	0.106074	0.0657177	C00079/C00082/C00078/C00073	4	C00079/C00082/C00078/C00073	3.16	Biosynthesis of other secondary metabolites	Metabolism	0	0.0677
ko00910	Nitrogen metabolism	2/100	19/6080	0.0381865	0.106074	0.0657177	C00025/C00064	2	C00025/C00064	6.4	Energy metabolism	Metabolism	0.0431	0.0741
ko00350	Tyrosine metabolism	4/100	78/6080	0.038951	0.106507	0.0659861	C00355/C02465/C00164/C00082	4	C00355/C02465/C00164/C00082	3.12	Amino acid metabolism	Metabolism	0.2061	0.141
ko00340	Histidine metabolism	3/100	47/6080	0.041562	0.109657	0.0679381	C00135/C00025/C05570	3	C00135/C00025/C05570	3.88	Amino acid metabolism	Metabolism	0.1328	0.1351
ko00650	Butanoate metabolism	3/100	47/6080	0.041562	0.109657	0.0679381	C00025/C00164/C00334	3	C00025/C00164/C00334	3.88	Carbohydrate metabolism	Metabolism	0.0645	0.0618
ko00740	Riboflavin metabolism	2/100	20/6080	0.0419831	0.109657	0.0679381	C00474/C00061	2	C00474/C00061	6.08	Metabolism of cofactors and vitamins	Metabolism	0.1348	0.1429
ko00260	Glycine, serine and threonine metabolism	3/100	48/6080	0.0438192	0.11277	0.0698665	C00188/C00065/C00078	3	C00188/C00065/C00078	3.8	Amino acid metabolism	Metabolism	0.2221	0.1539
ko00232	Caffeine metabolism	2/100	22/6080	0.0499767	0.121471	0.0752573	C00385/C07480	2	C00385/C07480	5.53	Biosynthesis of other secondary metabolites	Metabolism	0.228	0.1429
ko00220	Arginine biosynthesis	2/100	23/6080	0.0541629	0.124486	0.0771253	C00025/C00064	2	C00025/C00064	5.29	Amino acid metabolism	Metabolism	0.0669	0.1143
ko00290	Valine, leucine and isoleucine biosynthesis	2/100	23/6080	0.0541629	0.124486	0.0771253	C00188/C02612	2	C00188/C02612	5.29	Amino acid metabolism	Metabolism	0.0421	0.0646
ko00430	Taurine and hypotaurine metabolism	2/100	23/6080	0.0541629	0.124486	0.0771253	C00041/C00025	2	C00041/C00025	5.29	Metabolism of other amino acids	Metabolism	0.0604	0.1034
ko01120	Microbial metabolism in diverse environments	23/100	1001/6080	0.0547739	0.124486	0.0771253	C00847/C00188/C00047/C00041/C00385/C00257/C04442/C06153/C00158/C00065/C00314/C01468/C00025/C06202/C16074/C01020/C00253/C07480/C00164/C07090/C00334/C00064/C00489	23	C00847/C00188/C00047/C00041/C00385/C00257/C04442/C06153/C00158/C00065/C00314/C01468/C00025/C06202/C16074/C01020/C00253/C07480/C00164/C07090/C00334/C00064/C00489	1.4	Global and overview maps	Metabolism	0.046	0.0345
ko00643	Styrene degradation	2/100	24/6080	0.0584687	0.126321	0.0782621	C16074/C00164	2	C16074/C00164	5.07	Xenobiotics biodegradation and metabolism	Metabolism	0.0364	0.087
ko00965	Betalain biosynthesis	2/100	24/6080	0.0584687	0.126321	0.0782621	C00355/C00082	2	C00355/C00082	5.07	Biosynthesis of other secondary metabolites	Metabolism	0.5989	0.6
ko00053	Ascorbate and aldarate metabolism	3/100	57/6080	0.0667788	0.140799	0.0872317	C01620/C04037/C00878	3	C01620/C04037/C00878	3.2	Carbohydrate metabolism	Metabolism	0	0.012
ko00730	Thiamine metabolism	2/100	31/6080	0.0915521	0.186298	0.115421	C00003/C00082	2	C00003/C00082	3.92	Metabolism of cofactors and vitamins	Metabolism	0	0.0588
ko00332	Carbapenem biosynthesis	2/100	32/6080	0.096645	0.187921	0.116426	C00148/C00025	2	C00148/C00025	3.8	Biosynthesis of other secondary metabolites	Metabolism	0	0.0952
ko00401	Novobiocin biosynthesis	2/100	32/6080	0.096645	0.187921	0.116426	C00148/C00082	2	C00148/C00082	3.8	Biosynthesis of other secondary metabolites	Metabolism	0.0184	0.0857
ko00940	Phenylpropanoid biosynthesis	3/100	68/6080	0.100782	0.193812	0.120076	C00079/C01494/C00082	3	C00079/C01494/C00082	2.68	Biosynthesis of other secondary metabolites	Metabolism	0.0379	0.0572
ko00660	C5-Branched dibasic acid metabolism	2/100	34/6080	0.107064	0.201997	0.125147	C02612/C00025	2	C02612/C00025	3.58	Carbohydrate metabolism	Metabolism	0.0968	0.0666
ko00030	Pentose phosphate pathway	2/100	35/6080	0.112383	0.202752	0.125615	C00257/C04442	2	C00257/C04442	3.47	Carbohydrate metabolism	Metabolism	0.1679	0.0641
ko00300	Lysine biosynthesis	2/100	35/6080	0.112383	0.202752	0.125615	C00047/C00956	2	C00047/C00956	3.47	Amino acid metabolism	Metabolism	0.1543	0.1224
ko00520	Amino sugar and nucleotide sugar metabolism	4/100	116/6080	0.123242	0.211217	0.130859	C00140/C04037/C00446/C00275	4	C00140/C04037/C00446/C00275	2.1	Carbohydrate metabolism	Metabolism	0.0681	0.0497
ko00908	Zeatin biosynthesis	2/100	39/6080	0.134298	0.224807	0.139279	C00008/C00147	2	C00008/C00147	3.12	Metabolism of terpenoids and polyketides	Metabolism	0	0.0357
ko00402	Benzoxazinoid biosynthesis	1/100	9/6080	0.138738	0.224807	0.139279	C00463	1	C00463	6.76	Biosynthesis of other secondary metabolites	Metabolism	0.0833	0.125
ko00950	Isoquinoline alkaloid biosynthesis	4/100	122/6080	0.140696	0.225888	0.139949	C00355/C00082/C17592/C07592	4	C00355/C00082/C17592/C07592	1.99	Biosynthesis of other secondary metabolites	Metabolism	0.005	0.0641
ko00592	alpha-Linolenic acid metabolism	2/100	44/6080	0.162882	0.245411	0.152044	C16308/C16300	2	C16308/C16300	2.76	Lipid metabolism	Metabolism	0	0
ko00052	Galactose metabolism	2/100	46/6080	0.174606	0.254634	0.157758	C00446/C01697	2	C00446/C01697	2.64	Carbohydrate metabolism	Metabolism	0.1053	0.0633
ko00983	Drug metabolism - other enzymes	2/100	52/6080	0.210491	0.294687	0.182573	C00003/C07446	2	C00003/C07446	2.34	Xenobiotics biodegradation and metabolism	Metabolism	0	0
ko00140	Steroid hormone biosynthesis	3/100	99/6080	0.222321	0.302009	0.187109	C02140/C01176/C01953	3	C02140/C01176/C01953	1.84	Lipid metabolism	Metabolism	0.1319	0.109
ko00051	Fructose and mannose metabolism	2/100	54/6080	0.222624	0.302009	0.187109	C00275/C00392	2	C00275/C00392	2.25	Carbohydrate metabolism	Metabolism	0.1385	0.0482
ko00564	Glycerophospholipid metabolism	2/100	56/6080	0.234813	0.313682	0.194341	C00065/C01233	2	C00065/C01233	2.17	Lipid metabolism	Metabolism	0.0517	0.0366
ko00360	Phenylalanine metabolism	2/100	59/6080	0.253166	0.333113	0.20638	C00079/C00082	2	C00079/C00082	2.06	Amino acid metabolism	Metabolism	0.0393	0.1167
ko00333	Prodigiosin biosynthesis	1/100	18/6080	0.258393	0.337454	0.209069	C00148	1	C00148	3.38	Biosynthesis of other secondary metabolites	Metabolism	0	0.0666
ko01055	Biosynthesis of vancomycin group antibiotics	1/100	19/6080	0.270627	0.350812	0.217345	C00082	1	C00082	3.2	Metabolism of terpenoids and polyketides	Metabolism	0	0.125
ko01110	Biosynthesis of secondary metabolites	38/100	2112/6080	0.277012	0.35645	0.220838	C00008/C00148/C00355/C00188/C00047/C00041/C00385/C00257/C16308/C00135/C00158/C00065/C16300/C06180/C06082/C00079/C01456/C00025/C16074/C01494/C06563/C00463/C10874/C00253/C07480/C20563/C00082/C00956/C17592/C00078/C01433/C00397/C07592/C00275/C00073/C00493/C00864/C00061	38	C00008/C00148/C00355/C00188/C00047/C00041/C00385/C00257/C16308/C00135/C00158/C00065/C16300/C06180/C06082/C00079/C01456/C00025/C16074/C01494/C06563/C00463/C10874/C00253/C07480/C20563/C00082/C00956/C17592/C00078/C01433/C00397/C07592/C00275/C00073/C00493/C00864/C00061	1.09	Global and overview maps	Metabolism	0.0671	0.0277
ko00020	Citrate cycle (TCA cycle)	1/100	20/6080	0.282661	0.361063	0.223696	C00158	1	C00158	3.04	Carbohydrate metabolism	Metabolism	0.0983	0.0612
ko00710	Carbon fixation in photosynthetic organisms	1/100	23/6080	0.317595	0.402748	0.249522	C00041	1	C00041	2.64	Energy metabolism	Metabolism	0	0.0263
ko01053	Biosynthesis of siderophore group nonribosomal peptides	1/100	24/6080	0.328862	0.414035	0.256515	C00158	1	C00158	2.53	Metabolism of terpenoids and polyketides	Metabolism	0	0.0625
ko00565	Ether lipid metabolism	1/100	25/6080	0.339944	0.418945	0.259557	C01233	1	C01233	2.43	Lipid metabolism	Metabolism	0	0.0455
ko00600	Sphingolipid metabolism	1/100	25/6080	0.339944	0.418945	0.259557	C00065	1	C00065	2.43	Lipid metabolism	Metabolism	0	0.0294
ko00073	Cutin, suberine and wax biosynthesis	1/100	27/6080	0.361568	0.433386	0.268504	C19418	1	C19418	2.25	Lipid metabolism	Metabolism	0.0732	0.0625
ko00450	Selenocompound metabolism	1/100	27/6080	0.361568	0.433386	0.268504	C00041	1	C00041	2.25	Metabolism of other amino acids	Metabolism	0	0
ko00633	Nitrotoluene degradation	1/100	27/6080	0.361568	0.433386	0.268504	C01468	1	C01468	2.25	Xenobiotics biodegradation and metabolism	Metabolism	0	0
ko00780	Biotin metabolism	1/100	28/6080	0.372115	0.442994	0.274457	C00047	1	C00047	2.17	Metabolism of cofactors and vitamins	Metabolism	0	0
ko00524	Neomycin, kanamycin and gentamicin biosynthesis	2/100	81/6080	0.38627	0.456739	0.282972	C00025/C00397	2	C00025/C00397	1.5	Biosynthesis of other secondary metabolites	Metabolism	0.0031	0.0217
ko01250	Biosynthesis of nucleotide sugars	4/100	200/6080	0.418872	0.489443	0.303234	C00140/C04037/C00446/C00275	4	C00140/C04037/C00446/C00275	1.22	Global and overview maps	Metabolism	0.0264	0.0289
ko00982	Drug metabolism - cytochrome P450	2/100	87/6080	0.421046	0.489443	0.303234	C07108/C07572	2	C07108/C07572	1.4	Xenobiotics biodegradation and metabolism	Metabolism	0	0.1629
ko00920	Sulfur metabolism	1/100	33/6080	0.422319	0.489443	0.303234	C00065	1	C00065	1.84	Energy metabolism	Metabolism	0	0.0208
ko00680	Methane metabolism	2/100	88/6080	0.426747	0.491321	0.304397	C00065/C00082	2	C00065/C00082	1.38	Energy metabolism	Metabolism	0.051	0.0323
ko00280	Valine, leucine and isoleucine degradation	1/100	42/6080	0.502874	0.564122	0.349501	C00164	1	C00164	1.45	Amino acid metabolism	Metabolism	0.0029	0.0139
ko00720	Carbon fixation pathways in prokaryotes	1/100	44/6080	0.519206	0.578733	0.358553	C00158	1	C00158	1.38	Energy metabolism	Metabolism	0.0175	0.0448
ko00120	Primary bile acid biosynthesis	1/100	47/6080	0.542712	0.593592	0.367759	C00695	1	C00695	1.29	Lipid metabolism	Metabolism	0.0092	0.0175
ko00562	Inositol phosphate metabolism	1/100	47/6080	0.542712	0.593592	0.367759	C06153	1	C06153	1.29	Carbohydrate metabolism	Metabolism	0	0.0151
ko00623	Toluene degradation	1/100	47/6080	0.542712	0.593592	0.367759	C01468	1	C01468	1.29	Xenobiotics biodegradation and metabolism	Metabolism	0.0186	0.0263
ko00071	Fatty acid degradation	1/100	50/6080	0.56508	0.614218	0.380538	C00489	1	C00489	1.22	Lipid metabolism	Metabolism	0	0
ko00040	Pentose and glucuronate interconversions	1/100	58/6080	0.619571	0.669289	0.414657	C00474	1	C00474	1.05	Carbohydrate metabolism	Metabolism	0	0.0094
ko00902	Monoterpenoid biosynthesis	1/100	59/6080	0.625888	0.671966	0.416316	C01433	1	C01433	1.03	Metabolism of terpenoids and polyketides	Metabolism	0.0083	0.0227
ko00626	Naphthalene degradation	1/100	60/6080	0.632101	0.674499	0.417885	C06202	1	C06202	1.01	Xenobiotics biodegradation and metabolism	Metabolism	0.0982	0.037
ko01059	Biosynthesis of enediyne antibiotics	1/100	63/6080	0.650135	0.689538	0.427202	C00082	1	C00082	0.97	Metabolism of terpenoids and polyketides	Metabolism	0	0.0167
ko00943	Isoflavonoid biosynthesis	1/100	64/6080	0.65595	0.691514	0.428426	C06563	1	C06563	0.95	Biosynthesis of other secondary metabolites	Metabolism	0.0673	0.093
ko00901	Indole alkaloid biosynthesis	1/100	70/6080	0.688882	0.7187	0.44527	C00078	1	C00078	0.87	Biosynthesis of other secondary metabolites	Metabolism	0	0.0488
ko00860	Porphyrin and chlorophyll metabolism	2/100	144/6080	0.690747	0.7187	0.44527	C00188/C00025	2	C00188/C00025	0.84	Metabolism of cofactors and vitamins	Metabolism	0	0.0161
ko00130	Ubiquinone and other terpenoid-quinone biosynthesis	1/100	71/6080	0.694059	0.7187	0.44527	C00082	1	C00082	0.86	Metabolism of cofactors and vitamins	Metabolism	0	0.0147
ko00941	Flavonoid biosynthesis	1/100	74/6080	0.709082	0.729938	0.452232	C10044	1	C10044	0.82	Biosynthesis of other secondary metabolites	Metabolism	0	0
ko00361	Chlorocyclohexane and chlorobenzene degradation	1/100	83/6080	0.749909	0.76745	0.475473	C07090	1	C07090	0.73	Xenobiotics biodegradation and metabolism	Metabolism	0.0169	0.0167
ko00541	O-Antigen nucleotide sugar biosynthesis	1/100	88/6080	0.770083	0.783514	0.485425	C00275	1	C00275	0.69	Glycan biosynthesis and metabolism	Metabolism	0.0124	0.0204
ko00906	Carotenoid biosynthesis	1/100	123/6080	0.872644	0.882732	0.546896	C06082	1	C06082	0.49	Metabolism of terpenoids and polyketides	Metabolism	0.0023	0.0182
ko01057	Biosynthesis of type II polyketide products	1/100	135/6080	0.896078	0.901227	0.558354	C00061	1	C00061	0.45	Metabolism of terpenoids and polyketides	Metabolism	0.0112	0.0099
ko01220	Degradation of aromatic compounds	2/100	263/6080	0.935206	0.935206	0.579406	C01468/C06202	2	C01468/C06202	0.46	Global and overview maps	Metabolism	0.0293	0.0047
