# Supplementary material for: Metabolomics Combined with Physiology and Transcriptomics Reveal the Response of Samsoniella hepiali to Key Metabolic Pathways and Its Degradation Mechanism during Subculture
Source: Antioxidants (Basel). 2024 Jun 27;13(7):780. doi: 10.3390/antiox13070780 (PMC11274122; doi:10.3390/antiox13070780)
Supplement: Supplementary file 1 [file antioxidants-13-00780-s001.zip › Supplementary Files/Table S6.xlsx]

## Sheet: Sheet1
Table S6.GO term analysis of F1 vs F8 comparison group enrichment
Category	GO.ID	Term	Up	Down	DEG	Total	Pvalue	FDR	Up_Gene	Down_Gene
MF	GO:0140097	catalytic activity, acting on DNA	52	14	66	133	3.88755e-11	6.19676e-08	TRINITY_DN1094_c0_g1,TRINITY_DN1270_c0_g1,TRINITY_DN1397_c2_g1,TRINITY_DN1462_c1_g1,TRINITY_DN1742_c0_g1,TRINITY_DN1780_c2_g1,TRINITY_DN178_c0_g2,TRINITY_DN1880_c0_g1,TRINITY_DN2041_c0_g1,TRINITY_DN20742_c0_g1,TRINITY_DN20745_c0_g1,TRINITY_DN20805_c0_g1,TRINITY_DN20822_c0_g1,TRINITY_DN21984_c0_g1,TRINITY_DN22092_c0_g1,TRINITY_DN2213_c0_g1,TRINITY_DN2236_c2_g1,TRINITY_DN2307_c1_g1,TRINITY_DN24115_…	TRINITY_DN1208_c0_g1,TRINITY_DN1229_c0_g1,TRINITY_DN165_c0_g1,TRINITY_DN172_c1_g1,TRINITY_DN1857_c0_g1,TRINITY_DN197_c2_g1,TRINITY_DN20_c5_g1,TRINITY_DN2984_c3_g1,TRINITY_DN3388_c0_g1,TRINITY_DN3605_c0_g1,TRINITY_DN714_c0_g1,TRINITY_DN719_c0_g1,TRINITY_DN8135_c0_g1,TRINITY_DN8770_c0_g1
BP	GO:1902969	mitotic DNA replication	39	4	43	73	7.46732e-11	3.93752e-07	TRINITY_DN1270_c0_g1,TRINITY_DN1279_c1_g1,TRINITY_DN1462_c1_g1,TRINITY_DN1651_c0_g1,TRINITY_DN1999_c0_g2,TRINITY_DN2042_c0_g1,TRINITY_DN20742_c0_g1,TRINITY_DN20951_c0_g1,TRINITY_DN21984_c0_g1,TRINITY_DN2236_c2_g1,TRINITY_DN2307_c1_g1,TRINITY_DN2314_c0_g1,TRINITY_DN249_c0_g1,TRINITY_DN258_c0_g1,TRINITY_DN258_c0_g2,TRINITY_DN2954_c1_g1,TRINITY_DN2954_c1_g2,TRINITY_DN2954_c1_g5,TRINITY_DN2954_c1_g6,…	TRINITY_DN1173_c4_g1,TRINITY_DN165_c0_g1,TRINITY_DN20_c5_g1,TRINITY_DN3605_c0_g1
BP	GO:0006260	DNA replication	69	7	76	171	7.57907e-10	1.99822e-06	TRINITY_DN10382_c0_g1,TRINITY_DN1235_c1_g1,TRINITY_DN1270_c0_g1,TRINITY_DN1279_c1_g1,TRINITY_DN1281_c5_g1,TRINITY_DN138_c3_g2,TRINITY_DN1397_c2_g1,TRINITY_DN1462_c1_g1,TRINITY_DN1651_c0_g1,TRINITY_DN1742_c0_g1,TRINITY_DN198_c1_g1,TRINITY_DN1999_c0_g2,TRINITY_DN2041_c0_g1,TRINITY_DN2042_c0_g1,TRINITY_DN2045_c2_g1,TRINITY_DN20742_c0_g1,TRINITY_DN20822_c0_g1,TRINITY_DN20951_c0_g1,TRINITY_DN2193_c0_g…	TRINITY_DN1173_c4_g1,TRINITY_DN165_c0_g1,TRINITY_DN197_c2_g1,TRINITY_DN20_c5_g1,TRINITY_DN2984_c3_g1,TRINITY_DN3605_c0_g1,TRINITY_DN8135_c0_g1
BP	GO:0022616	DNA strand elongation	22	3	25	35	2.36925e-09	4.16435e-06	TRINITY_DN1270_c0_g1,TRINITY_DN1462_c1_g1,TRINITY_DN2042_c0_g1,TRINITY_DN20742_c0_g1,TRINITY_DN22978_c0_g1,TRINITY_DN2314_c0_g1,TRINITY_DN24115_c0_g1,TRINITY_DN249_c0_g1,TRINITY_DN2954_c1_g1,TRINITY_DN2954_c1_g2,TRINITY_DN2954_c1_g5,TRINITY_DN2954_c1_g6,TRINITY_DN3090_c1_g1,TRINITY_DN3172_c0_g2,TRINITY_DN3319_c0_g1,TRINITY_DN3367_c0_g1,TRINITY_DN3523_c0_g1,TRINITY_DN353_c0_g1,TRINITY_DN4055_c0_g1…	TRINITY_DN165_c0_g1,TRINITY_DN20_c5_g1,TRINITY_DN3605_c0_g1
BP	GO:0033260	nuclear DNA replication	44	4	48	95	7.27018e-09	9.18725e-06	TRINITY_DN1270_c0_g1,TRINITY_DN1279_c1_g1,TRINITY_DN1281_c5_g1,TRINITY_DN138_c3_g2,TRINITY_DN1462_c1_g1,TRINITY_DN1651_c0_g1,TRINITY_DN1999_c0_g2,TRINITY_DN2042_c0_g1,TRINITY_DN20742_c0_g1,TRINITY_DN20951_c0_g1,TRINITY_DN21984_c0_g1,TRINITY_DN2236_c2_g1,TRINITY_DN22948_c0_g1,TRINITY_DN2307_c1_g1,TRINITY_DN2314_c0_g1,TRINITY_DN249_c0_g1,TRINITY_DN258_c0_g1,TRINITY_DN258_c0_g2,TRINITY_DN2954_c1_g1,…	TRINITY_DN1173_c4_g1,TRINITY_DN165_c0_g1,TRINITY_DN20_c5_g1,TRINITY_DN3605_c0_g1
BP	GO:0006271	DNA strand elongation involved in DNA replication	20	3	23	32	8.7116e-09	9.18725e-06	TRINITY_DN1462_c1_g1,TRINITY_DN2042_c0_g1,TRINITY_DN20742_c0_g1,TRINITY_DN22978_c0_g1,TRINITY_DN2314_c0_g1,TRINITY_DN24115_c0_g1,TRINITY_DN249_c0_g1,TRINITY_DN2954_c1_g1,TRINITY_DN2954_c1_g2,TRINITY_DN2954_c1_g5,TRINITY_DN2954_c1_g6,TRINITY_DN3090_c1_g1,TRINITY_DN3172_c0_g2,TRINITY_DN3319_c0_g1,TRINITY_DN3367_c0_g1,TRINITY_DN3523_c0_g1,TRINITY_DN353_c0_g1,TRINITY_DN4055_c0_g1,TRINITY_DN909_c2_g1,…	TRINITY_DN165_c0_g1,TRINITY_DN20_c5_g1,TRINITY_DN3605_c0_g1
BP	GO:0044786	cell cycle DNA replication	44	4	48	96	1.12838e-08	9.91658e-06	TRINITY_DN1270_c0_g1,TRINITY_DN1279_c1_g1,TRINITY_DN1281_c5_g1,TRINITY_DN138_c3_g2,TRINITY_DN1462_c1_g1,TRINITY_DN1651_c0_g1,TRINITY_DN1999_c0_g2,TRINITY_DN2042_c0_g1,TRINITY_DN20742_c0_g1,TRINITY_DN20951_c0_g1,TRINITY_DN21984_c0_g1,TRINITY_DN2236_c2_g1,TRINITY_DN22948_c0_g1,TRINITY_DN2307_c1_g1,TRINITY_DN2314_c0_g1,TRINITY_DN249_c0_g1,TRINITY_DN258_c0_g1,TRINITY_DN258_c0_g2,TRINITY_DN2954_c1_g1,…	TRINITY_DN1173_c4_g1,TRINITY_DN165_c0_g1,TRINITY_DN20_c5_g1,TRINITY_DN3605_c0_g1
BP	GO:0006302	double-strand break repair	53	5	58	126	1.71931e-08	1.29513e-05	TRINITY_DN1235_c1_g1,TRINITY_DN1270_c0_g1,TRINITY_DN1462_c1_g1,TRINITY_DN1742_c0_g1,TRINITY_DN1880_c0_g1,TRINITY_DN2022_c1_g1,TRINITY_DN20742_c0_g1,TRINITY_DN2079_c0_g1,TRINITY_DN20805_c0_g1,TRINITY_DN20951_c0_g1,TRINITY_DN2154_c0_g1,TRINITY_DN21984_c0_g1,TRINITY_DN22092_c0_g1,TRINITY_DN2222_c0_g1,TRINITY_DN2226_c1_g1,TRINITY_DN2236_c2_g1,TRINITY_DN22948_c0_g1,TRINITY_DN22978_c0_g1,TRINITY_DN2307…	TRINITY_DN1781_c0_g1,TRINITY_DN20_c5_g1,TRINITY_DN2984_c3_g1,TRINITY_DN719_c0_g1,TRINITY_DN8135_c0_g1
CC	GO:0005657	replication fork	36	7	43	83	1.87877e-08	1.70404e-05	TRINITY_DN1279_c1_g1,TRINITY_DN138_c3_g2,TRINITY_DN1462_c1_g1,TRINITY_DN1651_c0_g1,TRINITY_DN1780_c2_g1,TRINITY_DN2042_c0_g1,TRINITY_DN2045_c2_g1,TRINITY_DN20742_c0_g1,TRINITY_DN20758_c0_g1,TRINITY_DN20822_c0_g1,TRINITY_DN21984_c0_g1,TRINITY_DN22978_c0_g1,TRINITY_DN2307_c1_g1,TRINITY_DN249_c0_g1,TRINITY_DN2522_c0_g2,TRINITY_DN2954_c1_g1,TRINITY_DN2954_c1_g2,TRINITY_DN2954_c1_g5,TRINITY_DN2954_c1_…	TRINITY_DN165_c0_g1,TRINITY_DN1691_c0_g2,TRINITY_DN1691_c0_g3,TRINITY_DN197_c2_g1,TRINITY_DN20_c5_g1,TRINITY_DN3605_c0_g1,TRINITY_DN8135_c0_g1
BP	GO:0006261	DNA-dependent DNA replication	62	6	68	158	2.99736e-08	1.97563e-05	TRINITY_DN10382_c0_g1,TRINITY_DN1235_c1_g1,TRINITY_DN1270_c0_g1,TRINITY_DN1279_c1_g1,TRINITY_DN1281_c5_g1,TRINITY_DN138_c3_g2,TRINITY_DN1397_c2_g1,TRINITY_DN1462_c1_g1,TRINITY_DN1651_c0_g1,TRINITY_DN1742_c0_g1,TRINITY_DN1999_c0_g2,TRINITY_DN2041_c0_g1,TRINITY_DN2042_c0_g1,TRINITY_DN2045_c2_g1,TRINITY_DN20742_c0_g1,TRINITY_DN20951_c0_g1,TRINITY_DN2193_c0_g1,TRINITY_DN21984_c0_g1,TRINITY_DN2236_c2_…	TRINITY_DN1173_c4_g1,TRINITY_DN165_c0_g1,TRINITY_DN20_c5_g1,TRINITY_DN2984_c3_g1,TRINITY_DN3605_c0_g1,TRINITY_DN8135_c0_g1
BP	GO:0006281	DNA repair	106	13	119	328	5.46844e-08	3.2039e-05	TRINITY_DN1045_c1_g2,TRINITY_DN1094_c0_g1,TRINITY_DN1235_c1_g1,TRINITY_DN1270_c0_g1,TRINITY_DN1367_c0_g1,TRINITY_DN1388_c0_g2,TRINITY_DN138_c3_g2,TRINITY_DN1397_c2_g1,TRINITY_DN14360_c1_g1,TRINITY_DN1462_c1_g1,TRINITY_DN1651_c0_g1,TRINITY_DN1742_c0_g1,TRINITY_DN1780_c2_g1,TRINITY_DN178_c0_g2,TRINITY_DN1880_c0_g1,TRINITY_DN198_c1_g1,TRINITY_DN2022_c1_g1,TRINITY_DN2041_c0_g1,TRINITY_DN2045_c2_g1,TR…	TRINITY_DN1229_c0_g1,TRINITY_DN1691_c0_g2,TRINITY_DN172_c1_g1,TRINITY_DN1781_c0_g1,TRINITY_DN197_c2_g1,TRINITY_DN20_c5_g1,TRINITY_DN2984_c3_g1,TRINITY_DN3605_c0_g1,TRINITY_DN564_c0_g1,TRINITY_DN714_c0_g1,TRINITY_DN719_c0_g1,TRINITY_DN8135_c0_g1,TRINITY_DN8770_c0_g1
BP	GO:0006259	DNA metabolic process	149	25	174	525	8.39756e-08	4.42803e-05	TRINITY_DN10382_c0_g1,TRINITY_DN1045_c1_g2,TRINITY_DN1094_c0_g1,TRINITY_DN1138_c0_g1,TRINITY_DN1235_c1_g1,TRINITY_DN1270_c0_g1,TRINITY_DN1279_c1_g1,TRINITY_DN1281_c5_g1,TRINITY_DN1367_c0_g1,TRINITY_DN1388_c0_g2,TRINITY_DN138_c3_g2,TRINITY_DN1397_c2_g1,TRINITY_DN14360_c1_g1,TRINITY_DN1462_c1_g1,TRINITY_DN1518_c0_g2,TRINITY_DN1637_c1_g1,TRINITY_DN1651_c0_g1,TRINITY_DN1742_c0_g1,TRINITY_DN1780_c2_g1…	TRINITY_DN1173_c4_g1,TRINITY_DN1208_c0_g1,TRINITY_DN1229_c0_g1,TRINITY_DN150_c0_g1,TRINITY_DN165_c0_g1,TRINITY_DN1691_c0_g2,TRINITY_DN172_c1_g1,TRINITY_DN1781_c0_g1,TRINITY_DN1806_c0_g1,TRINITY_DN1807_c1_g1,TRINITY_DN1857_c0_g1,TRINITY_DN197_c2_g1,TRINITY_DN1981_c1_g4,TRINITY_DN20_c5_g1,TRINITY_DN2703_c0_g1,TRINITY_DN2984_c3_g1,TRINITY_DN3605_c0_g1,TRINITY_DN4766_c0_g1,TRINITY_DN564_c0_g1,TRINITY…
MF	GO:0008094	DNA-dependent ATPase activity	37	5	42	84	1.12318e-07	8.95172e-05	TRINITY_DN1094_c0_g1,TRINITY_DN1367_c0_g1,TRINITY_DN2022_c1_g1,TRINITY_DN2041_c0_g1,TRINITY_DN20742_c0_g1,TRINITY_DN20805_c0_g1,TRINITY_DN21984_c0_g1,TRINITY_DN22092_c0_g1,TRINITY_DN2226_c1_g1,TRINITY_DN2236_c2_g1,TRINITY_DN2307_c1_g1,TRINITY_DN2314_c0_g1,TRINITY_DN24115_c0_g1,TRINITY_DN256_c1_g1,TRINITY_DN258_c0_g1,TRINITY_DN258_c0_g2,TRINITY_DN2810_c1_g1,TRINITY_DN2847_c0_g1,TRINITY_DN2954_c1_g…	TRINITY_DN165_c0_g1,TRINITY_DN172_c1_g1,TRINITY_DN3388_c0_g1,TRINITY_DN719_c0_g1,TRINITY_DN8135_c0_g1
CC	GO:0043596	nuclear replication fork	34	6	40	79	1.34181e-07	6.08511e-05	TRINITY_DN1279_c1_g1,TRINITY_DN138_c3_g2,TRINITY_DN1462_c1_g1,TRINITY_DN1651_c0_g1,TRINITY_DN2042_c0_g1,TRINITY_DN2045_c2_g1,TRINITY_DN20742_c0_g1,TRINITY_DN20758_c0_g1,TRINITY_DN20822_c0_g1,TRINITY_DN21984_c0_g1,TRINITY_DN22978_c0_g1,TRINITY_DN2307_c1_g1,TRINITY_DN249_c0_g1,TRINITY_DN2522_c0_g2,TRINITY_DN2954_c1_g1,TRINITY_DN2954_c1_g2,TRINITY_DN2954_c1_g5,TRINITY_DN2954_c1_g6,TRINITY_DN3090_c1_…	TRINITY_DN165_c0_g1,TRINITY_DN1691_c0_g2,TRINITY_DN1691_c0_g3,TRINITY_DN197_c2_g1,TRINITY_DN20_c5_g1,TRINITY_DN3605_c0_g1
MF	GO:0003677	DNA binding	127	54	181	554	2.16549e-07	0.00011506	TRINITY_DN1002_c1_g1,TRINITY_DN1045_c1_g2,TRINITY_DN1094_c0_g1,TRINITY_DN1138_c0_g1,TRINITY_DN1247_c1_g1,TRINITY_DN1270_c0_g1,TRINITY_DN1279_c1_g1,TRINITY_DN13176_c0_g1,TRINITY_DN13176_c0_g2,TRINITY_DN13323_c0_g1,TRINITY_DN1367_c0_g1,TRINITY_DN138_c3_g2,TRINITY_DN1397_c2_g1,TRINITY_DN1462_c1_g1,TRINITY_DN1651_c0_g1,TRINITY_DN1742_c0_g1,TRINITY_DN1780_c2_g1,TRINITY_DN178_c0_g2,TRINITY_DN18244_c0_g…	TRINITY_DN1173_c4_g1,TRINITY_DN1207_c2_g1,TRINITY_DN1229_c0_g1,TRINITY_DN1308_c3_g1,TRINITY_DN1323_c0_g1,TRINITY_DN1331_c5_g1,TRINITY_DN134_c5_g1,TRINITY_DN1362_c0_g1,TRINITY_DN146_c0_g2,TRINITY_DN1491_c0_g1,TRINITY_DN1512_c1_g1,TRINITY_DN1560_c7_g1,TRINITY_DN1633_c0_g1,TRINITY_DN165_c0_g1,TRINITY_DN1691_c0_g2,TRINITY_DN1691_c0_g3,TRINITY_DN172_c1_g1,TRINITY_DN1758_c0_g2,TRINITY_DN1758_c0_g3,TRIN…
BP	GO:0044281	small molecule metabolic process	217	116	333	1135	2.20382e-07	0.000105643	TRINITY_DN1004_c0_g1,TRINITY_DN10065_c0_g1,TRINITY_DN10112_c0_g2,TRINITY_DN1026_c0_g1,TRINITY_DN10382_c0_g1,TRINITY_DN10885_c1_g1,TRINITY_DN10955_c0_g1,TRINITY_DN11116_c0_g1,TRINITY_DN11531_c0_g1,TRINITY_DN11541_c0_g1,TRINITY_DN11559_c0_g1,TRINITY_DN1168_c0_g2,TRINITY_DN11877_c0_g1,TRINITY_DN11949_c0_g1,TRINITY_DN11983_c0_g1,TRINITY_DN12108_c0_g2,TRINITY_DN1215_c1_g2,TRINITY_DN12241_c0_g1,TRINITY…	TRINITY_DN1046_c0_g1,TRINITY_DN1047_c0_g1,TRINITY_DN1108_c0_g1,TRINITY_DN1119_c0_g1,TRINITY_DN1171_c0_g1,TRINITY_DN1171_c1_g1,TRINITY_DN12014_c0_g2,TRINITY_DN1207_c2_g1,TRINITY_DN1208_c0_g1,TRINITY_DN1253_c0_g2,TRINITY_DN1282_c0_g2,TRINITY_DN128_c10_g3,TRINITY_DN1314_c0_g1,TRINITY_DN131_c0_g1,TRINITY_DN131_c0_g3,TRINITY_DN1365_c0_g1,TRINITY_DN140_c0_g2,TRINITY_DN1413_c0_g1,TRINITY_DN141_c6_g1,TRI…
MF	GO:0004536	deoxyribonuclease activity	14	5	19	27	3.42648e-07	0.000136545	TRINITY_DN1270_c0_g1,TRINITY_DN1462_c1_g1,TRINITY_DN1742_c0_g1,TRINITY_DN178_c0_g2,TRINITY_DN1880_c0_g1,TRINITY_DN20745_c0_g1,TRINITY_DN2213_c0_g1,TRINITY_DN278_c3_g1,TRINITY_DN2871_c0_g1,TRINITY_DN3523_c0_g1,TRINITY_DN570_c0_g1,TRINITY_DN791_c0_g1,TRINITY_DN7960_c2_g1,TRINITY_DN934_c1_g2	TRINITY_DN1208_c0_g1,TRINITY_DN1857_c0_g1,TRINITY_DN2984_c3_g1,TRINITY_DN3605_c0_g1,TRINITY_DN714_c0_g1
BP	GO:0006310	DNA recombination	65	6	71	177	4.34103e-07	0.000186748	TRINITY_DN1045_c1_g2,TRINITY_DN1235_c1_g1,TRINITY_DN1270_c0_g1,TRINITY_DN1367_c0_g1,TRINITY_DN1388_c0_g2,TRINITY_DN138_c3_g2,TRINITY_DN1462_c1_g1,TRINITY_DN1651_c0_g1,TRINITY_DN1742_c0_g1,TRINITY_DN1836_c1_g1,TRINITY_DN20742_c0_g1,TRINITY_DN20951_c0_g1,TRINITY_DN2154_c0_g1,TRINITY_DN21984_c0_g1,TRINITY_DN2222_c0_g1,TRINITY_DN2236_c2_g1,TRINITY_DN22978_c0_g1,TRINITY_DN2307_c1_g1,TRINITY_DN24088_c0…	TRINITY_DN150_c0_g1,TRINITY_DN172_c1_g1,TRINITY_DN1806_c0_g1,TRINITY_DN2984_c3_g1,TRINITY_DN719_c0_g1,TRINITY_DN891_c0_g1
MF	GO:0003684	damaged DNA binding	21	3	24	39	4.52601e-07	0.000144289	TRINITY_DN1780_c2_g1,TRINITY_DN1880_c0_g1,TRINITY_DN20853_c0_g1,TRINITY_DN22273_c0_g1,TRINITY_DN24583_c0_g1,TRINITY_DN2636_c0_g1,TRINITY_DN2810_c1_g1,TRINITY_DN2847_c0_g1,TRINITY_DN3233_c1_g1,TRINITY_DN354_c0_g1,TRINITY_DN3758_c0_g1,TRINITY_DN3782_c0_g1,TRINITY_DN4032_c0_g1,TRINITY_DN4207_c0_g1,TRINITY_DN4467_c0_g1,TRINITY_DN4467_c0_g3,TRINITY_DN570_c0_g1,TRINITY_DN578_c2_g1,TRINITY_DN791_c0_g1,T…	TRINITY_DN1229_c0_g1,TRINITY_DN197_c2_g1,TRINITY_DN8770_c0_g1
BP	GO:0006950	response to stress	228	87	315	1072	4.60407e-07	0.000186748	TRINITY_DN10065_c0_g1,TRINITY_DN1045_c1_g1,TRINITY_DN1045_c1_g2,TRINITY_DN1060_c2_g1,TRINITY_DN1094_c0_g1,TRINITY_DN1129_c0_g1,TRINITY_DN11506_c0_g1,TRINITY_DN11531_c0_g1,TRINITY_DN1195_c0_g2,TRINITY_DN11_c3_g6,TRINITY_DN1215_c1_g2,TRINITY_DN1225_c0_g1,TRINITY_DN1235_c1_g1,TRINITY_DN1242_c0_g1,TRINITY_DN12562_c0_g1,TRINITY_DN12607_c0_g1,TRINITY_DN1270_c0_g1,TRINITY_DN1367_c0_g1,TRINITY_DN1388_c0_…	TRINITY_DN1018_c0_g1,TRINITY_DN106_c1_g1,TRINITY_DN1104_c0_g1,TRINITY_DN1108_c0_g1,TRINITY_DN1119_c0_g1,TRINITY_DN1173_c4_g1,TRINITY_DN1229_c0_g1,TRINITY_DN1282_c0_g2,TRINITY_DN1284_c1_g1,TRINITY_DN1308_c1_g2,TRINITY_DN1308_c3_g1,TRINITY_DN1331_c5_g1,TRINITY_DN1413_c0_g1,TRINITY_DN1483_c0_g2,TRINITY_DN1489_c0_g1,TRINITY_DN1489_c1_g2,TRINITY_DN1491_c0_g1,TRINITY_DN1549_c0_g2,TRINITY_DN1560_c7_g1,T…
BP	GO:0006974	cellular response to DNA damage stimulus	120	19	139	416	1.17492e-06	0.000442525	TRINITY_DN1045_c1_g2,TRINITY_DN1094_c0_g1,TRINITY_DN11_c3_g6,TRINITY_DN1235_c1_g1,TRINITY_DN1270_c0_g1,TRINITY_DN1367_c0_g1,TRINITY_DN1388_c0_g2,TRINITY_DN138_c3_g2,TRINITY_DN1397_c2_g1,TRINITY_DN14360_c1_g1,TRINITY_DN1446_c0_g2,TRINITY_DN1462_c1_g1,TRINITY_DN1651_c0_g1,TRINITY_DN1742_c0_g1,TRINITY_DN1780_c2_g1,TRINITY_DN178_c0_g2,TRINITY_DN18269_c0_g1,TRINITY_DN1880_c0_g1,TRINITY_DN19090_c0_g1,T…	TRINITY_DN1173_c4_g1,TRINITY_DN1229_c0_g1,TRINITY_DN1284_c1_g1,TRINITY_DN1413_c0_g1,TRINITY_DN1691_c0_g2,TRINITY_DN172_c1_g1,TRINITY_DN1781_c0_g1,TRINITY_DN197_c2_g1,TRINITY_DN19_c1_g2,TRINITY_DN20_c5_g1,TRINITY_DN2787_c4_g1,TRINITY_DN2984_c3_g1,TRINITY_DN3605_c0_g1,TRINITY_DN564_c0_g1,TRINITY_DN714_c0_g1,TRINITY_DN719_c0_g1,TRINITY_DN8135_c0_g1,TRINITY_DN8770_c0_g1,TRINITY_DN998_c3_g2
BP	GO:0033554	cellular response to stress	214	73	287	974	1.38944e-06	0.000488434	TRINITY_DN10065_c0_g1,TRINITY_DN1045_c1_g1,TRINITY_DN1045_c1_g2,TRINITY_DN1060_c2_g1,TRINITY_DN1094_c0_g1,TRINITY_DN1129_c0_g1,TRINITY_DN11506_c0_g1,TRINITY_DN11531_c0_g1,TRINITY_DN1195_c0_g2,TRINITY_DN11_c3_g6,TRINITY_DN1215_c1_g2,TRINITY_DN1225_c0_g1,TRINITY_DN1235_c1_g1,TRINITY_DN1242_c0_g1,TRINITY_DN12562_c0_g1,TRINITY_DN1270_c0_g1,TRINITY_DN1367_c0_g1,TRINITY_DN1388_c0_g2,TRINITY_DN138_c3_g2…	TRINITY_DN1018_c0_g1,TRINITY_DN106_c1_g1,TRINITY_DN1104_c0_g1,TRINITY_DN1108_c0_g1,TRINITY_DN1119_c0_g1,TRINITY_DN1173_c4_g1,TRINITY_DN1229_c0_g1,TRINITY_DN1282_c0_g2,TRINITY_DN1284_c1_g1,TRINITY_DN1308_c1_g2,TRINITY_DN1308_c3_g1,TRINITY_DN1413_c0_g1,TRINITY_DN1483_c0_g2,TRINITY_DN1489_c0_g1,TRINITY_DN1489_c1_g2,TRINITY_DN1491_c0_g1,TRINITY_DN1549_c0_g2,TRINITY_DN15_c1_g2,TRINITY_DN1627_c4_g3,TRI…
BP	GO:0032392	DNA geometric change	25	5	30	57	1.63591e-06	0.000539134	TRINITY_DN1094_c0_g1,TRINITY_DN2041_c0_g1,TRINITY_DN20742_c0_g1,TRINITY_DN20805_c0_g1,TRINITY_DN20951_c0_g1,TRINITY_DN21984_c0_g1,TRINITY_DN22092_c0_g1,TRINITY_DN2236_c2_g1,TRINITY_DN2307_c1_g1,TRINITY_DN2314_c0_g1,TRINITY_DN256_c1_g1,TRINITY_DN258_c0_g1,TRINITY_DN258_c0_g2,TRINITY_DN2954_c1_g1,TRINITY_DN2954_c1_g2,TRINITY_DN2954_c1_g5,TRINITY_DN2954_c1_g6,TRINITY_DN3115_c1_g1,TRINITY_DN3172_c0_g…	TRINITY_DN165_c0_g1,TRINITY_DN172_c1_g1,TRINITY_DN3388_c0_g1,TRINITY_DN719_c0_g1,TRINITY_DN8135_c0_g1
MF	GO:0003678	DNA helicase activity	20	5	25	45	3.75277e-06	0.000996986	TRINITY_DN1094_c0_g1,TRINITY_DN2041_c0_g1,TRINITY_DN20742_c0_g1,TRINITY_DN20805_c0_g1,TRINITY_DN21984_c0_g1,TRINITY_DN22092_c0_g1,TRINITY_DN2236_c2_g1,TRINITY_DN2307_c1_g1,TRINITY_DN258_c0_g1,TRINITY_DN258_c0_g2,TRINITY_DN2954_c1_g1,TRINITY_DN2954_c1_g2,TRINITY_DN2954_c1_g5,TRINITY_DN2954_c1_g6,TRINITY_DN3319_c0_g1,TRINITY_DN4207_c0_g1,TRINITY_DN5437_c0_g1,TRINITY_DN961_c0_g1,TRINITY_DN991_c0_g2,…	TRINITY_DN165_c0_g1,TRINITY_DN172_c1_g1,TRINITY_DN3388_c0_g1,TRINITY_DN719_c0_g1,TRINITY_DN8135_c0_g1
BP	GO:0000724	double-strand break repair via homologous recombination	36	2	38	82	4.19407e-06	0.0013009	TRINITY_DN1235_c1_g1,TRINITY_DN20742_c0_g1,TRINITY_DN20951_c0_g1,TRINITY_DN2154_c0_g1,TRINITY_DN21984_c0_g1,TRINITY_DN2222_c0_g1,TRINITY_DN2236_c2_g1,TRINITY_DN22978_c0_g1,TRINITY_DN2307_c1_g1,TRINITY_DN258_c0_g1,TRINITY_DN258_c0_g2,TRINITY_DN2847_c0_g1,TRINITY_DN2954_c1_g1,TRINITY_DN2954_c1_g2,TRINITY_DN2954_c1_g5,TRINITY_DN2954_c1_g6,TRINITY_DN3091_c1_g1,TRINITY_DN3115_c1_g1,TRINITY_DN3172_c0_g…	TRINITY_DN2984_c3_g1,TRINITY_DN719_c0_g1
BP	GO:0032508	DNA duplex unwinding	22	5	27	51	4.69125e-06	0.00137428	TRINITY_DN1094_c0_g1,TRINITY_DN2041_c0_g1,TRINITY_DN20742_c0_g1,TRINITY_DN20805_c0_g1,TRINITY_DN21984_c0_g1,TRINITY_DN22092_c0_g1,TRINITY_DN2236_c2_g1,TRINITY_DN2307_c1_g1,TRINITY_DN258_c0_g1,TRINITY_DN258_c0_g2,TRINITY_DN2954_c1_g1,TRINITY_DN2954_c1_g2,TRINITY_DN2954_c1_g5,TRINITY_DN2954_c1_g6,TRINITY_DN3115_c1_g1,TRINITY_DN3172_c0_g2,TRINITY_DN3319_c0_g1,TRINITY_DN4207_c0_g1,TRINITY_DN5437_c0_g…	TRINITY_DN165_c0_g1,TRINITY_DN172_c1_g1,TRINITY_DN3388_c0_g1,TRINITY_DN719_c0_g1,TRINITY_DN8135_c0_g1
MF	GO:0000217	DNA secondary structure binding	13	1	14	19	5.50775e-06	0.00125419	TRINITY_DN1094_c0_g1,TRINITY_DN138_c3_g2,TRINITY_DN2022_c1_g1,TRINITY_DN22092_c0_g1,TRINITY_DN2226_c1_g1,TRINITY_DN2522_c0_g2,TRINITY_DN256_c1_g1,TRINITY_DN2810_c1_g1,TRINITY_DN3091_c1_g1,TRINITY_DN3782_c0_g1,TRINITY_DN4304_c0_g1,TRINITY_DN4578_c0_g1,TRINITY_DN991_c0_g2	TRINITY_DN714_c0_g1
BP	GO:0000725	recombinational repair	36	2	38	83	6.01053e-06	0.00166808	TRINITY_DN1235_c1_g1,TRINITY_DN20742_c0_g1,TRINITY_DN20951_c0_g1,TRINITY_DN2154_c0_g1,TRINITY_DN21984_c0_g1,TRINITY_DN2222_c0_g1,TRINITY_DN2236_c2_g1,TRINITY_DN22978_c0_g1,TRINITY_DN2307_c1_g1,TRINITY_DN258_c0_g1,TRINITY_DN258_c0_g2,TRINITY_DN2847_c0_g1,TRINITY_DN2954_c1_g1,TRINITY_DN2954_c1_g2,TRINITY_DN2954_c1_g5,TRINITY_DN2954_c1_g6,TRINITY_DN3091_c1_g1,TRINITY_DN3115_c1_g1,TRINITY_DN3172_c0_g…	TRINITY_DN2984_c3_g1,TRINITY_DN719_c0_g1
BP	GO:0006631	fatty acid metabolic process	34	15	49	117	6.63743e-06	0.00174996	TRINITY_DN10885_c1_g1,TRINITY_DN11983_c0_g1,TRINITY_DN13176_c0_g1,TRINITY_DN13176_c0_g2,TRINITY_DN17269_c0_g1,TRINITY_DN1726_c0_g2,TRINITY_DN1871_c0_g2,TRINITY_DN18738_c0_g2,TRINITY_DN1945_c0_g1,TRINITY_DN19621_c0_g1,TRINITY_DN19989_c0_g1,TRINITY_DN21269_c0_g1,TRINITY_DN21823_c0_g1,TRINITY_DN21858_c0_g1,TRINITY_DN24143_c0_g1,TRINITY_DN25212_c0_g1,TRINITY_DN25239_c0_g1,TRINITY_DN25598_c0_g1,TRINIT…	TRINITY_DN1207_c2_g1,TRINITY_DN128_c10_g3,TRINITY_DN1413_c0_g1,TRINITY_DN1938_c0_g1,TRINITY_DN193_c2_g4,TRINITY_DN209_c3_g1,TRINITY_DN2115_c0_g2,TRINITY_DN21889_c0_g1,TRINITY_DN22_c0_g1,TRINITY_DN230_c9_g1,TRINITY_DN24_c0_g1,TRINITY_DN2521_c1_g1,TRINITY_DN551_c0_g2,TRINITY_DN888_c0_g1,TRINITY_DN998_c3_g2
MF	GO:0003697	single-stranded DNA binding	26	4	30	60	7.3914e-06	0.00147274	TRINITY_DN1045_c1_g2,TRINITY_DN18244_c0_g1,TRINITY_DN2042_c0_g1,TRINITY_DN20742_c0_g1,TRINITY_DN20745_c0_g1,TRINITY_DN20853_c0_g1,TRINITY_DN20951_c0_g1,TRINITY_DN21945_c0_g1,TRINITY_DN21984_c0_g1,TRINITY_DN2236_c2_g1,TRINITY_DN22958_c0_g1,TRINITY_DN22978_c0_g1,TRINITY_DN2847_c0_g1,TRINITY_DN2990_c0_g2,TRINITY_DN3091_c1_g1,TRINITY_DN3115_c1_g1,TRINITY_DN3523_c0_g1,TRINITY_DN353_c0_g1,TRINITY_DN375…	TRINITY_DN1766_c0_g1,TRINITY_DN20_c5_g1,TRINITY_DN4583_c1_g1,TRINITY_DN9_c1_g1
BP	GO:0000727	double-strand break repair via break-induced replication	14	1	15	22	1.0619e-05	0.00266637	TRINITY_DN20742_c0_g1,TRINITY_DN20951_c0_g1,TRINITY_DN21984_c0_g1,TRINITY_DN2236_c2_g1,TRINITY_DN22978_c0_g1,TRINITY_DN2307_c1_g1,TRINITY_DN2954_c1_g1,TRINITY_DN2954_c1_g2,TRINITY_DN2954_c1_g5,TRINITY_DN2954_c1_g6,TRINITY_DN3172_c0_g2,TRINITY_DN3319_c0_g1,TRINITY_DN4207_c0_g1,TRINITY_DN709_c0_g1	TRINITY_DN2984_c3_g1
CC	GO:0035861	site of double-strand break	24	2	26	50	1.15215e-05	0.00261249	TRINITY_DN1094_c0_g1,TRINITY_DN1270_c0_g1,TRINITY_DN1462_c1_g1,TRINITY_DN1651_c0_g1,TRINITY_DN1780_c2_g1,TRINITY_DN2041_c0_g1,TRINITY_DN22092_c0_g1,TRINITY_DN2222_c0_g1,TRINITY_DN2236_c2_g1,TRINITY_DN22978_c0_g1,TRINITY_DN258_c0_g1,TRINITY_DN258_c0_g2,TRINITY_DN2810_c1_g1,TRINITY_DN2847_c0_g1,TRINITY_DN3091_c1_g1,TRINITY_DN3115_c1_g1,TRINITY_DN353_c0_g1,TRINITY_DN4467_c0_g1,TRINITY_DN4467_c0_g3,T…	TRINITY_DN197_c2_g1,TRINITY_DN8135_c0_g1
CC	GO:0090734	site of DNA damage	24	2	26	50	1.15215e-05	0.00261249	TRINITY_DN1094_c0_g1,TRINITY_DN1270_c0_g1,TRINITY_DN1462_c1_g1,TRINITY_DN1651_c0_g1,TRINITY_DN1780_c2_g1,TRINITY_DN2041_c0_g1,TRINITY_DN22092_c0_g1,TRINITY_DN2222_c0_g1,TRINITY_DN2236_c2_g1,TRINITY_DN22978_c0_g1,TRINITY_DN258_c0_g1,TRINITY_DN258_c0_g2,TRINITY_DN2810_c1_g1,TRINITY_DN2847_c0_g1,TRINITY_DN3091_c1_g1,TRINITY_DN3115_c1_g1,TRINITY_DN353_c0_g1,TRINITY_DN4467_c0_g1,TRINITY_DN4467_c0_g3,T…	TRINITY_DN197_c2_g1,TRINITY_DN8135_c0_g1
BP	GO:0009060	aerobic respiration	30	13	43	101	1.48278e-05	0.00355395	TRINITY_DN11559_c0_g1,TRINITY_DN13176_c0_g1,TRINITY_DN13176_c0_g2,TRINITY_DN13242_c0_g1,TRINITY_DN15360_c0_g1,TRINITY_DN18131_c0_g1,TRINITY_DN20046_c0_g1,TRINITY_DN20754_c0_g1,TRINITY_DN21006_c0_g1,TRINITY_DN21437_c0_g1,TRINITY_DN21794_c1_g2,TRINITY_DN21816_c0_g1,TRINITY_DN21823_c0_g1,TRINITY_DN21862_c1_g1,TRINITY_DN21899_c0_g1,TRINITY_DN21920_c0_g1,TRINITY_DN21945_c0_g1,TRINITY_DN22200_c0_g1,TRI…	TRINITY_DN1046_c0_g1,TRINITY_DN1207_c2_g1,TRINITY_DN1365_c0_g1,TRINITY_DN1483_c0_g2,TRINITY_DN1613_c0_g1,TRINITY_DN2846_c0_g1,TRINITY_DN342_c0_g1,TRINITY_DN3811_c0_g2,TRINITY_DN40_c0_g1,TRINITY_DN782_c0_g3,TRINITY_DN7_c0_g1,TRINITY_DN888_c0_g1,TRINITY_DN9_c0_g1
BP	GO:0009064	glutamine family amino acid metabolic process	22	22	44	105	1.91594e-05	0.00434722	TRINITY_DN15204_c0_g1,TRINITY_DN15672_c0_g1,TRINITY_DN15928_c0_g1,TRINITY_DN19881_c0_g1,TRINITY_DN20901_c0_g1,TRINITY_DN21018_c0_g1,TRINITY_DN21823_c0_g1,TRINITY_DN21945_c0_g1,TRINITY_DN2715_c0_g1,TRINITY_DN3394_c1_g1,TRINITY_DN3552_c0_g1,TRINITY_DN4332_c0_g1,TRINITY_DN4774_c0_g2,TRINITY_DN5129_c0_g1,TRINITY_DN5314_c0_g3,TRINITY_DN6166_c0_g1,TRINITY_DN6296_c0_g1,TRINITY_DN7173_c0_g1,TRINITY_DN828…	TRINITY_DN1047_c0_g1,TRINITY_DN1108_c0_g1,TRINITY_DN131_c0_g1,TRINITY_DN131_c0_g3,TRINITY_DN1656_c0_g1,TRINITY_DN1780_c0_g2,TRINITY_DN243_c0_g1,TRINITY_DN2573_c0_g1,TRINITY_DN338_c0_g1,TRINITY_DN3605_c1_g1,TRINITY_DN379_c0_g1,TRINITY_DN42_c3_g1,TRINITY_DN452_c1_g2,TRINITY_DN4886_c0_g1,TRINITY_DN561_c1_g2,TRINITY_DN5_c0_g2,TRINITY_DN5_c0_g3,TRINITY_DN685_c0_g2,TRINITY_DN782_c0_g3,TRINITY_DN7_c0_g1…
BP	GO:0045005	DNA-dependent DNA replication maintenance of fidelity	21	3	24	46	2.19349e-05	0.00434722	TRINITY_DN1235_c1_g1,TRINITY_DN1270_c0_g1,TRINITY_DN138_c3_g2,TRINITY_DN1742_c0_g1,TRINITY_DN1999_c0_g2,TRINITY_DN2041_c0_g1,TRINITY_DN20742_c0_g1,TRINITY_DN2236_c2_g1,TRINITY_DN2522_c0_g2,TRINITY_DN258_c0_g1,TRINITY_DN258_c0_g2,TRINITY_DN2810_c1_g1,TRINITY_DN3523_c0_g1,TRINITY_DN3782_c0_g1,TRINITY_DN4207_c0_g1,TRINITY_DN4578_c0_g1,TRINITY_DN46_c3_g1,TRINITY_DN709_c0_g1,TRINITY_DN7960_c2_g1,TRINI…	TRINITY_DN2984_c3_g1,TRINITY_DN3605_c0_g1,TRINITY_DN8135_c0_g1
BP	GO:0072329	monocarboxylic acid catabolic process	15	15	30	63	2.22481e-05	0.00434722	TRINITY_DN13176_c0_g1,TRINITY_DN13176_c0_g2,TRINITY_DN15204_c0_g1,TRINITY_DN18738_c0_g2,TRINITY_DN19881_c0_g1,TRINITY_DN21269_c0_g1,TRINITY_DN21823_c0_g1,TRINITY_DN24143_c0_g1,TRINITY_DN25239_c0_g1,TRINITY_DN3208_c0_g1,TRINITY_DN4613_c1_g3,TRINITY_DN5605_c1_g1,TRINITY_DN5871_c0_g1,TRINITY_DN5871_c0_g2,TRINITY_DN8285_c0_g1	TRINITY_DN1108_c0_g1,TRINITY_DN1207_c2_g1,TRINITY_DN131_c0_g1,TRINITY_DN131_c0_g3,TRINITY_DN1656_c0_g1,TRINITY_DN1938_c0_g1,TRINITY_DN193_c2_g4,TRINITY_DN2115_c0_g2,TRINITY_DN230_c9_g1,TRINITY_DN25215_c0_g1,TRINITY_DN2521_c1_g1,TRINITY_DN2767_c0_g1,TRINITY_DN357_c8_g2,TRINITY_DN525_c0_g3,TRINITY_DN888_c0_g1
BP	GO:0055114	oxidation-reduction process	132	74	206	689	2.22915e-05	0.00434722	TRINITY_DN10065_c0_g1,TRINITY_DN11541_c0_g1,TRINITY_DN11559_c0_g1,TRINITY_DN11877_c0_g1,TRINITY_DN11951_c0_g1,TRINITY_DN13176_c0_g1,TRINITY_DN13176_c0_g2,TRINITY_DN13234_c0_g2,TRINITY_DN13242_c0_g1,TRINITY_DN1366_c0_g1,TRINITY_DN1522_c4_g1,TRINITY_DN15360_c0_g1,TRINITY_DN15676_c0_g1,TRINITY_DN15767_c0_g1,TRINITY_DN15928_c0_g1,TRINITY_DN1648_c0_g1,TRINITY_DN1705_c0_g1,TRINITY_DN17103_c0_g1,TRINITY…	TRINITY_DN1046_c0_g1,TRINITY_DN1074_c0_g1,TRINITY_DN1104_c0_g1,TRINITY_DN1108_c0_g1,TRINITY_DN1119_c0_g1,TRINITY_DN1120_c0_g1,TRINITY_DN1171_c1_g1,TRINITY_DN12014_c0_g2,TRINITY_DN1207_c2_g1,TRINITY_DN1230_c0_g1,TRINITY_DN131_c0_g1,TRINITY_DN1365_c0_g1,TRINITY_DN141_c6_g1,TRINITY_DN1483_c0_g2,TRINITY_DN1489_c1_g2,TRINITY_DN1549_c0_g2,TRINITY_DN1560_c7_g1,TRINITY_DN1613_c0_g1,TRINITY_DN1633_c0_g1,T…
BP	GO:1901615	organic hydroxy compound metabolic process	42	28	70	191	2.25165e-05	0.00434722	TRINITY_DN10065_c0_g1,TRINITY_DN10112_c0_g2,TRINITY_DN11877_c0_g1,TRINITY_DN11949_c0_g1,TRINITY_DN13234_c0_g2,TRINITY_DN1705_c0_g1,TRINITY_DN18141_c0_g1,TRINITY_DN19094_c0_g1,TRINITY_DN19906_c0_g1,TRINITY_DN19934_c0_g1,TRINITY_DN21093_c0_g1,TRINITY_DN21823_c0_g1,TRINITY_DN21917_c0_g1,TRINITY_DN22120_c0_g1,TRINITY_DN23559_c0_g1,TRINITY_DN24047_c0_g1,TRINITY_DN24143_c0_g1,TRINITY_DN2460_c0_g1,TRINI…	TRINITY_DN1119_c0_g1,TRINITY_DN1171_c0_g1,TRINITY_DN1171_c1_g1,TRINITY_DN1489_c1_g2,TRINITY_DN1560_c7_g1,TRINITY_DN1633_c0_g1,TRINITY_DN1684_c0_g1,TRINITY_DN1845_c0_g1,TRINITY_DN1849_c0_g2,TRINITY_DN2094_c0_g1,TRINITY_DN2282_c0_g1,TRINITY_DN24233_c0_g1,TRINITY_DN25215_c0_g1,TRINITY_DN2627_c0_g1,TRINITY_DN2752_c0_g3,TRINITY_DN310_c4_g1,TRINITY_DN3518_c1_g1,TRINITY_DN357_c8_g2,TRINITY_DN42_c3_g1,TR…
BP	GO:0050896	response to stimulus	312	146	458	1691	2.31932e-05	0.00434722	TRINITY_DN10027_c0_g1,TRINITY_DN10065_c0_g1,TRINITY_DN1045_c1_g1,TRINITY_DN1045_c1_g2,TRINITY_DN1060_c2_g1,TRINITY_DN1083_c0_g1,TRINITY_DN1094_c0_g1,TRINITY_DN1129_c0_g1,TRINITY_DN11455_c0_g1,TRINITY_DN11506_c0_g1,TRINITY_DN11531_c0_g1,TRINITY_DN1172_c0_g1,TRINITY_DN1195_c0_g2,TRINITY_DN11_c3_g6,TRINITY_DN1215_c1_g2,TRINITY_DN12166_c0_g1,TRINITY_DN1225_c0_g1,TRINITY_DN1235_c1_g1,TRINITY_DN1242_c0…	TRINITY_DN1018_c0_g1,TRINITY_DN1032_c4_g1,TRINITY_DN1032_c5_g1,TRINITY_DN1048_c0_g1,TRINITY_DN106_c1_g1,TRINITY_DN1104_c0_g1,TRINITY_DN1108_c0_g1,TRINITY_DN1119_c0_g1,TRINITY_DN1173_c4_g1,TRINITY_DN1184_c0_g1,TRINITY_DN1229_c0_g1,TRINITY_DN1254_c0_g1,TRINITY_DN1282_c0_g2,TRINITY_DN1284_c1_g1,TRINITY_DN128_c15_g1,TRINITY_DN1308_c1_g2,TRINITY_DN1308_c3_g1,TRINITY_DN1331_c5_g1,TRINITY_DN1413_c0_g1,T…
BP	GO:0043570	maintenance of DNA repeat elements	15	0	15	23	2.39085e-05	0.00434722	TRINITY_DN1270_c0_g1,TRINITY_DN138_c3_g2,TRINITY_DN1462_c1_g1,TRINITY_DN1518_c0_g2,TRINITY_DN2236_c2_g1,TRINITY_DN231_c2_g1,TRINITY_DN249_c0_g1,TRINITY_DN2522_c0_g2,TRINITY_DN2810_c1_g1,TRINITY_DN3782_c0_g1,TRINITY_DN4116_c0_g1,TRINITY_DN4578_c0_g1,TRINITY_DN46_c3_g1,TRINITY_DN7960_c2_g1,TRINITY_DN961_c0_g1	-
CC	GO:0031261	DNA replication preinitiation complex	15	0	15	23	2.49584e-05	0.00452746	TRINITY_DN1279_c1_g1,TRINITY_DN20742_c0_g1,TRINITY_DN20951_c0_g1,TRINITY_DN21984_c0_g1,TRINITY_DN2307_c1_g1,TRINITY_DN2954_c1_g1,TRINITY_DN2954_c1_g2,TRINITY_DN2954_c1_g5,TRINITY_DN2954_c1_g6,TRINITY_DN3172_c0_g2,TRINITY_DN3319_c0_g1,TRINITY_DN3365_c0_g1,TRINITY_DN3568_c0_g2,TRINITY_DN584_c0_g3,TRINITY_DN709_c0_g1	-
BP	GO:0032787	monocarboxylic acid metabolic process	59	37	96	282	2.52277e-05	0.00443418	TRINITY_DN10065_c0_g1,TRINITY_DN10885_c1_g1,TRINITY_DN10955_c0_g1,TRINITY_DN11983_c0_g1,TRINITY_DN13176_c0_g1,TRINITY_DN13176_c0_g2,TRINITY_DN15204_c0_g1,TRINITY_DN15796_c0_g1,TRINITY_DN17269_c0_g1,TRINITY_DN1726_c0_g2,TRINITY_DN1871_c0_g2,TRINITY_DN18738_c0_g2,TRINITY_DN19094_c0_g1,TRINITY_DN1945_c0_g1,TRINITY_DN19621_c0_g1,TRINITY_DN19881_c0_g1,TRINITY_DN19906_c0_g1,TRINITY_DN19934_c0_g1,TRINIT…	TRINITY_DN1108_c0_g1,TRINITY_DN12014_c0_g2,TRINITY_DN1207_c2_g1,TRINITY_DN128_c10_g3,TRINITY_DN131_c0_g1,TRINITY_DN131_c0_g3,TRINITY_DN1413_c0_g1,TRINITY_DN1656_c0_g1,TRINITY_DN1814_c1_g1,TRINITY_DN1845_c0_g1,TRINITY_DN1849_c0_g2,TRINITY_DN1938_c0_g1,TRINITY_DN193_c2_g4,TRINITY_DN1999_c0_g1,TRINITY_DN209_c3_g1,TRINITY_DN2115_c0_g2,TRINITY_DN21889_c0_g1,TRINITY_DN22_c0_g1,TRINITY_DN230_c9_g1,TRINI…
BP	GO:0009084	glutamine family amino acid biosynthetic process	14	12	26	52	2.67679e-05	0.00455314	TRINITY_DN15672_c0_g1,TRINITY_DN15928_c0_g1,TRINITY_DN20901_c0_g1,TRINITY_DN21823_c0_g1,TRINITY_DN2715_c0_g1,TRINITY_DN3552_c0_g1,TRINITY_DN4332_c0_g1,TRINITY_DN5314_c0_g3,TRINITY_DN6166_c0_g1,TRINITY_DN7173_c0_g1,TRINITY_DN8284_c0_g1,TRINITY_DN8285_c0_g1,TRINITY_DN9610_c0_g1,TRINITY_DN9712_c0_g1	TRINITY_DN1047_c0_g1,TRINITY_DN1780_c0_g2,TRINITY_DN243_c0_g1,TRINITY_DN3605_c1_g1,TRINITY_DN4886_c0_g1,TRINITY_DN5_c0_g2,TRINITY_DN5_c0_g3,TRINITY_DN685_c0_g2,TRINITY_DN782_c0_g3,TRINITY_DN7_c0_g1,TRINITY_DN884_c1_g2,TRINITY_DN888_c0_g1
BP	GO:0007533	mating type switching	20	1	21	39	3.86557e-05	0.00599505	TRINITY_DN1270_c0_g1,TRINITY_DN138_c3_g2,TRINITY_DN1462_c1_g1,TRINITY_DN2522_c0_g2,TRINITY_DN258_c0_g1,TRINITY_DN258_c0_g2,TRINITY_DN2810_c1_g1,TRINITY_DN3233_c1_g1,TRINITY_DN353_c0_g1,TRINITY_DN354_c0_g1,TRINITY_DN4467_c0_g1,TRINITY_DN4467_c0_g3,TRINITY_DN46_c3_g1,TRINITY_DN570_c0_g1,TRINITY_DN6056_c0_g2,TRINITY_DN709_c0_g1,TRINITY_DN872_c0_g1,TRINITY_DN93_c2_g1,TRINITY_DN961_c0_g1,TRINITY_DN991…	TRINITY_DN1766_c0_g1
BP	GO:1902292	cell cycle DNA replication initiation	21	0	21	39	3.86557e-05	0.00599505	TRINITY_DN1279_c1_g1,TRINITY_DN1999_c0_g2,TRINITY_DN20742_c0_g1,TRINITY_DN21984_c0_g1,TRINITY_DN22948_c0_g1,TRINITY_DN2307_c1_g1,TRINITY_DN2954_c1_g1,TRINITY_DN2954_c1_g2,TRINITY_DN2954_c1_g5,TRINITY_DN2954_c1_g6,TRINITY_DN305_c8_g3,TRINITY_DN3172_c0_g2,TRINITY_DN3319_c0_g1,TRINITY_DN3365_c0_g1,TRINITY_DN3523_c0_g1,TRINITY_DN353_c0_g1,TRINITY_DN3568_c0_g2,TRINITY_DN4578_c0_g1,TRINITY_DN4637_c0_g1…	-
BP	GO:1902315	nuclear cell cycle DNA replication initiation	21	0	21	39	3.86557e-05	0.00599505	TRINITY_DN1279_c1_g1,TRINITY_DN1999_c0_g2,TRINITY_DN20742_c0_g1,TRINITY_DN21984_c0_g1,TRINITY_DN22948_c0_g1,TRINITY_DN2307_c1_g1,TRINITY_DN2954_c1_g1,TRINITY_DN2954_c1_g2,TRINITY_DN2954_c1_g5,TRINITY_DN2954_c1_g6,TRINITY_DN305_c8_g3,TRINITY_DN3172_c0_g2,TRINITY_DN3319_c0_g1,TRINITY_DN3365_c0_g1,TRINITY_DN3523_c0_g1,TRINITY_DN353_c0_g1,TRINITY_DN3568_c0_g2,TRINITY_DN4578_c0_g1,TRINITY_DN4637_c0_g1…	-
CC	GO:0042555	MCM complex	7	0	7	7	4.01066e-05	0.00606278	TRINITY_DN20742_c0_g1,TRINITY_DN2307_c1_g1,TRINITY_DN2954_c1_g1,TRINITY_DN2954_c1_g2,TRINITY_DN2954_c1_g5,TRINITY_DN2954_c1_g6,TRINITY_DN3172_c0_g2	-
MF	GO:0004386	helicase activity	33	15	48	120	4.16855e-05	0.00738297	TRINITY_DN1094_c0_g1,TRINITY_DN193_c15_g1,TRINITY_DN19477_c0_g1,TRINITY_DN2041_c0_g1,TRINITY_DN20742_c0_g1,TRINITY_DN20805_c0_g1,TRINITY_DN21984_c0_g1,TRINITY_DN22092_c0_g1,TRINITY_DN2236_c2_g1,TRINITY_DN2307_c1_g1,TRINITY_DN2402_c1_g1,TRINITY_DN258_c0_g1,TRINITY_DN258_c0_g2,TRINITY_DN2954_c1_g1,TRINITY_DN2954_c1_g2,TRINITY_DN2954_c1_g5,TRINITY_DN2954_c1_g6,TRINITY_DN3172_c0_g2,TRINITY_DN3233_c1_…	TRINITY_DN1331_c5_g1,TRINITY_DN1417_c0_g3,TRINITY_DN1583_c6_g1,TRINITY_DN165_c0_g1,TRINITY_DN172_c1_g1,TRINITY_DN1849_c0_g1,TRINITY_DN1849_c0_g3,TRINITY_DN25281_c1_g1,TRINITY_DN2567_c0_g1,TRINITY_DN3388_c0_g1,TRINITY_DN553_c0_g1,TRINITY_DN5625_c2_g1,TRINITY_DN689_c6_g3,TRINITY_DN719_c0_g1,TRINITY_DN8135_c0_g1
BP	GO:1902975	mitotic DNA replication initiation	19	0	19	34	4.57196e-05	0.00677528	TRINITY_DN1279_c1_g1,TRINITY_DN1999_c0_g2,TRINITY_DN20742_c0_g1,TRINITY_DN21984_c0_g1,TRINITY_DN2307_c1_g1,TRINITY_DN2954_c1_g1,TRINITY_DN2954_c1_g2,TRINITY_DN2954_c1_g5,TRINITY_DN2954_c1_g6,TRINITY_DN3172_c0_g2,TRINITY_DN3319_c0_g1,TRINITY_DN3365_c0_g1,TRINITY_DN3523_c0_g1,TRINITY_DN353_c0_g1,TRINITY_DN3568_c0_g2,TRINITY_DN4578_c0_g1,TRINITY_DN4637_c0_g1,TRINITY_DN584_c0_g3,TRINITY_DN836_c6_g1	-
BP	GO:0006536	glutamate metabolic process	15	14	29	62	4.62564e-05	0.00677528	TRINITY_DN15204_c0_g1,TRINITY_DN15928_c0_g1,TRINITY_DN19881_c0_g1,TRINITY_DN21018_c0_g1,TRINITY_DN21823_c0_g1,TRINITY_DN21945_c0_g1,TRINITY_DN3552_c0_g1,TRINITY_DN4332_c0_g1,TRINITY_DN4774_c0_g2,TRINITY_DN5129_c0_g1,TRINITY_DN5314_c0_g3,TRINITY_DN6166_c0_g1,TRINITY_DN8285_c0_g1,TRINITY_DN9610_c0_g1,TRINITY_DN9712_c0_g1	TRINITY_DN1047_c0_g1,TRINITY_DN1108_c0_g1,TRINITY_DN131_c0_g1,TRINITY_DN131_c0_g3,TRINITY_DN1656_c0_g1,TRINITY_DN243_c0_g1,TRINITY_DN3605_c1_g1,TRINITY_DN379_c0_g1,TRINITY_DN4886_c0_g1,TRINITY_DN561_c1_g2,TRINITY_DN782_c0_g3,TRINITY_DN7_c0_g1,TRINITY_DN884_c1_g2,TRINITY_DN888_c0_g1
MF	GO:0003690	double-stranded DNA binding	48	23	71	198	5.56083e-05	0.00886396	TRINITY_DN1045_c1_g2,TRINITY_DN1270_c0_g1,TRINITY_DN1279_c1_g1,TRINITY_DN138_c3_g2,TRINITY_DN1999_c0_g2,TRINITY_DN2022_c1_g1,TRINITY_DN20742_c0_g1,TRINITY_DN2079_c0_g1,TRINITY_DN20951_c0_g1,TRINITY_DN21945_c0_g1,TRINITY_DN21984_c0_g1,TRINITY_DN2222_c0_g1,TRINITY_DN2226_c1_g1,TRINITY_DN2236_c2_g1,TRINITY_DN2283_c0_g1,TRINITY_DN22958_c0_g1,TRINITY_DN22978_c0_g1,TRINITY_DN2307_c1_g1,TRINITY_DN23576_…	TRINITY_DN1173_c4_g1,TRINITY_DN1229_c0_g1,TRINITY_DN1331_c5_g1,TRINITY_DN1560_c7_g1,TRINITY_DN1633_c0_g1,TRINITY_DN1766_c0_g1,TRINITY_DN1922_c0_g2,TRINITY_DN2047_c2_g1,TRINITY_DN22962_c1_g1,TRINITY_DN2703_c0_g1,TRINITY_DN2734_c0_g3,TRINITY_DN305_c1_g1,TRINITY_DN338_c0_g1,TRINITY_DN384_c6_g1,TRINITY_DN398_c0_g1,TRINITY_DN438_c0_g2,TRINITY_DN4583_c1_g1,TRINITY_DN606_c0_g1,TRINITY_DN7057_c0_g2,TRINI…
BP	GO:0044237	cellular metabolic process	716	334	1050	4240	5.94956e-05	0.00833919	TRINITY_DN10027_c0_g1,TRINITY_DN1002_c1_g1,TRINITY_DN1004_c0_g1,TRINITY_DN10065_c0_g1,TRINITY_DN10112_c0_g2,TRINITY_DN1026_c0_g1,TRINITY_DN10382_c0_g1,TRINITY_DN1045_c1_g1,TRINITY_DN1045_c1_g2,TRINITY_DN1060_c2_g1,TRINITY_DN10838_c0_g1,TRINITY_DN10885_c1_g1,TRINITY_DN1094_c0_g1,TRINITY_DN10955_c0_g1,TRINITY_DN1098_c1_g2,TRINITY_DN11116_c0_g1,TRINITY_DN11167_c0_g2,TRINITY_DN11170_c0_g1,TRINITY_DN1…	TRINITY_DN1018_c0_g1,TRINITY_DN1032_c5_g1,TRINITY_DN1046_c0_g1,TRINITY_DN1047_c0_g1,TRINITY_DN1055_c1_g3,TRINITY_DN1060_c4_g1,TRINITY_DN106_c1_g1,TRINITY_DN1074_c0_g1,TRINITY_DN1101_c0_g1,TRINITY_DN1102_c0_g2,TRINITY_DN1108_c0_g1,TRINITY_DN1119_c0_g1,TRINITY_DN1135_c0_g1,TRINITY_DN1171_c0_g1,TRINITY_DN1171_c1_g1,TRINITY_DN1173_c4_g1,TRINITY_DN1193_c1_g2,TRINITY_DN12014_c0_g2,TRINITY_DN1207_c2_g1,…
BP	GO:0043436	oxoacid metabolic process	121	78	199	672	6.00966e-05	0.00833919	TRINITY_DN10065_c0_g1,TRINITY_DN10885_c1_g1,TRINITY_DN10955_c0_g1,TRINITY_DN11116_c0_g1,TRINITY_DN1168_c0_g2,TRINITY_DN11983_c0_g1,TRINITY_DN12108_c0_g2,TRINITY_DN1215_c1_g2,TRINITY_DN12241_c0_g1,TRINITY_DN13176_c0_g1,TRINITY_DN13176_c0_g2,TRINITY_DN13242_c0_g1,TRINITY_DN15204_c0_g1,TRINITY_DN15360_c0_g1,TRINITY_DN15672_c0_g1,TRINITY_DN15676_c0_g1,TRINITY_DN15767_c0_g1,TRINITY_DN15796_c0_g1,TRINI…	TRINITY_DN1047_c0_g1,TRINITY_DN1108_c0_g1,TRINITY_DN12014_c0_g2,TRINITY_DN1207_c2_g1,TRINITY_DN128_c10_g3,TRINITY_DN1314_c0_g1,TRINITY_DN131_c0_g1,TRINITY_DN131_c0_g3,TRINITY_DN1365_c0_g1,TRINITY_DN140_c0_g2,TRINITY_DN1413_c0_g1,TRINITY_DN144_c0_g1,TRINITY_DN1483_c0_g2,TRINITY_DN1613_c0_g1,TRINITY_DN1633_c0_g1,TRINITY_DN1656_c0_g1,TRINITY_DN1780_c0_g2,TRINITY_DN1814_c1_g1,TRINITY_DN1845_c0_g1,TRI…
CC	GO:0098687	chromosomal region	79	10	89	262	6.18141e-05	0.00800935	TRINITY_DN117_c0_g1,TRINITY_DN1247_c1_g1,TRINITY_DN1388_c0_g2,TRINITY_DN13_c0_g1,TRINITY_DN14978_c0_g1,TRINITY_DN1560_c5_g1,TRINITY_DN157_c1_g1,TRINITY_DN1651_c0_g1,TRINITY_DN1817_c0_g1,TRINITY_DN1836_c1_g1,TRINITY_DN1880_c0_g1,TRINITY_DN19883_c0_g1,TRINITY_DN1999_c0_g2,TRINITY_DN2022_c1_g1,TRINITY_DN2045_c2_g1,TRINITY_DN2054_c0_g2,TRINITY_DN20758_c0_g1,TRINITY_DN20805_c0_g1,TRINITY_DN2086_c0_g2,…	TRINITY_DN1192_c0_g1,TRINITY_DN1331_c5_g1,TRINITY_DN1498_c0_g1,TRINITY_DN1691_c0_g2,TRINITY_DN1766_c0_g1,TRINITY_DN19564_c0_g1,TRINITY_DN19564_c0_g2,TRINITY_DN310_c0_g3,TRINITY_DN3605_c0_g1,TRINITY_DN719_c0_g1
BP	GO:0007534	gene conversion at mating-type locus	8	0	8	9	6.53467e-05	0.00863517	TRINITY_DN1270_c0_g1,TRINITY_DN138_c3_g2,TRINITY_DN1462_c1_g1,TRINITY_DN2522_c0_g2,TRINITY_DN2810_c1_g1,TRINITY_DN353_c0_g1,TRINITY_DN570_c0_g1,TRINITY_DN961_c0_g1	-
BP	GO:0046395	carboxylic acid catabolic process	37	22	59	159	6.55048e-05	0.00863517	TRINITY_DN10065_c0_g1,TRINITY_DN12108_c0_g2,TRINITY_DN13176_c0_g1,TRINITY_DN13176_c0_g2,TRINITY_DN15204_c0_g1,TRINITY_DN15672_c0_g1,TRINITY_DN15767_c0_g1,TRINITY_DN15928_c0_g1,TRINITY_DN17254_c0_g1,TRINITY_DN18262_c0_g1,TRINITY_DN18738_c0_g2,TRINITY_DN19783_c0_g1,TRINITY_DN19881_c0_g1,TRINITY_DN21269_c0_g1,TRINITY_DN21823_c0_g1,TRINITY_DN21884_c0_g1,TRINITY_DN24143_c0_g1,TRINITY_DN25239_c0_g1,TRI…	TRINITY_DN1108_c0_g1,TRINITY_DN1207_c2_g1,TRINITY_DN1314_c0_g1,TRINITY_DN131_c0_g1,TRINITY_DN131_c0_g3,TRINITY_DN1656_c0_g1,TRINITY_DN1938_c0_g1,TRINITY_DN193_c2_g4,TRINITY_DN2115_c0_g2,TRINITY_DN230_c9_g1,TRINITY_DN25215_c0_g1,TRINITY_DN2521_c1_g1,TRINITY_DN2767_c0_g1,TRINITY_DN2862_c0_g1,TRINITY_DN357_c8_g2,TRINITY_DN452_c1_g2,TRINITY_DN4886_c0_g1,TRINITY_DN525_c0_g3,TRINITY_DN561_c1_g2,TRINITY…
BP	GO:0006082	organic acid metabolic process	122	78	200	677	6.7298e-05	0.00865517	TRINITY_DN10065_c0_g1,TRINITY_DN10885_c1_g1,TRINITY_DN10955_c0_g1,TRINITY_DN11116_c0_g1,TRINITY_DN1168_c0_g2,TRINITY_DN11983_c0_g1,TRINITY_DN12108_c0_g2,TRINITY_DN1215_c1_g2,TRINITY_DN12241_c0_g1,TRINITY_DN13176_c0_g1,TRINITY_DN13176_c0_g2,TRINITY_DN13242_c0_g1,TRINITY_DN15204_c0_g1,TRINITY_DN15360_c0_g1,TRINITY_DN15672_c0_g1,TRINITY_DN15676_c0_g1,TRINITY_DN15767_c0_g1,TRINITY_DN15796_c0_g1,TRINI…	TRINITY_DN1047_c0_g1,TRINITY_DN1108_c0_g1,TRINITY_DN12014_c0_g2,TRINITY_DN1207_c2_g1,TRINITY_DN128_c10_g3,TRINITY_DN1314_c0_g1,TRINITY_DN131_c0_g1,TRINITY_DN131_c0_g3,TRINITY_DN1365_c0_g1,TRINITY_DN140_c0_g2,TRINITY_DN1413_c0_g1,TRINITY_DN144_c0_g1,TRINITY_DN1483_c0_g2,TRINITY_DN1613_c0_g1,TRINITY_DN1633_c0_g1,TRINITY_DN1656_c0_g1,TRINITY_DN1780_c0_g2,TRINITY_DN1814_c1_g1,TRINITY_DN1845_c0_g1,TRI…
MF	GO:0016491	oxidoreductase activity	95	60	155	503	6.84418e-05	0.00991784	TRINITY_DN10065_c0_g1,TRINITY_DN11541_c0_g1,TRINITY_DN11559_c0_g1,TRINITY_DN11877_c0_g1,TRINITY_DN13234_c0_g2,TRINITY_DN13242_c0_g1,TRINITY_DN1522_c4_g1,TRINITY_DN15676_c0_g1,TRINITY_DN15767_c0_g1,TRINITY_DN15928_c0_g1,TRINITY_DN1648_c0_g1,TRINITY_DN1705_c0_g1,TRINITY_DN17103_c0_g1,TRINITY_DN179_c1_g1,TRINITY_DN18131_c0_g1,TRINITY_DN18206_c0_g1,TRINITY_DN18738_c0_g2,TRINITY_DN18951_c0_g1,TRINITY_…	TRINITY_DN1046_c0_g1,TRINITY_DN1074_c0_g1,TRINITY_DN1104_c0_g1,TRINITY_DN1108_c0_g1,TRINITY_DN1119_c0_g1,TRINITY_DN1120_c0_g1,TRINITY_DN1171_c1_g1,TRINITY_DN12014_c0_g2,TRINITY_DN1230_c0_g1,TRINITY_DN131_c0_g1,TRINITY_DN141_c6_g1,TRINITY_DN1483_c0_g2,TRINITY_DN1489_c1_g2,TRINITY_DN1549_c0_g2,TRINITY_DN1613_c0_g1,TRINITY_DN1633_c0_g1,TRINITY_DN163_c2_g1,TRINITY_DN1676_c1_g1,TRINITY_DN1849_c0_g2,TR…
BP	GO:0007530	sex determination	20	2	22	43	7.11772e-05	0.00872832	TRINITY_DN1270_c0_g1,TRINITY_DN138_c3_g2,TRINITY_DN1462_c1_g1,TRINITY_DN2522_c0_g2,TRINITY_DN258_c0_g1,TRINITY_DN258_c0_g2,TRINITY_DN2810_c1_g1,TRINITY_DN3233_c1_g1,TRINITY_DN353_c0_g1,TRINITY_DN354_c0_g1,TRINITY_DN4467_c0_g1,TRINITY_DN4467_c0_g3,TRINITY_DN46_c3_g1,TRINITY_DN570_c0_g1,TRINITY_DN6056_c0_g2,TRINITY_DN709_c0_g1,TRINITY_DN872_c0_g1,TRINITY_DN93_c2_g1,TRINITY_DN961_c0_g1,TRINITY_DN991…	TRINITY_DN1766_c0_g1,TRINITY_DN998_c3_g2
BP	GO:0007531	mating type determination	20	2	22	43	7.11772e-05	0.00872832	TRINITY_DN1270_c0_g1,TRINITY_DN138_c3_g2,TRINITY_DN1462_c1_g1,TRINITY_DN2522_c0_g2,TRINITY_DN258_c0_g1,TRINITY_DN258_c0_g2,TRINITY_DN2810_c1_g1,TRINITY_DN3233_c1_g1,TRINITY_DN353_c0_g1,TRINITY_DN354_c0_g1,TRINITY_DN4467_c0_g1,TRINITY_DN4467_c0_g3,TRINITY_DN46_c3_g1,TRINITY_DN570_c0_g1,TRINITY_DN6056_c0_g2,TRINITY_DN709_c0_g1,TRINITY_DN872_c0_g1,TRINITY_DN93_c2_g1,TRINITY_DN961_c0_g1,TRINITY_DN991…	TRINITY_DN1766_c0_g1,TRINITY_DN998_c3_g2
BP	GO:0035822	gene conversion	9	0	9	11	7.35889e-05	0.00881896	TRINITY_DN1270_c0_g1,TRINITY_DN138_c3_g2,TRINITY_DN1462_c1_g1,TRINITY_DN2522_c0_g2,TRINITY_DN2810_c1_g1,TRINITY_DN3523_c0_g1,TRINITY_DN353_c0_g1,TRINITY_DN570_c0_g1,TRINITY_DN961_c0_g1	-
CC	GO:0071162	CMG complex	9	0	9	11	7.57395e-05	0.00858697	TRINITY_DN20742_c0_g1,TRINITY_DN21984_c0_g1,TRINITY_DN2307_c1_g1,TRINITY_DN2954_c1_g1,TRINITY_DN2954_c1_g2,TRINITY_DN2954_c1_g5,TRINITY_DN2954_c1_g6,TRINITY_DN3172_c0_g2,TRINITY_DN3319_c0_g1	-
BP	GO:0009062	fatty acid catabolic process	12	7	19	35	7.81517e-05	0.00915764	TRINITY_DN13176_c0_g1,TRINITY_DN13176_c0_g2,TRINITY_DN18738_c0_g2,TRINITY_DN21269_c0_g1,TRINITY_DN21823_c0_g1,TRINITY_DN24143_c0_g1,TRINITY_DN25239_c0_g1,TRINITY_DN3208_c0_g1,TRINITY_DN5605_c1_g1,TRINITY_DN5871_c0_g1,TRINITY_DN5871_c0_g2,TRINITY_DN8285_c0_g1	TRINITY_DN1207_c2_g1,TRINITY_DN1938_c0_g1,TRINITY_DN193_c2_g4,TRINITY_DN2115_c0_g2,TRINITY_DN230_c9_g1,TRINITY_DN2521_c1_g1,TRINITY_DN888_c0_g1
BP	GO:0016054	organic acid catabolic process	37	22	59	160	8.0546e-05	0.00923302	TRINITY_DN10065_c0_g1,TRINITY_DN12108_c0_g2,TRINITY_DN13176_c0_g1,TRINITY_DN13176_c0_g2,TRINITY_DN15204_c0_g1,TRINITY_DN15672_c0_g1,TRINITY_DN15767_c0_g1,TRINITY_DN15928_c0_g1,TRINITY_DN17254_c0_g1,TRINITY_DN18262_c0_g1,TRINITY_DN18738_c0_g2,TRINITY_DN19783_c0_g1,TRINITY_DN19881_c0_g1,TRINITY_DN21269_c0_g1,TRINITY_DN21823_c0_g1,TRINITY_DN21884_c0_g1,TRINITY_DN24143_c0_g1,TRINITY_DN25239_c0_g1,TRI…	TRINITY_DN1108_c0_g1,TRINITY_DN1207_c2_g1,TRINITY_DN1314_c0_g1,TRINITY_DN131_c0_g1,TRINITY_DN131_c0_g3,TRINITY_DN1656_c0_g1,TRINITY_DN1938_c0_g1,TRINITY_DN193_c2_g4,TRINITY_DN2115_c0_g2,TRINITY_DN230_c9_g1,TRINITY_DN25215_c0_g1,TRINITY_DN2521_c1_g1,TRINITY_DN2767_c0_g1,TRINITY_DN2862_c0_g1,TRINITY_DN357_c8_g2,TRINITY_DN452_c1_g2,TRINITY_DN4886_c0_g1,TRINITY_DN525_c0_g3,TRINITY_DN561_c1_g2,TRINITY…
BP	GO:0008152	metabolic process	745	368	1113	4531	8.7317e-05	0.00979622	TRINITY_DN10027_c0_g1,TRINITY_DN1002_c1_g1,TRINITY_DN1004_c0_g1,TRINITY_DN10065_c0_g1,TRINITY_DN10112_c0_g2,TRINITY_DN1026_c0_g1,TRINITY_DN10382_c0_g1,TRINITY_DN1045_c1_g1,TRINITY_DN1045_c1_g2,TRINITY_DN1060_c2_g1,TRINITY_DN10838_c0_g1,TRINITY_DN10885_c0_g1,TRINITY_DN10885_c1_g1,TRINITY_DN1094_c0_g1,TRINITY_DN10955_c0_g1,TRINITY_DN1098_c1_g2,TRINITY_DN11116_c0_g1,TRINITY_DN11167_c0_g2,TRINITY_DN1…	TRINITY_DN1018_c0_g1,TRINITY_DN1032_c5_g1,TRINITY_DN1046_c0_g1,TRINITY_DN1047_c0_g1,TRINITY_DN1055_c1_g3,TRINITY_DN1060_c4_g1,TRINITY_DN106_c1_g1,TRINITY_DN1074_c0_g1,TRINITY_DN1101_c0_g1,TRINITY_DN1102_c0_g2,TRINITY_DN1104_c0_g1,TRINITY_DN1108_c0_g1,TRINITY_DN1119_c0_g1,TRINITY_DN1120_c0_g1,TRINITY_DN1135_c0_g1,TRINITY_DN1171_c0_g1,TRINITY_DN1171_c1_g1,TRINITY_DN1173_c4_g1,TRINITY_DN1193_c1_g2,T…
BP	GO:0051052	regulation of DNA metabolic process	47	7	54	144	9.58379e-05	0.0105282	TRINITY_DN1138_c0_g1,TRINITY_DN138_c3_g2,TRINITY_DN1397_c2_g1,TRINITY_DN1637_c1_g1,TRINITY_DN1836_c1_g1,TRINITY_DN19842_c0_g1,TRINITY_DN198_c1_g1,TRINITY_DN1999_c0_g2,TRINITY_DN20742_c0_g1,TRINITY_DN2154_c0_g1,TRINITY_DN21984_c0_g1,TRINITY_DN2222_c0_g1,TRINITY_DN2236_c2_g1,TRINITY_DN22948_c0_g1,TRINITY_DN22978_c0_g1,TRINITY_DN2307_c1_g1,TRINITY_DN2314_c0_g1,TRINITY_DN24115_c0_g1,TRINITY_DN2522_c0…	TRINITY_DN172_c1_g1,TRINITY_DN1807_c1_g1,TRINITY_DN1981_c1_g4,TRINITY_DN2984_c3_g1,TRINITY_DN4766_c0_g1,TRINITY_DN765_c0_g1,TRINITY_DN891_c0_g1
BP	GO:0071704	organic substance metabolic process	703	340	1043	4217	0.000103605	0.0111492	TRINITY_DN10027_c0_g1,TRINITY_DN1002_c1_g1,TRINITY_DN1004_c0_g1,TRINITY_DN10065_c0_g1,TRINITY_DN10112_c0_g2,TRINITY_DN1026_c0_g1,TRINITY_DN10382_c0_g1,TRINITY_DN1045_c1_g1,TRINITY_DN1045_c1_g2,TRINITY_DN1060_c2_g1,TRINITY_DN10838_c0_g1,TRINITY_DN10885_c0_g1,TRINITY_DN10885_c1_g1,TRINITY_DN1094_c0_g1,TRINITY_DN10955_c0_g1,TRINITY_DN1098_c1_g2,TRINITY_DN11116_c0_g1,TRINITY_DN11167_c0_g2,TRINITY_DN1…	TRINITY_DN1018_c0_g1,TRINITY_DN1032_c5_g1,TRINITY_DN1046_c0_g1,TRINITY_DN1047_c0_g1,TRINITY_DN1055_c1_g3,TRINITY_DN1060_c4_g1,TRINITY_DN106_c1_g1,TRINITY_DN1074_c0_g1,TRINITY_DN1101_c0_g1,TRINITY_DN1108_c0_g1,TRINITY_DN1119_c0_g1,TRINITY_DN1135_c0_g1,TRINITY_DN1171_c0_g1,TRINITY_DN1171_c1_g1,TRINITY_DN1173_c4_g1,TRINITY_DN1193_c1_g2,TRINITY_DN12014_c0_g2,TRINITY_DN1207_c2_g1,TRINITY_DN1208_c0_g1,…
BP	GO:0051716	cellular response to stimulus	290	112	402	1485	0.000107913	0.0113805	TRINITY_DN10027_c0_g1,TRINITY_DN10065_c0_g1,TRINITY_DN1045_c1_g1,TRINITY_DN1045_c1_g2,TRINITY_DN1060_c2_g1,TRINITY_DN1083_c0_g1,TRINITY_DN1094_c0_g1,TRINITY_DN1129_c0_g1,TRINITY_DN11506_c0_g1,TRINITY_DN11531_c0_g1,TRINITY_DN1195_c0_g2,TRINITY_DN11_c3_g6,TRINITY_DN1215_c1_g2,TRINITY_DN12166_c0_g1,TRINITY_DN1225_c0_g1,TRINITY_DN1235_c1_g1,TRINITY_DN1242_c0_g1,TRINITY_DN12562_c0_g1,TRINITY_DN12607_c…	TRINITY_DN1018_c0_g1,TRINITY_DN1032_c4_g1,TRINITY_DN1032_c5_g1,TRINITY_DN106_c1_g1,TRINITY_DN1104_c0_g1,TRINITY_DN1108_c0_g1,TRINITY_DN1119_c0_g1,TRINITY_DN1173_c4_g1,TRINITY_DN1229_c0_g1,TRINITY_DN1282_c0_g2,TRINITY_DN1284_c1_g1,TRINITY_DN128_c15_g1,TRINITY_DN1308_c1_g2,TRINITY_DN1308_c3_g1,TRINITY_DN1331_c5_g1,TRINITY_DN1413_c0_g1,TRINITY_DN1441_c1_g1,TRINITY_DN146_c0_g2,TRINITY_DN1483_c0_g2,TR…
BP	GO:0045165	cell fate commitment	20	2	22	44	0.0001111	0.0114869	TRINITY_DN1270_c0_g1,TRINITY_DN138_c3_g2,TRINITY_DN1462_c1_g1,TRINITY_DN2522_c0_g2,TRINITY_DN258_c0_g1,TRINITY_DN258_c0_g2,TRINITY_DN2810_c1_g1,TRINITY_DN3233_c1_g1,TRINITY_DN353_c0_g1,TRINITY_DN354_c0_g1,TRINITY_DN4467_c0_g1,TRINITY_DN4467_c0_g3,TRINITY_DN46_c3_g1,TRINITY_DN570_c0_g1,TRINITY_DN6056_c0_g2,TRINITY_DN709_c0_g1,TRINITY_DN872_c0_g1,TRINITY_DN93_c2_g1,TRINITY_DN961_c0_g1,TRINITY_DN991…	TRINITY_DN1766_c0_g1,TRINITY_DN998_c3_g2
BP	GO:0045333	cellular respiration	36	18	54	145	0.000118568	0.0120232	TRINITY_DN11559_c0_g1,TRINITY_DN13176_c0_g1,TRINITY_DN13176_c0_g2,TRINITY_DN13242_c0_g1,TRINITY_DN15360_c0_g1,TRINITY_DN18131_c0_g1,TRINITY_DN18951_c0_g1,TRINITY_DN20046_c0_g1,TRINITY_DN20754_c0_g1,TRINITY_DN21006_c0_g1,TRINITY_DN21166_c0_g1,TRINITY_DN21437_c0_g1,TRINITY_DN21630_c0_g1,TRINITY_DN21794_c1_g2,TRINITY_DN21816_c0_g1,TRINITY_DN21823_c0_g1,TRINITY_DN21862_c1_g1,TRINITY_DN21899_c0_g1,TRI…	TRINITY_DN1046_c0_g1,TRINITY_DN1119_c0_g1,TRINITY_DN1207_c2_g1,TRINITY_DN1365_c0_g1,TRINITY_DN1483_c0_g2,TRINITY_DN1613_c0_g1,TRINITY_DN1849_c0_g2,TRINITY_DN2115_c0_g2,TRINITY_DN2622_c1_g1,TRINITY_DN2846_c0_g1,TRINITY_DN342_c0_g1,TRINITY_DN3811_c0_g2,TRINITY_DN40_c0_g1,TRINITY_DN5625_c0_g1,TRINITY_DN782_c0_g3,TRINITY_DN7_c0_g1,TRINITY_DN888_c0_g1,TRINITY_DN9_c0_g1
MF	GO:0004520	endodeoxyribonuclease activity	8	4	12	18	0.000127094	0.0168823	TRINITY_DN1270_c0_g1,TRINITY_DN1462_c1_g1,TRINITY_DN1742_c0_g1,TRINITY_DN20745_c0_g1,TRINITY_DN278_c3_g1,TRINITY_DN570_c0_g1,TRINITY_DN7960_c2_g1,TRINITY_DN934_c1_g2	TRINITY_DN1208_c0_g1,TRINITY_DN1857_c0_g1,TRINITY_DN2984_c3_g1,TRINITY_DN714_c0_g1
CC	GO:1990391	DNA repair complex	15	1	16	28	0.000134288	0.0135333	TRINITY_DN1045_c1_g2,TRINITY_DN20745_c0_g1,TRINITY_DN20853_c0_g1,TRINITY_DN22273_c0_g1,TRINITY_DN2810_c1_g1,TRINITY_DN3233_c1_g1,TRINITY_DN3782_c0_g1,TRINITY_DN4116_c0_g1,TRINITY_DN4467_c0_g1,TRINITY_DN4467_c0_g3,TRINITY_DN570_c0_g1,TRINITY_DN578_c2_g1,TRINITY_DN649_c0_g2,TRINITY_DN872_c0_g1,TRINITY_DN997_c0_g1	TRINITY_DN172_c1_g1
BP	GO:0071897	DNA biosynthetic process	30	6	36	87	0.000147107	0.0146357	TRINITY_DN1462_c1_g1,TRINITY_DN1637_c1_g1,TRINITY_DN1780_c2_g1,TRINITY_DN19842_c0_g1,TRINITY_DN20822_c0_g1,TRINITY_DN22092_c0_g1,TRINITY_DN2236_c2_g1,TRINITY_DN22978_c0_g1,TRINITY_DN2314_c0_g1,TRINITY_DN249_c0_g1,TRINITY_DN2636_c0_g1,TRINITY_DN2919_c0_g1,TRINITY_DN2947_c0_g2,TRINITY_DN305_c8_g3,TRINITY_DN3085_c0_g1,TRINITY_DN3090_c1_g1,TRINITY_DN3115_c1_g1,TRINITY_DN3523_c0_g1,TRINITY_DN353_c0_g1…	TRINITY_DN1807_c1_g1,TRINITY_DN197_c2_g1,TRINITY_DN1981_c1_g4,TRINITY_DN20_c5_g1,TRINITY_DN3605_c0_g1,TRINITY_DN765_c0_g1
MF	GO:0004519	endonuclease activity	21	8	29	65	0.000149799	0.0183677	TRINITY_DN1270_c0_g1,TRINITY_DN1462_c1_g1,TRINITY_DN15575_c0_g3,TRINITY_DN1742_c0_g1,TRINITY_DN20745_c0_g1,TRINITY_DN21923_c0_g1,TRINITY_DN2213_c0_g1,TRINITY_DN2402_c1_g1,TRINITY_DN25320_c0_g1,TRINITY_DN278_c3_g1,TRINITY_DN2919_c0_g1,TRINITY_DN3085_c0_g1,TRINITY_DN4694_c1_g1,TRINITY_DN4783_c0_g4,TRINITY_DN4819_c1_g1,TRINITY_DN570_c0_g1,TRINITY_DN6521_c0_g3,TRINITY_DN689_c0_g2,TRINITY_DN7960_c2_g1…	TRINITY_DN1060_c4_g1,TRINITY_DN1208_c0_g1,TRINITY_DN1331_c5_g1,TRINITY_DN1417_c0_g2,TRINITY_DN1857_c0_g1,TRINITY_DN2984_c3_g1,TRINITY_DN4351_c0_g3,TRINITY_DN714_c0_g1
BP	GO:0019752	carboxylic acid metabolic process	118	74	192	655	0.000156407	0.0152729	TRINITY_DN10065_c0_g1,TRINITY_DN10885_c1_g1,TRINITY_DN10955_c0_g1,TRINITY_DN11116_c0_g1,TRINITY_DN1168_c0_g2,TRINITY_DN11983_c0_g1,TRINITY_DN12108_c0_g2,TRINITY_DN12241_c0_g1,TRINITY_DN13176_c0_g1,TRINITY_DN13176_c0_g2,TRINITY_DN13242_c0_g1,TRINITY_DN15204_c0_g1,TRINITY_DN15360_c0_g1,TRINITY_DN15672_c0_g1,TRINITY_DN15676_c0_g1,TRINITY_DN15767_c0_g1,TRINITY_DN15796_c0_g1,TRINITY_DN15928_c0_g1,TRIN…	TRINITY_DN1047_c0_g1,TRINITY_DN1108_c0_g1,TRINITY_DN12014_c0_g2,TRINITY_DN1207_c2_g1,TRINITY_DN128_c10_g3,TRINITY_DN1314_c0_g1,TRINITY_DN131_c0_g1,TRINITY_DN131_c0_g3,TRINITY_DN1365_c0_g1,TRINITY_DN140_c0_g2,TRINITY_DN1413_c0_g1,TRINITY_DN144_c0_g1,TRINITY_DN1483_c0_g2,TRINITY_DN1613_c0_g1,TRINITY_DN1656_c0_g1,TRINITY_DN1780_c0_g2,TRINITY_DN1814_c1_g1,TRINITY_DN1845_c0_g1,TRINITY_DN1849_c0_g2,TRI…
BP	GO:0006268	DNA unwinding involved in DNA replication	6	0	6	6	0.000167178	0.0160278	TRINITY_DN20742_c0_g1,TRINITY_DN2954_c1_g1,TRINITY_DN2954_c1_g2,TRINITY_DN2954_c1_g6,TRINITY_DN3115_c1_g1,TRINITY_DN961_c0_g1	-
BP	GO:0006081	cellular aldehyde metabolic process	16	12	28	63	0.000188304	0.0177308	TRINITY_DN10065_c0_g1,TRINITY_DN13234_c0_g2,TRINITY_DN17143_c0_g1,TRINITY_DN19094_c0_g1,TRINITY_DN19934_c0_g1,TRINITY_DN21823_c0_g1,TRINITY_DN22110_c0_g1,TRINITY_DN22120_c0_g1,TRINITY_DN2337_c0_g2,TRINITY_DN2918_c0_g1,TRINITY_DN3314_c1_g1,TRINITY_DN5663_c0_g2,TRINITY_DN5663_c0_g3,TRINITY_DN6178_c0_g1,TRINITY_DN8285_c0_g1,TRINITY_DN9712_c0_g1	TRINITY_DN131_c0_g1,TRINITY_DN1560_c7_g1,TRINITY_DN1845_c0_g1,TRINITY_DN20021_c0_g1,TRINITY_DN2846_c0_g1,TRINITY_DN40_c0_g1,TRINITY_DN42_c3_g1,TRINITY_DN42_c4_g2,TRINITY_DN58_c3_g1,TRINITY_DN640_c0_g1,TRINITY_DN7_c0_g1,TRINITY_DN888_c0_g1
BP	GO:0006298	mismatch repair	14	2	16	29	0.000224883	0.0208036	TRINITY_DN1045_c1_g2,TRINITY_DN1270_c0_g1,TRINITY_DN20853_c0_g1,TRINITY_DN2810_c1_g1,TRINITY_DN3367_c0_g1,TRINITY_DN3782_c0_g1,TRINITY_DN4055_c0_g1,TRINITY_DN4116_c0_g1,TRINITY_DN4311_c0_g1,TRINITY_DN570_c0_g1,TRINITY_DN578_c2_g1,TRINITY_DN649_c0_g2,TRINITY_DN709_c0_g1,TRINITY_DN909_c2_g1	TRINITY_DN1229_c0_g1,TRINITY_DN714_c0_g1
BP	GO:0000710	meiotic mismatch repair	7	0	7	8	0.000249103	0.0220271	TRINITY_DN1045_c1_g2,TRINITY_DN1270_c0_g1,TRINITY_DN2810_c1_g1,TRINITY_DN3782_c0_g1,TRINITY_DN4116_c0_g1,TRINITY_DN570_c0_g1,TRINITY_DN649_c0_g2	-
CC	GO:0000228	nuclear chromosome	120	28	148	490	0.000252305	0.0199141	TRINITY_DN1045_c1_g2,TRINITY_DN117_c0_g1,TRINITY_DN1247_c1_g1,TRINITY_DN1279_c1_g1,TRINITY_DN1367_c0_g1,TRINITY_DN1388_c0_g2,TRINITY_DN138_c3_g2,TRINITY_DN13911_c0_g1,TRINITY_DN1462_c1_g1,TRINITY_DN14978_c0_g1,TRINITY_DN1522_c4_g1,TRINITY_DN1560_c5_g1,TRINITY_DN157_c1_g1,TRINITY_DN1651_c0_g1,TRINITY_DN1742_c0_g1,TRINITY_DN1836_c1_g1,TRINITY_DN1880_c0_g1,TRINITY_DN19842_c0_g1,TRINITY_DN2022_c1_g1,…	TRINITY_DN1192_c0_g1,TRINITY_DN1323_c0_g1,TRINITY_DN1331_c5_g1,TRINITY_DN1413_c0_g1,TRINITY_DN1489_c0_g1,TRINITY_DN1560_c7_g1,TRINITY_DN1633_c0_g1,TRINITY_DN165_c0_g1,TRINITY_DN1691_c0_g2,TRINITY_DN1691_c0_g3,TRINITY_DN1766_c0_g1,TRINITY_DN1807_c1_g1,TRINITY_DN19564_c0_g1,TRINITY_DN19564_c0_g2,TRINITY_DN197_c2_g1,TRINITY_DN20_c5_g1,TRINITY_DN22962_c1_g1,TRINITY_DN237_c0_g1,TRINITY_DN266_c0_g3,TRI…
BP	GO:0006537	glutamate biosynthetic process	8	6	14	24	0.000255043	0.0220271	TRINITY_DN15928_c0_g1,TRINITY_DN21823_c0_g1,TRINITY_DN3552_c0_g1,TRINITY_DN4332_c0_g1,TRINITY_DN5314_c0_g3,TRINITY_DN8285_c0_g1,TRINITY_DN9610_c0_g1,TRINITY_DN9712_c0_g1	TRINITY_DN3605_c1_g1,TRINITY_DN4886_c0_g1,TRINITY_DN782_c0_g3,TRINITY_DN7_c0_g1,TRINITY_DN884_c1_g2,TRINITY_DN888_c0_g1
BP	GO:1902296	DNA strand elongation involved in cell cycle DNA replication	6	2	8	10	0.000258995	0.0220271	TRINITY_DN3090_c1_g1,TRINITY_DN3319_c0_g1,TRINITY_DN3367_c0_g1,TRINITY_DN3523_c0_g1,TRINITY_DN4055_c0_g1,TRINITY_DN909_c2_g1	TRINITY_DN165_c0_g1,TRINITY_DN3605_c0_g1
BP	GO:1902319	DNA strand elongation involved in nuclear cell cycle DNA replication	6	2	8	10	0.000258995	0.0220271	TRINITY_DN3090_c1_g1,TRINITY_DN3319_c0_g1,TRINITY_DN3367_c0_g1,TRINITY_DN3523_c0_g1,TRINITY_DN4055_c0_g1,TRINITY_DN909_c2_g1	TRINITY_DN165_c0_g1,TRINITY_DN3605_c0_g1
BP	GO:1902983	DNA strand elongation involved in mitotic DNA replication	6	2	8	10	0.000258995	0.0220271	TRINITY_DN3090_c1_g1,TRINITY_DN3319_c0_g1,TRINITY_DN3367_c0_g1,TRINITY_DN3523_c0_g1,TRINITY_DN4055_c0_g1,TRINITY_DN909_c2_g1	TRINITY_DN165_c0_g1,TRINITY_DN3605_c0_g1
CC	GO:0030894	replisome	10	2	12	19	0.000263472	0.0199141	TRINITY_DN1651_c0_g1,TRINITY_DN2042_c0_g1,TRINITY_DN2045_c2_g1,TRINITY_DN3090_c1_g1,TRINITY_DN3115_c1_g1,TRINITY_DN3367_c0_g1,TRINITY_DN353_c0_g1,TRINITY_DN4055_c0_g1,TRINITY_DN496_c1_g1,TRINITY_DN909_c2_g1	TRINITY_DN20_c5_g1,TRINITY_DN3605_c0_g1
CC	GO:0043601	nuclear replisome	10	2	12	19	0.000263472	0.0199141	TRINITY_DN1651_c0_g1,TRINITY_DN2042_c0_g1,TRINITY_DN2045_c2_g1,TRINITY_DN3090_c1_g1,TRINITY_DN3115_c1_g1,TRINITY_DN3367_c0_g1,TRINITY_DN353_c0_g1,TRINITY_DN4055_c0_g1,TRINITY_DN496_c1_g1,TRINITY_DN909_c2_g1	TRINITY_DN20_c5_g1,TRINITY_DN3605_c0_g1
BP	GO:0007127	meiosis I	40	8	48	129	0.000285841	0.0239245	TRINITY_DN1045_c1_g2,TRINITY_DN117_c0_g1,TRINITY_DN1367_c0_g1,TRINITY_DN15338_c1_g1,TRINITY_DN1560_c5_g1,TRINITY_DN1742_c0_g1,TRINITY_DN1999_c0_g2,TRINITY_DN2154_c0_g1,TRINITY_DN2236_c2_g1,TRINITY_DN2312_c0_g1,TRINITY_DN231_c2_g1,TRINITY_DN24088_c0_g1,TRINITY_DN24115_c0_g1,TRINITY_DN256_c1_g1,TRINITY_DN2640_c1_g1,TRINITY_DN2810_c1_g1,TRINITY_DN2853_c1_g1,TRINITY_DN3032_c0_g1,TRINITY_DN3040_c1_g1,…	TRINITY_DN1192_c0_g1,TRINITY_DN1498_c0_g1,TRINITY_DN1766_c0_g1,TRINITY_DN1806_c0_g1,TRINITY_DN19564_c0_g1,TRINITY_DN19564_c0_g2,TRINITY_DN2984_c3_g1,TRINITY_DN891_c0_g1
BP	GO:0008610	lipid biosynthetic process	60	31	91	281	0.000314776	0.0259346	TRINITY_DN10112_c0_g2,TRINITY_DN11877_c0_g1,TRINITY_DN11949_c0_g1,TRINITY_DN11994_c0_g1,TRINITY_DN12108_c0_g2,TRINITY_DN1255_c1_g1,TRINITY_DN13176_c0_g1,TRINITY_DN13176_c0_g2,TRINITY_DN1476_c1_g1,TRINITY_DN1611_c0_g2,TRINITY_DN1726_c0_g2,TRINITY_DN19621_c0_g1,TRINITY_DN19989_c0_g1,TRINITY_DN20169_c0_g1,TRINITY_DN20326_c0_g1,TRINITY_DN20735_c0_g1,TRINITY_DN23559_c0_g1,TRINITY_DN2374_c0_g1,TRINITY_…	TRINITY_DN1074_c0_g1,TRINITY_DN1119_c0_g1,TRINITY_DN1171_c1_g1,TRINITY_DN1207_c2_g1,TRINITY_DN1208_c0_g1,TRINITY_DN1230_c0_g1,TRINITY_DN128_c10_g3,TRINITY_DN1350_c0_g1,TRINITY_DN1413_c0_g1,TRINITY_DN1436_c0_g2,TRINITY_DN1560_c4_g1,TRINITY_DN1560_c7_g1,TRINITY_DN1627_c4_g3,TRINITY_DN1633_c0_g1,TRINITY_DN164_c1_g1,TRINITY_DN1684_c0_g1,TRINITY_DN209_c3_g1,TRINITY_DN21889_c0_g1,TRINITY_DN2219_c1_g1,T…
CC	GO:0032993	protein-DNA complex	30	6	36	90	0.000351049	0.0244924	TRINITY_DN1279_c1_g1,TRINITY_DN1651_c0_g1,TRINITY_DN2042_c0_g1,TRINITY_DN2045_c2_g1,TRINITY_DN20742_c0_g1,TRINITY_DN20758_c0_g1,TRINITY_DN20951_c0_g1,TRINITY_DN21984_c0_g1,TRINITY_DN2307_c1_g1,TRINITY_DN2954_c1_g1,TRINITY_DN2954_c1_g2,TRINITY_DN2954_c1_g5,TRINITY_DN2954_c1_g6,TRINITY_DN3065_c0_g2,TRINITY_DN3090_c1_g1,TRINITY_DN3115_c1_g1,TRINITY_DN3172_c0_g2,TRINITY_DN3319_c0_g1,TRINITY_DN3365_c0…	TRINITY_DN1560_c7_g1,TRINITY_DN1691_c0_g2,TRINITY_DN1691_c0_g3,TRINITY_DN172_c1_g1,TRINITY_DN20_c5_g1,TRINITY_DN3605_c0_g1
MF	GO:0003824	catalytic activity	512	261	773	3043	0.000376729	0.0428933	TRINITY_DN1002_c1_g1,TRINITY_DN1004_c0_g1,TRINITY_DN10065_c0_g1,TRINITY_DN10112_c0_g2,TRINITY_DN1026_c0_g1,TRINITY_DN10382_c0_g1,TRINITY_DN1045_c1_g2,TRINITY_DN10885_c0_g1,TRINITY_DN10885_c1_g1,TRINITY_DN1094_c0_g1,TRINITY_DN10955_c0_g1,TRINITY_DN11116_c0_g1,TRINITY_DN11167_c0_g2,TRINITY_DN1121_c0_g1,TRINITY_DN11249_c0_g2,TRINITY_DN11531_c0_g1,TRINITY_DN11541_c0_g1,TRINITY_DN11559_c0_g1,TRINITY_D…	TRINITY_DN1018_c0_g1,TRINITY_DN1022_c0_g1,TRINITY_DN1032_c4_g1,TRINITY_DN1032_c5_g1,TRINITY_DN1046_c0_g1,TRINITY_DN1047_c0_g1,TRINITY_DN1048_c0_g1,TRINITY_DN1055_c1_g3,TRINITY_DN1060_c4_g1,TRINITY_DN106_c1_g1,TRINITY_DN1074_c0_g1,TRINITY_DN1104_c0_g1,TRINITY_DN1108_c0_g1,TRINITY_DN1119_c0_g1,TRINITY_DN1120_c0_g1,TRINITY_DN1171_c0_g1,TRINITY_DN1171_c1_g1,TRINITY_DN12014_c0_g2,TRINITY_DN1202_c3_g1,…
CC	GO:0005694	chromosome	140	32	172	587	0.000428485	0.0277597	TRINITY_DN1045_c1_g2,TRINITY_DN1094_c0_g1,TRINITY_DN117_c0_g1,TRINITY_DN1247_c1_g1,TRINITY_DN1270_c0_g1,TRINITY_DN1279_c1_g1,TRINITY_DN1367_c0_g1,TRINITY_DN1388_c0_g2,TRINITY_DN138_c3_g2,TRINITY_DN13911_c0_g1,TRINITY_DN13_c0_g1,TRINITY_DN1462_c1_g1,TRINITY_DN14978_c0_g1,TRINITY_DN1518_c0_g2,TRINITY_DN1522_c4_g1,TRINITY_DN1560_c5_g1,TRINITY_DN157_c1_g1,TRINITY_DN1651_c0_g1,TRINITY_DN1742_c0_g1,TRI…	TRINITY_DN1192_c0_g1,TRINITY_DN1323_c0_g1,TRINITY_DN1331_c5_g1,TRINITY_DN1413_c0_g1,TRINITY_DN1489_c0_g1,TRINITY_DN1498_c0_g1,TRINITY_DN1560_c7_g1,TRINITY_DN1633_c0_g1,TRINITY_DN165_c0_g1,TRINITY_DN1691_c0_g2,TRINITY_DN1691_c0_g3,TRINITY_DN1766_c0_g1,TRINITY_DN1807_c1_g1,TRINITY_DN19564_c0_g1,TRINITY_DN19564_c0_g2,TRINITY_DN197_c2_g1,TRINITY_DN20_c5_g1,TRINITY_DN22962_c1_g1,TRINITY_DN237_c0_g1,TR…
BP	GO:1902652	secondary alcohol metabolic process	20	10	30	72	0.000446729	0.03624	TRINITY_DN10112_c0_g2,TRINITY_DN11877_c0_g1,TRINITY_DN11949_c0_g1,TRINITY_DN21823_c0_g1,TRINITY_DN23559_c0_g1,TRINITY_DN24143_c0_g1,TRINITY_DN2460_c0_g1,TRINITY_DN25249_c0_g1,TRINITY_DN4211_c0_g1,TRINITY_DN4251_c1_g1,TRINITY_DN5079_c0_g1,TRINITY_DN5131_c0_g1,TRINITY_DN5605_c0_g1,TRINITY_DN5663_c0_g2,TRINITY_DN7069_c0_g1,TRINITY_DN7322_c0_g3,TRINITY_DN7485_c0_g2,TRINITY_DN797_c0_g1,TRINITY_DN8206_…	TRINITY_DN1119_c0_g1,TRINITY_DN1171_c1_g1,TRINITY_DN1560_c7_g1,TRINITY_DN1633_c0_g1,TRINITY_DN1684_c0_g1,TRINITY_DN2282_c0_g1,TRINITY_DN2627_c0_g1,TRINITY_DN3518_c1_g1,TRINITY_DN782_c0_g3,TRINITY_DN888_c0_g1
BP	GO:0017144	drug metabolic process	89	50	139	464	0.000505905	0.0404187	TRINITY_DN10065_c0_g1,TRINITY_DN11116_c0_g1,TRINITY_DN11559_c0_g1,TRINITY_DN12108_c0_g2,TRINITY_DN12241_c0_g1,TRINITY_DN13234_c0_g2,TRINITY_DN13242_c0_g1,TRINITY_DN15268_c0_g1,TRINITY_DN15360_c0_g1,TRINITY_DN15672_c0_g1,TRINITY_DN15767_c0_g1,TRINITY_DN15796_c0_g1,TRINITY_DN1683_c0_g1,TRINITY_DN17143_c0_g1,TRINITY_DN17254_c0_g1,TRINITY_DN18131_c0_g1,TRINITY_DN19090_c0_g1,TRINITY_DN19304_c0_g1,TRIN…	TRINITY_DN1018_c0_g1,TRINITY_DN1046_c0_g1,TRINITY_DN1047_c0_g1,TRINITY_DN1108_c0_g1,TRINITY_DN1119_c0_g1,TRINITY_DN1171_c0_g1,TRINITY_DN1208_c0_g1,TRINITY_DN1365_c0_g1,TRINITY_DN140_c0_g2,TRINITY_DN144_c0_g1,TRINITY_DN1483_c0_g2,TRINITY_DN1560_c7_g1,TRINITY_DN1613_c0_g1,TRINITY_DN1633_c0_g1,TRINITY_DN1814_c1_g1,TRINITY_DN1849_c0_g2,TRINITY_DN193_c2_g4,TRINITY_DN20766_c0_g1,TRINITY_DN2233_c0_g1,TR…
CC	GO:0000780	condensed nuclear chromosome, centromeric region	25	1	26	60	0.000543036	0.0328356	TRINITY_DN117_c0_g1,TRINITY_DN14978_c0_g1,TRINITY_DN1560_c5_g1,TRINITY_DN2022_c1_g1,TRINITY_DN2054_c0_g2,TRINITY_DN2091_c1_g1,TRINITY_DN2226_c1_g1,TRINITY_DN2312_c0_g1,TRINITY_DN231_c2_g1,TRINITY_DN256_c1_g1,TRINITY_DN258_c0_g1,TRINITY_DN258_c0_g2,TRINITY_DN2640_c1_g1,TRINITY_DN3032_c0_g1,TRINITY_DN3040_c1_g1,TRINITY_DN3065_c0_g2,TRINITY_DN3233_c1_g1,TRINITY_DN3335_c0_g1,TRINITY_DN3369_c0_g1,TRIN…	TRINITY_DN1192_c0_g1
BP	GO:0061982	meiosis I cell cycle process	43	8	51	143	0.00060565	0.0476656	TRINITY_DN1045_c1_g2,TRINITY_DN117_c0_g1,TRINITY_DN1270_c0_g1,TRINITY_DN1367_c0_g1,TRINITY_DN15338_c1_g1,TRINITY_DN1560_c5_g1,TRINITY_DN1742_c0_g1,TRINITY_DN1999_c0_g2,TRINITY_DN2154_c0_g1,TRINITY_DN2236_c2_g1,TRINITY_DN2312_c0_g1,TRINITY_DN231_c2_g1,TRINITY_DN24088_c0_g1,TRINITY_DN24115_c0_g1,TRINITY_DN256_c1_g1,TRINITY_DN2640_c1_g1,TRINITY_DN2810_c1_g1,TRINITY_DN2853_c1_g1,TRINITY_DN3032_c0_g1,…	TRINITY_DN1192_c0_g1,TRINITY_DN1498_c0_g1,TRINITY_DN1766_c0_g1,TRINITY_DN1806_c0_g1,TRINITY_DN19564_c0_g1,TRINITY_DN19564_c0_g2,TRINITY_DN2984_c3_g1,TRINITY_DN891_c0_g1
BP	GO:0044255	cellular lipid metabolic process	87	42	129	428	0.000617813	0.0479077	TRINITY_DN10112_c0_g2,TRINITY_DN10885_c1_g1,TRINITY_DN11877_c0_g1,TRINITY_DN1191_c0_g2,TRINITY_DN11949_c0_g1,TRINITY_DN11983_c0_g1,TRINITY_DN11994_c0_g1,TRINITY_DN12108_c0_g2,TRINITY_DN1255_c1_g1,TRINITY_DN13176_c0_g1,TRINITY_DN13176_c0_g2,TRINITY_DN1476_c1_g1,TRINITY_DN1611_c0_g2,TRINITY_DN17269_c0_g1,TRINITY_DN1726_c0_g2,TRINITY_DN18141_c0_g1,TRINITY_DN1871_c0_g2,TRINITY_DN18738_c0_g2,TRINITY_D…	TRINITY_DN1074_c0_g1,TRINITY_DN1171_c1_g1,TRINITY_DN1207_c2_g1,TRINITY_DN1208_c0_g1,TRINITY_DN1230_c0_g1,TRINITY_DN128_c10_g3,TRINITY_DN1350_c0_g1,TRINITY_DN1413_c0_g1,TRINITY_DN1436_c0_g2,TRINITY_DN1489_c0_g1,TRINITY_DN1560_c4_g1,TRINITY_DN1627_c4_g3,TRINITY_DN1633_c0_g1,TRINITY_DN164_c1_g1,TRINITY_DN1684_c0_g1,TRINITY_DN1938_c0_g1,TRINITY_DN193_c2_g4,TRINITY_DN209_c3_g1,TRINITY_DN2115_c0_g2,TRI…
MF	GO:0016887	ATPase activity	83	42	125	411	0.000649568	0.0690274	TRINITY_DN1045_c1_g2,TRINITY_DN1094_c0_g1,TRINITY_DN11167_c0_g2,TRINITY_DN1279_c1_g1,TRINITY_DN1367_c0_g1,TRINITY_DN15268_c0_g1,TRINITY_DN1680_c1_g2,TRINITY_DN19304_c0_g1,TRINITY_DN193_c15_g1,TRINITY_DN19477_c0_g1,TRINITY_DN19842_c0_g1,TRINITY_DN2022_c1_g1,TRINITY_DN20309_c0_g1,TRINITY_DN2041_c0_g1,TRINITY_DN20742_c0_g1,TRINITY_DN20805_c0_g1,TRINITY_DN21110_c0_g1,TRINITY_DN21984_c0_g1,TRINITY_DN2…	TRINITY_DN1032_c4_g1,TRINITY_DN1048_c0_g1,TRINITY_DN106_c1_g1,TRINITY_DN1202_c3_g1,TRINITY_DN1331_c5_g1,TRINITY_DN1417_c0_g3,TRINITY_DN1583_c6_g1,TRINITY_DN16145_c0_g1,TRINITY_DN165_c0_g1,TRINITY_DN172_c1_g1,TRINITY_DN1807_c1_g1,TRINITY_DN1849_c0_g1,TRINITY_DN1849_c0_g3,TRINITY_DN1981_c1_g4,TRINITY_DN2045_c5_g2,TRINITY_DN20766_c0_g1,TRINITY_DN25281_c1_g1,TRINITY_DN2567_c0_g1,TRINITY_DN300_c0_g1,T…
CC	GO:0000781	chromosome, telomeric region	44	7	51	143	0.000656126	0.0362825	TRINITY_DN1247_c1_g1,TRINITY_DN1388_c0_g2,TRINITY_DN157_c1_g1,TRINITY_DN1651_c0_g1,TRINITY_DN1836_c1_g1,TRINITY_DN1880_c0_g1,TRINITY_DN20758_c0_g1,TRINITY_DN20805_c0_g1,TRINITY_DN2086_c0_g2,TRINITY_DN22092_c0_g1,TRINITY_DN2236_c2_g1,TRINITY_DN22948_c0_g1,TRINITY_DN22978_c0_g1,TRINITY_DN2307_c1_g1,TRINITY_DN2465_c1_g1,TRINITY_DN2954_c1_g1,TRINITY_DN2954_c1_g2,TRINITY_DN2954_c1_g5,TRINITY_DN305_c8_…	TRINITY_DN1498_c0_g1,TRINITY_DN1691_c0_g2,TRINITY_DN1766_c0_g1,TRINITY_DN19564_c0_g1,TRINITY_DN19564_c0_g2,TRINITY_DN3605_c0_g1,TRINITY_DN719_c0_g1
BP	GO:0044282	small molecule catabolic process	53	29	82	254	0.000688559	0.0526199	TRINITY_DN10065_c0_g1,TRINITY_DN12108_c0_g2,TRINITY_DN13176_c0_g1,TRINITY_DN13176_c0_g2,TRINITY_DN15204_c0_g1,TRINITY_DN15672_c0_g1,TRINITY_DN15767_c0_g1,TRINITY_DN15928_c0_g1,TRINITY_DN17143_c0_g1,TRINITY_DN17254_c0_g1,TRINITY_DN18141_c0_g1,TRINITY_DN18262_c0_g1,TRINITY_DN18738_c0_g2,TRINITY_DN19094_c0_g1,TRINITY_DN19783_c0_g1,TRINITY_DN19881_c0_g1,TRINITY_DN19934_c0_g1,TRINITY_DN19997_c0_g1,TRI…	TRINITY_DN1108_c0_g1,TRINITY_DN1207_c2_g1,TRINITY_DN1314_c0_g1,TRINITY_DN131_c0_g1,TRINITY_DN131_c0_g3,TRINITY_DN1656_c0_g1,TRINITY_DN1845_c0_g1,TRINITY_DN1938_c0_g1,TRINITY_DN193_c2_g4,TRINITY_DN2094_c0_g1,TRINITY_DN2115_c0_g2,TRINITY_DN230_c9_g1,TRINITY_DN25215_c0_g1,TRINITY_DN2521_c1_g1,TRINITY_DN2767_c0_g1,TRINITY_DN2862_c0_g1,TRINITY_DN357_c8_g2,TRINITY_DN39_c0_g3,TRINITY_DN4468_c0_g1,TRINIT…
CC	GO:0005656	nuclear pre-replicative complex	11	0	11	18	0.000720049	0.0362825	TRINITY_DN1279_c1_g1,TRINITY_DN20742_c0_g1,TRINITY_DN21984_c0_g1,TRINITY_DN2307_c1_g1,TRINITY_DN2954_c1_g1,TRINITY_DN2954_c1_g2,TRINITY_DN2954_c1_g5,TRINITY_DN2954_c1_g6,TRINITY_DN3172_c0_g2,TRINITY_DN3365_c0_g1,TRINITY_DN584_c0_g3	-
CC	GO:0036387	pre-replicative complex	11	0	11	18	0.000720049	0.0362825	TRINITY_DN1279_c1_g1,TRINITY_DN20742_c0_g1,TRINITY_DN21984_c0_g1,TRINITY_DN2307_c1_g1,TRINITY_DN2954_c1_g1,TRINITY_DN2954_c1_g2,TRINITY_DN2954_c1_g5,TRINITY_DN2954_c1_g6,TRINITY_DN3172_c0_g2,TRINITY_DN3365_c0_g1,TRINITY_DN584_c0_g3	-
BP	GO:0090305	nucleic acid phosphodiester bond hydrolysis	51	27	78	240	0.000741379	0.055847	TRINITY_DN11531_c0_g1,TRINITY_DN1270_c0_g1,TRINITY_DN1397_c2_g1,TRINITY_DN1462_c1_g1,TRINITY_DN1522_c4_g1,TRINITY_DN15575_c0_g3,TRINITY_DN1742_c0_g1,TRINITY_DN178_c0_g2,TRINITY_DN1880_c0_g1,TRINITY_DN19966_c0_g1,TRINITY_DN20077_c0_g1,TRINITY_DN20745_c0_g1,TRINITY_DN20822_c0_g1,TRINITY_DN21201_c0_g1,TRINITY_DN21898_c0_g1,TRINITY_DN21923_c0_g1,TRINITY_DN22103_c0_g1,TRINITY_DN2213_c0_g1,TRINITY_DN22…	TRINITY_DN1060_c4_g1,TRINITY_DN1208_c0_g1,TRINITY_DN120_c0_g1,TRINITY_DN1213_c0_g1,TRINITY_DN1331_c5_g1,TRINITY_DN1417_c0_g2,TRINITY_DN1583_c6_g1,TRINITY_DN160_c0_g2,TRINITY_DN172_c1_g1,TRINITY_DN1857_c0_g1,TRINITY_DN25281_c1_g1,TRINITY_DN2738_c1_g2,TRINITY_DN2984_c3_g1,TRINITY_DN3605_c0_g1,TRINITY_DN3784_c1_g1,TRINITY_DN4351_c0_g3,TRINITY_DN446_c1_g1,TRINITY_DN51_c2_g4,TRINITY_DN51_c2_g8,TRINITY…
BP	GO:0006270	DNA replication initiation	29	1	30	74	0.000774446	0.0575162	TRINITY_DN10382_c0_g1,TRINITY_DN1279_c1_g1,TRINITY_DN1999_c0_g2,TRINITY_DN2042_c0_g1,TRINITY_DN20742_c0_g1,TRINITY_DN20951_c0_g1,TRINITY_DN21984_c0_g1,TRINITY_DN22948_c0_g1,TRINITY_DN22978_c0_g1,TRINITY_DN2307_c1_g1,TRINITY_DN2683_c0_g1,TRINITY_DN2954_c1_g1,TRINITY_DN2954_c1_g2,TRINITY_DN2954_c1_g5,TRINITY_DN2954_c1_g6,TRINITY_DN305_c8_g3,TRINITY_DN3172_c0_g2,TRINITY_DN3319_c0_g1,TRINITY_DN3365_c…	TRINITY_DN20_c5_g1
BP	GO:0044238	primary metabolic process	679	317	996	4042	0.000785668	0.0575393	TRINITY_DN1002_c1_g1,TRINITY_DN1004_c0_g1,TRINITY_DN10065_c0_g1,TRINITY_DN10112_c0_g2,TRINITY_DN1026_c0_g1,TRINITY_DN10382_c0_g1,TRINITY_DN1045_c1_g1,TRINITY_DN1045_c1_g2,TRINITY_DN1060_c2_g1,TRINITY_DN10838_c0_g1,TRINITY_DN10885_c0_g1,TRINITY_DN10885_c1_g1,TRINITY_DN1094_c0_g1,TRINITY_DN10955_c0_g1,TRINITY_DN1098_c1_g2,TRINITY_DN11116_c0_g1,TRINITY_DN11167_c0_g2,TRINITY_DN11170_c0_g1,TRINITY_DN1…	TRINITY_DN1018_c0_g1,TRINITY_DN1032_c5_g1,TRINITY_DN1046_c0_g1,TRINITY_DN1047_c0_g1,TRINITY_DN1055_c1_g3,TRINITY_DN1060_c4_g1,TRINITY_DN106_c1_g1,TRINITY_DN1074_c0_g1,TRINITY_DN1101_c0_g1,TRINITY_DN1108_c0_g1,TRINITY_DN1119_c0_g1,TRINITY_DN1135_c0_g1,TRINITY_DN1171_c1_g1,TRINITY_DN1173_c4_g1,TRINITY_DN1193_c1_g2,TRINITY_DN12014_c0_g2,TRINITY_DN1207_c2_g1,TRINITY_DN1208_c0_g1,TRINITY_DN120_c0_g1,T…
MF	GO:0004518	nuclease activity	33	9	42	113	0.000787173	0.0784221	TRINITY_DN11531_c0_g1,TRINITY_DN1270_c0_g1,TRINITY_DN1462_c1_g1,TRINITY_DN1522_c4_g1,TRINITY_DN15575_c0_g3,TRINITY_DN1742_c0_g1,TRINITY_DN178_c0_g2,TRINITY_DN1880_c0_g1,TRINITY_DN20745_c0_g1,TRINITY_DN20822_c0_g1,TRINITY_DN21923_c0_g1,TRINITY_DN2213_c0_g1,TRINITY_DN2402_c1_g1,TRINITY_DN2466_c0_g1,TRINITY_DN25320_c0_g1,TRINITY_DN278_c3_g1,TRINITY_DN2871_c0_g1,TRINITY_DN2919_c0_g1,TRINITY_DN3085_c0…	TRINITY_DN1060_c4_g1,TRINITY_DN1208_c0_g1,TRINITY_DN1331_c5_g1,TRINITY_DN1417_c0_g2,TRINITY_DN1857_c0_g1,TRINITY_DN2984_c3_g1,TRINITY_DN3605_c0_g1,TRINITY_DN4351_c0_g3,TRINITY_DN714_c0_g1
CC	GO:0000779	condensed chromosome, centromeric region	28	1	29	71	0.000864274	0.0412577	TRINITY_DN117_c0_g1,TRINITY_DN13_c0_g1,TRINITY_DN14978_c0_g1,TRINITY_DN1560_c5_g1,TRINITY_DN1817_c0_g1,TRINITY_DN19883_c0_g1,TRINITY_DN2022_c1_g1,TRINITY_DN2054_c0_g2,TRINITY_DN2091_c1_g1,TRINITY_DN2226_c1_g1,TRINITY_DN2312_c0_g1,TRINITY_DN231_c2_g1,TRINITY_DN256_c1_g1,TRINITY_DN258_c0_g1,TRINITY_DN258_c0_g2,TRINITY_DN2640_c1_g1,TRINITY_DN3032_c0_g1,TRINITY_DN3040_c1_g1,TRINITY_DN3065_c0_g2,TRINI…	TRINITY_DN1192_c0_g1
BP	GO:0036091	positive regulation of transcription from RNA polymerase II promoter in response to oxidative stress	4	3	7	9	0.00089225	0.0637274	TRINITY_DN18951_c0_g1,TRINITY_DN19090_c0_g1,TRINITY_DN21896_c0_g1,TRINITY_DN25232_c0_g1	TRINITY_DN1119_c0_g1,TRINITY_DN398_c0_g1,TRINITY_DN754_c1_g1
BP	GO:1901522	positive regulation of transcription from RNA polymerase II promoter involved in cellular response to chemical stimulus	5	7	12	21	0.000920432	0.0637274	TRINITY_DN18951_c0_g1,TRINITY_DN19090_c0_g1,TRINITY_DN21896_c0_g1,TRINITY_DN25232_c0_g1,TRINITY_DN388_c1_g1	TRINITY_DN1119_c0_g1,TRINITY_DN1633_c0_g1,TRINITY_DN2734_c0_g3,TRINITY_DN398_c0_g1,TRINITY_DN754_c1_g1,TRINITY_DN891_c0_g1,TRINITY_DN899_c1_g3
BP	GO:0006265	DNA topological change	5	1	6	7	0.000935288	0.0637274	TRINITY_DN1279_c1_g1,TRINITY_DN20853_c0_g1,TRINITY_DN24115_c0_g1,TRINITY_DN3115_c1_g1,TRINITY_DN961_c0_g1	TRINITY_DN2984_c3_g1
BP	GO:0051596	methylglyoxal catabolic process	3	3	6	7	0.000935288	0.0637274	TRINITY_DN19094_c0_g1,TRINITY_DN22120_c0_g1,TRINITY_DN2918_c0_g1	TRINITY_DN1845_c0_g1,TRINITY_DN58_c3_g1,TRINITY_DN640_c0_g1
BP	GO:0061727	methylglyoxal catabolic process to lactate	3	3	6	7	0.000935288	0.0637274	TRINITY_DN19094_c0_g1,TRINITY_DN22120_c0_g1,TRINITY_DN2918_c0_g1	TRINITY_DN1845_c0_g1,TRINITY_DN58_c3_g1,TRINITY_DN640_c0_g1
BP	GO:1901360	organic cyclic compound metabolic process	413	191	604	2359	0.000950354	0.0637274	TRINITY_DN1002_c1_g1,TRINITY_DN1004_c0_g1,TRINITY_DN10065_c0_g1,TRINITY_DN10112_c0_g2,TRINITY_DN10382_c0_g1,TRINITY_DN1045_c1_g2,TRINITY_DN1060_c2_g1,TRINITY_DN1094_c0_g1,TRINITY_DN1098_c1_g2,TRINITY_DN1138_c0_g1,TRINITY_DN11531_c0_g1,TRINITY_DN11541_c0_g1,TRINITY_DN11559_c0_g1,TRINITY_DN1168_c0_g2,TRINITY_DN11877_c0_g1,TRINITY_DN11949_c0_g1,TRINITY_DN12108_c0_g2,TRINITY_DN12241_c0_g1,TRINITY_DN1…	TRINITY_DN1046_c0_g1,TRINITY_DN1047_c0_g1,TRINITY_DN1060_c4_g1,TRINITY_DN1119_c0_g1,TRINITY_DN1171_c0_g1,TRINITY_DN1171_c1_g1,TRINITY_DN1173_c4_g1,TRINITY_DN12014_c0_g2,TRINITY_DN1207_c2_g1,TRINITY_DN1208_c0_g1,TRINITY_DN120_c0_g1,TRINITY_DN1213_c0_g1,TRINITY_DN1229_c0_g1,TRINITY_DN1253_c0_g2,TRINITY_DN1282_c0_g2,TRINITY_DN128_c10_g3,TRINITY_DN1305_c0_g1,TRINITY_DN1308_c3_g1,TRINITY_DN1323_c0_g1,…
BP	GO:0000038	very long-chain fatty acid metabolic process	9	1	10	16	0.000966848	0.0637274	TRINITY_DN1726_c0_g2,TRINITY_DN1871_c0_g2,TRINITY_DN1945_c0_g1,TRINITY_DN19621_c0_g1,TRINITY_DN19989_c0_g1,TRINITY_DN25598_c0_g1,TRINITY_DN6284_c0_g2,TRINITY_DN7494_c0_g1,TRINITY_DN7972_c0_g1	TRINITY_DN551_c0_g2
BP	GO:0034085	establishment of sister chromatid cohesion	9	1	10	16	0.000966848	0.0637274	TRINITY_DN1247_c1_g1,TRINITY_DN138_c3_g2,TRINITY_DN2022_c1_g1,TRINITY_DN2041_c0_g1,TRINITY_DN2054_c0_g2,TRINITY_DN2226_c1_g1,TRINITY_DN3115_c1_g1,TRINITY_DN4304_c0_g1,TRINITY_DN898_c1_g1	TRINITY_DN197_c2_g1
MF	GO:0048256	flap endonuclease activity	5	1	6	7	0.000969084	0.0908659	TRINITY_DN1270_c0_g1,TRINITY_DN1462_c1_g1,TRINITY_DN278_c3_g1,TRINITY_DN7960_c2_g1,TRINITY_DN934_c1_g2	TRINITY_DN2984_c3_g1
BP	GO:1901576	organic substance biosynthetic process	466	191	657	2584	0.00102168	0.0665102	TRINITY_DN10027_c0_g1,TRINITY_DN1002_c1_g1,TRINITY_DN10065_c0_g1,TRINITY_DN10112_c0_g2,TRINITY_DN10382_c0_g1,TRINITY_DN1045_c1_g1,TRINITY_DN1060_c2_g1,TRINITY_DN10838_c0_g1,TRINITY_DN10955_c0_g1,TRINITY_DN1098_c1_g2,TRINITY_DN11116_c0_g1,TRINITY_DN11170_c0_g1,TRINITY_DN11194_c0_g1,TRINITY_DN11249_c0_g2,TRINITY_DN1138_c0_g1,TRINITY_DN1168_c0_g2,TRINITY_DN1170_c0_g1,TRINITY_DN11877_c0_g1,TRINITY_DN…	TRINITY_DN1047_c0_g1,TRINITY_DN1074_c0_g1,TRINITY_DN1119_c0_g1,TRINITY_DN1135_c0_g1,TRINITY_DN1171_c0_g1,TRINITY_DN1171_c1_g1,TRINITY_DN1173_c4_g1,TRINITY_DN1193_c1_g2,TRINITY_DN12014_c0_g2,TRINITY_DN1207_c2_g1,TRINITY_DN1208_c0_g1,TRINITY_DN1230_c0_g1,TRINITY_DN1253_c0_g2,TRINITY_DN12656_c0_g1,TRINITY_DN1282_c0_g2,TRINITY_DN128_c10_g3,TRINITY_DN1305_c0_g1,TRINITY_DN1308_c1_g2,TRINITY_DN1308_c3_g…
BP	GO:0022904	respiratory electron transport chain	20	8	28	69	0.00112656	0.0724434	TRINITY_DN11559_c0_g1,TRINITY_DN18131_c0_g1,TRINITY_DN21006_c0_g1,TRINITY_DN21166_c0_g1,TRINITY_DN21437_c0_g1,TRINITY_DN21794_c1_g2,TRINITY_DN21862_c1_g1,TRINITY_DN21920_c0_g1,TRINITY_DN22200_c0_g1,TRINITY_DN23209_c0_g1,TRINITY_DN23438_c0_g1,TRINITY_DN24686_c0_g1,TRINITY_DN25239_c0_g1,TRINITY_DN25246_c0_g1,TRINITY_DN25320_c0_g1,TRINITY_DN25601_c0_g1,TRINITY_DN4547_c0_g1,TRINITY_DN5167_c0_g1,TRINI…	TRINITY_DN1046_c0_g1,TRINITY_DN1613_c0_g1,TRINITY_DN1849_c0_g2,TRINITY_DN2115_c0_g2,TRINITY_DN2622_c1_g1,TRINITY_DN342_c0_g1,TRINITY_DN5625_c0_g1,TRINITY_DN9_c0_g1
BP	GO:0006629	lipid metabolic process	91	45	136	461	0.00116155	0.0737935	TRINITY_DN10112_c0_g2,TRINITY_DN10885_c1_g1,TRINITY_DN11877_c0_g1,TRINITY_DN1191_c0_g2,TRINITY_DN11949_c0_g1,TRINITY_DN11983_c0_g1,TRINITY_DN11994_c0_g1,TRINITY_DN12108_c0_g2,TRINITY_DN1255_c1_g1,TRINITY_DN13176_c0_g1,TRINITY_DN13176_c0_g2,TRINITY_DN1476_c1_g1,TRINITY_DN1611_c0_g2,TRINITY_DN17269_c0_g1,TRINITY_DN1726_c0_g2,TRINITY_DN18141_c0_g1,TRINITY_DN1871_c0_g2,TRINITY_DN18738_c0_g2,TRINITY_D…	TRINITY_DN1074_c0_g1,TRINITY_DN1119_c0_g1,TRINITY_DN1171_c1_g1,TRINITY_DN1207_c2_g1,TRINITY_DN1208_c0_g1,TRINITY_DN1230_c0_g1,TRINITY_DN128_c10_g3,TRINITY_DN1350_c0_g1,TRINITY_DN1413_c0_g1,TRINITY_DN1436_c0_g2,TRINITY_DN1489_c0_g1,TRINITY_DN1560_c4_g1,TRINITY_DN1560_c7_g1,TRINITY_DN1627_c4_g3,TRINITY_DN1633_c0_g1,TRINITY_DN164_c1_g1,TRINITY_DN1684_c0_g1,TRINITY_DN1938_c0_g1,TRINITY_DN193_c2_g4,TR…
BP	GO:0051053	negative regulation of DNA metabolic process	25	2	27	66	0.0011876	0.0745505	TRINITY_DN138_c3_g2,TRINITY_DN1836_c1_g1,TRINITY_DN19842_c0_g1,TRINITY_DN1999_c0_g2,TRINITY_DN20742_c0_g1,TRINITY_DN21984_c0_g1,TRINITY_DN2222_c0_g1,TRINITY_DN2236_c2_g1,TRINITY_DN2522_c0_g2,TRINITY_DN258_c0_g1,TRINITY_DN258_c0_g2,TRINITY_DN2683_c0_g1,TRINITY_DN2810_c1_g1,TRINITY_DN3233_c1_g1,TRINITY_DN3782_c0_g1,TRINITY_DN4207_c0_g1,TRINITY_DN4578_c0_g1,TRINITY_DN4637_c0_g1,TRINITY_DN46_c3_g1,TR…	TRINITY_DN1807_c1_g1,TRINITY_DN891_c0_g1
CC	GO:0000793	condensed chromosome	40	1	41	112	0.00120737	0.0541055	TRINITY_DN1045_c1_g2,TRINITY_DN117_c0_g1,TRINITY_DN1247_c1_g1,TRINITY_DN1388_c0_g2,TRINITY_DN13_c0_g1,TRINITY_DN14978_c0_g1,TRINITY_DN1560_c5_g1,TRINITY_DN1817_c0_g1,TRINITY_DN19883_c0_g1,TRINITY_DN2022_c1_g1,TRINITY_DN2054_c0_g2,TRINITY_DN2091_c1_g1,TRINITY_DN2226_c1_g1,TRINITY_DN2236_c2_g1,TRINITY_DN2312_c0_g1,TRINITY_DN231_c2_g1,TRINITY_DN24115_c0_g1,TRINITY_DN256_c1_g1,TRINITY_DN258_c0_g1,TRI…	TRINITY_DN1192_c0_g1
CC	GO:0000784	nuclear chromosome, telomeric region	21	6	27	66	0.00125272	0.0541055	TRINITY_DN1247_c1_g1,TRINITY_DN1388_c0_g2,TRINITY_DN157_c1_g1,TRINITY_DN1651_c0_g1,TRINITY_DN1836_c1_g1,TRINITY_DN1880_c0_g1,TRINITY_DN20758_c0_g1,TRINITY_DN2236_c2_g1,TRINITY_DN2307_c1_g1,TRINITY_DN2954_c1_g5,TRINITY_DN3115_c1_g1,TRINITY_DN3203_c1_g1,TRINITY_DN3523_c0_g1,TRINITY_DN353_c0_g1,TRINITY_DN354_c0_g1,TRINITY_DN38_c0_g2,TRINITY_DN4173_c1_g1,TRINITY_DN4207_c0_g1,TRINITY_DN427_c0_g1,TRINI…	TRINITY_DN1691_c0_g2,TRINITY_DN1766_c0_g1,TRINITY_DN19564_c0_g1,TRINITY_DN19564_c0_g2,TRINITY_DN3605_c0_g1,TRINITY_DN719_c0_g1
BP	GO:0034087	establishment of mitotic sister chromatid cohesion	8	1	9	14	0.00132684	0.0786114	TRINITY_DN1247_c1_g1,TRINITY_DN138_c3_g2,TRINITY_DN2022_c1_g1,TRINITY_DN2054_c0_g2,TRINITY_DN2226_c1_g1,TRINITY_DN3115_c1_g1,TRINITY_DN4304_c0_g1,TRINITY_DN898_c1_g1	TRINITY_DN197_c2_g1
BP	GO:0036297	interstrand cross-link repair	9	0	9	14	0.00132684	0.0786114	TRINITY_DN1094_c0_g1,TRINITY_DN1880_c0_g1,TRINITY_DN2041_c0_g1,TRINITY_DN20745_c0_g1,TRINITY_DN3782_c0_g1,TRINITY_DN4032_c0_g1,TRINITY_DN570_c0_g1,TRINITY_DN934_c1_g2,TRINITY_DN991_c0_g2	-
BP	GO:0043619	regulation of transcription from RNA polymerase II promoter in response to oxidative stress	4	5	9	14	0.00132684	0.0786114	TRINITY_DN18951_c0_g1,TRINITY_DN19090_c0_g1,TRINITY_DN21896_c0_g1,TRINITY_DN25232_c0_g1	TRINITY_DN1119_c0_g1,TRINITY_DN398_c0_g1,TRINITY_DN453_c0_g1,TRINITY_DN754_c1_g1,TRINITY_DN891_c0_g1
BP	GO:0045141	meiotic telomere clustering	5	4	9	14	0.00132684	0.0786114	TRINITY_DN4467_c0_g1,TRINITY_DN4467_c0_g3,TRINITY_DN872_c0_g1,TRINITY_DN8919_c0_g2,TRINITY_DN93_c2_g1	TRINITY_DN1498_c0_g1,TRINITY_DN1766_c0_g1,TRINITY_DN19564_c0_g1,TRINITY_DN19564_c0_g2
BP	GO:0090220	chromosome localization to nuclear envelope involved in homologous chromosome segregation	5	4	9	14	0.00132684	0.0786114	TRINITY_DN4467_c0_g1,TRINITY_DN4467_c0_g3,TRINITY_DN872_c0_g1,TRINITY_DN8919_c0_g2,TRINITY_DN93_c2_g1	TRINITY_DN1498_c0_g1,TRINITY_DN1766_c0_g1,TRINITY_DN19564_c0_g1,TRINITY_DN19564_c0_g2
BP	GO:0000075	cell cycle checkpoint	41	7	48	137	0.00134572	0.0788445	TRINITY_DN1367_c0_g1,TRINITY_DN138_c3_g2,TRINITY_DN1446_c0_g2,TRINITY_DN15338_c1_g1,TRINITY_DN1724_c0_g1,TRINITY_DN1742_c0_g1,TRINITY_DN19090_c0_g1,TRINITY_DN1999_c0_g2,TRINITY_DN2054_c0_g2,TRINITY_DN20758_c0_g1,TRINITY_DN20951_c0_g1,TRINITY_DN21896_c0_g1,TRINITY_DN21967_c1_g1,TRINITY_DN21984_c0_g1,TRINITY_DN2222_c0_g1,TRINITY_DN2236_c2_g1,TRINITY_DN22948_c0_g1,TRINITY_DN2312_c0_g1,TRINITY_DN235_…	TRINITY_DN1032_c5_g1,TRINITY_DN1229_c0_g1,TRINITY_DN1691_c0_g2,TRINITY_DN189_c0_g2,TRINITY_DN2984_c3_g1,TRINITY_DN3674_c0_g1,TRINITY_DN465_c1_g1
MF	GO:0004529	exodeoxyribonuclease activity	8	1	9	14	0.00139117	0.116712	TRINITY_DN1270_c0_g1,TRINITY_DN1462_c1_g1,TRINITY_DN178_c0_g2,TRINITY_DN1880_c0_g1,TRINITY_DN2213_c0_g1,TRINITY_DN2871_c0_g1,TRINITY_DN3523_c0_g1,TRINITY_DN791_c0_g1	TRINITY_DN3605_c0_g1
MF	GO:0016895	exodeoxyribonuclease activity, producing 5'-phosphomonoesters	8	1	9	14	0.00139117	0.116712	TRINITY_DN1270_c0_g1,TRINITY_DN1462_c1_g1,TRINITY_DN178_c0_g2,TRINITY_DN1880_c0_g1,TRINITY_DN2213_c0_g1,TRINITY_DN2871_c0_g1,TRINITY_DN3523_c0_g1,TRINITY_DN791_c0_g1	TRINITY_DN3605_c0_g1
BP	GO:0042775	mitochondrial ATP synthesis coupled electron transport	17	5	22	51	0.00146242	0.0847401	TRINITY_DN11559_c0_g1,TRINITY_DN18131_c0_g1,TRINITY_DN21006_c0_g1,TRINITY_DN21437_c0_g1,TRINITY_DN21794_c1_g2,TRINITY_DN21862_c1_g1,TRINITY_DN21920_c0_g1,TRINITY_DN22200_c0_g1,TRINITY_DN23209_c0_g1,TRINITY_DN23438_c0_g1,TRINITY_DN24686_c0_g1,TRINITY_DN25246_c0_g1,TRINITY_DN25320_c0_g1,TRINITY_DN25601_c0_g1,TRINITY_DN4547_c0_g1,TRINITY_DN7263_c0_g2,TRINITY_DN9854_c0_g1	TRINITY_DN1046_c0_g1,TRINITY_DN1613_c0_g1,TRINITY_DN1849_c0_g2,TRINITY_DN342_c0_g1,TRINITY_DN9_c0_g1
BP	GO:0072350	tricarboxylic acid metabolic process	11	9	20	45	0.00152802	0.0874061	TRINITY_DN13242_c0_g1,TRINITY_DN15360_c0_g1,TRINITY_DN20046_c0_g1,TRINITY_DN20754_c0_g1,TRINITY_DN20901_c0_g1,TRINITY_DN21006_c0_g1,TRINITY_DN21823_c0_g1,TRINITY_DN21945_c0_g1,TRINITY_DN25246_c0_g1,TRINITY_DN8285_c0_g1,TRINITY_DN9712_c0_g1	TRINITY_DN1365_c0_g1,TRINITY_DN1483_c0_g2,TRINITY_DN1613_c0_g1,TRINITY_DN22_c0_g1,TRINITY_DN2846_c0_g1,TRINITY_DN40_c0_g1,TRINITY_DN782_c0_g3,TRINITY_DN7_c0_g1,TRINITY_DN888_c0_g1
BP	GO:0006312	mitotic recombination	17	2	19	42	0.00154158	0.0874061	TRINITY_DN1270_c0_g1,TRINITY_DN138_c3_g2,TRINITY_DN1462_c1_g1,TRINITY_DN1836_c1_g1,TRINITY_DN2236_c2_g1,TRINITY_DN24115_c0_g1,TRINITY_DN2522_c0_g2,TRINITY_DN2810_c1_g1,TRINITY_DN305_c8_g3,TRINITY_DN3091_c1_g1,TRINITY_DN3115_c1_g1,TRINITY_DN353_c0_g1,TRINITY_DN4032_c0_g1,TRINITY_DN4207_c0_g1,TRINITY_DN570_c0_g1,TRINITY_DN961_c0_g1,TRINITY_DN997_c0_g1	TRINITY_DN172_c1_g1,TRINITY_DN719_c0_g1
BP	GO:0006066	alcohol metabolic process	32	18	50	145	0.00160366	0.0899586	TRINITY_DN10065_c0_g1,TRINITY_DN10112_c0_g2,TRINITY_DN11877_c0_g1,TRINITY_DN11949_c0_g1,TRINITY_DN1705_c0_g1,TRINITY_DN18141_c0_g1,TRINITY_DN19934_c0_g1,TRINITY_DN21093_c0_g1,TRINITY_DN21823_c0_g1,TRINITY_DN23559_c0_g1,TRINITY_DN24047_c0_g1,TRINITY_DN24143_c0_g1,TRINITY_DN2460_c0_g1,TRINITY_DN25201_c0_g1,TRINITY_DN25249_c0_g1,TRINITY_DN3314_c1_g1,TRINITY_DN4211_c0_g1,TRINITY_DN4251_c1_g1,TRINITY_…	TRINITY_DN1119_c0_g1,TRINITY_DN1171_c0_g1,TRINITY_DN1171_c1_g1,TRINITY_DN1489_c1_g2,TRINITY_DN1560_c7_g1,TRINITY_DN1633_c0_g1,TRINITY_DN1684_c0_g1,TRINITY_DN1849_c0_g2,TRINITY_DN2094_c0_g1,TRINITY_DN2282_c0_g1,TRINITY_DN2627_c0_g1,TRINITY_DN2752_c0_g3,TRINITY_DN310_c4_g1,TRINITY_DN3518_c1_g1,TRINITY_DN4351_c0_g3,TRINITY_DN4468_c0_g1,TRINITY_DN782_c0_g3,TRINITY_DN888_c0_g1
BP	GO:1902653	secondary alcohol biosynthetic process	18	8	26	64	0.00164086	0.0910765	TRINITY_DN10112_c0_g2,TRINITY_DN11877_c0_g1,TRINITY_DN11949_c0_g1,TRINITY_DN23559_c0_g1,TRINITY_DN24143_c0_g1,TRINITY_DN2460_c0_g1,TRINITY_DN25249_c0_g1,TRINITY_DN4211_c0_g1,TRINITY_DN4251_c1_g1,TRINITY_DN5079_c0_g1,TRINITY_DN5131_c0_g1,TRINITY_DN5605_c0_g1,TRINITY_DN5663_c0_g2,TRINITY_DN7069_c0_g1,TRINITY_DN7322_c0_g3,TRINITY_DN7485_c0_g2,TRINITY_DN797_c0_g1,TRINITY_DN8206_c0_g1	TRINITY_DN1119_c0_g1,TRINITY_DN1171_c1_g1,TRINITY_DN1560_c7_g1,TRINITY_DN1633_c0_g1,TRINITY_DN1684_c0_g1,TRINITY_DN2282_c0_g1,TRINITY_DN2627_c0_g1,TRINITY_DN3518_c1_g1
MF	GO:0016893	endonuclease activity, active with either ribo- or deoxyribonucleic acids and producing 5'-phosphomonoesters	9	3	12	22	0.00168935	0.134641	TRINITY_DN1270_c0_g1,TRINITY_DN1462_c1_g1,TRINITY_DN2402_c1_g1,TRINITY_DN278_c3_g1,TRINITY_DN6521_c0_g3,TRINITY_DN689_c0_g2,TRINITY_DN7960_c2_g1,TRINITY_DN9262_c0_g1,TRINITY_DN934_c1_g2	TRINITY_DN1208_c0_g1,TRINITY_DN1331_c5_g1,TRINITY_DN1857_c0_g1
BP	GO:0000731	DNA synthesis involved in DNA repair	11	2	13	25	0.00182144	0.100046	TRINITY_DN1462_c1_g1,TRINITY_DN1780_c2_g1,TRINITY_DN20822_c0_g1,TRINITY_DN22092_c0_g1,TRINITY_DN2314_c0_g1,TRINITY_DN2636_c0_g1,TRINITY_DN3090_c1_g1,TRINITY_DN3523_c0_g1,TRINITY_DN353_c0_g1,TRINITY_DN3565_c0_g1,TRINITY_DN4032_c0_g1	TRINITY_DN197_c2_g1,TRINITY_DN3605_c0_g1
BP	GO:0006273	lagging strand elongation	7	3	10	17	0.00185613	0.100481	TRINITY_DN1462_c1_g1,TRINITY_DN2042_c0_g1,TRINITY_DN2314_c0_g1,TRINITY_DN249_c0_g1,TRINITY_DN3090_c1_g1,TRINITY_DN353_c0_g1,TRINITY_DN991_c0_g2	TRINITY_DN165_c0_g1,TRINITY_DN20_c5_g1,TRINITY_DN3605_c0_g1
MF	GO:0009055	electron transfer activity	25	8	33	87	0.00188128	0.142798	TRINITY_DN11541_c0_g1,TRINITY_DN11559_c0_g1,TRINITY_DN11877_c0_g1,TRINITY_DN18131_c0_g1,TRINITY_DN21006_c0_g1,TRINITY_DN21166_c0_g1,TRINITY_DN21437_c0_g1,TRINITY_DN21794_c1_g2,TRINITY_DN21862_c1_g1,TRINITY_DN22200_c0_g1,TRINITY_DN22819_c0_g1,TRINITY_DN23209_c0_g1,TRINITY_DN23438_c0_g1,TRINITY_DN23559_c0_g1,TRINITY_DN24686_c0_g1,TRINITY_DN25239_c0_g1,TRINITY_DN25246_c0_g1,TRINITY_DN25320_c0_g1,TRI…	TRINITY_DN1046_c0_g1,TRINITY_DN1613_c0_g1,TRINITY_DN2115_c0_g2,TRINITY_DN2622_c1_g1,TRINITY_DN3116_c0_g1,TRINITY_DN3286_c0_g3,TRINITY_DN342_c0_g1,TRINITY_DN9_c0_g1
BP	GO:0009058	biosynthetic process	467	196	663	2622	0.00188181	0.100481	TRINITY_DN10027_c0_g1,TRINITY_DN1002_c1_g1,TRINITY_DN10065_c0_g1,TRINITY_DN10112_c0_g2,TRINITY_DN10382_c0_g1,TRINITY_DN1045_c1_g1,TRINITY_DN1060_c2_g1,TRINITY_DN10838_c0_g1,TRINITY_DN10955_c0_g1,TRINITY_DN1098_c1_g2,TRINITY_DN11116_c0_g1,TRINITY_DN11170_c0_g1,TRINITY_DN11194_c0_g1,TRINITY_DN11249_c0_g2,TRINITY_DN1138_c0_g1,TRINITY_DN1168_c0_g2,TRINITY_DN1170_c0_g1,TRINITY_DN11877_c0_g1,TRINITY_DN…	TRINITY_DN1047_c0_g1,TRINITY_DN1074_c0_g1,TRINITY_DN1119_c0_g1,TRINITY_DN1135_c0_g1,TRINITY_DN1171_c0_g1,TRINITY_DN1171_c1_g1,TRINITY_DN1173_c4_g1,TRINITY_DN1193_c1_g2,TRINITY_DN12014_c0_g2,TRINITY_DN1207_c2_g1,TRINITY_DN1208_c0_g1,TRINITY_DN1230_c0_g1,TRINITY_DN1253_c0_g2,TRINITY_DN12656_c0_g1,TRINITY_DN1282_c0_g2,TRINITY_DN128_c10_g3,TRINITY_DN1305_c0_g1,TRINITY_DN1308_c1_g2,TRINITY_DN1308_c3_g…
BP	GO:0006289	nucleotide-excision repair	23	5	28	71	0.00188653	0.100481	TRINITY_DN1094_c0_g1,TRINITY_DN1367_c0_g1,TRINITY_DN1397_c2_g1,TRINITY_DN198_c1_g1,TRINITY_DN20745_c0_g1,TRINITY_DN20758_c0_g1,TRINITY_DN20853_c0_g1,TRINITY_DN22092_c0_g1,TRINITY_DN2222_c0_g1,TRINITY_DN22273_c0_g1,TRINITY_DN249_c0_g1,TRINITY_DN3115_c1_g1,TRINITY_DN3117_c0_g1,TRINITY_DN3233_c1_g1,TRINITY_DN3523_c0_g1,TRINITY_DN4467_c0_g1,TRINITY_DN4467_c0_g3,TRINITY_DN570_c0_g1,TRINITY_DN578_c2_g1…	TRINITY_DN1691_c0_g2,TRINITY_DN172_c1_g1,TRINITY_DN3605_c0_g1,TRINITY_DN714_c0_g1,TRINITY_DN8135_c0_g1
BP	GO:0007064	mitotic sister chromatid cohesion	13	1	14	28	0.00198768	0.104811	TRINITY_DN1247_c1_g1,TRINITY_DN138_c3_g2,TRINITY_DN2022_c1_g1,TRINITY_DN2041_c0_g1,TRINITY_DN2054_c0_g2,TRINITY_DN2226_c1_g1,TRINITY_DN2522_c0_g2,TRINITY_DN3115_c1_g1,TRINITY_DN3523_c0_g1,TRINITY_DN4304_c0_g1,TRINITY_DN4578_c0_g1,TRINITY_DN496_c1_g1,TRINITY_DN898_c1_g1	TRINITY_DN197_c2_g1
BP	GO:0016126	sterol biosynthetic process	19	8	27	68	0.00200901	0.104886	TRINITY_DN10112_c0_g2,TRINITY_DN11877_c0_g1,TRINITY_DN11949_c0_g1,TRINITY_DN23559_c0_g1,TRINITY_DN24143_c0_g1,TRINITY_DN2460_c0_g1,TRINITY_DN25249_c0_g1,TRINITY_DN2838_c0_g1,TRINITY_DN4211_c0_g1,TRINITY_DN4251_c1_g1,TRINITY_DN5079_c0_g1,TRINITY_DN5131_c0_g1,TRINITY_DN5605_c0_g1,TRINITY_DN5663_c0_g2,TRINITY_DN7069_c0_g1,TRINITY_DN7322_c0_g3,TRINITY_DN7485_c0_g2,TRINITY_DN797_c0_g1,TRINITY_DN8206_c…	TRINITY_DN1119_c0_g1,TRINITY_DN1171_c1_g1,TRINITY_DN1560_c7_g1,TRINITY_DN1633_c0_g1,TRINITY_DN1684_c0_g1,TRINITY_DN2282_c0_g1,TRINITY_DN2627_c0_g1,TRINITY_DN3518_c1_g1
BP	GO:0051054	positive regulation of DNA metabolic process	17	4	21	49	0.00205433	0.106201	TRINITY_DN1138_c0_g1,TRINITY_DN1397_c2_g1,TRINITY_DN1637_c1_g1,TRINITY_DN198_c1_g1,TRINITY_DN1999_c0_g2,TRINITY_DN2222_c0_g1,TRINITY_DN22948_c0_g1,TRINITY_DN22978_c0_g1,TRINITY_DN2853_c1_g1,TRINITY_DN2990_c0_g2,TRINITY_DN305_c8_g3,TRINITY_DN3115_c1_g1,TRINITY_DN3365_c0_g1,TRINITY_DN4173_c1_g1,TRINITY_DN4713_c0_g1,TRINITY_DN4713_c0_g3,TRINITY_DN997_c0_g1	TRINITY_DN1981_c1_g4,TRINITY_DN4766_c0_g1,TRINITY_DN765_c0_g1,TRINITY_DN891_c0_g1
CC	GO:0000778	condensed nuclear chromosome kinetochore	20	1	21	49	0.00214755	0.0885377	TRINITY_DN117_c0_g1,TRINITY_DN14978_c0_g1,TRINITY_DN1560_c5_g1,TRINITY_DN2054_c0_g2,TRINITY_DN2091_c1_g1,TRINITY_DN2312_c0_g1,TRINITY_DN231_c2_g1,TRINITY_DN256_c1_g1,TRINITY_DN258_c0_g1,TRINITY_DN258_c0_g2,TRINITY_DN2640_c1_g1,TRINITY_DN3032_c0_g1,TRINITY_DN3040_c1_g1,TRINITY_DN3065_c0_g2,TRINITY_DN3233_c1_g1,TRINITY_DN3335_c0_g1,TRINITY_DN3369_c0_g1,TRINITY_DN380_c0_g1,TRINITY_DN38_c0_g2,TRINITY…	TRINITY_DN1192_c0_g1
BP	GO:0071103	DNA conformation change	59	20	79	252	0.00219032	0.111499	TRINITY_DN1094_c0_g1,TRINITY_DN1279_c1_g1,TRINITY_DN14978_c0_g1,TRINITY_DN1836_c1_g1,TRINITY_DN2041_c0_g1,TRINITY_DN2045_c2_g1,TRINITY_DN20742_c0_g1,TRINITY_DN20758_c0_g1,TRINITY_DN20805_c0_g1,TRINITY_DN20853_c0_g1,TRINITY_DN20951_c0_g1,TRINITY_DN21984_c0_g1,TRINITY_DN22092_c0_g1,TRINITY_DN2236_c2_g1,TRINITY_DN22978_c0_g1,TRINITY_DN2307_c1_g1,TRINITY_DN2314_c0_g1,TRINITY_DN231_c2_g1,TRINITY_DN241…	TRINITY_DN1331_c5_g1,TRINITY_DN1413_c0_g1,TRINITY_DN1498_c0_g1,TRINITY_DN15402_c0_g1,TRINITY_DN1560_c7_g1,TRINITY_DN165_c0_g1,TRINITY_DN1691_c0_g2,TRINITY_DN1691_c0_g3,TRINITY_DN172_c1_g1,TRINITY_DN1766_c0_g1,TRINITY_DN19564_c0_g1,TRINITY_DN19564_c0_g2,TRINITY_DN266_c0_g3,TRINITY_DN2984_c3_g1,TRINITY_DN3388_c0_g1,TRINITY_DN465_c1_g1,TRINITY_DN719_c0_g1,TRINITY_DN8135_c0_g1,TRINITY_DN891_c0_g1,TRI…
BP	GO:0007093	mitotic cell cycle checkpoint	35	5	40	112	0.00219911	0.111499	TRINITY_DN1367_c0_g1,TRINITY_DN1446_c0_g2,TRINITY_DN15338_c1_g1,TRINITY_DN1724_c0_g1,TRINITY_DN1742_c0_g1,TRINITY_DN1999_c0_g2,TRINITY_DN2054_c0_g2,TRINITY_DN20758_c0_g1,TRINITY_DN20951_c0_g1,TRINITY_DN21967_c1_g1,TRINITY_DN21984_c0_g1,TRINITY_DN2222_c0_g1,TRINITY_DN2236_c2_g1,TRINITY_DN22948_c0_g1,TRINITY_DN2312_c0_g1,TRINITY_DN235_c1_g1,TRINITY_DN24115_c0_g1,TRINITY_DN2522_c0_g2,TRINITY_DN305_c…	TRINITY_DN1032_c5_g1,TRINITY_DN1691_c0_g2,TRINITY_DN189_c0_g2,TRINITY_DN2984_c3_g1,TRINITY_DN3674_c0_g1
CC	GO:0070069	cytochrome complex	15	3	18	40	0.00228099	0.0899504	TRINITY_DN11559_c0_g1,TRINITY_DN18131_c0_g1,TRINITY_DN21437_c0_g1,TRINITY_DN21794_c1_g2,TRINITY_DN21862_c1_g1,TRINITY_DN21920_c0_g1,TRINITY_DN22200_c0_g1,TRINITY_DN22819_c0_g1,TRINITY_DN23209_c0_g1,TRINITY_DN23438_c0_g1,TRINITY_DN24686_c0_g1,TRINITY_DN25320_c0_g1,TRINITY_DN25601_c0_g1,TRINITY_DN4547_c0_g1,TRINITY_DN9854_c0_g1	TRINITY_DN1046_c0_g1,TRINITY_DN342_c0_g1,TRINITY_DN9_c0_g1
BP	GO:0000019	regulation of mitotic recombination	6	1	7	10	0.00236984	0.117889	TRINITY_DN1836_c1_g1,TRINITY_DN24115_c0_g1,TRINITY_DN2522_c0_g2,TRINITY_DN4207_c0_g1,TRINITY_DN961_c0_g1,TRINITY_DN997_c0_g1	TRINITY_DN172_c1_g1
BP	GO:0009438	methylglyoxal metabolic process	4	3	7	10	0.00236984	0.117889	TRINITY_DN19094_c0_g1,TRINITY_DN22120_c0_g1,TRINITY_DN2918_c0_g1,TRINITY_DN6178_c0_g1	TRINITY_DN1845_c0_g1,TRINITY_DN58_c3_g1,TRINITY_DN640_c0_g1
BP	GO:0044249	cellular biosynthetic process	461	191	652	2581	0.0024402	0.120254	TRINITY_DN10027_c0_g1,TRINITY_DN1002_c1_g1,TRINITY_DN10065_c0_g1,TRINITY_DN10112_c0_g2,TRINITY_DN10382_c0_g1,TRINITY_DN1045_c1_g1,TRINITY_DN1060_c2_g1,TRINITY_DN10838_c0_g1,TRINITY_DN1098_c1_g2,TRINITY_DN11116_c0_g1,TRINITY_DN11170_c0_g1,TRINITY_DN11194_c0_g1,TRINITY_DN11249_c0_g2,TRINITY_DN1138_c0_g1,TRINITY_DN1168_c0_g2,TRINITY_DN1170_c0_g1,TRINITY_DN11877_c0_g1,TRINITY_DN1191_c0_g2,TRINITY_DN1…	TRINITY_DN1047_c0_g1,TRINITY_DN1074_c0_g1,TRINITY_DN1119_c0_g1,TRINITY_DN1135_c0_g1,TRINITY_DN1171_c0_g1,TRINITY_DN1171_c1_g1,TRINITY_DN1173_c4_g1,TRINITY_DN1193_c1_g2,TRINITY_DN12014_c0_g2,TRINITY_DN1207_c2_g1,TRINITY_DN1208_c0_g1,TRINITY_DN1230_c0_g1,TRINITY_DN1253_c0_g2,TRINITY_DN12656_c0_g1,TRINITY_DN1282_c0_g2,TRINITY_DN128_c10_g3,TRINITY_DN1305_c0_g1,TRINITY_DN1308_c1_g2,TRINITY_DN1308_c3_g…
MF	GO:0016888	endodeoxyribonuclease activity, producing 5'-phosphomonoesters	5	2	7	10	0.0024628	0.178441	TRINITY_DN1270_c0_g1,TRINITY_DN1462_c1_g1,TRINITY_DN278_c3_g1,TRINITY_DN7960_c2_g1,TRINITY_DN934_c1_g2	TRINITY_DN1208_c0_g1,TRINITY_DN1857_c0_g1
CC	GO:0000794	condensed nuclear chromosome	33	1	34	92	0.00255625	0.096605	TRINITY_DN1045_c1_g2,TRINITY_DN117_c0_g1,TRINITY_DN1247_c1_g1,TRINITY_DN14978_c0_g1,TRINITY_DN1560_c5_g1,TRINITY_DN2022_c1_g1,TRINITY_DN2054_c0_g2,TRINITY_DN2091_c1_g1,TRINITY_DN2226_c1_g1,TRINITY_DN2236_c2_g1,TRINITY_DN2312_c0_g1,TRINITY_DN231_c2_g1,TRINITY_DN24115_c0_g1,TRINITY_DN256_c1_g1,TRINITY_DN258_c0_g1,TRINITY_DN258_c0_g2,TRINITY_DN2640_c1_g1,TRINITY_DN3032_c0_g1,TRINITY_DN3040_c1_g1,TRI…	TRINITY_DN1192_c0_g1
MF	GO:0016878	acid-thiol ligase activity	7	2	9	15	0.00275175	0.190708	TRINITY_DN15360_c0_g1,TRINITY_DN1871_c0_g2,TRINITY_DN1945_c0_g1,TRINITY_DN20046_c0_g1,TRINITY_DN20754_c0_g1,TRINITY_DN21858_c0_g1,TRINITY_DN3439_c0_g1	TRINITY_DN1365_c0_g1,TRINITY_DN551_c0_g2
BP	GO:0140013	meiotic nuclear division	43	10	53	159	0.00275318	0.134422	TRINITY_DN1045_c1_g2,TRINITY_DN117_c0_g1,TRINITY_DN1367_c0_g1,TRINITY_DN138_c3_g2,TRINITY_DN15338_c1_g1,TRINITY_DN1560_c5_g1,TRINITY_DN1742_c0_g1,TRINITY_DN1999_c0_g2,TRINITY_DN2054_c0_g2,TRINITY_DN2154_c0_g1,TRINITY_DN2236_c2_g1,TRINITY_DN2312_c0_g1,TRINITY_DN231_c2_g1,TRINITY_DN24088_c0_g1,TRINITY_DN24115_c0_g1,TRINITY_DN256_c1_g1,TRINITY_DN2640_c1_g1,TRINITY_DN2810_c1_g1,TRINITY_DN2853_c1_g1,T…	TRINITY_DN1192_c0_g1,TRINITY_DN1498_c0_g1,TRINITY_DN1766_c0_g1,TRINITY_DN1806_c0_g1,TRINITY_DN19564_c0_g1,TRINITY_DN19564_c0_g2,TRINITY_DN2984_c3_g1,TRINITY_DN3899_c0_g3,TRINITY_DN465_c1_g1,TRINITY_DN891_c0_g1
BP	GO:0019395	fatty acid oxidation	8	5	13	26	0.00286834	0.137498	TRINITY_DN21269_c0_g1,TRINITY_DN21823_c0_g1,TRINITY_DN24143_c0_g1,TRINITY_DN25239_c0_g1,TRINITY_DN3208_c0_g1,TRINITY_DN5871_c0_g1,TRINITY_DN5871_c0_g2,TRINITY_DN8285_c0_g1	TRINITY_DN1938_c0_g1,TRINITY_DN2115_c0_g2,TRINITY_DN230_c9_g1,TRINITY_DN2521_c1_g1,TRINITY_DN888_c0_g1
BP	GO:0034440	lipid oxidation	8	5	13	26	0.00286834	0.137498	TRINITY_DN21269_c0_g1,TRINITY_DN21823_c0_g1,TRINITY_DN24143_c0_g1,TRINITY_DN25239_c0_g1,TRINITY_DN3208_c0_g1,TRINITY_DN5871_c0_g1,TRINITY_DN5871_c0_g2,TRINITY_DN8285_c0_g1	TRINITY_DN1938_c0_g1,TRINITY_DN2115_c0_g2,TRINITY_DN230_c9_g1,TRINITY_DN2521_c1_g1,TRINITY_DN888_c0_g1
BP	GO:0006101	citrate metabolic process	10	9	19	44	0.00298263	0.141631	TRINITY_DN13242_c0_g1,TRINITY_DN15360_c0_g1,TRINITY_DN20046_c0_g1,TRINITY_DN20754_c0_g1,TRINITY_DN21006_c0_g1,TRINITY_DN21823_c0_g1,TRINITY_DN21945_c0_g1,TRINITY_DN25246_c0_g1,TRINITY_DN8285_c0_g1,TRINITY_DN9712_c0_g1	TRINITY_DN1365_c0_g1,TRINITY_DN1483_c0_g2,TRINITY_DN1613_c0_g1,TRINITY_DN22_c0_g1,TRINITY_DN2846_c0_g1,TRINITY_DN40_c0_g1,TRINITY_DN782_c0_g3,TRINITY_DN7_c0_g1,TRINITY_DN888_c0_g1
BP	GO:0010121	arginine catabolic process to proline via ornithine	2	2	4	4	0.0030417	0.141631	TRINITY_DN15672_c0_g1,TRINITY_DN6296_c0_g1	TRINITY_DN452_c1_g2,TRINITY_DN685_c0_g2
BP	GO:0019493	arginine catabolic process to proline	2	2	4	4	0.0030417	0.141631	TRINITY_DN15672_c0_g1,TRINITY_DN6296_c0_g1	TRINITY_DN452_c1_g2,TRINITY_DN685_c0_g2
BP	GO:0006099	tricarboxylic acid cycle	10	8	18	41	0.003062	0.141631	TRINITY_DN13242_c0_g1,TRINITY_DN15360_c0_g1,TRINITY_DN20046_c0_g1,TRINITY_DN20754_c0_g1,TRINITY_DN21006_c0_g1,TRINITY_DN21823_c0_g1,TRINITY_DN21945_c0_g1,TRINITY_DN25246_c0_g1,TRINITY_DN8285_c0_g1,TRINITY_DN9712_c0_g1	TRINITY_DN1365_c0_g1,TRINITY_DN1483_c0_g2,TRINITY_DN1613_c0_g1,TRINITY_DN2846_c0_g1,TRINITY_DN40_c0_g1,TRINITY_DN782_c0_g3,TRINITY_DN7_c0_g1,TRINITY_DN888_c0_g1
CC	GO:0097373	MCM core complex	4	0	4	4	0.00308387	0.10716	TRINITY_DN20742_c0_g1,TRINITY_DN2954_c1_g1,TRINITY_DN2954_c1_g2,TRINITY_DN2954_c1_g6	-
MF	GO:0003680	AT DNA binding	4	0	4	4	0.0031179	0.191151	TRINITY_DN2022_c1_g1,TRINITY_DN2226_c1_g1,TRINITY_DN256_c1_g1,TRINITY_DN4304_c0_g1	-
MF	GO:0061775	cohesin ATPase activity	4	0	4	4	0.0031179	0.191151	TRINITY_DN2022_c1_g1,TRINITY_DN2226_c1_g1,TRINITY_DN4304_c0_g1,TRINITY_DN898_c1_g1	-
MF	GO:0070336	flap-structured DNA binding	4	0	4	4	0.0031179	0.191151	TRINITY_DN1138_c0_g1,TRINITY_DN4578_c0_g1,TRINITY_DN934_c1_g2,TRINITY_DN991_c0_g2	-
BP	GO:0019637	organophosphate metabolic process	108	51	159	562	0.00323918	0.145278	TRINITY_DN1004_c0_g1,TRINITY_DN10065_c0_g1,TRINITY_DN10382_c0_g1,TRINITY_DN11531_c0_g1,TRINITY_DN11559_c0_g1,TRINITY_DN12108_c0_g2,TRINITY_DN13176_c0_g1,TRINITY_DN13176_c0_g2,TRINITY_DN13234_c0_g2,TRINITY_DN14360_c1_g1,TRINITY_DN1476_c1_g1,TRINITY_DN15268_c0_g1,TRINITY_DN15360_c0_g1,TRINITY_DN15767_c0_g1,TRINITY_DN15796_c0_g1,TRINITY_DN1611_c0_g2,TRINITY_DN1683_c0_g1,TRINITY_DN1705_c0_g1,TRINITY_…	TRINITY_DN1046_c0_g1,TRINITY_DN1074_c0_g1,TRINITY_DN12014_c0_g2,TRINITY_DN1207_c2_g1,TRINITY_DN1208_c0_g1,TRINITY_DN1230_c0_g1,TRINITY_DN1253_c0_g2,TRINITY_DN1282_c0_g2,TRINITY_DN1350_c0_g1,TRINITY_DN1365_c0_g1,TRINITY_DN141_c6_g1,TRINITY_DN1483_c0_g2,TRINITY_DN1489_c0_g1,TRINITY_DN1560_c1_g1,TRINITY_DN1560_c4_g1,TRINITY_DN1560_c7_g1,TRINITY_DN1613_c0_g1,TRINITY_DN1633_c0_g1,TRINITY_DN164_c1_g1,T…
CC	GO:0000777	condensed chromosome kinetochore	23	1	24	60	0.00326715	0.10716	TRINITY_DN117_c0_g1,TRINITY_DN13_c0_g1,TRINITY_DN14978_c0_g1,TRINITY_DN1560_c5_g1,TRINITY_DN1817_c0_g1,TRINITY_DN19883_c0_g1,TRINITY_DN2054_c0_g2,TRINITY_DN2091_c1_g1,TRINITY_DN2312_c0_g1,TRINITY_DN231_c2_g1,TRINITY_DN256_c1_g1,TRINITY_DN258_c0_g1,TRINITY_DN258_c0_g2,TRINITY_DN2640_c1_g1,TRINITY_DN3032_c0_g1,TRINITY_DN3040_c1_g1,TRINITY_DN3065_c0_g2,TRINITY_DN3233_c1_g1,TRINITY_DN3335_c0_g1,TRINI…	TRINITY_DN1192_c0_g1
BP	GO:0006694	steroid biosynthetic process	19	8	27	70	0.00327438	0.145278	TRINITY_DN10112_c0_g2,TRINITY_DN11877_c0_g1,TRINITY_DN11949_c0_g1,TRINITY_DN23559_c0_g1,TRINITY_DN24143_c0_g1,TRINITY_DN2460_c0_g1,TRINITY_DN25249_c0_g1,TRINITY_DN2838_c0_g1,TRINITY_DN4211_c0_g1,TRINITY_DN4251_c1_g1,TRINITY_DN5079_c0_g1,TRINITY_DN5131_c0_g1,TRINITY_DN5605_c0_g1,TRINITY_DN5663_c0_g2,TRINITY_DN7069_c0_g1,TRINITY_DN7322_c0_g3,TRINITY_DN7485_c0_g2,TRINITY_DN797_c0_g1,TRINITY_DN8206_c…	TRINITY_DN1119_c0_g1,TRINITY_DN1171_c1_g1,TRINITY_DN1560_c7_g1,TRINITY_DN1633_c0_g1,TRINITY_DN1684_c0_g1,TRINITY_DN2282_c0_g1,TRINITY_DN2627_c0_g1,TRINITY_DN3518_c1_g1
BP	GO:0006279	premeiotic DNA replication	10	0	10	18	0.00330368	0.145278	TRINITY_DN1281_c5_g1,TRINITY_DN1999_c0_g2,TRINITY_DN20742_c0_g1,TRINITY_DN22948_c0_g1,TRINITY_DN2954_c1_g5,TRINITY_DN2954_c1_g6,TRINITY_DN305_c8_g3,TRINITY_DN3115_c1_g1,TRINITY_DN3523_c0_g1,TRINITY_DN353_c0_g1	-
BP	GO:0010594	regulation of endothelial cell migration	4	1	5	6	0.00344391	0.145278	TRINITY_DN23229_c0_g1,TRINITY_DN24960_c0_g1,TRINITY_DN6178_c0_g1,TRINITY_DN7499_c0_g1	TRINITY_DN1560_c7_g1
BP	GO:0019243	methylglyoxal catabolic process to D-lactate via S-lactoyl-glutathione	2	3	5	6	0.00344391	0.145278	TRINITY_DN22120_c0_g1,TRINITY_DN2918_c0_g1	TRINITY_DN1845_c0_g1,TRINITY_DN58_c3_g1,TRINITY_DN640_c0_g1
BP	GO:0033683	nucleotide-excision repair, DNA incision	4	1	5	6	0.00344391	0.145278	TRINITY_DN1397_c2_g1,TRINITY_DN20745_c0_g1,TRINITY_DN570_c0_g1,TRINITY_DN997_c0_g1	TRINITY_DN172_c1_g1
BP	GO:0042262	DNA protection	5	0	5	6	0.00344391	0.145278	TRINITY_DN19090_c0_g1,TRINITY_DN21896_c0_g1,TRINITY_DN25232_c0_g1,TRINITY_DN258_c0_g1,TRINITY_DN258_c0_g2	-
BP	GO:0043111	replication fork arrest	5	0	5	6	0.00344391	0.145278	TRINITY_DN138_c3_g2,TRINITY_DN2522_c0_g2,TRINITY_DN2810_c1_g1,TRINITY_DN3782_c0_g1,TRINITY_DN46_c3_g1	-
BP	GO:0043542	endothelial cell migration	4	1	5	6	0.00344391	0.145278	TRINITY_DN23229_c0_g1,TRINITY_DN24960_c0_g1,TRINITY_DN6178_c0_g1,TRINITY_DN7499_c0_g1	TRINITY_DN1560_c7_g1
BP	GO:0051095	regulation of helicase activity	4	1	5	6	0.00344391	0.145278	TRINITY_DN20742_c0_g1,TRINITY_DN2307_c1_g1,TRINITY_DN2954_c1_g5,TRINITY_DN3172_c0_g2	TRINITY_DN2984_c3_g1
BP	GO:0051097	negative regulation of helicase activity	4	1	5	6	0.00344391	0.145278	TRINITY_DN20742_c0_g1,TRINITY_DN2307_c1_g1,TRINITY_DN2954_c1_g5,TRINITY_DN3172_c0_g2	TRINITY_DN2984_c3_g1
CC	GO:0030892	mitotic cohesin complex	5	0	5	6	0.00350066	0.10716	TRINITY_DN1247_c1_g1,TRINITY_DN2022_c1_g1,TRINITY_DN2226_c1_g1,TRINITY_DN4304_c0_g1,TRINITY_DN898_c1_g1	-
CC	GO:0034990	nuclear mitotic cohesin complex	5	0	5	6	0.00350066	0.10716	TRINITY_DN1247_c1_g1,TRINITY_DN2022_c1_g1,TRINITY_DN2226_c1_g1,TRINITY_DN4304_c0_g1,TRINITY_DN898_c1_g1	-
CC	GO:0031974	membrane-enclosed lumen	252	121	373	1421	0.00354443	0.10716	TRINITY_DN1002_c1_g1,TRINITY_DN10065_c0_g1,TRINITY_DN10382_c0_g1,TRINITY_DN1045_c1_g2,TRINITY_DN1094_c0_g1,TRINITY_DN11167_c0_g2,TRINITY_DN11249_c0_g2,TRINITY_DN11559_c0_g1,TRINITY_DN1168_c0_g2,TRINITY_DN117_c0_g1,TRINITY_DN11943_c0_g1,TRINITY_DN11951_c0_g1,TRINITY_DN11994_c0_g1,TRINITY_DN1247_c1_g1,TRINITY_DN1279_c1_g1,TRINITY_DN13234_c0_g2,TRINITY_DN13242_c0_g1,TRINITY_DN13323_c0_g1,TRINITY_DN1…	TRINITY_DN1060_c4_g1,TRINITY_DN106_c1_g1,TRINITY_DN1119_c0_g1,TRINITY_DN1135_c0_g1,TRINITY_DN1192_c0_g1,TRINITY_DN120_c0_g1,TRINITY_DN1213_c0_g1,TRINITY_DN12656_c0_g1,TRINITY_DN1305_c0_g1,TRINITY_DN1314_c0_g1,TRINITY_DN1323_c0_g1,TRINITY_DN1331_c5_g1,TRINITY_DN1350_c0_g1,TRINITY_DN1362_c0_g1,TRINITY_DN1365_c0_g1,TRINITY_DN1413_c0_g1,TRINITY_DN1417_c0_g3,TRINITY_DN1436_c0_g2,TRINITY_DN144_c0_g1,TR…
CC	GO:0043233	organelle lumen	252	121	373	1421	0.00354443	0.10716	TRINITY_DN1002_c1_g1,TRINITY_DN10065_c0_g1,TRINITY_DN10382_c0_g1,TRINITY_DN1045_c1_g2,TRINITY_DN1094_c0_g1,TRINITY_DN11167_c0_g2,TRINITY_DN11249_c0_g2,TRINITY_DN11559_c0_g1,TRINITY_DN1168_c0_g2,TRINITY_DN117_c0_g1,TRINITY_DN11943_c0_g1,TRINITY_DN11951_c0_g1,TRINITY_DN11994_c0_g1,TRINITY_DN1247_c1_g1,TRINITY_DN1279_c1_g1,TRINITY_DN13234_c0_g2,TRINITY_DN13242_c0_g1,TRINITY_DN13323_c0_g1,TRINITY_DN1…	TRINITY_DN1060_c4_g1,TRINITY_DN106_c1_g1,TRINITY_DN1119_c0_g1,TRINITY_DN1135_c0_g1,TRINITY_DN1192_c0_g1,TRINITY_DN120_c0_g1,TRINITY_DN1213_c0_g1,TRINITY_DN12656_c0_g1,TRINITY_DN1305_c0_g1,TRINITY_DN1314_c0_g1,TRINITY_DN1323_c0_g1,TRINITY_DN1331_c5_g1,TRINITY_DN1350_c0_g1,TRINITY_DN1362_c0_g1,TRINITY_DN1365_c0_g1,TRINITY_DN1413_c0_g1,TRINITY_DN1417_c0_g3,TRINITY_DN1436_c0_g2,TRINITY_DN144_c0_g1,TR…
MF	GO:0017108	5'-flap endonuclease activity	5	0	5	6	0.00354667	0.209385	TRINITY_DN1270_c0_g1,TRINITY_DN1462_c1_g1,TRINITY_DN278_c3_g1,TRINITY_DN7960_c2_g1,TRINITY_DN934_c1_g2	-
BP	GO:0051303	establishment of chromosome localization	16	5	21	51	0.00368803	0.15086	TRINITY_DN117_c0_g1,TRINITY_DN2312_c0_g1,TRINITY_DN2640_c1_g1,TRINITY_DN3032_c0_g1,TRINITY_DN3040_c1_g1,TRINITY_DN3335_c0_g1,TRINITY_DN3369_c0_g1,TRINITY_DN3559_c0_g1,TRINITY_DN380_c0_g1,TRINITY_DN38_c0_g2,TRINITY_DN4173_c1_g1,TRINITY_DN4467_c0_g1,TRINITY_DN4467_c0_g3,TRINITY_DN872_c0_g1,TRINITY_DN8919_c0_g2,TRINITY_DN93_c2_g1	TRINITY_DN1192_c0_g1,TRINITY_DN1498_c0_g1,TRINITY_DN1766_c0_g1,TRINITY_DN19564_c0_g1,TRINITY_DN19564_c0_g2
BP	GO:0006089	lactate metabolic process	4	4	8	13	0.00370889	0.15086	TRINITY_DN19094_c0_g1,TRINITY_DN19906_c0_g1,TRINITY_DN22120_c0_g1,TRINITY_DN2918_c0_g1	TRINITY_DN1845_c0_g1,TRINITY_DN357_c8_g2,TRINITY_DN58_c3_g1,TRINITY_DN640_c0_g1
BP	GO:0042182	ketone catabolic process	5	3	8	13	0.00370889	0.15086	TRINITY_DN19094_c0_g1,TRINITY_DN22120_c0_g1,TRINITY_DN2918_c0_g1,TRINITY_DN6579_c0_g2,TRINITY_DN7832_c0_g2	TRINITY_DN1845_c0_g1,TRINITY_DN58_c3_g1,TRINITY_DN640_c0_g1
BP	GO:0006275	regulation of DNA replication	25	0	25	64	0.00375939	0.15086	TRINITY_DN138_c3_g2,TRINITY_DN1397_c2_g1,TRINITY_DN198_c1_g1,TRINITY_DN1999_c0_g2,TRINITY_DN20742_c0_g1,TRINITY_DN21984_c0_g1,TRINITY_DN2222_c0_g1,TRINITY_DN22948_c0_g1,TRINITY_DN22978_c0_g1,TRINITY_DN2307_c1_g1,TRINITY_DN24115_c0_g1,TRINITY_DN2522_c0_g2,TRINITY_DN2683_c0_g1,TRINITY_DN2810_c1_g1,TRINITY_DN2990_c0_g2,TRINITY_DN305_c8_g3,TRINITY_DN3365_c0_g1,TRINITY_DN3782_c0_g1,TRINITY_DN4207_c0_g…	-
BP	GO:0006119	oxidative phosphorylation	25	6	31	84	0.00376694	0.15086	TRINITY_DN11559_c0_g1,TRINITY_DN15268_c0_g1,TRINITY_DN18131_c0_g1,TRINITY_DN19304_c0_g1,TRINITY_DN21006_c0_g1,TRINITY_DN21437_c0_g1,TRINITY_DN21794_c1_g2,TRINITY_DN21862_c1_g1,TRINITY_DN21920_c0_g1,TRINITY_DN22200_c0_g1,TRINITY_DN22819_c0_g1,TRINITY_DN23209_c0_g1,TRINITY_DN23229_c0_g1,TRINITY_DN23438_c0_g1,TRINITY_DN24680_c0_g1,TRINITY_DN24686_c0_g1,TRINITY_DN24712_c0_g1,TRINITY_DN24713_c0_g1,TRI…	TRINITY_DN1046_c0_g1,TRINITY_DN1613_c0_g1,TRINITY_DN1849_c0_g2,TRINITY_DN20766_c0_g1,TRINITY_DN342_c0_g1,TRINITY_DN9_c0_g1
BP	GO:0022900	electron transport chain	28	10	38	108	0.00376877	0.15086	TRINITY_DN11541_c0_g1,TRINITY_DN11559_c0_g1,TRINITY_DN11877_c0_g1,TRINITY_DN18131_c0_g1,TRINITY_DN21006_c0_g1,TRINITY_DN21166_c0_g1,TRINITY_DN21437_c0_g1,TRINITY_DN21794_c1_g2,TRINITY_DN21862_c1_g1,TRINITY_DN21920_c0_g1,TRINITY_DN22200_c0_g1,TRINITY_DN22819_c0_g1,TRINITY_DN23209_c0_g1,TRINITY_DN23438_c0_g1,TRINITY_DN23559_c0_g1,TRINITY_DN24686_c0_g1,TRINITY_DN25239_c0_g1,TRINITY_DN25246_c0_g1,TRI…	TRINITY_DN1046_c0_g1,TRINITY_DN1613_c0_g1,TRINITY_DN1849_c0_g2,TRINITY_DN2115_c0_g2,TRINITY_DN2622_c1_g1,TRINITY_DN3116_c0_g1,TRINITY_DN3286_c0_g3,TRINITY_DN342_c0_g1,TRINITY_DN5625_c0_g1,TRINITY_DN9_c0_g1
BP	GO:0006635	fatty acid beta-oxidation	6	5	11	21	0.00380511	0.15086	TRINITY_DN21269_c0_g1,TRINITY_DN21823_c0_g1,TRINITY_DN24143_c0_g1,TRINITY_DN25239_c0_g1,TRINITY_DN3208_c0_g1,TRINITY_DN8285_c0_g1	TRINITY_DN1938_c0_g1,TRINITY_DN2115_c0_g2,TRINITY_DN230_c9_g1,TRINITY_DN2521_c1_g1,TRINITY_DN888_c0_g1
BP	GO:0031573	intra-S DNA damage checkpoint	10	1	11	21	0.00380511	0.15086	TRINITY_DN1367_c0_g1,TRINITY_DN1742_c0_g1,TRINITY_DN21984_c0_g1,TRINITY_DN2222_c0_g1,TRINITY_DN2236_c2_g1,TRINITY_DN305_c8_g3,TRINITY_DN3523_c0_g1,TRINITY_DN4578_c0_g1,TRINITY_DN791_c0_g1,TRINITY_DN961_c0_g1	TRINITY_DN2984_c3_g1
CC	GO:0000109	nucleotide-excision repair complex	10	1	11	21	0.00391466	0.114535	TRINITY_DN20745_c0_g1,TRINITY_DN20853_c0_g1,TRINITY_DN22273_c0_g1,TRINITY_DN3233_c1_g1,TRINITY_DN4467_c0_g1,TRINITY_DN4467_c0_g3,TRINITY_DN570_c0_g1,TRINITY_DN578_c2_g1,TRINITY_DN872_c0_g1,TRINITY_DN997_c0_g1	TRINITY_DN172_c1_g1
CC	GO:0000775	chromosome, centromeric region	49	7	56	172	0.00409341	0.116023	TRINITY_DN117_c0_g1,TRINITY_DN1247_c1_g1,TRINITY_DN1388_c0_g2,TRINITY_DN13_c0_g1,TRINITY_DN14978_c0_g1,TRINITY_DN1560_c5_g1,TRINITY_DN1817_c0_g1,TRINITY_DN1836_c1_g1,TRINITY_DN19883_c0_g1,TRINITY_DN1999_c0_g2,TRINITY_DN2022_c1_g1,TRINITY_DN2045_c2_g1,TRINITY_DN2054_c0_g2,TRINITY_DN20758_c0_g1,TRINITY_DN20805_c0_g1,TRINITY_DN2091_c1_g1,TRINITY_DN2226_c1_g1,TRINITY_DN2312_c0_g1,TRINITY_DN231_c2_g1,…	TRINITY_DN1192_c0_g1,TRINITY_DN1331_c5_g1,TRINITY_DN1691_c0_g2,TRINITY_DN1766_c0_g1,TRINITY_DN19564_c0_g1,TRINITY_DN19564_c0_g2,TRINITY_DN310_c0_g3
BP	GO:0044774	mitotic DNA integrity checkpoint	22	1	23	58	0.00428691	0.168693	TRINITY_DN1367_c0_g1,TRINITY_DN1446_c0_g2,TRINITY_DN1742_c0_g1,TRINITY_DN1999_c0_g2,TRINITY_DN20951_c0_g1,TRINITY_DN21984_c0_g1,TRINITY_DN2222_c0_g1,TRINITY_DN2236_c2_g1,TRINITY_DN22948_c0_g1,TRINITY_DN24115_c0_g1,TRINITY_DN2522_c0_g2,TRINITY_DN305_c8_g3,TRINITY_DN3365_c0_g1,TRINITY_DN3367_c0_g1,TRINITY_DN3523_c0_g1,TRINITY_DN38_c0_g2,TRINITY_DN4578_c0_g1,TRINITY_DN4638_c0_g6,TRINITY_DN4691_c0_g1…	TRINITY_DN2984_c3_g1
BP	GO:0006739	NADP metabolic process	12	5	17	39	0.0043339	0.169279	TRINITY_DN10065_c0_g1,TRINITY_DN19934_c0_g1,TRINITY_DN21823_c0_g1,TRINITY_DN22110_c0_g1,TRINITY_DN2337_c0_g2,TRINITY_DN3314_c1_g1,TRINITY_DN4118_c1_g1,TRINITY_DN5663_c0_g2,TRINITY_DN5663_c0_g3,TRINITY_DN6178_c0_g1,TRINITY_DN8272_c0_g2,TRINITY_DN8285_c0_g1	TRINITY_DN141_c6_g1,TRINITY_DN1560_c1_g1,TRINITY_DN1560_c7_g1,TRINITY_DN20021_c0_g1,TRINITY_DN888_c0_g1
MF	GO:0003688	DNA replication origin binding	18	1	19	45	0.00434969	0.247621	TRINITY_DN1279_c1_g1,TRINITY_DN1999_c0_g2,TRINITY_DN20742_c0_g1,TRINITY_DN20951_c0_g1,TRINITY_DN21984_c0_g1,TRINITY_DN22958_c0_g1,TRINITY_DN22978_c0_g1,TRINITY_DN2307_c1_g1,TRINITY_DN2954_c1_g1,TRINITY_DN2954_c1_g2,TRINITY_DN2954_c1_g5,TRINITY_DN2954_c1_g6,TRINITY_DN3172_c0_g2,TRINITY_DN3365_c0_g1,TRINITY_DN353_c0_g1,TRINITY_DN4638_c0_g6,TRINITY_DN584_c0_g3,TRINITY_DN836_c6_g1	TRINITY_DN4583_c1_g1
BP	GO:0006525	arginine metabolic process	7	8	15	33	0.00447737	0.17233	TRINITY_DN15672_c0_g1,TRINITY_DN19881_c0_g1,TRINITY_DN20901_c0_g1,TRINITY_DN2715_c0_g1,TRINITY_DN6296_c0_g1,TRINITY_DN7173_c0_g1,TRINITY_DN8284_c0_g1	TRINITY_DN131_c0_g1,TRINITY_DN131_c0_g3,TRINITY_DN1780_c0_g2,TRINITY_DN338_c0_g1,TRINITY_DN452_c1_g2,TRINITY_DN5_c0_g2,TRINITY_DN5_c0_g3,TRINITY_DN685_c0_g2
BP	GO:0051101	regulation of DNA binding	12	3	15	33	0.00447737	0.17233	TRINITY_DN1247_c1_g1,TRINITY_DN1279_c1_g1,TRINITY_DN138_c3_g2,TRINITY_DN1637_c1_g1,TRINITY_DN1999_c0_g2,TRINITY_DN2022_c1_g1,TRINITY_DN2226_c1_g1,TRINITY_DN2522_c0_g2,TRINITY_DN3115_c1_g1,TRINITY_DN4173_c1_g1,TRINITY_DN4304_c0_g1,TRINITY_DN898_c1_g1	TRINITY_DN1633_c0_g1,TRINITY_DN3116_c0_g1,TRINITY_DN765_c0_g1
BP	GO:0046483	heterocycle metabolic process	393	183	576	2275	0.00469973	0.179577	TRINITY_DN1002_c1_g1,TRINITY_DN1004_c0_g1,TRINITY_DN10065_c0_g1,TRINITY_DN10382_c0_g1,TRINITY_DN1045_c1_g2,TRINITY_DN1060_c2_g1,TRINITY_DN1094_c0_g1,TRINITY_DN1098_c1_g2,TRINITY_DN1138_c0_g1,TRINITY_DN11531_c0_g1,TRINITY_DN11541_c0_g1,TRINITY_DN11559_c0_g1,TRINITY_DN1168_c0_g2,TRINITY_DN12108_c0_g2,TRINITY_DN12241_c0_g1,TRINITY_DN1235_c1_g1,TRINITY_DN1242_c0_g1,TRINITY_DN1270_c0_g1,TRINITY_DN1279…	TRINITY_DN1046_c0_g1,TRINITY_DN1047_c0_g1,TRINITY_DN1060_c4_g1,TRINITY_DN1119_c0_g1,TRINITY_DN1171_c0_g1,TRINITY_DN1173_c4_g1,TRINITY_DN12014_c0_g2,TRINITY_DN1207_c2_g1,TRINITY_DN1208_c0_g1,TRINITY_DN120_c0_g1,TRINITY_DN1213_c0_g1,TRINITY_DN1229_c0_g1,TRINITY_DN1253_c0_g2,TRINITY_DN1282_c0_g2,TRINITY_DN128_c10_g3,TRINITY_DN1305_c0_g1,TRINITY_DN1308_c3_g1,TRINITY_DN1323_c0_g1,TRINITY_DN1331_c5_g1,…
MF	GO:0003887	DNA-directed DNA polymerase activity	11	3	14	30	0.00473294	0.25943	TRINITY_DN1780_c2_g1,TRINITY_DN20822_c0_g1,TRINITY_DN2636_c0_g1,TRINITY_DN2919_c0_g1,TRINITY_DN3085_c0_g1,TRINITY_DN3090_c1_g1,TRINITY_DN3523_c0_g1,TRINITY_DN353_c0_g1,TRINITY_DN4783_c0_g4,TRINITY_DN6521_c0_g3,TRINITY_DN859_c1_g1	TRINITY_DN197_c2_g1,TRINITY_DN20_c5_g1,TRINITY_DN3605_c0_g1
MF	GO:0048037	cofactor binding	70	51	121	417	0.00500975	0.25943	TRINITY_DN10955_c0_g1,TRINITY_DN11116_c0_g1,TRINITY_DN11541_c0_g1,TRINITY_DN11877_c0_g1,TRINITY_DN11949_c0_g1,TRINITY_DN12108_c0_g2,TRINITY_DN1215_c1_g2,TRINITY_DN13234_c0_g2,TRINITY_DN1397_c2_g1,TRINITY_DN15204_c0_g1,TRINITY_DN15672_c0_g1,TRINITY_DN15767_c0_g1,TRINITY_DN1648_c0_g1,TRINITY_DN1705_c0_g1,TRINITY_DN1836_c1_g1,TRINITY_DN19356_c0_g1,TRINITY_DN19881_c0_g1,TRINITY_DN19989_c0_g1,TRINITY_…	TRINITY_DN1108_c0_g1,TRINITY_DN12014_c0_g2,TRINITY_DN1229_c0_g1,TRINITY_DN1314_c0_g1,TRINITY_DN131_c0_g1,TRINITY_DN131_c0_g3,TRINITY_DN1365_c0_g1,TRINITY_DN1489_c1_g2,TRINITY_DN1549_c0_g2,TRINITY_DN1613_c0_g1,TRINITY_DN1633_c0_g1,TRINITY_DN163_c2_g1,TRINITY_DN1656_c0_g1,TRINITY_DN1684_c0_g1,TRINITY_DN1814_c1_g1,TRINITY_DN193_c2_g4,TRINITY_DN1964_c0_g1,TRINITY_DN209_c3_g1,TRINITY_DN20_c5_g1,TRINIT…
MF	GO:0050662	coenzyme binding	47	31	78	254	0.00504537	0.25943	TRINITY_DN10955_c0_g1,TRINITY_DN11116_c0_g1,TRINITY_DN11541_c0_g1,TRINITY_DN11877_c0_g1,TRINITY_DN12108_c0_g2,TRINITY_DN13234_c0_g2,TRINITY_DN15204_c0_g1,TRINITY_DN15672_c0_g1,TRINITY_DN15767_c0_g1,TRINITY_DN1648_c0_g1,TRINITY_DN1705_c0_g1,TRINITY_DN1836_c1_g1,TRINITY_DN19356_c0_g1,TRINITY_DN19881_c0_g1,TRINITY_DN19989_c0_g1,TRINITY_DN19997_c0_g1,TRINITY_DN20883_c0_g1,TRINITY_DN20967_c0_g1,TRINIT…	TRINITY_DN1108_c0_g1,TRINITY_DN12014_c0_g2,TRINITY_DN1314_c0_g1,TRINITY_DN131_c0_g1,TRINITY_DN131_c0_g3,TRINITY_DN1489_c1_g2,TRINITY_DN1549_c0_g2,TRINITY_DN1633_c0_g1,TRINITY_DN1656_c0_g1,TRINITY_DN1964_c0_g1,TRINITY_DN2115_c0_g2,TRINITY_DN2282_c0_g1,TRINITY_DN2627_c0_g1,TRINITY_DN2767_c0_g1,TRINITY_DN2862_c0_g1,TRINITY_DN3311_c0_g1,TRINITY_DN357_c1_g2,TRINITY_DN357_c8_g2,TRINITY_DN3631_c0_g1,TRI…
BP	GO:0051592	response to calcium ion	5	2	7	11	0.0051986	0.195802	TRINITY_DN1759_c1_g1,TRINITY_DN1915_c0_g1,TRINITY_DN24960_c0_g1,TRINITY_DN2793_c0_g1,TRINITY_DN3753_c0_g1	TRINITY_DN2734_c0_g3,TRINITY_DN970_c0_g4
BP	GO:0071277	cellular response to calcium ion	5	2	7	11	0.0051986	0.195802	TRINITY_DN1759_c1_g1,TRINITY_DN1915_c0_g1,TRINITY_DN24960_c0_g1,TRINITY_DN2793_c0_g1,TRINITY_DN3753_c0_g1	TRINITY_DN2734_c0_g3,TRINITY_DN970_c0_g4
BP	GO:0006091	generation of precursor metabolites and energy	74	28	102	347	0.00533377	0.199468	TRINITY_DN10065_c0_g1,TRINITY_DN10955_c0_g1,TRINITY_DN11541_c0_g1,TRINITY_DN11559_c0_g1,TRINITY_DN11877_c0_g1,TRINITY_DN11951_c0_g1,TRINITY_DN13176_c0_g1,TRINITY_DN13176_c0_g2,TRINITY_DN13242_c0_g1,TRINITY_DN1366_c0_g1,TRINITY_DN15268_c0_g1,TRINITY_DN15360_c0_g1,TRINITY_DN15796_c0_g1,TRINITY_DN17236_c0_g4,TRINITY_DN18131_c0_g1,TRINITY_DN1866_c0_g1,TRINITY_DN18951_c0_g1,TRINITY_DN19304_c0_g1,TRINI…	TRINITY_DN1046_c0_g1,TRINITY_DN1119_c0_g1,TRINITY_DN1207_c2_g1,TRINITY_DN1365_c0_g1,TRINITY_DN141_c6_g1,TRINITY_DN1483_c0_g2,TRINITY_DN1560_c7_g1,TRINITY_DN1613_c0_g1,TRINITY_DN1849_c0_g2,TRINITY_DN20021_c0_g1,TRINITY_DN20766_c0_g1,TRINITY_DN2115_c0_g2,TRINITY_DN22_c0_g1,TRINITY_DN237_c7_g1,TRINITY_DN239_c0_g2,TRINITY_DN2622_c1_g1,TRINITY_DN2846_c0_g1,TRINITY_DN3116_c0_g1,TRINITY_DN3286_c0_g3,TRI…
BP	GO:0006696	ergosterol biosynthetic process	16	6	22	56	0.00588271	0.212462	TRINITY_DN10112_c0_g2,TRINITY_DN11877_c0_g1,TRINITY_DN11949_c0_g1,TRINITY_DN23559_c0_g1,TRINITY_DN24143_c0_g1,TRINITY_DN2460_c0_g1,TRINITY_DN25249_c0_g1,TRINITY_DN4211_c0_g1,TRINITY_DN4251_c1_g1,TRINITY_DN5079_c0_g1,TRINITY_DN5131_c0_g1,TRINITY_DN5605_c0_g1,TRINITY_DN7322_c0_g3,TRINITY_DN7485_c0_g2,TRINITY_DN797_c0_g1,TRINITY_DN8206_c0_g1	TRINITY_DN1171_c1_g1,TRINITY_DN1633_c0_g1,TRINITY_DN1684_c0_g1,TRINITY_DN2282_c0_g1,TRINITY_DN2627_c0_g1,TRINITY_DN3518_c1_g1
BP	GO:0016129	phytosteroid biosynthetic process	16	6	22	56	0.00588271	0.212462	TRINITY_DN10112_c0_g2,TRINITY_DN11877_c0_g1,TRINITY_DN11949_c0_g1,TRINITY_DN23559_c0_g1,TRINITY_DN24143_c0_g1,TRINITY_DN2460_c0_g1,TRINITY_DN25249_c0_g1,TRINITY_DN4211_c0_g1,TRINITY_DN4251_c1_g1,TRINITY_DN5079_c0_g1,TRINITY_DN5131_c0_g1,TRINITY_DN5605_c0_g1,TRINITY_DN7322_c0_g3,TRINITY_DN7485_c0_g2,TRINITY_DN797_c0_g1,TRINITY_DN8206_c0_g1	TRINITY_DN1171_c1_g1,TRINITY_DN1633_c0_g1,TRINITY_DN1684_c0_g1,TRINITY_DN2282_c0_g1,TRINITY_DN2627_c0_g1,TRINITY_DN3518_c1_g1
BP	GO:0042773	ATP synthesis coupled electron transport	17	5	22	56	0.00588271	0.212462	TRINITY_DN11559_c0_g1,TRINITY_DN18131_c0_g1,TRINITY_DN21006_c0_g1,TRINITY_DN21437_c0_g1,TRINITY_DN21794_c1_g2,TRINITY_DN21862_c1_g1,TRINITY_DN21920_c0_g1,TRINITY_DN22200_c0_g1,TRINITY_DN23209_c0_g1,TRINITY_DN23438_c0_g1,TRINITY_DN24686_c0_g1,TRINITY_DN25246_c0_g1,TRINITY_DN25320_c0_g1,TRINITY_DN25601_c0_g1,TRINITY_DN4547_c0_g1,TRINITY_DN7263_c0_g2,TRINITY_DN9854_c0_g1	TRINITY_DN1046_c0_g1,TRINITY_DN1613_c0_g1,TRINITY_DN1849_c0_g2,TRINITY_DN342_c0_g1,TRINITY_DN9_c0_g1
BP	GO:0044108	cellular alcohol biosynthetic process	16	6	22	56	0.00588271	0.212462	TRINITY_DN10112_c0_g2,TRINITY_DN11877_c0_g1,TRINITY_DN11949_c0_g1,TRINITY_DN23559_c0_g1,TRINITY_DN24143_c0_g1,TRINITY_DN2460_c0_g1,TRINITY_DN25249_c0_g1,TRINITY_DN4211_c0_g1,TRINITY_DN4251_c1_g1,TRINITY_DN5079_c0_g1,TRINITY_DN5131_c0_g1,TRINITY_DN5605_c0_g1,TRINITY_DN7322_c0_g3,TRINITY_DN7485_c0_g2,TRINITY_DN797_c0_g1,TRINITY_DN8206_c0_g1	TRINITY_DN1171_c1_g1,TRINITY_DN1633_c0_g1,TRINITY_DN1684_c0_g1,TRINITY_DN2282_c0_g1,TRINITY_DN2627_c0_g1,TRINITY_DN3518_c1_g1
BP	GO:0097384	cellular lipid biosynthetic process	16	6	22	56	0.00588271	0.212462	TRINITY_DN10112_c0_g2,TRINITY_DN11877_c0_g1,TRINITY_DN11949_c0_g1,TRINITY_DN23559_c0_g1,TRINITY_DN24143_c0_g1,TRINITY_DN2460_c0_g1,TRINITY_DN25249_c0_g1,TRINITY_DN4211_c0_g1,TRINITY_DN4251_c1_g1,TRINITY_DN5079_c0_g1,TRINITY_DN5131_c0_g1,TRINITY_DN5605_c0_g1,TRINITY_DN7322_c0_g3,TRINITY_DN7485_c0_g2,TRINITY_DN797_c0_g1,TRINITY_DN8206_c0_g1	TRINITY_DN1171_c1_g1,TRINITY_DN1633_c0_g1,TRINITY_DN1684_c0_g1,TRINITY_DN2282_c0_g1,TRINITY_DN2627_c0_g1,TRINITY_DN3518_c1_g1
CC	GO:0031298	replication fork protection complex	16	2	18	43	0.00588792	0.161829	TRINITY_DN138_c3_g2,TRINITY_DN2045_c2_g1,TRINITY_DN20742_c0_g1,TRINITY_DN20758_c0_g1,TRINITY_DN21984_c0_g1,TRINITY_DN22978_c0_g1,TRINITY_DN2307_c1_g1,TRINITY_DN2522_c0_g2,TRINITY_DN2954_c1_g1,TRINITY_DN2954_c1_g2,TRINITY_DN2954_c1_g5,TRINITY_DN2954_c1_g6,TRINITY_DN3172_c0_g2,TRINITY_DN3319_c0_g1,TRINITY_DN4578_c0_g1,TRINITY_DN6332_c0_g1	TRINITY_DN1691_c0_g2,TRINITY_DN1691_c0_g3
BP	GO:0031297	replication fork processing	10	1	11	22	0.00601484	0.215757	TRINITY_DN1235_c1_g1,TRINITY_DN1270_c0_g1,TRINITY_DN1742_c0_g1,TRINITY_DN2236_c2_g1,TRINITY_DN2522_c0_g2,TRINITY_DN4207_c0_g1,TRINITY_DN709_c0_g1,TRINITY_DN7960_c2_g1,TRINITY_DN961_c0_g1,TRINITY_DN991_c0_g2	TRINITY_DN2984_c3_g1
BP	GO:0019740	nitrogen utilization	6	10	16	37	0.00613329	0.217186	TRINITY_DN1518_c0_g2,TRINITY_DN19881_c0_g1,TRINITY_DN4332_c0_g1,TRINITY_DN5314_c0_g3,TRINITY_DN6166_c0_g1,TRINITY_DN7322_c0_g3	TRINITY_DN131_c0_g1,TRINITY_DN131_c0_g3,TRINITY_DN1441_c1_g1,TRINITY_DN22962_c1_g1,TRINITY_DN243_c0_g1,TRINITY_DN305_c1_g1,TRINITY_DN338_c0_g1,TRINITY_DN3605_c1_g1,TRINITY_DN754_c1_g1,TRINITY_DN769_c0_g1
BP	GO:1901605	alpha-amino acid metabolic process	56	33	89	299	0.00621517	0.217186	TRINITY_DN10065_c0_g1,TRINITY_DN11116_c0_g1,TRINITY_DN12108_c0_g2,TRINITY_DN12241_c0_g1,TRINITY_DN15204_c0_g1,TRINITY_DN15672_c0_g1,TRINITY_DN15676_c0_g1,TRINITY_DN15767_c0_g1,TRINITY_DN15928_c0_g1,TRINITY_DN17103_c0_g1,TRINITY_DN17254_c0_g1,TRINITY_DN18086_c0_g1,TRINITY_DN18262_c0_g1,TRINITY_DN1876_c1_g2,TRINITY_DN19783_c0_g1,TRINITY_DN19881_c0_g1,TRINITY_DN20901_c0_g1,TRINITY_DN20967_c0_g1,TRIN…	TRINITY_DN1047_c0_g1,TRINITY_DN1108_c0_g1,TRINITY_DN12014_c0_g2,TRINITY_DN1314_c0_g1,TRINITY_DN131_c0_g1,TRINITY_DN131_c0_g3,TRINITY_DN140_c0_g2,TRINITY_DN144_c0_g1,TRINITY_DN1656_c0_g1,TRINITY_DN1780_c0_g2,TRINITY_DN2233_c0_g1,TRINITY_DN243_c0_g1,TRINITY_DN2573_c0_g1,TRINITY_DN2862_c0_g1,TRINITY_DN3311_c0_g1,TRINITY_DN338_c0_g1,TRINITY_DN357_c1_g2,TRINITY_DN3605_c1_g1,TRINITY_DN379_c0_g1,TRINITY…
BP	GO:0006267	pre-replicative complex assembly involved in nuclear cell cycle DNA replication	12	0	12	25	0.00629608	0.217186	TRINITY_DN1279_c1_g1,TRINITY_DN20742_c0_g1,TRINITY_DN21984_c0_g1,TRINITY_DN2307_c1_g1,TRINITY_DN2954_c1_g1,TRINITY_DN2954_c1_g2,TRINITY_DN2954_c1_g5,TRINITY_DN2954_c1_g6,TRINITY_DN3172_c0_g2,TRINITY_DN3365_c0_g1,TRINITY_DN4638_c0_g6,TRINITY_DN584_c0_g3	-
BP	GO:0036388	pre-replicative complex assembly	12	0	12	25	0.00629608	0.217186	TRINITY_DN1279_c1_g1,TRINITY_DN20742_c0_g1,TRINITY_DN21984_c0_g1,TRINITY_DN2307_c1_g1,TRINITY_DN2954_c1_g1,TRINITY_DN2954_c1_g2,TRINITY_DN2954_c1_g5,TRINITY_DN2954_c1_g6,TRINITY_DN3172_c0_g2,TRINITY_DN3365_c0_g1,TRINITY_DN4638_c0_g6,TRINITY_DN584_c0_g3	-
BP	GO:1902299	pre-replicative complex assembly involved in cell cycle DNA replication	12	0	12	25	0.00629608	0.217186	TRINITY_DN1279_c1_g1,TRINITY_DN20742_c0_g1,TRINITY_DN21984_c0_g1,TRINITY_DN2307_c1_g1,TRINITY_DN2954_c1_g1,TRINITY_DN2954_c1_g2,TRINITY_DN2954_c1_g5,TRINITY_DN2954_c1_g6,TRINITY_DN3172_c0_g2,TRINITY_DN3365_c0_g1,TRINITY_DN4638_c0_g6,TRINITY_DN584_c0_g3	-
BP	GO:0000726	non-recombinational repair	14	1	15	34	0.00630181	0.217186	TRINITY_DN1462_c1_g1,TRINITY_DN1880_c0_g1,TRINITY_DN2236_c2_g1,TRINITY_DN258_c0_g1,TRINITY_DN258_c0_g2,TRINITY_DN3233_c1_g1,TRINITY_DN3523_c0_g1,TRINITY_DN353_c0_g1,TRINITY_DN354_c0_g1,TRINITY_DN4207_c0_g1,TRINITY_DN431_c0_g1,TRINITY_DN570_c0_g1,TRINITY_DN859_c1_g1,TRINITY_DN867_c3_g3	TRINITY_DN1781_c0_g1
BP	GO:0015980	energy derivation by oxidation of organic compounds	46	19	65	209	0.0063623	0.217847	TRINITY_DN11559_c0_g1,TRINITY_DN11951_c0_g1,TRINITY_DN13176_c0_g1,TRINITY_DN13176_c0_g2,TRINITY_DN13242_c0_g1,TRINITY_DN1366_c0_g1,TRINITY_DN15360_c0_g1,TRINITY_DN17236_c0_g4,TRINITY_DN18131_c0_g1,TRINITY_DN1866_c0_g1,TRINITY_DN18951_c0_g1,TRINITY_DN20046_c0_g1,TRINITY_DN20754_c0_g1,TRINITY_DN21006_c0_g1,TRINITY_DN21166_c0_g1,TRINITY_DN21437_c0_g1,TRINITY_DN21630_c0_g1,TRINITY_DN21794_c1_g2,TRINI…	TRINITY_DN1046_c0_g1,TRINITY_DN1119_c0_g1,TRINITY_DN1207_c2_g1,TRINITY_DN1365_c0_g1,TRINITY_DN1483_c0_g2,TRINITY_DN1613_c0_g1,TRINITY_DN1849_c0_g2,TRINITY_DN2115_c0_g2,TRINITY_DN2622_c1_g1,TRINITY_DN2846_c0_g1,TRINITY_DN342_c0_g1,TRINITY_DN3811_c0_g2,TRINITY_DN40_c0_g1,TRINITY_DN5625_c0_g1,TRINITY_DN782_c0_g3,TRINITY_DN79_c1_g1,TRINITY_DN7_c0_g1,TRINITY_DN888_c0_g1,TRINITY_DN9_c0_g1
BP	GO:0036003	positive regulation of transcription from RNA polymerase II promoter in response to stress	6	7	13	28	0.00641222	0.21814	TRINITY_DN13911_c0_g1,TRINITY_DN18951_c0_g1,TRINITY_DN19090_c0_g1,TRINITY_DN21896_c0_g1,TRINITY_DN25232_c0_g1,TRINITY_DN2853_c1_g1	TRINITY_DN1119_c0_g1,TRINITY_DN1633_c0_g1,TRINITY_DN2734_c0_g3,TRINITY_DN384_c6_g1,TRINITY_DN398_c0_g1,TRINITY_DN754_c1_g1,TRINITY_DN891_c0_g1
CC	GO:0043227	membrane-bounded organelle	692	345	1037	4258	0.00657334	0.170423	TRINITY_DN1002_c1_g1,TRINITY_DN1004_c0_g1,TRINITY_DN10065_c0_g1,TRINITY_DN10112_c0_g2,TRINITY_DN10382_c0_g1,TRINITY_DN1045_c1_g2,TRINITY_DN1060_c2_g1,TRINITY_DN10741_c0_g1,TRINITY_DN10838_c0_g1,TRINITY_DN10885_c0_g1,TRINITY_DN10885_c1_g1,TRINITY_DN1094_c0_g1,TRINITY_DN11116_c0_g1,TRINITY_DN11167_c0_g2,TRINITY_DN11170_c0_g1,TRINITY_DN1121_c0_g1,TRINITY_DN11249_c0_g2,TRINITY_DN1129_c0_g1,TRINITY_DN…	TRINITY_DN1018_c0_g1,TRINITY_DN1022_c0_g1,TRINITY_DN1032_c4_g1,TRINITY_DN1032_c5_g1,TRINITY_DN1046_c0_g1,TRINITY_DN1048_c0_g1,TRINITY_DN1060_c4_g1,TRINITY_DN106_c1_g1,TRINITY_DN1074_c0_g1,TRINITY_DN1101_c0_g1,TRINITY_DN1102_c0_g2,TRINITY_DN1108_c0_g1,TRINITY_DN1119_c0_g1,TRINITY_DN1135_c0_g1,TRINITY_DN1171_c0_g1,TRINITY_DN1171_c1_g1,TRINITY_DN1173_c4_g1,TRINITY_DN1184_c0_g1,TRINITY_DN1192_c0_g1,T…
CC	GO:0070013	intracellular organelle lumen	248	120	368	1413	0.00667483	0.170423	TRINITY_DN1002_c1_g1,TRINITY_DN10065_c0_g1,TRINITY_DN10382_c0_g1,TRINITY_DN1045_c1_g2,TRINITY_DN1094_c0_g1,TRINITY_DN11167_c0_g2,TRINITY_DN11249_c0_g2,TRINITY_DN11559_c0_g1,TRINITY_DN1168_c0_g2,TRINITY_DN117_c0_g1,TRINITY_DN11943_c0_g1,TRINITY_DN11951_c0_g1,TRINITY_DN11994_c0_g1,TRINITY_DN1247_c1_g1,TRINITY_DN1279_c1_g1,TRINITY_DN13234_c0_g2,TRINITY_DN13242_c0_g1,TRINITY_DN13323_c0_g1,TRINITY_DN1…	TRINITY_DN1060_c4_g1,TRINITY_DN106_c1_g1,TRINITY_DN1119_c0_g1,TRINITY_DN1135_c0_g1,TRINITY_DN1192_c0_g1,TRINITY_DN120_c0_g1,TRINITY_DN1213_c0_g1,TRINITY_DN12656_c0_g1,TRINITY_DN1305_c0_g1,TRINITY_DN1314_c0_g1,TRINITY_DN1323_c0_g1,TRINITY_DN1331_c5_g1,TRINITY_DN1350_c0_g1,TRINITY_DN1362_c0_g1,TRINITY_DN1365_c0_g1,TRINITY_DN1413_c0_g1,TRINITY_DN1417_c0_g3,TRINITY_DN1436_c0_g2,TRINITY_DN144_c0_g1,TR…
BP	GO:0007131	reciprocal meiotic recombination	17	3	20	50	0.00669497	0.224857	TRINITY_DN1045_c1_g2,TRINITY_DN1367_c0_g1,TRINITY_DN1742_c0_g1,TRINITY_DN2236_c2_g1,TRINITY_DN24088_c0_g1,TRINITY_DN24115_c0_g1,TRINITY_DN2810_c1_g1,TRINITY_DN2853_c1_g1,TRINITY_DN305_c8_g3,TRINITY_DN3091_c1_g1,TRINITY_DN3115_c1_g1,TRINITY_DN3276_c0_g1,TRINITY_DN570_c0_g1,TRINITY_DN649_c0_g2,TRINITY_DN898_c1_g1,TRINITY_DN961_c0_g1,TRINITY_DN991_c0_g2	TRINITY_DN1806_c0_g1,TRINITY_DN2984_c3_g1,TRINITY_DN891_c0_g1
BP	GO:0035825	homologous recombination	17	3	20	50	0.00669497	0.224857	TRINITY_DN1045_c1_g2,TRINITY_DN1367_c0_g1,TRINITY_DN1742_c0_g1,TRINITY_DN2236_c2_g1,TRINITY_DN24088_c0_g1,TRINITY_DN24115_c0_g1,TRINITY_DN2810_c1_g1,TRINITY_DN2853_c1_g1,TRINITY_DN305_c8_g3,TRINITY_DN3091_c1_g1,TRINITY_DN3115_c1_g1,TRINITY_DN3276_c0_g1,TRINITY_DN570_c0_g1,TRINITY_DN649_c0_g2,TRINITY_DN898_c1_g1,TRINITY_DN961_c0_g1,TRINITY_DN991_c0_g2	TRINITY_DN1806_c0_g1,TRINITY_DN2984_c3_g1,TRINITY_DN891_c0_g1
MF	GO:0034061	DNA polymerase activity	11	3	14	31	0.00678449	0.328224	TRINITY_DN1780_c2_g1,TRINITY_DN20822_c0_g1,TRINITY_DN2636_c0_g1,TRINITY_DN2919_c0_g1,TRINITY_DN3085_c0_g1,TRINITY_DN3090_c1_g1,TRINITY_DN3523_c0_g1,TRINITY_DN353_c0_g1,TRINITY_DN4783_c0_g4,TRINITY_DN6521_c0_g3,TRINITY_DN859_c1_g1	TRINITY_DN197_c2_g1,TRINITY_DN20_c5_g1,TRINITY_DN3605_c0_g1
MF	GO:0016829	lyase activity	23	21	44	132	0.0067951	0.328224	TRINITY_DN11116_c0_g1,TRINITY_DN1397_c2_g1,TRINITY_DN1726_c0_g2,TRINITY_DN178_c0_g2,TRINITY_DN19094_c0_g1,TRINITY_DN20967_c0_g1,TRINITY_DN21945_c0_g1,TRINITY_DN2213_c0_g1,TRINITY_DN24102_c0_g1,TRINITY_DN2460_c0_g1,TRINITY_DN25354_c0_g1,TRINITY_DN2715_c0_g1,TRINITY_DN2918_c0_g1,TRINITY_DN3394_c1_g1,TRINITY_DN3870_c0_g1,TRINITY_DN4774_c0_g2,TRINITY_DN5001_c0_g2,TRINITY_DN5451_c0_g2,TRINITY_DN569_c0…	TRINITY_DN1171_c0_g1,TRINITY_DN1314_c0_g1,TRINITY_DN14_c2_g1,TRINITY_DN1604_c3_g3,TRINITY_DN1845_c0_g1,TRINITY_DN193_c2_g4,TRINITY_DN2158_c0_g1,TRINITY_DN230_c9_g1,TRINITY_DN25215_c0_g1,TRINITY_DN2862_c0_g1,TRINITY_DN3071_c0_g1,TRINITY_DN310_c0_g3,TRINITY_DN3311_c0_g1,TRINITY_DN396_c0_g2,TRINITY_DN42_c3_g1,TRINITY_DN42_c4_g2,TRINITY_DN525_c0_g3,TRINITY_DN6981_c0_g1,TRINITY_DN804_c0_g1,TRINITY_DN8…
BP	GO:0046467	membrane lipid biosynthetic process	17	9	26	70	0.00692405	0.231079	TRINITY_DN11994_c0_g1,TRINITY_DN1255_c1_g1,TRINITY_DN1476_c1_g1,TRINITY_DN1611_c0_g2,TRINITY_DN1726_c0_g2,TRINITY_DN19621_c0_g1,TRINITY_DN2374_c0_g1,TRINITY_DN25598_c0_g1,TRINITY_DN2641_c0_g1,TRINITY_DN313_c2_g1,TRINITY_DN4426_c0_g1,TRINITY_DN4478_c1_g1,TRINITY_DN4687_c0_g1,TRINITY_DN685_c2_g1,TRINITY_DN790_c1_g1,TRINITY_DN7972_c0_g1,TRINITY_DN960_c1_g1	TRINITY_DN1074_c0_g1,TRINITY_DN1436_c0_g2,TRINITY_DN1627_c4_g3,TRINITY_DN209_c3_g1,TRINITY_DN21889_c0_g1,TRINITY_DN2219_c1_g1,TRINITY_DN2408_c0_g1,TRINITY_DN2533_c0_g2,TRINITY_DN71_c0_g1
BP	GO:0006725	cellular aromatic compound metabolic process	394	176	570	2259	0.00699233	0.23189	TRINITY_DN1002_c1_g1,TRINITY_DN1004_c0_g1,TRINITY_DN10065_c0_g1,TRINITY_DN10382_c0_g1,TRINITY_DN1045_c1_g2,TRINITY_DN1060_c2_g1,TRINITY_DN1094_c0_g1,TRINITY_DN1098_c1_g2,TRINITY_DN1138_c0_g1,TRINITY_DN11531_c0_g1,TRINITY_DN11541_c0_g1,TRINITY_DN11559_c0_g1,TRINITY_DN1168_c0_g2,TRINITY_DN12108_c0_g2,TRINITY_DN12241_c0_g1,TRINITY_DN1235_c1_g1,TRINITY_DN1242_c0_g1,TRINITY_DN1270_c0_g1,TRINITY_DN1279…	TRINITY_DN1046_c0_g1,TRINITY_DN1060_c4_g1,TRINITY_DN1119_c0_g1,TRINITY_DN1171_c0_g1,TRINITY_DN1173_c4_g1,TRINITY_DN12014_c0_g2,TRINITY_DN1207_c2_g1,TRINITY_DN1208_c0_g1,TRINITY_DN120_c0_g1,TRINITY_DN1213_c0_g1,TRINITY_DN1229_c0_g1,TRINITY_DN1253_c0_g2,TRINITY_DN1282_c0_g2,TRINITY_DN1305_c0_g1,TRINITY_DN1308_c3_g1,TRINITY_DN1323_c0_g1,TRINITY_DN1331_c5_g1,TRINITY_DN134_c5_g1,TRINITY_DN1362_c0_g1,T…
CC	GO:0005777	peroxisome	31	12	43	129	0.0070326	0.170423	TRINITY_DN10885_c1_g1,TRINITY_DN11167_c0_g2,TRINITY_DN11541_c0_g1,TRINITY_DN11983_c0_g1,TRINITY_DN1705_c0_g1,TRINITY_DN179_c1_g1,TRINITY_DN1871_c0_g2,TRINITY_DN18738_c0_g2,TRINITY_DN1945_c0_g1,TRINITY_DN19982_c0_g1,TRINITY_DN21269_c0_g1,TRINITY_DN21823_c0_g1,TRINITY_DN21858_c0_g1,TRINITY_DN230_c4_g1,TRINITY_DN24047_c0_g1,TRINITY_DN24143_c0_g1,TRINITY_DN24295_c0_g1,TRINITY_DN3208_c0_g1,TRINITY_DN3…	TRINITY_DN1119_c0_g1,TRINITY_DN1938_c0_g1,TRINITY_DN230_c9_g1,TRINITY_DN24_c0_g1,TRINITY_DN2521_c1_g1,TRINITY_DN2846_c0_g1,TRINITY_DN396_c0_g2,TRINITY_DN40_c0_g1,TRINITY_DN551_c0_g2,TRINITY_DN6981_c0_g1,TRINITY_DN7_c0_g1,TRINITY_DN888_c0_g1
CC	GO:0042579	microbody	31	12	43	129	0.0070326	0.170423	TRINITY_DN10885_c1_g1,TRINITY_DN11167_c0_g2,TRINITY_DN11541_c0_g1,TRINITY_DN11983_c0_g1,TRINITY_DN1705_c0_g1,TRINITY_DN179_c1_g1,TRINITY_DN1871_c0_g2,TRINITY_DN18738_c0_g2,TRINITY_DN1945_c0_g1,TRINITY_DN19982_c0_g1,TRINITY_DN21269_c0_g1,TRINITY_DN21823_c0_g1,TRINITY_DN21858_c0_g1,TRINITY_DN230_c4_g1,TRINITY_DN24047_c0_g1,TRINITY_DN24143_c0_g1,TRINITY_DN24295_c0_g1,TRINITY_DN3208_c0_g1,TRINITY_DN3…	TRINITY_DN1119_c0_g1,TRINITY_DN1938_c0_g1,TRINITY_DN230_c9_g1,TRINITY_DN24_c0_g1,TRINITY_DN2521_c1_g1,TRINITY_DN2846_c0_g1,TRINITY_DN396_c0_g2,TRINITY_DN40_c0_g1,TRINITY_DN551_c0_g2,TRINITY_DN6981_c0_g1,TRINITY_DN7_c0_g1,TRINITY_DN888_c0_g1
BP	GO:0090293	nitrogen catabolite regulation of transcription	1	5	6	9	0.00719702	0.236559	TRINITY_DN1518_c0_g2	TRINITY_DN22962_c1_g1,TRINITY_DN305_c1_g1,TRINITY_DN338_c0_g1,TRINITY_DN754_c1_g1,TRINITY_DN769_c0_g1
BP	GO:0016999	antibiotic metabolic process	27	15	42	126	0.00722284	0.236559	TRINITY_DN10065_c0_g1,TRINITY_DN13242_c0_g1,TRINITY_DN15360_c0_g1,TRINITY_DN17143_c0_g1,TRINITY_DN19090_c0_g1,TRINITY_DN20046_c0_g1,TRINITY_DN20754_c0_g1,TRINITY_DN21006_c0_g1,TRINITY_DN21093_c0_g1,TRINITY_DN21823_c0_g1,TRINITY_DN21896_c0_g1,TRINITY_DN21945_c0_g1,TRINITY_DN22029_c0_g1,TRINITY_DN23653_c0_g1,TRINITY_DN25212_c0_g1,TRINITY_DN25232_c0_g1,TRINITY_DN25246_c0_g1,TRINITY_DN3314_c1_g1,TRIN…	TRINITY_DN1119_c0_g1,TRINITY_DN1365_c0_g1,TRINITY_DN1483_c0_g2,TRINITY_DN1613_c0_g1,TRINITY_DN1849_c0_g2,TRINITY_DN193_c2_g4,TRINITY_DN22_c0_g1,TRINITY_DN2767_c0_g1,TRINITY_DN2846_c0_g1,TRINITY_DN396_c0_g2,TRINITY_DN40_c0_g1,TRINITY_DN6981_c0_g1,TRINITY_DN782_c0_g3,TRINITY_DN7_c0_g1,TRINITY_DN888_c0_g1
CC	GO:0000940	condensed chromosome outer kinetochore	6	0	6	9	0.00732801	0.170423	TRINITY_DN117_c0_g1,TRINITY_DN2054_c0_g2,TRINITY_DN2312_c0_g1,TRINITY_DN3032_c0_g1,TRINITY_DN3040_c1_g1,TRINITY_DN3335_c0_g1	-
CC	GO:0000942	condensed nuclear chromosome outer kinetochore	6	0	6	9	0.00732801	0.170423	TRINITY_DN117_c0_g1,TRINITY_DN2054_c0_g2,TRINITY_DN2312_c0_g1,TRINITY_DN3032_c0_g1,TRINITY_DN3040_c1_g1,TRINITY_DN3335_c0_g1	-
MF	GO:0000403	Y-form DNA binding	6	0	6	9	0.00743449	0.348547	TRINITY_DN138_c3_g2,TRINITY_DN22092_c0_g1,TRINITY_DN2522_c0_g2,TRINITY_DN2810_c1_g1,TRINITY_DN3782_c0_g1,TRINITY_DN4578_c0_g1	-
BP	GO:0016125	sterol metabolic process	19	8	27	74	0.00786538	0.256013	TRINITY_DN10112_c0_g2,TRINITY_DN11877_c0_g1,TRINITY_DN11949_c0_g1,TRINITY_DN23559_c0_g1,TRINITY_DN24143_c0_g1,TRINITY_DN2460_c0_g1,TRINITY_DN25249_c0_g1,TRINITY_DN2838_c0_g1,TRINITY_DN4211_c0_g1,TRINITY_DN4251_c1_g1,TRINITY_DN5079_c0_g1,TRINITY_DN5131_c0_g1,TRINITY_DN5605_c0_g1,TRINITY_DN5663_c0_g2,TRINITY_DN7069_c0_g1,TRINITY_DN7322_c0_g3,TRINITY_DN7485_c0_g2,TRINITY_DN797_c0_g1,TRINITY_DN8206_c…	TRINITY_DN1119_c0_g1,TRINITY_DN1171_c1_g1,TRINITY_DN1560_c7_g1,TRINITY_DN1633_c0_g1,TRINITY_DN1684_c0_g1,TRINITY_DN2282_c0_g1,TRINITY_DN2627_c0_g1,TRINITY_DN3518_c1_g1
BP	GO:0030148	sphingolipid biosynthetic process	10	7	17	41	0.00794053	0.256873	TRINITY_DN11994_c0_g1,TRINITY_DN1255_c1_g1,TRINITY_DN1726_c0_g2,TRINITY_DN19621_c0_g1,TRINITY_DN25598_c0_g1,TRINITY_DN4426_c0_g1,TRINITY_DN4478_c1_g1,TRINITY_DN4687_c0_g1,TRINITY_DN7972_c0_g1,TRINITY_DN960_c1_g1	TRINITY_DN1436_c0_g2,TRINITY_DN1627_c4_g3,TRINITY_DN209_c3_g1,TRINITY_DN2219_c1_g1,TRINITY_DN2408_c0_g1,TRINITY_DN2533_c0_g2,TRINITY_DN71_c0_g1
BP	GO:0006123	mitochondrial electron transport, cytochrome c to oxygen	6	3	9	17	0.00803794	0.256873	TRINITY_DN21437_c0_g1,TRINITY_DN21794_c1_g2,TRINITY_DN21862_c1_g1,TRINITY_DN23438_c0_g1,TRINITY_DN24686_c0_g1,TRINITY_DN7263_c0_g2	TRINITY_DN1046_c0_g1,TRINITY_DN342_c0_g1,TRINITY_DN9_c0_g1
BP	GO:0019646	aerobic electron transport chain	6	3	9	17	0.00803794	0.256873	TRINITY_DN21437_c0_g1,TRINITY_DN21794_c1_g2,TRINITY_DN21862_c1_g1,TRINITY_DN23438_c0_g1,TRINITY_DN24686_c0_g1,TRINITY_DN7263_c0_g2	TRINITY_DN1046_c0_g1,TRINITY_DN342_c0_g1,TRINITY_DN9_c0_g1
BP	GO:0006284	base-excision repair	8	2	10	20	0.0087484	0.26402	TRINITY_DN1397_c2_g1,TRINITY_DN1462_c1_g1,TRINITY_DN178_c0_g2,TRINITY_DN2079_c0_g1,TRINITY_DN2213_c0_g1,TRINITY_DN2236_c2_g1,TRINITY_DN249_c0_g1,TRINITY_DN3523_c0_g1	TRINITY_DN1229_c0_g1,TRINITY_DN3605_c0_g1
BP	GO:0046185	aldehyde catabolic process	7	3	10	20	0.0087484	0.26402	TRINITY_DN10065_c0_g1,TRINITY_DN17143_c0_g1,TRINITY_DN19094_c0_g1,TRINITY_DN22120_c0_g1,TRINITY_DN2918_c0_g1,TRINITY_DN3314_c1_g1,TRINITY_DN6178_c0_g1	TRINITY_DN1845_c0_g1,TRINITY_DN58_c3_g1,TRINITY_DN640_c0_g1
BP	GO:0070914	UV-damage excision repair	8	2	10	20	0.0087484	0.26402	TRINITY_DN1094_c0_g1,TRINITY_DN1462_c1_g1,TRINITY_DN3090_c1_g1,TRINITY_DN3367_c0_g1,TRINITY_DN4055_c0_g1,TRINITY_DN496_c1_g1,TRINITY_DN909_c2_g1,TRINITY_DN961_c0_g1	TRINITY_DN3605_c0_g1,TRINITY_DN714_c0_g1
BP	GO:0050000	chromosome localization	18	5	23	61	0.00876451	0.26402	TRINITY_DN117_c0_g1,TRINITY_DN2154_c0_g1,TRINITY_DN2312_c0_g1,TRINITY_DN2640_c1_g1,TRINITY_DN2847_c0_g1,TRINITY_DN3032_c0_g1,TRINITY_DN3040_c1_g1,TRINITY_DN3335_c0_g1,TRINITY_DN3369_c0_g1,TRINITY_DN3559_c0_g1,TRINITY_DN380_c0_g1,TRINITY_DN38_c0_g2,TRINITY_DN4173_c1_g1,TRINITY_DN4467_c0_g1,TRINITY_DN4467_c0_g3,TRINITY_DN872_c0_g1,TRINITY_DN8919_c0_g2,TRINITY_DN93_c2_g1	TRINITY_DN1192_c0_g1,TRINITY_DN1498_c0_g1,TRINITY_DN1766_c0_g1,TRINITY_DN19564_c0_g1,TRINITY_DN19564_c0_g2
BP	GO:0090329	regulation of DNA-dependent DNA replication	23	0	23	61	0.00876451	0.26402	TRINITY_DN138_c3_g2,TRINITY_DN1397_c2_g1,TRINITY_DN1999_c0_g2,TRINITY_DN20742_c0_g1,TRINITY_DN21984_c0_g1,TRINITY_DN22948_c0_g1,TRINITY_DN22978_c0_g1,TRINITY_DN2307_c1_g1,TRINITY_DN24115_c0_g1,TRINITY_DN2522_c0_g2,TRINITY_DN2683_c0_g1,TRINITY_DN2810_c1_g1,TRINITY_DN2990_c0_g2,TRINITY_DN305_c8_g3,TRINITY_DN3365_c0_g1,TRINITY_DN3782_c0_g1,TRINITY_DN4207_c0_g1,TRINITY_DN4321_c0_g1,TRINITY_DN4578_c0_…	-
BP	GO:1901617	organic hydroxy compound biosynthetic process	24	14	38	113	0.0087996	0.26402	TRINITY_DN10112_c0_g2,TRINITY_DN11877_c0_g1,TRINITY_DN11949_c0_g1,TRINITY_DN13234_c0_g2,TRINITY_DN1705_c0_g1,TRINITY_DN19094_c0_g1,TRINITY_DN23559_c0_g1,TRINITY_DN24047_c0_g1,TRINITY_DN24143_c0_g1,TRINITY_DN2460_c0_g1,TRINITY_DN25249_c0_g1,TRINITY_DN2838_c0_g1,TRINITY_DN4211_c0_g1,TRINITY_DN4251_c1_g1,TRINITY_DN5079_c0_g1,TRINITY_DN5131_c0_g1,TRINITY_DN5375_c0_g1,TRINITY_DN5605_c0_g1,TRINITY_DN56…	TRINITY_DN1119_c0_g1,TRINITY_DN1171_c0_g1,TRINITY_DN1171_c1_g1,TRINITY_DN1489_c1_g2,TRINITY_DN1560_c7_g1,TRINITY_DN1633_c0_g1,TRINITY_DN1684_c0_g1,TRINITY_DN2282_c0_g1,TRINITY_DN2627_c0_g1,TRINITY_DN310_c4_g1,TRINITY_DN3518_c1_g1,TRINITY_DN42_c3_g1,TRINITY_DN42_c4_g2,TRINITY_DN754_c1_g1
BP	GO:0006303	double-strand break repair via nonhomologous end joining	13	1	14	32	0.00896755	0.26402	TRINITY_DN1462_c1_g1,TRINITY_DN1880_c0_g1,TRINITY_DN2236_c2_g1,TRINITY_DN258_c0_g1,TRINITY_DN258_c0_g2,TRINITY_DN3233_c1_g1,TRINITY_DN3523_c0_g1,TRINITY_DN353_c0_g1,TRINITY_DN354_c0_g1,TRINITY_DN4207_c0_g1,TRINITY_DN431_c0_g1,TRINITY_DN859_c1_g1,TRINITY_DN867_c3_g3	TRINITY_DN1781_c0_g1
BP	GO:0009065	glutamine family amino acid catabolic process	5	9	14	32	0.00896755	0.26402	TRINITY_DN15204_c0_g1,TRINITY_DN15672_c0_g1,TRINITY_DN15928_c0_g1,TRINITY_DN19881_c0_g1,TRINITY_DN6296_c0_g1	TRINITY_DN1108_c0_g1,TRINITY_DN131_c0_g1,TRINITY_DN131_c0_g3,TRINITY_DN1656_c0_g1,TRINITY_DN452_c1_g2,TRINITY_DN4886_c0_g1,TRINITY_DN561_c1_g2,TRINITY_DN685_c0_g2,TRINITY_DN884_c1_g2
BP	GO:0033314	mitotic DNA replication checkpoint	13	1	14	32	0.00896755	0.26402	TRINITY_DN1367_c0_g1,TRINITY_DN1999_c0_g2,TRINITY_DN20951_c0_g1,TRINITY_DN2222_c0_g1,TRINITY_DN2522_c0_g2,TRINITY_DN305_c8_g3,TRINITY_DN3365_c0_g1,TRINITY_DN3367_c0_g1,TRINITY_DN3523_c0_g1,TRINITY_DN4578_c0_g1,TRINITY_DN4638_c0_g6,TRINITY_DN709_c0_g1,TRINITY_DN791_c0_g1	TRINITY_DN2984_c3_g1
BP	GO:0031570	DNA integrity checkpoint	28	2	30	85	0.00898765	0.26402	TRINITY_DN1367_c0_g1,TRINITY_DN138_c3_g2,TRINITY_DN1446_c0_g2,TRINITY_DN1742_c0_g1,TRINITY_DN19090_c0_g1,TRINITY_DN1999_c0_g2,TRINITY_DN20951_c0_g1,TRINITY_DN21896_c0_g1,TRINITY_DN21984_c0_g1,TRINITY_DN2222_c0_g1,TRINITY_DN2236_c2_g1,TRINITY_DN22948_c0_g1,TRINITY_DN24115_c0_g1,TRINITY_DN2522_c0_g2,TRINITY_DN25232_c0_g1,TRINITY_DN305_c8_g3,TRINITY_DN3365_c0_g1,TRINITY_DN3367_c0_g1,TRINITY_DN3523_c…	TRINITY_DN1229_c0_g1,TRINITY_DN2984_c3_g1
CC	GO:0005743	mitochondrial inner membrane	56	39	95	325	0.00914561	0.207377	TRINITY_DN10885_c1_g1,TRINITY_DN11455_c0_g1,TRINITY_DN11559_c0_g1,TRINITY_DN11983_c0_g1,TRINITY_DN15268_c0_g1,TRINITY_DN15928_c0_g1,TRINITY_DN17269_c0_g1,TRINITY_DN18131_c0_g1,TRINITY_DN19304_c0_g1,TRINITY_DN19608_c0_g1,TRINITY_DN20169_c0_g1,TRINITY_DN20296_c0_g1,TRINITY_DN20906_c0_g1,TRINITY_DN20912_c0_g1,TRINITY_DN21006_c0_g1,TRINITY_DN21093_c0_g1,TRINITY_DN21110_c0_g1,TRINITY_DN21437_c0_g1,TRI…	TRINITY_DN1046_c0_g1,TRINITY_DN1135_c0_g1,TRINITY_DN1184_c0_g1,TRINITY_DN1208_c0_g1,TRINITY_DN1350_c0_g1,TRINITY_DN1550_c0_g2,TRINITY_DN1604_c3_g3,TRINITY_DN1613_c0_g1,TRINITY_DN1780_c0_g2,TRINITY_DN1849_c0_g2,TRINITY_DN1938_c0_g1,TRINITY_DN20766_c0_g1,TRINITY_DN24_c0_g1,TRINITY_DN2517_c0_g1,TRINITY_DN2608_c0_g1,TRINITY_DN2622_c1_g1,TRINITY_DN2791_c1_g1,TRINITY_DN282_c6_g3,TRINITY_DN2952_c0_g1,TR…
BP	GO:0043648	dicarboxylic acid metabolic process	23	16	39	117	0.00941563	0.26402	TRINITY_DN13242_c0_g1,TRINITY_DN15204_c0_g1,TRINITY_DN15767_c0_g1,TRINITY_DN15928_c0_g1,TRINITY_DN19881_c0_g1,TRINITY_DN21006_c0_g1,TRINITY_DN21018_c0_g1,TRINITY_DN21823_c0_g1,TRINITY_DN21945_c0_g1,TRINITY_DN23122_c0_g1,TRINITY_DN25246_c0_g1,TRINITY_DN3552_c0_g1,TRINITY_DN4332_c0_g1,TRINITY_DN4774_c0_g2,TRINITY_DN5129_c0_g1,TRINITY_DN5314_c0_g3,TRINITY_DN6166_c0_g1,TRINITY_DN7600_c0_g2,TRINITY_DN…	TRINITY_DN1047_c0_g1,TRINITY_DN1108_c0_g1,TRINITY_DN131_c0_g1,TRINITY_DN131_c0_g3,TRINITY_DN1483_c0_g2,TRINITY_DN1613_c0_g1,TRINITY_DN1656_c0_g1,TRINITY_DN243_c0_g1,TRINITY_DN3605_c1_g1,TRINITY_DN379_c0_g1,TRINITY_DN4886_c0_g1,TRINITY_DN561_c1_g2,TRINITY_DN782_c0_g3,TRINITY_DN7_c0_g1,TRINITY_DN884_c1_g2,TRINITY_DN888_c0_g1
BP	GO:0008204	ergosterol metabolic process	16	6	22	58	0.00946573	0.26402	TRINITY_DN10112_c0_g2,TRINITY_DN11877_c0_g1,TRINITY_DN11949_c0_g1,TRINITY_DN23559_c0_g1,TRINITY_DN24143_c0_g1,TRINITY_DN2460_c0_g1,TRINITY_DN25249_c0_g1,TRINITY_DN4211_c0_g1,TRINITY_DN4251_c1_g1,TRINITY_DN5079_c0_g1,TRINITY_DN5131_c0_g1,TRINITY_DN5605_c0_g1,TRINITY_DN7322_c0_g3,TRINITY_DN7485_c0_g2,TRINITY_DN797_c0_g1,TRINITY_DN8206_c0_g1	TRINITY_DN1171_c1_g1,TRINITY_DN1633_c0_g1,TRINITY_DN1684_c0_g1,TRINITY_DN2282_c0_g1,TRINITY_DN2627_c0_g1,TRINITY_DN3518_c1_g1
BP	GO:0016128	phytosteroid metabolic process	16	6	22	58	0.00946573	0.26402	TRINITY_DN10112_c0_g2,TRINITY_DN11877_c0_g1,TRINITY_DN11949_c0_g1,TRINITY_DN23559_c0_g1,TRINITY_DN24143_c0_g1,TRINITY_DN2460_c0_g1,TRINITY_DN25249_c0_g1,TRINITY_DN4211_c0_g1,TRINITY_DN4251_c1_g1,TRINITY_DN5079_c0_g1,TRINITY_DN5131_c0_g1,TRINITY_DN5605_c0_g1,TRINITY_DN7322_c0_g3,TRINITY_DN7485_c0_g2,TRINITY_DN797_c0_g1,TRINITY_DN8206_c0_g1	TRINITY_DN1171_c1_g1,TRINITY_DN1633_c0_g1,TRINITY_DN1684_c0_g1,TRINITY_DN2282_c0_g1,TRINITY_DN2627_c0_g1,TRINITY_DN3518_c1_g1
BP	GO:0001667	ameboidal-type cell migration	4	1	5	7	0.00971546	0.26402	TRINITY_DN23229_c0_g1,TRINITY_DN24960_c0_g1,TRINITY_DN6178_c0_g1,TRINITY_DN7499_c0_g1	TRINITY_DN1560_c7_g1
BP	GO:0006269	DNA replication, synthesis of RNA primer	4	1	5	7	0.00971546	0.26402	TRINITY_DN1651_c0_g1,TRINITY_DN2042_c0_g1,TRINITY_DN22978_c0_g1,TRINITY_DN353_c0_g1	TRINITY_DN20_c5_g1
BP	GO:0010631	epithelial cell migration	4	1	5	7	0.00971546	0.26402	TRINITY_DN23229_c0_g1,TRINITY_DN24960_c0_g1,TRINITY_DN6178_c0_g1,TRINITY_DN7499_c0_g1	TRINITY_DN1560_c7_g1
BP	GO:0010632	regulation of epithelial cell migration	4	1	5	7	0.00971546	0.26402	TRINITY_DN23229_c0_g1,TRINITY_DN24960_c0_g1,TRINITY_DN6178_c0_g1,TRINITY_DN7499_c0_g1	TRINITY_DN1560_c7_g1
BP	GO:0010817	regulation of hormone levels	4	1	5	7	0.00971546	0.26402	TRINITY_DN21917_c0_g1,TRINITY_DN24960_c0_g1,TRINITY_DN5106_c0_g1,TRINITY_DN7069_c0_g1	TRINITY_DN1048_c0_g1
BP	GO:0016233	telomere capping	5	0	5	7	0.00971546	0.26402	TRINITY_DN1270_c0_g1,TRINITY_DN1880_c0_g1,TRINITY_DN198_c1_g1,TRINITY_DN2236_c2_g1,TRINITY_DN961_c0_g1	-
BP	GO:0032780	negative regulation of ATPase activity	4	1	5	7	0.00971546	0.26402	TRINITY_DN20742_c0_g1,TRINITY_DN2307_c1_g1,TRINITY_DN2954_c1_g5,TRINITY_DN3172_c0_g2	TRINITY_DN2984_c3_g1
BP	GO:0090130	tissue migration	4	1	5	7	0.00971546	0.26402	TRINITY_DN23229_c0_g1,TRINITY_DN24960_c0_g1,TRINITY_DN6178_c0_g1,TRINITY_DN7499_c0_g1	TRINITY_DN1560_c7_g1
BP	GO:0090132	epithelium migration	4	1	5	7	0.00971546	0.26402	TRINITY_DN23229_c0_g1,TRINITY_DN24960_c0_g1,TRINITY_DN6178_c0_g1,TRINITY_DN7499_c0_g1	TRINITY_DN1560_c7_g1
BP	GO:0097054	L-glutamate biosynthetic process	4	1	5	7	0.00971546	0.26402	TRINITY_DN3552_c0_g1,TRINITY_DN4332_c0_g1,TRINITY_DN5314_c0_g3,TRINITY_DN9610_c0_g1	TRINITY_DN3605_c1_g1
BP	GO:0015711	organic anion transport	33	31	64	209	0.0097908	0.26402	TRINITY_DN11455_c0_g1,TRINITY_DN1172_c0_g1,TRINITY_DN12607_c0_g1,TRINITY_DN1509_c2_g1,TRINITY_DN1871_c0_g2,TRINITY_DN1945_c0_g1,TRINITY_DN198_c1_g1,TRINITY_DN19989_c0_g1,TRINITY_DN20169_c0_g1,TRINITY_DN20296_c0_g1,TRINITY_DN20735_c0_g1,TRINITY_DN21899_c0_g1,TRINITY_DN2302_c0_g1,TRINITY_DN23737_c0_g1,TRINITY_DN25201_c0_g1,TRINITY_DN319_c0_g1,TRINITY_DN4074_c0_g1,TRINITY_DN4077_c0_g2,TRINITY_DN425_…	TRINITY_DN1032_c4_g1,TRINITY_DN1102_c0_g2,TRINITY_DN1184_c0_g1,TRINITY_DN1254_c0_g1,TRINITY_DN1316_c0_g3,TRINITY_DN1320_c0_g1,TRINITY_DN1489_c0_g1,TRINITY_DN1756_c1_g1,TRINITY_DN1780_c0_g2,TRINITY_DN1938_c0_g1,TRINITY_DN23023_c0_g1,TRINITY_DN24176_c0_g1,TRINITY_DN2752_c0_g3,TRINITY_DN2752_c4_g1,TRINITY_DN2915_c0_g1,TRINITY_DN310_c4_g1,TRINITY_DN3779_c0_g1,TRINITY_DN3811_c0_g2,TRINITY_DN39_c0_g1,T…
BP	GO:1901606	alpha-amino acid catabolic process	22	11	33	96	0.00985854	0.26402	TRINITY_DN10065_c0_g1,TRINITY_DN12108_c0_g2,TRINITY_DN15204_c0_g1,TRINITY_DN15672_c0_g1,TRINITY_DN15767_c0_g1,TRINITY_DN15928_c0_g1,TRINITY_DN17254_c0_g1,TRINITY_DN18262_c0_g1,TRINITY_DN19783_c0_g1,TRINITY_DN19881_c0_g1,TRINITY_DN25288_c0_g1,TRINITY_DN3314_c1_g1,TRINITY_DN3552_c0_g1,TRINITY_DN4774_c0_g2,TRINITY_DN5129_c0_g1,TRINITY_DN5375_c0_g1,TRINITY_DN5680_c0_g1,TRINITY_DN6296_c0_g1,TRINITY_DN…	TRINITY_DN1108_c0_g1,TRINITY_DN1314_c0_g1,TRINITY_DN131_c0_g1,TRINITY_DN131_c0_g3,TRINITY_DN1656_c0_g1,TRINITY_DN2862_c0_g1,TRINITY_DN452_c1_g2,TRINITY_DN4886_c0_g1,TRINITY_DN561_c1_g2,TRINITY_DN685_c0_g2,TRINITY_DN884_c1_g2
CC	GO:0032300	mismatch repair complex	5	0	5	7	0.00986758	0.21829	TRINITY_DN1045_c1_g2,TRINITY_DN2810_c1_g1,TRINITY_DN3782_c0_g1,TRINITY_DN4116_c0_g1,TRINITY_DN649_c0_g2	-
BP	GO:0045132	meiotic chromosome segregation	25	6	31	89	0.00987565	0.26402	TRINITY_DN117_c0_g1,TRINITY_DN138_c3_g2,TRINITY_DN1560_c5_g1,TRINITY_DN1742_c0_g1,TRINITY_DN2054_c0_g2,TRINITY_DN2312_c0_g1,TRINITY_DN231_c2_g1,TRINITY_DN24115_c0_g1,TRINITY_DN256_c1_g1,TRINITY_DN2640_c1_g1,TRINITY_DN3032_c0_g1,TRINITY_DN3040_c1_g1,TRINITY_DN3335_c0_g1,TRINITY_DN3369_c0_g1,TRINITY_DN38_c0_g2,TRINITY_DN4467_c0_g1,TRINITY_DN4467_c0_g3,TRINITY_DN570_c0_g1,TRINITY_DN5894_c0_g2,TRINIT…	TRINITY_DN1192_c0_g1,TRINITY_DN1498_c0_g1,TRINITY_DN1766_c0_g1,TRINITY_DN19564_c0_g1,TRINITY_DN19564_c0_g2,TRINITY_DN2984_c3_g1
BP	GO:0000050	urea cycle	5	2	7	12	0.00996396	0.26402	TRINITY_DN20901_c0_g1,TRINITY_DN2715_c0_g1,TRINITY_DN6296_c0_g1,TRINITY_DN7173_c0_g1,TRINITY_DN8284_c0_g1	TRINITY_DN3004_c1_g1,TRINITY_DN452_c1_g2
BP	GO:0006097	glyoxylate cycle	3	4	7	12	0.00996396	0.26402	TRINITY_DN21823_c0_g1,TRINITY_DN8285_c0_g1,TRINITY_DN9712_c0_g1	TRINITY_DN2846_c0_g1,TRINITY_DN40_c0_g1,TRINITY_DN7_c0_g1,TRINITY_DN888_c0_g1
BP	GO:0006527	arginine catabolic process	3	4	7	12	0.00996396	0.26402	TRINITY_DN15672_c0_g1,TRINITY_DN19881_c0_g1,TRINITY_DN6296_c0_g1	TRINITY_DN131_c0_g1,TRINITY_DN131_c0_g3,TRINITY_DN452_c1_g2,TRINITY_DN685_c0_g2
BP	GO:0019432	triglyceride biosynthetic process	6	1	7	12	0.00996396	0.26402	TRINITY_DN13176_c0_g1,TRINITY_DN13176_c0_g2,TRINITY_DN24420_c0_g1,TRINITY_DN24960_c0_g1,TRINITY_DN5331_c0_g1,TRINITY_DN797_c0_g1	TRINITY_DN1207_c2_g1
BP	GO:0035542	regulation of SNARE complex assembly	7	0	7	12	0.00996396	0.26402	TRINITY_DN1618_c0_g1,TRINITY_DN1976_c0_g1,TRINITY_DN23135_c0_g1,TRINITY_DN2732_c0_g1,TRINITY_DN3624_c0_g1,TRINITY_DN4205_c0_g1,TRINITY_DN834_c0_g2	-
BP	GO:0046460	neutral lipid biosynthetic process	6	1	7	12	0.00996396	0.26402	TRINITY_DN13176_c0_g1,TRINITY_DN13176_c0_g2,TRINITY_DN24420_c0_g1,TRINITY_DN24960_c0_g1,TRINITY_DN5331_c0_g1,TRINITY_DN797_c0_g1	TRINITY_DN1207_c2_g1
BP	GO:0046463	acylglycerol biosynthetic process	6	1	7	12	0.00996396	0.26402	TRINITY_DN13176_c0_g1,TRINITY_DN13176_c0_g2,TRINITY_DN24420_c0_g1,TRINITY_DN24960_c0_g1,TRINITY_DN5331_c0_g1,TRINITY_DN797_c0_g1	TRINITY_DN1207_c2_g1
BP	GO:2000573	positive regulation of DNA biosynthetic process	5	2	7	12	0.00996396	0.26402	TRINITY_DN1637_c1_g1,TRINITY_DN22978_c0_g1,TRINITY_DN3115_c1_g1,TRINITY_DN4713_c0_g1,TRINITY_DN4713_c0_g3	TRINITY_DN1981_c1_g4,TRINITY_DN765_c0_g1
BP	GO:0006807	nitrogen compound metabolic process	641	291	932	3816	0.0104129	0.274535	TRINITY_DN10027_c0_g1,TRINITY_DN1002_c1_g1,TRINITY_DN1004_c0_g1,TRINITY_DN10065_c0_g1,TRINITY_DN10382_c0_g1,TRINITY_DN1045_c1_g1,TRINITY_DN1045_c1_g2,TRINITY_DN1060_c2_g1,TRINITY_DN10838_c0_g1,TRINITY_DN10885_c0_g1,TRINITY_DN10885_c1_g1,TRINITY_DN1094_c0_g1,TRINITY_DN1098_c1_g2,TRINITY_DN11116_c0_g1,TRINITY_DN11167_c0_g2,TRINITY_DN11170_c0_g1,TRINITY_DN11194_c0_g1,TRINITY_DN1121_c0_g1,TRINITY_DN1…	TRINITY_DN1018_c0_g1,TRINITY_DN1032_c5_g1,TRINITY_DN1046_c0_g1,TRINITY_DN1047_c0_g1,TRINITY_DN1060_c4_g1,TRINITY_DN106_c1_g1,TRINITY_DN1074_c0_g1,TRINITY_DN1101_c0_g1,TRINITY_DN1108_c0_g1,TRINITY_DN1119_c0_g1,TRINITY_DN1135_c0_g1,TRINITY_DN1171_c0_g1,TRINITY_DN1173_c4_g1,TRINITY_DN1193_c1_g2,TRINITY_DN12014_c0_g2,TRINITY_DN1207_c2_g1,TRINITY_DN1208_c0_g1,TRINITY_DN120_c0_g1,TRINITY_DN1213_c0_g1,T…
BP	GO:0043650	dicarboxylic acid biosynthetic process	12	8	20	52	0.0110044	0.288688	TRINITY_DN15204_c0_g1,TRINITY_DN15767_c0_g1,TRINITY_DN15928_c0_g1,TRINITY_DN21018_c0_g1,TRINITY_DN21823_c0_g1,TRINITY_DN3552_c0_g1,TRINITY_DN4332_c0_g1,TRINITY_DN5314_c0_g3,TRINITY_DN8285_c0_g1,TRINITY_DN9610_c0_g1,TRINITY_DN9712_c0_g1,TRINITY_DN9959_c0_g2	TRINITY_DN1656_c0_g1,TRINITY_DN3605_c1_g1,TRINITY_DN379_c0_g1,TRINITY_DN4886_c0_g1,TRINITY_DN782_c0_g3,TRINITY_DN7_c0_g1,TRINITY_DN884_c1_g2,TRINITY_DN888_c0_g1
BP	GO:0000018	regulation of DNA recombination	13	3	16	39	0.0111071	0.28994	TRINITY_DN1836_c1_g1,TRINITY_DN2154_c0_g1,TRINITY_DN2222_c0_g1,TRINITY_DN2236_c2_g1,TRINITY_DN24115_c0_g1,TRINITY_DN2522_c0_g2,TRINITY_DN2853_c1_g1,TRINITY_DN4173_c1_g1,TRINITY_DN4207_c0_g1,TRINITY_DN496_c1_g1,TRINITY_DN961_c0_g1,TRINITY_DN991_c0_g2,TRINITY_DN997_c0_g1	TRINITY_DN172_c1_g1,TRINITY_DN2984_c3_g1,TRINITY_DN891_c0_g1
BP	GO:0008202	steroid metabolic process	19	8	27	76	0.011648	0.297486	TRINITY_DN10112_c0_g2,TRINITY_DN11877_c0_g1,TRINITY_DN11949_c0_g1,TRINITY_DN23559_c0_g1,TRINITY_DN24143_c0_g1,TRINITY_DN2460_c0_g1,TRINITY_DN25249_c0_g1,TRINITY_DN2838_c0_g1,TRINITY_DN4211_c0_g1,TRINITY_DN4251_c1_g1,TRINITY_DN5079_c0_g1,TRINITY_DN5131_c0_g1,TRINITY_DN5605_c0_g1,TRINITY_DN5663_c0_g2,TRINITY_DN7069_c0_g1,TRINITY_DN7322_c0_g3,TRINITY_DN7485_c0_g2,TRINITY_DN797_c0_g1,TRINITY_DN8206_c…	TRINITY_DN1119_c0_g1,TRINITY_DN1171_c1_g1,TRINITY_DN1560_c7_g1,TRINITY_DN1633_c0_g1,TRINITY_DN1684_c0_g1,TRINITY_DN2282_c0_g1,TRINITY_DN2627_c0_g1,TRINITY_DN3518_c1_g1
CC	GO:0019866	organelle inner membrane	60	40	100	347	0.0116643	0.251894	TRINITY_DN10885_c1_g1,TRINITY_DN11455_c0_g1,TRINITY_DN11559_c0_g1,TRINITY_DN11983_c0_g1,TRINITY_DN14507_c0_g1,TRINITY_DN15268_c0_g1,TRINITY_DN15928_c0_g1,TRINITY_DN17269_c0_g1,TRINITY_DN18131_c0_g1,TRINITY_DN19304_c0_g1,TRINITY_DN19608_c0_g1,TRINITY_DN20169_c0_g1,TRINITY_DN20296_c0_g1,TRINITY_DN20906_c0_g1,TRINITY_DN20912_c0_g1,TRINITY_DN21006_c0_g1,TRINITY_DN21093_c0_g1,TRINITY_DN21110_c0_g1,TRI…	TRINITY_DN1046_c0_g1,TRINITY_DN1135_c0_g1,TRINITY_DN1184_c0_g1,TRINITY_DN1208_c0_g1,TRINITY_DN1350_c0_g1,TRINITY_DN1550_c0_g2,TRINITY_DN1604_c3_g3,TRINITY_DN1613_c0_g1,TRINITY_DN1780_c0_g2,TRINITY_DN1849_c0_g2,TRINITY_DN1938_c0_g1,TRINITY_DN20766_c0_g1,TRINITY_DN230_c1_g1,TRINITY_DN24_c0_g1,TRINITY_DN2517_c0_g1,TRINITY_DN2608_c0_g1,TRINITY_DN2622_c1_g1,TRINITY_DN2791_c1_g1,TRINITY_DN282_c6_g3,TRI…
BP	GO:0007020	microtubule nucleation	8	0	8	15	0.0117493	0.297486	TRINITY_DN1560_c5_g1,TRINITY_DN1817_c0_g1,TRINITY_DN2154_c0_g1,TRINITY_DN2312_c0_g1,TRINITY_DN235_c1_g1,TRINITY_DN24058_c0_g1,TRINITY_DN2640_c1_g1,TRINITY_DN3369_c0_g1	-
BP	GO:0015695	organic cation transport	1	7	8	15	0.0117493	0.297486	TRINITY_DN17269_c0_g1	TRINITY_DN1254_c0_g1,TRINITY_DN1899_c0_g2,TRINITY_DN3779_c0_g1,TRINITY_DN39_c0_g1,TRINITY_DN4320_c0_g1,TRINITY_DN505_c2_g2,TRINITY_DN60_c3_g1
BP	GO:0014070	response to organic cyclic compound	12	7	19	49	0.0118403	0.297486	TRINITY_DN13323_c0_g1,TRINITY_DN1446_c0_g2,TRINITY_DN18039_c0_g1,TRINITY_DN22029_c0_g1,TRINITY_DN2402_c1_g1,TRINITY_DN24960_c0_g1,TRINITY_DN3860_c0_g1,TRINITY_DN4691_c0_g1,TRINITY_DN4713_c0_g1,TRINITY_DN4713_c0_g3,TRINITY_DN5663_c0_g2,TRINITY_DN6178_c0_g1	TRINITY_DN1119_c0_g1,TRINITY_DN1331_c5_g1,TRINITY_DN19564_c0_g1,TRINITY_DN19564_c0_g2,TRINITY_DN1981_c1_g4,TRINITY_DN25484_c0_g1,TRINITY_DN754_c1_g1
BP	GO:0009987	cellular process	857	425	1282	5385	0.0119065	0.297486	TRINITY_DN10027_c0_g1,TRINITY_DN1002_c1_g1,TRINITY_DN1004_c0_g1,TRINITY_DN10065_c0_g1,TRINITY_DN10112_c0_g2,TRINITY_DN1026_c0_g1,TRINITY_DN10382_c0_g1,TRINITY_DN1045_c1_g1,TRINITY_DN1045_c1_g2,TRINITY_DN1060_c2_g1,TRINITY_DN10741_c0_g1,TRINITY_DN10838_c0_g1,TRINITY_DN1083_c0_g1,TRINITY_DN10885_c0_g1,TRINITY_DN10885_c1_g1,TRINITY_DN1094_c0_g1,TRINITY_DN10955_c0_g1,TRINITY_DN1098_c1_g2,TRINITY_DN11…	TRINITY_DN1018_c0_g1,TRINITY_DN1022_c0_g1,TRINITY_DN1032_c4_g1,TRINITY_DN1032_c5_g1,TRINITY_DN1046_c0_g1,TRINITY_DN1047_c0_g1,TRINITY_DN1048_c0_g1,TRINITY_DN1055_c1_g3,TRINITY_DN1060_c4_g1,TRINITY_DN106_c1_g1,TRINITY_DN1074_c0_g1,TRINITY_DN1101_c0_g1,TRINITY_DN1102_c0_g2,TRINITY_DN1104_c0_g1,TRINITY_DN1108_c0_g1,TRINITY_DN1119_c0_g1,TRINITY_DN1135_c0_g1,TRINITY_DN1171_c0_g1,TRINITY_DN1171_c1_g1,T…
BP	GO:0008156	negative regulation of DNA replication	14	0	14	33	0.0122761	0.297486	TRINITY_DN138_c3_g2,TRINITY_DN1999_c0_g2,TRINITY_DN20742_c0_g1,TRINITY_DN21984_c0_g1,TRINITY_DN2222_c0_g1,TRINITY_DN2522_c0_g2,TRINITY_DN2683_c0_g1,TRINITY_DN2810_c1_g1,TRINITY_DN3782_c0_g1,TRINITY_DN4207_c0_g1,TRINITY_DN4578_c0_g1,TRINITY_DN4637_c0_g1,TRINITY_DN46_c3_g1,TRINITY_DN836_c6_g1	-
BP	GO:0051186	cofactor metabolic process	70	46	116	411	0.0123005	0.297486	TRINITY_DN10027_c0_g1,TRINITY_DN10065_c0_g1,TRINITY_DN12108_c0_g2,TRINITY_DN1215_c1_g2,TRINITY_DN12241_c0_g1,TRINITY_DN12607_c0_g1,TRINITY_DN13234_c0_g2,TRINITY_DN15204_c0_g1,TRINITY_DN15360_c0_g1,TRINITY_DN15767_c0_g1,TRINITY_DN15796_c0_g1,TRINITY_DN1683_c0_g1,TRINITY_DN1705_c0_g1,TRINITY_DN19090_c0_g1,TRINITY_DN19356_c0_g1,TRINITY_DN19934_c0_g1,TRINITY_DN19997_c0_g1,TRINITY_DN20046_c0_g1,TRINIT…	TRINITY_DN1102_c0_g2,TRINITY_DN1119_c0_g1,TRINITY_DN1171_c0_g1,TRINITY_DN12014_c0_g2,TRINITY_DN1208_c0_g1,TRINITY_DN128_c10_g3,TRINITY_DN1316_c0_g3,TRINITY_DN131_c0_g1,TRINITY_DN1365_c0_g1,TRINITY_DN140_c0_g2,TRINITY_DN141_c6_g1,TRINITY_DN1483_c0_g2,TRINITY_DN1549_c0_g2,TRINITY_DN1560_c1_g1,TRINITY_DN1560_c7_g1,TRINITY_DN1656_c0_g1,TRINITY_DN1814_c1_g1,TRINITY_DN1845_c0_g1,TRINITY_DN1849_c0_g2,TR…
BP	GO:0006072	glycerol-3-phosphate metabolic process	3	1	4	5	0.0123553	0.297486	TRINITY_DN1705_c0_g1,TRINITY_DN18141_c0_g1,TRINITY_DN24047_c0_g1	TRINITY_DN4468_c0_g1
BP	GO:0006104	succinyl-CoA metabolic process	3	1	4	5	0.0123553	0.297486	TRINITY_DN15360_c0_g1,TRINITY_DN20046_c0_g1,TRINITY_DN20754_c0_g1	TRINITY_DN1365_c0_g1
BP	GO:0006532	aspartate biosynthetic process	2	2	4	5	0.0123553	0.297486	TRINITY_DN15204_c0_g1,TRINITY_DN21018_c0_g1	TRINITY_DN1656_c0_g1,TRINITY_DN379_c0_g1
BP	GO:0010595	positive regulation of endothelial cell migration	3	1	4	5	0.0123553	0.297486	TRINITY_DN23229_c0_g1,TRINITY_DN24960_c0_g1,TRINITY_DN6178_c0_g1	TRINITY_DN1560_c7_g1
BP	GO:0010822	positive regulation of mitochondrion organization	4	0	4	5	0.0123553	0.297486	TRINITY_DN1397_c2_g1,TRINITY_DN2555_c0_g1,TRINITY_DN2990_c0_g2,TRINITY_DN5451_c0_g2	-
BP	GO:0033194	response to hydroperoxide	3	1	4	5	0.0123553	0.297486	TRINITY_DN19090_c0_g1,TRINITY_DN21896_c0_g1,TRINITY_DN25232_c0_g1	TRINITY_DN1560_c7_g1
BP	GO:0052646	alditol phosphate metabolic process	3	1	4	5	0.0123553	0.297486	TRINITY_DN1705_c0_g1,TRINITY_DN18141_c0_g1,TRINITY_DN24047_c0_g1	TRINITY_DN4468_c0_g1
BP	GO:1902295	synthesis of RNA primer involved in cell cycle DNA replication	3	1	4	5	0.0123553	0.297486	TRINITY_DN1651_c0_g1,TRINITY_DN2042_c0_g1,TRINITY_DN353_c0_g1	TRINITY_DN20_c5_g1
BP	GO:1902318	synthesis of RNA primer involved in nuclear cell cycle DNA replication	3	1	4	5	0.0123553	0.297486	TRINITY_DN1651_c0_g1,TRINITY_DN2042_c0_g1,TRINITY_DN353_c0_g1	TRINITY_DN20_c5_g1
BP	GO:1902981	synthesis of RNA primer involved in mitotic DNA replication	3	1	4	5	0.0123553	0.297486	TRINITY_DN1651_c0_g1,TRINITY_DN2042_c0_g1,TRINITY_DN353_c0_g1	TRINITY_DN20_c5_g1
BP	GO:0055086	nucleobase-containing small molecule metabolic process	87	31	118	419	0.0124694	0.298868	TRINITY_DN1004_c0_g1,TRINITY_DN10065_c0_g1,TRINITY_DN10382_c0_g1,TRINITY_DN11531_c0_g1,TRINITY_DN11541_c0_g1,TRINITY_DN11559_c0_g1,TRINITY_DN12108_c0_g2,TRINITY_DN12241_c0_g1,TRINITY_DN14360_c1_g1,TRINITY_DN15268_c0_g1,TRINITY_DN15360_c0_g1,TRINITY_DN15767_c0_g1,TRINITY_DN15796_c0_g1,TRINITY_DN1705_c0_g1,TRINITY_DN18131_c0_g1,TRINITY_DN19304_c0_g1,TRINITY_DN19905_c0_g1,TRINITY_DN19934_c0_g1,TRINI…	TRINITY_DN1046_c0_g1,TRINITY_DN12014_c0_g2,TRINITY_DN1208_c0_g1,TRINITY_DN1253_c0_g2,TRINITY_DN1282_c0_g2,TRINITY_DN1365_c0_g1,TRINITY_DN141_c6_g1,TRINITY_DN1483_c0_g2,TRINITY_DN1560_c1_g1,TRINITY_DN1560_c7_g1,TRINITY_DN1613_c0_g1,TRINITY_DN1849_c0_g2,TRINITY_DN20021_c0_g1,TRINITY_DN20766_c0_g1,TRINITY_DN22_c0_g1,TRINITY_DN237_c7_g1,TRINITY_DN239_c0_g2,TRINITY_DN24125_c0_g1,TRINITY_DN2573_c0_g1,T…
CC	GO:0042709	succinate-CoA ligase complex	3	1	4	5	0.0125168	0.258016	TRINITY_DN15360_c0_g1,TRINITY_DN20046_c0_g1,TRINITY_DN20754_c0_g1	TRINITY_DN1365_c0_g1
CC	GO:0042729	DASH complex	4	0	4	5	0.0125168	0.258016	TRINITY_DN117_c0_g1,TRINITY_DN3032_c0_g1,TRINITY_DN3040_c1_g1,TRINITY_DN3335_c0_g1	-
MF	GO:0003988	acetyl-CoA C-acyltransferase activity	3	1	4	5	0.0126468	0.459493	TRINITY_DN21269_c0_g1,TRINITY_DN24143_c0_g1,TRINITY_DN3208_c0_g1	TRINITY_DN2521_c1_g1
MF	GO:0004069	L-aspartate:2-oxoglutarate aminotransferase activity	2	2	4	5	0.0126468	0.459493	TRINITY_DN15204_c0_g1,TRINITY_DN21018_c0_g1	TRINITY_DN1656_c0_g1,TRINITY_DN379_c0_g1
MF	GO:0004774	succinate-CoA ligase activity	3	1	4	5	0.0126468	0.459493	TRINITY_DN15360_c0_g1,TRINITY_DN20046_c0_g1,TRINITY_DN20754_c0_g1	TRINITY_DN1365_c0_g1
MF	GO:0008309	double-stranded DNA exodeoxyribonuclease activity	4	0	4	5	0.0126468	0.459493	TRINITY_DN1270_c0_g1,TRINITY_DN1462_c1_g1,TRINITY_DN178_c0_g2,TRINITY_DN2213_c0_g1	-
MF	GO:0016639	oxidoreductase activity, acting on the CH-NH2 group of donors, NAD or NADP as acceptor	2	2	4	5	0.0126468	0.459493	TRINITY_DN4332_c0_g1,TRINITY_DN5314_c0_g3	TRINITY_DN3605_c1_g1,TRINITY_DN561_c1_g2
MF	GO:0050291	sphingosine N-acyltransferase activity	4	0	4	5	0.0126468	0.459493	TRINITY_DN11994_c0_g1,TRINITY_DN1255_c1_g1,TRINITY_DN4478_c1_g1,TRINITY_DN960_c1_g1	-
BP	GO:0043388	positive regulation of DNA binding	9	0	9	18	0.0127722	0.301122	TRINITY_DN1247_c1_g1,TRINITY_DN1279_c1_g1,TRINITY_DN138_c3_g2,TRINITY_DN2022_c1_g1,TRINITY_DN2226_c1_g1,TRINITY_DN2522_c0_g2,TRINITY_DN3115_c1_g1,TRINITY_DN4304_c0_g1,TRINITY_DN898_c1_g1	-
BP	GO:0051455	monopolar spindle attachment to meiosis I kinetochore	8	1	9	18	0.0127722	0.301122	TRINITY_DN117_c0_g1,TRINITY_DN1560_c5_g1,TRINITY_DN2312_c0_g1,TRINITY_DN2640_c1_g1,TRINITY_DN3032_c0_g1,TRINITY_DN3040_c1_g1,TRINITY_DN3335_c0_g1,TRINITY_DN3369_c0_g1	TRINITY_DN1192_c0_g1
BP	GO:0006297	nucleotide-excision repair, DNA gap filling	2	1	3	3	0.0129632	0.301122	TRINITY_DN3523_c0_g1,TRINITY_DN867_c3_g3	TRINITY_DN3605_c0_g1
BP	GO:0031952	regulation of protein autophosphorylation	1	2	3	3	0.0129632	0.301122	TRINITY_DN1195_c0_g2	TRINITY_DN20147_c0_g1,TRINITY_DN2668_c0_g1
BP	GO:0031954	positive regulation of protein autophosphorylation	1	2	3	3	0.0129632	0.301122	TRINITY_DN1195_c0_g2	TRINITY_DN20147_c0_g1,TRINITY_DN2668_c0_g1
BP	GO:0071139	resolution of recombination intermediates	3	0	3	3	0.0129632	0.301122	TRINITY_DN2847_c0_g1,TRINITY_DN3758_c0_g1,TRINITY_DN961_c0_g1	-
BP	GO:1903211	mitotic recombination involved in replication fork processing	3	0	3	3	0.0129632	0.301122	TRINITY_DN1270_c0_g1,TRINITY_DN2236_c2_g1,TRINITY_DN961_c0_g1	-
CC	GO:0009331	glycerol-3-phosphate dehydrogenase complex	2	1	3	3	0.0130981	0.25826	TRINITY_DN1705_c0_g1,TRINITY_DN24047_c0_g1	TRINITY_DN4468_c0_g1
CC	GO:0030692	Noc4p-Nop14p complex	0	3	3	3	0.0130981	0.25826	-	TRINITY_DN120_c0_g1,TRINITY_DN51_c2_g4,TRINITY_DN51_c2_g8
MF	GO:0004353	glutamate dehydrogenase [NAD(P)+] activity	1	2	3	3	0.0132062	0.459493	TRINITY_DN5314_c0_g3	TRINITY_DN3605_c1_g1,TRINITY_DN561_c1_g2
MF	GO:0004416	hydroxyacylglutathione hydrolase activity	1	2	3	3	0.0132062	0.459493	TRINITY_DN22120_c0_g1	TRINITY_DN58_c3_g1,TRINITY_DN640_c0_g1
MF	GO:0004776	succinate-CoA ligase (GDP-forming) activity	2	1	3	3	0.0132062	0.459493	TRINITY_DN15360_c0_g1,TRINITY_DN20754_c0_g1	TRINITY_DN1365_c0_g1
MF	GO:0051538	3 iron, 4 sulfur cluster binding	2	1	3	3	0.0132062	0.459493	TRINITY_DN25246_c0_g1,TRINITY_DN4332_c0_g1	TRINITY_DN1613_c0_g1
BP	GO:0051316	attachment of spindle microtubules to kinetochore involved in meiotic chromosome segregation	9	1	10	21	0.0132423	0.306257	TRINITY_DN117_c0_g1,TRINITY_DN1560_c5_g1,TRINITY_DN2312_c0_g1,TRINITY_DN2640_c1_g1,TRINITY_DN3032_c0_g1,TRINITY_DN3040_c1_g1,TRINITY_DN3335_c0_g1,TRINITY_DN3369_c0_g1,TRINITY_DN38_c0_g2	TRINITY_DN1192_c0_g1
BP	GO:0006458	'de novo' protein folding	12	11	23	63	0.0134587	0.309902	TRINITY_DN11506_c0_g1,TRINITY_DN13155_c0_g2,TRINITY_DN16010_c0_g1,TRINITY_DN17221_c0_g1,TRINITY_DN19928_c0_g1,TRINITY_DN20906_c0_g1,TRINITY_DN2230_c4_g1,TRINITY_DN22958_c0_g1,TRINITY_DN23579_c0_g1,TRINITY_DN4713_c0_g1,TRINITY_DN4713_c0_g3,TRINITY_DN6864_c0_g1	TRINITY_DN106_c1_g1,TRINITY_DN1248_c0_g1,TRINITY_DN1981_c1_g4,TRINITY_DN2922_c0_g1,TRINITY_DN405_c0_g1,TRINITY_DN4583_c1_g1,TRINITY_DN49_c0_g1,TRINITY_DN604_c0_g1,TRINITY_DN64_c0_g1,TRINITY_DN680_c0_g3,TRINITY_DN978_c0_g1
MF	GO:0004129	cytochrome-c oxidase activity	6	4	10	21	0.0138367	0.459493	TRINITY_DN21437_c0_g1,TRINITY_DN21794_c1_g2,TRINITY_DN21862_c1_g1,TRINITY_DN22819_c0_g1,TRINITY_DN23438_c0_g1,TRINITY_DN24686_c0_g1	TRINITY_DN1046_c0_g1,TRINITY_DN2622_c1_g1,TRINITY_DN342_c0_g1,TRINITY_DN9_c0_g1
MF	GO:0015002	heme-copper terminal oxidase activity	6	4	10	21	0.0138367	0.459493	TRINITY_DN21437_c0_g1,TRINITY_DN21794_c1_g2,TRINITY_DN21862_c1_g1,TRINITY_DN22819_c0_g1,TRINITY_DN23438_c0_g1,TRINITY_DN24686_c0_g1	TRINITY_DN1046_c0_g1,TRINITY_DN2622_c1_g1,TRINITY_DN342_c0_g1,TRINITY_DN9_c0_g1
MF	GO:0016675	oxidoreductase activity, acting on a heme group of donors	6	4	10	21	0.0138367	0.459493	TRINITY_DN21437_c0_g1,TRINITY_DN21794_c1_g2,TRINITY_DN21862_c1_g1,TRINITY_DN22819_c0_g1,TRINITY_DN23438_c0_g1,TRINITY_DN24686_c0_g1	TRINITY_DN1046_c0_g1,TRINITY_DN2622_c1_g1,TRINITY_DN342_c0_g1,TRINITY_DN9_c0_g1
MF	GO:0016676	oxidoreductase activity, acting on a heme group of donors, oxygen as acceptor	6	4	10	21	0.0138367	0.459493	TRINITY_DN21437_c0_g1,TRINITY_DN21794_c1_g2,TRINITY_DN21862_c1_g1,TRINITY_DN22819_c0_g1,TRINITY_DN23438_c0_g1,TRINITY_DN24686_c0_g1	TRINITY_DN1046_c0_g1,TRINITY_DN2622_c1_g1,TRINITY_DN342_c0_g1,TRINITY_DN9_c0_g1
CC	GO:0005746	mitochondrial respirasome	19	4	23	63	0.0140114	0.27039	TRINITY_DN11559_c0_g1,TRINITY_DN18131_c0_g1,TRINITY_DN21006_c0_g1,TRINITY_DN21437_c0_g1,TRINITY_DN21630_c0_g1,TRINITY_DN21794_c1_g2,TRINITY_DN21862_c1_g1,TRINITY_DN21920_c0_g1,TRINITY_DN22200_c0_g1,TRINITY_DN22819_c0_g1,TRINITY_DN23209_c0_g1,TRINITY_DN23438_c0_g1,TRINITY_DN24686_c0_g1,TRINITY_DN25246_c0_g1,TRINITY_DN25320_c0_g1,TRINITY_DN25601_c0_g1,TRINITY_DN4547_c0_g1,TRINITY_DN7263_c0_g2,TRINI…	TRINITY_DN1046_c0_g1,TRINITY_DN1613_c0_g1,TRINITY_DN342_c0_g1,TRINITY_DN9_c0_g1
BP	GO:0006139	nucleobase-containing compound metabolic process	371	167	538	2142	0.0141972	0.325485	TRINITY_DN1002_c1_g1,TRINITY_DN1004_c0_g1,TRINITY_DN10065_c0_g1,TRINITY_DN10382_c0_g1,TRINITY_DN1045_c1_g2,TRINITY_DN1060_c2_g1,TRINITY_DN1094_c0_g1,TRINITY_DN1098_c1_g2,TRINITY_DN1138_c0_g1,TRINITY_DN11531_c0_g1,TRINITY_DN11541_c0_g1,TRINITY_DN11559_c0_g1,TRINITY_DN1168_c0_g2,TRINITY_DN12108_c0_g2,TRINITY_DN12241_c0_g1,TRINITY_DN1235_c1_g1,TRINITY_DN1242_c0_g1,TRINITY_DN1270_c0_g1,TRINITY_DN1279…	TRINITY_DN1046_c0_g1,TRINITY_DN1060_c4_g1,TRINITY_DN1119_c0_g1,TRINITY_DN1173_c4_g1,TRINITY_DN12014_c0_g2,TRINITY_DN1207_c2_g1,TRINITY_DN1208_c0_g1,TRINITY_DN120_c0_g1,TRINITY_DN1213_c0_g1,TRINITY_DN1229_c0_g1,TRINITY_DN1253_c0_g2,TRINITY_DN1282_c0_g2,TRINITY_DN1305_c0_g1,TRINITY_DN1308_c3_g1,TRINITY_DN1323_c0_g1,TRINITY_DN1331_c5_g1,TRINITY_DN134_c5_g1,TRINITY_DN1362_c0_g1,TRINITY_DN1365_c0_g1,T…
BP	GO:0034389	lipid droplet organization	4	2	6	10	0.0144378	0.329569	TRINITY_DN13176_c0_g1,TRINITY_DN13176_c0_g2,TRINITY_DN24420_c0_g1,TRINITY_DN5331_c0_g1	TRINITY_DN1207_c2_g1,TRINITY_DN1560_c4_g1
MF	GO:0008409	5'-3' exonuclease activity	6	0	6	10	0.014892	0.484447	TRINITY_DN1270_c0_g1,TRINITY_DN1462_c1_g1,TRINITY_DN1880_c0_g1,TRINITY_DN2871_c0_g1,TRINITY_DN4138_c0_g1,TRINITY_DN934_c1_g2	-
BP	GO:0007049	cell cycle	208	62	270	1032	0.0150277	0.341557	TRINITY_DN1045_c1_g2,TRINITY_DN1060_c2_g1,TRINITY_DN1083_c0_g1,TRINITY_DN11116_c0_g1,TRINITY_DN11617_c0_g2,TRINITY_DN117_c0_g1,TRINITY_DN1195_c0_g2,TRINITY_DN11994_c0_g1,TRINITY_DN11_c3_g6,TRINITY_DN1216_c0_g1,TRINITY_DN1225_c0_g1,TRINITY_DN1247_c1_g1,TRINITY_DN1270_c0_g1,TRINITY_DN1279_c1_g1,TRINITY_DN1281_c5_g1,TRINITY_DN12897_c0_g1,TRINITY_DN1342_c0_g4,TRINITY_DN1367_c0_g1,TRINITY_DN1388_c0_g2…	TRINITY_DN1018_c0_g1,TRINITY_DN1032_c4_g1,TRINITY_DN1032_c5_g1,TRINITY_DN1171_c0_g1,TRINITY_DN1173_c4_g1,TRINITY_DN1192_c0_g1,TRINITY_DN1229_c0_g1,TRINITY_DN1282_c0_g2,TRINITY_DN128_c10_g2,TRINITY_DN1308_c3_g1,TRINITY_DN1331_c5_g1,TRINITY_DN134_c5_g1,TRINITY_DN1491_c0_g1,TRINITY_DN1498_c0_g1,TRINITY_DN1627_c4_g3,TRINITY_DN165_c0_g1,TRINITY_DN1691_c0_g2,TRINITY_DN1691_c0_g3,TRINITY_DN1756_c1_g1,TR…
BP	GO:0008652	cellular amino acid biosynthetic process	31	25	56	183	0.0152443	0.344993	TRINITY_DN11116_c0_g1,TRINITY_DN15204_c0_g1,TRINITY_DN15672_c0_g1,TRINITY_DN15928_c0_g1,TRINITY_DN18086_c0_g1,TRINITY_DN1876_c1_g2,TRINITY_DN20901_c0_g1,TRINITY_DN20967_c0_g1,TRINITY_DN21018_c0_g1,TRINITY_DN21823_c0_g1,TRINITY_DN21945_c0_g1,TRINITY_DN23168_c0_g1,TRINITY_DN24347_c0_g1,TRINITY_DN2715_c0_g1,TRINITY_DN285_c1_g1,TRINITY_DN3394_c1_g1,TRINITY_DN3552_c0_g1,TRINITY_DN4018_c0_g1,TRINITY_DN…	TRINITY_DN1047_c0_g1,TRINITY_DN131_c0_g1,TRINITY_DN144_c0_g1,TRINITY_DN1656_c0_g1,TRINITY_DN1780_c0_g2,TRINITY_DN2233_c0_g1,TRINITY_DN22962_c1_g1,TRINITY_DN243_c0_g1,TRINITY_DN3311_c0_g1,TRINITY_DN357_c1_g2,TRINITY_DN3605_c1_g1,TRINITY_DN379_c0_g1,TRINITY_DN42_c4_g2,TRINITY_DN4886_c0_g1,TRINITY_DN564_c0_g1,TRINITY_DN5_c0_g2,TRINITY_DN5_c0_g3,TRINITY_DN685_c0_g2,TRINITY_DN754_c1_g1,TRINITY_DN782_c…
BP	GO:0010035	response to inorganic substance	26	14	40	124	0.0154576	0.348326	TRINITY_DN11_c3_g6,TRINITY_DN12607_c0_g1,TRINITY_DN1446_c0_g2,TRINITY_DN15796_c0_g1,TRINITY_DN1759_c1_g1,TRINITY_DN18951_c0_g1,TRINITY_DN19090_c0_g1,TRINITY_DN1915_c0_g1,TRINITY_DN19608_c0_g1,TRINITY_DN19842_c0_g1,TRINITY_DN2013_c0_g2,TRINITY_DN20883_c0_g1,TRINITY_DN21896_c0_g1,TRINITY_DN2252_c0_g1,TRINITY_DN23653_c0_g1,TRINITY_DN24960_c0_g1,TRINITY_DN25232_c0_g1,TRINITY_DN2793_c0_g1,TRINITY_DN34…	TRINITY_DN1104_c0_g1,TRINITY_DN1119_c0_g1,TRINITY_DN1308_c3_g1,TRINITY_DN1807_c1_g1,TRINITY_DN239_c0_g2,TRINITY_DN25484_c0_g1,TRINITY_DN2734_c0_g3,TRINITY_DN3286_c0_g3,TRINITY_DN398_c0_g1,TRINITY_DN754_c1_g1,TRINITY_DN884_c1_g1,TRINITY_DN891_c0_g1,TRINITY_DN970_c0_g4,TRINITY_DN998_c3_g2
CC	GO:0000776	kinetochore	25	1	26	74	0.0159854	0.302057	TRINITY_DN117_c0_g1,TRINITY_DN13_c0_g1,TRINITY_DN14978_c0_g1,TRINITY_DN1560_c5_g1,TRINITY_DN1817_c0_g1,TRINITY_DN19883_c0_g1,TRINITY_DN2054_c0_g2,TRINITY_DN2091_c1_g1,TRINITY_DN2312_c0_g1,TRINITY_DN231_c2_g1,TRINITY_DN256_c1_g1,TRINITY_DN258_c0_g1,TRINITY_DN258_c0_g2,TRINITY_DN2640_c1_g1,TRINITY_DN2921_c0_g2,TRINITY_DN3032_c0_g1,TRINITY_DN3040_c1_g1,TRINITY_DN3065_c0_g2,TRINITY_DN3233_c1_g1,TRINI…	TRINITY_DN1192_c0_g1
BP	GO:0046942	carboxylic acid transport	17	16	33	99	0.0160716	0.360619	TRINITY_DN11455_c0_g1,TRINITY_DN1871_c0_g2,TRINITY_DN1945_c0_g1,TRINITY_DN19989_c0_g1,TRINITY_DN20296_c0_g1,TRINITY_DN23737_c0_g1,TRINITY_DN25201_c0_g1,TRINITY_DN4074_c0_g1,TRINITY_DN4077_c0_g2,TRINITY_DN425_c0_g2,TRINITY_DN4426_c0_g1,TRINITY_DN4687_c0_g1,TRINITY_DN5167_c0_g1,TRINITY_DN7075_c0_g1,TRINITY_DN7322_c0_g3,TRINITY_DN7494_c0_g1,TRINITY_DN9839_c0_g1	TRINITY_DN1184_c0_g1,TRINITY_DN1254_c0_g1,TRINITY_DN1320_c0_g1,TRINITY_DN1756_c1_g1,TRINITY_DN1780_c0_g2,TRINITY_DN23023_c0_g1,TRINITY_DN24176_c0_g1,TRINITY_DN2752_c0_g3,TRINITY_DN2752_c4_g1,TRINITY_DN4463_c0_g2,TRINITY_DN499_c0_g1,TRINITY_DN551_c0_g2,TRINITY_DN5625_c0_g1,TRINITY_DN776_c1_g1,TRINITY_DN884_c1_g1,TRINITY_DN961_c1_g2
BP	GO:0006740	NADPH regeneration	10	4	14	34	0.0164581	0.366175	TRINITY_DN10065_c0_g1,TRINITY_DN19934_c0_g1,TRINITY_DN21823_c0_g1,TRINITY_DN22110_c0_g1,TRINITY_DN2337_c0_g2,TRINITY_DN3314_c1_g1,TRINITY_DN5663_c0_g2,TRINITY_DN5663_c0_g3,TRINITY_DN6178_c0_g1,TRINITY_DN8285_c0_g1	TRINITY_DN141_c6_g1,TRINITY_DN1560_c7_g1,TRINITY_DN20021_c0_g1,TRINITY_DN888_c0_g1
BP	GO:0009411	response to UV	11	3	14	34	0.0164581	0.366175	TRINITY_DN1094_c0_g1,TRINITY_DN1446_c0_g2,TRINITY_DN1462_c1_g1,TRINITY_DN3090_c1_g1,TRINITY_DN3367_c0_g1,TRINITY_DN4032_c0_g1,TRINITY_DN4055_c0_g1,TRINITY_DN496_c1_g1,TRINITY_DN7322_c0_g3,TRINITY_DN909_c2_g1,TRINITY_DN961_c0_g1	TRINITY_DN1229_c0_g1,TRINITY_DN3605_c0_g1,TRINITY_DN714_c0_g1
BP	GO:0006820	anion transport	36	34	70	237	0.0170903	0.377677	TRINITY_DN11455_c0_g1,TRINITY_DN1172_c0_g1,TRINITY_DN12132_c1_g1,TRINITY_DN12607_c0_g1,TRINITY_DN1509_c2_g1,TRINITY_DN1871_c0_g2,TRINITY_DN1945_c0_g1,TRINITY_DN198_c1_g1,TRINITY_DN19989_c0_g1,TRINITY_DN20169_c0_g1,TRINITY_DN20296_c0_g1,TRINITY_DN20735_c0_g1,TRINITY_DN20912_c0_g1,TRINITY_DN21899_c0_g1,TRINITY_DN2302_c0_g1,TRINITY_DN23737_c0_g1,TRINITY_DN25201_c0_g1,TRINITY_DN25532_c0_g1,TRINITY_DN…	TRINITY_DN1032_c4_g1,TRINITY_DN1102_c0_g2,TRINITY_DN1184_c0_g1,TRINITY_DN1254_c0_g1,TRINITY_DN1316_c0_g3,TRINITY_DN1320_c0_g1,TRINITY_DN1489_c0_g1,TRINITY_DN1756_c1_g1,TRINITY_DN1780_c0_g2,TRINITY_DN1938_c0_g1,TRINITY_DN23023_c0_g1,TRINITY_DN24176_c0_g1,TRINITY_DN2517_c0_g1,TRINITY_DN2752_c0_g3,TRINITY_DN2752_c4_g1,TRINITY_DN2915_c0_g1,TRINITY_DN310_c4_g1,TRINITY_DN3779_c0_g1,TRINITY_DN3811_c0_g2…
BP	GO:0018958	phenol-containing compound metabolic process	3	4	7	13	0.0172615	0.377677	TRINITY_DN21917_c0_g1,TRINITY_DN5150_c0_g1,TRINITY_DN5375_c0_g1	TRINITY_DN24233_c0_g1,TRINITY_DN25215_c0_g1,TRINITY_DN525_c0_g3,TRINITY_DN754_c1_g1
BP	GO:0031508	pericentric heterochromatin assembly	6	1	7	13	0.0172615	0.377677	TRINITY_DN310_c5_g1,TRINITY_DN3203_c1_g1,TRINITY_DN3523_c0_g1,TRINITY_DN4467_c0_g1,TRINITY_DN4467_c0_g3,TRINITY_DN872_c0_g1	TRINITY_DN1331_c5_g1
BP	GO:0042761	very long-chain fatty acid biosynthetic process	7	0	7	13	0.0172615	0.377677	TRINITY_DN1726_c0_g2,TRINITY_DN19621_c0_g1,TRINITY_DN19989_c0_g1,TRINITY_DN25598_c0_g1,TRINITY_DN6284_c0_g2,TRINITY_DN7494_c0_g1,TRINITY_DN7972_c0_g1	-
BP	GO:2000104	negative regulation of DNA-dependent DNA replication	13	0	13	31	0.0173599	0.378259	TRINITY_DN138_c3_g2,TRINITY_DN1999_c0_g2,TRINITY_DN20742_c0_g1,TRINITY_DN21984_c0_g1,TRINITY_DN2522_c0_g2,TRINITY_DN2683_c0_g1,TRINITY_DN2810_c1_g1,TRINITY_DN3782_c0_g1,TRINITY_DN4207_c0_g1,TRINITY_DN4578_c0_g1,TRINITY_DN4637_c0_g1,TRINITY_DN46_c3_g1,TRINITY_DN836_c6_g1	-
BP	GO:0009628	response to abiotic stimulus	58	35	93	326	0.0177694	0.385589	TRINITY_DN10065_c0_g1,TRINITY_DN1045_c1_g1,TRINITY_DN1060_c2_g1,TRINITY_DN1094_c0_g1,TRINITY_DN11506_c0_g1,TRINITY_DN1195_c0_g2,TRINITY_DN11_c3_g6,TRINITY_DN13911_c0_g1,TRINITY_DN1446_c0_g2,TRINITY_DN1462_c1_g1,TRINITY_DN1504_c3_g1,TRINITY_DN15676_c0_g1,TRINITY_DN1705_c0_g1,TRINITY_DN17103_c0_g1,TRINITY_DN17206_c0_g1,TRINITY_DN1876_c1_g2,TRINITY_DN19997_c0_g1,TRINITY_DN2033_c0_g1,TRINITY_DN21884_…	TRINITY_DN106_c1_g1,TRINITY_DN1119_c0_g1,TRINITY_DN1229_c0_g1,TRINITY_DN1308_c3_g1,TRINITY_DN1483_c0_g2,TRINITY_DN1489_c1_g2,TRINITY_DN1633_c0_g1,TRINITY_DN1842_c0_g1,TRINITY_DN1845_c0_g1,TRINITY_DN189_c0_g2,TRINITY_DN1981_c1_g4,TRINITY_DN20147_c0_g1,TRINITY_DN20_c6_g2,TRINITY_DN2668_c0_g1,TRINITY_DN2734_c0_g3,TRINITY_DN334_c5_g1,TRINITY_DN3561_c0_g1,TRINITY_DN3605_c0_g1,TRINITY_DN384_c6_g1,TRINI…
BP	GO:0071214	cellular response to abiotic stimulus	35	19	54	177	0.0180229	0.387898	TRINITY_DN10065_c0_g1,TRINITY_DN1045_c1_g1,TRINITY_DN1094_c0_g1,TRINITY_DN1195_c0_g2,TRINITY_DN11_c3_g6,TRINITY_DN1446_c0_g2,TRINITY_DN1462_c1_g1,TRINITY_DN1705_c0_g1,TRINITY_DN19997_c0_g1,TRINITY_DN21884_c0_g1,TRINITY_DN22958_c0_g1,TRINITY_DN24047_c0_g1,TRINITY_DN24960_c0_g1,TRINITY_DN25354_c0_g1,TRINITY_DN2674_c0_g1,TRINITY_DN2918_c0_g1,TRINITY_DN3037_c0_g1,TRINITY_DN3090_c1_g1,TRINITY_DN3314_c…	TRINITY_DN1229_c0_g1,TRINITY_DN1308_c3_g1,TRINITY_DN1842_c0_g1,TRINITY_DN1845_c0_g1,TRINITY_DN189_c0_g2,TRINITY_DN20147_c0_g1,TRINITY_DN2668_c0_g1,TRINITY_DN2734_c0_g3,TRINITY_DN3561_c0_g1,TRINITY_DN3605_c0_g1,TRINITY_DN384_c6_g1,TRINITY_DN391_c0_g1,TRINITY_DN42_c2_g1,TRINITY_DN4583_c1_g1,TRINITY_DN4766_c0_g1,TRINITY_DN714_c0_g1,TRINITY_DN754_c1_g1,TRINITY_DN891_c0_g1,TRINITY_DN998_c3_g2
BP	GO:0104004	cellular response to environmental stimulus	35	19	54	177	0.0180229	0.387898	TRINITY_DN10065_c0_g1,TRINITY_DN1045_c1_g1,TRINITY_DN1094_c0_g1,TRINITY_DN1195_c0_g2,TRINITY_DN11_c3_g6,TRINITY_DN1446_c0_g2,TRINITY_DN1462_c1_g1,TRINITY_DN1705_c0_g1,TRINITY_DN19997_c0_g1,TRINITY_DN21884_c0_g1,TRINITY_DN22958_c0_g1,TRINITY_DN24047_c0_g1,TRINITY_DN24960_c0_g1,TRINITY_DN25354_c0_g1,TRINITY_DN2674_c0_g1,TRINITY_DN2918_c0_g1,TRINITY_DN3037_c0_g1,TRINITY_DN3090_c1_g1,TRINITY_DN3314_c…	TRINITY_DN1229_c0_g1,TRINITY_DN1308_c3_g1,TRINITY_DN1842_c0_g1,TRINITY_DN1845_c0_g1,TRINITY_DN189_c0_g2,TRINITY_DN20147_c0_g1,TRINITY_DN2668_c0_g1,TRINITY_DN2734_c0_g3,TRINITY_DN3561_c0_g1,TRINITY_DN3605_c0_g1,TRINITY_DN384_c6_g1,TRINITY_DN391_c0_g1,TRINITY_DN42_c2_g1,TRINITY_DN4583_c1_g1,TRINITY_DN4766_c0_g1,TRINITY_DN714_c0_g1,TRINITY_DN754_c1_g1,TRINITY_DN891_c0_g1,TRINITY_DN998_c3_g2
BP	GO:0010038	response to metal ion	14	12	26	75	0.01835	0.393331	TRINITY_DN12607_c0_g1,TRINITY_DN15796_c0_g1,TRINITY_DN1759_c1_g1,TRINITY_DN1915_c0_g1,TRINITY_DN19842_c0_g1,TRINITY_DN20883_c0_g1,TRINITY_DN2252_c0_g1,TRINITY_DN24960_c0_g1,TRINITY_DN2793_c0_g1,TRINITY_DN3496_c0_g1,TRINITY_DN3753_c0_g1,TRINITY_DN4077_c0_g2,TRINITY_DN5663_c0_g2,TRINITY_DN6178_c0_g1	TRINITY_DN1104_c0_g1,TRINITY_DN1119_c0_g1,TRINITY_DN1308_c3_g1,TRINITY_DN1807_c1_g1,TRINITY_DN239_c0_g2,TRINITY_DN25484_c0_g1,TRINITY_DN2734_c0_g3,TRINITY_DN754_c1_g1,TRINITY_DN884_c1_g1,TRINITY_DN891_c0_g1,TRINITY_DN970_c0_g4,TRINITY_DN998_c3_g2
MF	GO:0016835	carbon-oxygen lyase activity	11	6	17	44	0.0185366	0.590947	TRINITY_DN11116_c0_g1,TRINITY_DN1397_c2_g1,TRINITY_DN1726_c0_g2,TRINITY_DN19094_c0_g1,TRINITY_DN21945_c0_g1,TRINITY_DN2213_c0_g1,TRINITY_DN25354_c0_g1,TRINITY_DN3870_c0_g1,TRINITY_DN4774_c0_g2,TRINITY_DN569_c0_g3,TRINITY_DN7972_c0_g1	TRINITY_DN1171_c0_g1,TRINITY_DN193_c2_g4,TRINITY_DN2158_c0_g1,TRINITY_DN310_c0_g3,TRINITY_DN3311_c0_g1,TRINITY_DN825_c0_g1
CC	GO:0034507	chromosome, centromeric outer repeat region	8	4	12	28	0.0186651	0.310979	TRINITY_DN1836_c1_g1,TRINITY_DN2045_c2_g1,TRINITY_DN2465_c1_g1,TRINITY_DN4260_c0_g1,TRINITY_DN4467_c0_g1,TRINITY_DN4467_c0_g3,TRINITY_DN872_c0_g1,TRINITY_DN93_c2_g1	TRINITY_DN1331_c5_g1,TRINITY_DN1766_c0_g1,TRINITY_DN19564_c0_g1,TRINITY_DN19564_c0_g2
CC	GO:0099115	chromosome, subtelomeric region	8	4	12	28	0.0186651	0.310979	TRINITY_DN1247_c1_g1,TRINITY_DN1388_c0_g2,TRINITY_DN1836_c1_g1,TRINITY_DN20758_c0_g1,TRINITY_DN3203_c1_g1,TRINITY_DN4207_c0_g1,TRINITY_DN427_c0_g1,TRINITY_DN6332_c0_g1	TRINITY_DN1691_c0_g2,TRINITY_DN1766_c0_g1,TRINITY_DN19564_c0_g1,TRINITY_DN19564_c0_g2
BP	GO:0015849	organic acid transport	17	16	33	100	0.0187317	0.396712	TRINITY_DN11455_c0_g1,TRINITY_DN1871_c0_g2,TRINITY_DN1945_c0_g1,TRINITY_DN19989_c0_g1,TRINITY_DN20296_c0_g1,TRINITY_DN23737_c0_g1,TRINITY_DN25201_c0_g1,TRINITY_DN4074_c0_g1,TRINITY_DN4077_c0_g2,TRINITY_DN425_c0_g2,TRINITY_DN4426_c0_g1,TRINITY_DN4687_c0_g1,TRINITY_DN5167_c0_g1,TRINITY_DN7075_c0_g1,TRINITY_DN7322_c0_g3,TRINITY_DN7494_c0_g1,TRINITY_DN9839_c0_g1	TRINITY_DN1184_c0_g1,TRINITY_DN1254_c0_g1,TRINITY_DN1320_c0_g1,TRINITY_DN1756_c1_g1,TRINITY_DN1780_c0_g2,TRINITY_DN23023_c0_g1,TRINITY_DN24176_c0_g1,TRINITY_DN2752_c0_g3,TRINITY_DN2752_c4_g1,TRINITY_DN4463_c0_g2,TRINITY_DN499_c0_g1,TRINITY_DN551_c0_g2,TRINITY_DN5625_c0_g1,TRINITY_DN776_c1_g1,TRINITY_DN884_c1_g1,TRINITY_DN961_c1_g2
BP	GO:0043069	negative regulation of programmed cell death	5	3	8	16	0.0187334	0.396712	TRINITY_DN11_c3_g6,TRINITY_DN4638_c0_g6,TRINITY_DN6178_c0_g1,TRINITY_DN7499_c0_g1,TRINITY_DN7506_c0_g1	TRINITY_DN1119_c0_g1,TRINITY_DN3286_c0_g3,TRINITY_DN42_c3_g1
BP	GO:0060548	negative regulation of cell death	5	3	8	16	0.0187334	0.396712	TRINITY_DN11_c3_g6,TRINITY_DN4638_c0_g6,TRINITY_DN6178_c0_g1,TRINITY_DN7499_c0_g1,TRINITY_DN7506_c0_g1	TRINITY_DN1119_c0_g1,TRINITY_DN3286_c0_g3,TRINITY_DN42_c3_g1
CC	GO:0042575	DNA polymerase complex	6	2	8	16	0.0191202	0.310979	TRINITY_DN2042_c0_g1,TRINITY_DN2045_c2_g1,TRINITY_DN20822_c0_g1,TRINITY_DN3090_c1_g1,TRINITY_DN3523_c0_g1,TRINITY_DN353_c0_g1	TRINITY_DN20_c5_g1,TRINITY_DN3605_c0_g1
BP	GO:0046165	alcohol biosynthetic process	20	11	31	93	0.0192404	0.403804	TRINITY_DN10112_c0_g2,TRINITY_DN11877_c0_g1,TRINITY_DN11949_c0_g1,TRINITY_DN1705_c0_g1,TRINITY_DN23559_c0_g1,TRINITY_DN24047_c0_g1,TRINITY_DN24143_c0_g1,TRINITY_DN2460_c0_g1,TRINITY_DN25249_c0_g1,TRINITY_DN4211_c0_g1,TRINITY_DN4251_c1_g1,TRINITY_DN5079_c0_g1,TRINITY_DN5131_c0_g1,TRINITY_DN5605_c0_g1,TRINITY_DN5663_c0_g2,TRINITY_DN7069_c0_g1,TRINITY_DN7322_c0_g3,TRINITY_DN7485_c0_g2,TRINITY_DN797_…	TRINITY_DN1119_c0_g1,TRINITY_DN1171_c0_g1,TRINITY_DN1171_c1_g1,TRINITY_DN1489_c1_g2,TRINITY_DN1560_c7_g1,TRINITY_DN1633_c0_g1,TRINITY_DN1684_c0_g1,TRINITY_DN2282_c0_g1,TRINITY_DN2627_c0_g1,TRINITY_DN310_c4_g1,TRINITY_DN3518_c1_g1
BP	GO:0006122	mitochondrial electron transport, ubiquinol to cytochrome c	10	0	10	22	0.0192652	0.403804	TRINITY_DN11559_c0_g1,TRINITY_DN18131_c0_g1,TRINITY_DN21920_c0_g1,TRINITY_DN22200_c0_g1,TRINITY_DN23209_c0_g1,TRINITY_DN25320_c0_g1,TRINITY_DN25601_c0_g1,TRINITY_DN4547_c0_g1,TRINITY_DN7263_c0_g2,TRINITY_DN9854_c0_g1	-
BP	GO:0032204	regulation of telomere maintenance	7	2	9	19	0.0192981	0.403804	TRINITY_DN1637_c1_g1,TRINITY_DN198_c1_g1,TRINITY_DN2947_c0_g2,TRINITY_DN3115_c1_g1,TRINITY_DN4207_c0_g1,TRINITY_DN4713_c0_g1,TRINITY_DN4713_c0_g3	TRINITY_DN1981_c1_g4,TRINITY_DN765_c0_g1
CC	GO:0043231	intracellular membrane-bounded organelle	674	339	1013	4176	0.0193091	0.310979	TRINITY_DN1002_c1_g1,TRINITY_DN1004_c0_g1,TRINITY_DN10065_c0_g1,TRINITY_DN10112_c0_g2,TRINITY_DN10382_c0_g1,TRINITY_DN1045_c1_g2,TRINITY_DN1060_c2_g1,TRINITY_DN10741_c0_g1,TRINITY_DN10838_c0_g1,TRINITY_DN10885_c0_g1,TRINITY_DN10885_c1_g1,TRINITY_DN1094_c0_g1,TRINITY_DN11116_c0_g1,TRINITY_DN11167_c0_g2,TRINITY_DN11170_c0_g1,TRINITY_DN1121_c0_g1,TRINITY_DN11249_c0_g2,TRINITY_DN1129_c0_g1,TRINITY_DN…	TRINITY_DN1018_c0_g1,TRINITY_DN1032_c4_g1,TRINITY_DN1032_c5_g1,TRINITY_DN1046_c0_g1,TRINITY_DN1048_c0_g1,TRINITY_DN1060_c4_g1,TRINITY_DN106_c1_g1,TRINITY_DN1074_c0_g1,TRINITY_DN1101_c0_g1,TRINITY_DN1102_c0_g2,TRINITY_DN1108_c0_g1,TRINITY_DN1119_c0_g1,TRINITY_DN1135_c0_g1,TRINITY_DN1171_c0_g1,TRINITY_DN1171_c1_g1,TRINITY_DN1173_c4_g1,TRINITY_DN1184_c0_g1,TRINITY_DN1192_c0_g1,TRINITY_DN1202_c3_g1,T…
CC	GO:0005751	mitochondrial respiratory chain complex IV	6	3	9	19	0.019727	0.310979	TRINITY_DN21437_c0_g1,TRINITY_DN21794_c1_g2,TRINITY_DN21862_c1_g1,TRINITY_DN22819_c0_g1,TRINITY_DN23438_c0_g1,TRINITY_DN24686_c0_g1	TRINITY_DN1046_c0_g1,TRINITY_DN342_c0_g1,TRINITY_DN9_c0_g1
CC	GO:0045277	respiratory chain complex IV	6	3	9	19	0.019727	0.310979	TRINITY_DN21437_c0_g1,TRINITY_DN21794_c1_g2,TRINITY_DN21862_c1_g1,TRINITY_DN22819_c0_g1,TRINITY_DN23438_c0_g1,TRINITY_DN24686_c0_g1	TRINITY_DN1046_c0_g1,TRINITY_DN342_c0_g1,TRINITY_DN9_c0_g1
BP	GO:0009719	response to endogenous stimulus	17	8	25	72	0.0200696	0.418288	TRINITY_DN13323_c0_g1,TRINITY_DN1446_c0_g2,TRINITY_DN1518_c0_g2,TRINITY_DN1777_c1_g1,TRINITY_DN22029_c0_g1,TRINITY_DN24960_c0_g1,TRINITY_DN2636_c0_g1,TRINITY_DN3732_c0_g2,TRINITY_DN3803_c0_g1,TRINITY_DN38_c0_g2,TRINITY_DN4173_c1_g1,TRINITY_DN4578_c0_g1,TRINITY_DN4691_c0_g1,TRINITY_DN4713_c0_g1,TRINITY_DN4713_c0_g3,TRINITY_DN6041_c0_g1,TRINITY_DN6178_c0_g1	TRINITY_DN1119_c0_g1,TRINITY_DN1560_c7_g1,TRINITY_DN1981_c1_g4,TRINITY_DN22962_c1_g1,TRINITY_DN305_c1_g1,TRINITY_DN338_c0_g1,TRINITY_DN754_c1_g1,TRINITY_DN769_c0_g1
CC	GO:0005739	mitochondrion	224	117	341	1326	0.0201361	0.310979	TRINITY_DN10065_c0_g1,TRINITY_DN10382_c0_g1,TRINITY_DN10838_c0_g1,TRINITY_DN10885_c1_g1,TRINITY_DN11116_c0_g1,TRINITY_DN11170_c0_g1,TRINITY_DN11249_c0_g2,TRINITY_DN1129_c0_g1,TRINITY_DN11455_c0_g1,TRINITY_DN11559_c0_g1,TRINITY_DN11617_c0_g2,TRINITY_DN1168_c0_g2,TRINITY_DN11877_c0_g1,TRINITY_DN11951_c0_g1,TRINITY_DN11983_c0_g1,TRINITY_DN12132_c1_g1,TRINITY_DN12166_c0_g1,TRINITY_DN12613_c0_g1,TRINI…	TRINITY_DN1046_c0_g1,TRINITY_DN1108_c0_g1,TRINITY_DN1119_c0_g1,TRINITY_DN1135_c0_g1,TRINITY_DN1171_c0_g1,TRINITY_DN1184_c0_g1,TRINITY_DN1208_c0_g1,TRINITY_DN1253_c1_g1,TRINITY_DN12656_c0_g1,TRINITY_DN128_c10_g2,TRINITY_DN128_c10_g3,TRINITY_DN1314_c0_g1,TRINITY_DN131_c0_g1,TRINITY_DN131_c0_g3,TRINITY_DN1350_c0_g1,TRINITY_DN1365_c0_g1,TRINITY_DN1417_c0_g2,TRINITY_DN1483_c0_g2,TRINITY_DN1515_c1_g1,T…
BP	GO:0044092	negative regulation of molecular function	30	17	47	152	0.0205597	0.426816	TRINITY_DN1247_c1_g1,TRINITY_DN13911_c0_g1,TRINITY_DN1637_c1_g1,TRINITY_DN18946_c0_g1,TRINITY_DN18946_c0_g2,TRINITY_DN19090_c0_g1,TRINITY_DN1957_c1_g1,TRINITY_DN19842_c0_g1,TRINITY_DN198_c1_g1,TRINITY_DN1999_c0_g2,TRINITY_DN20742_c0_g1,TRINITY_DN21882_c0_g1,TRINITY_DN21896_c0_g1,TRINITY_DN2222_c0_g1,TRINITY_DN2236_c2_g1,TRINITY_DN2307_c1_g1,TRINITY_DN24090_c0_g1,TRINITY_DN25232_c0_g1,TRINITY_DN29…	TRINITY_DN1101_c0_g1,TRINITY_DN1282_c0_g2,TRINITY_DN1489_c0_g1,TRINITY_DN1633_c0_g1,TRINITY_DN1807_c1_g1,TRINITY_DN20_c4_g1,TRINITY_DN2703_c0_g1,TRINITY_DN2984_c3_g1,TRINITY_DN3116_c0_g1,TRINITY_DN320_c1_g1,TRINITY_DN42_c2_g1,TRINITY_DN452_c1_g2,TRINITY_DN58_c5_g2,TRINITY_DN765_c0_g1,TRINITY_DN802_c1_g1,TRINITY_DN8135_c0_g1,TRINITY_DN851_c0_g2
MF	GO:0043169	cation binding	186	102	288	1106	0.0207481	0.611401	TRINITY_DN1002_c1_g1,TRINITY_DN10885_c0_g1,TRINITY_DN10955_c0_g1,TRINITY_DN1129_c0_g1,TRINITY_DN11506_c0_g1,TRINITY_DN11541_c0_g1,TRINITY_DN1191_c0_g1,TRINITY_DN11943_c0_g1,TRINITY_DN11949_c0_g1,TRINITY_DN11951_c0_g1,TRINITY_DN1270_c0_g1,TRINITY_DN1289_c2_g1,TRINITY_DN13176_c0_g1,TRINITY_DN13176_c0_g2,TRINITY_DN13323_c0_g1,TRINITY_DN1366_c0_g1,TRINITY_DN1397_c2_g1,TRINITY_DN14360_c1_g1,TRINITY_DN…	TRINITY_DN1119_c0_g1,TRINITY_DN1120_c0_g1,TRINITY_DN1171_c1_g1,TRINITY_DN1173_c4_g1,TRINITY_DN1202_c3_g1,TRINITY_DN1207_c2_g1,TRINITY_DN1208_c0_g1,TRINITY_DN1229_c0_g1,TRINITY_DN1253_c0_g2,TRINITY_DN1308_c3_g1,TRINITY_DN1331_c5_g1,TRINITY_DN140_c0_g2,TRINITY_DN144_c0_g1,TRINITY_DN1550_c0_g2,TRINITY_DN1560_c2_g2,TRINITY_DN1560_c7_g1,TRINITY_DN159_c1_g3,TRINITY_DN1604_c3_g3,TRINITY_DN1613_c0_g1,TRI…
BP	GO:0044283	small molecule biosynthetic process	94	55	149	549	0.0207665	0.427525	TRINITY_DN10065_c0_g1,TRINITY_DN10112_c0_g2,TRINITY_DN10955_c0_g1,TRINITY_DN11116_c0_g1,TRINITY_DN11877_c0_g1,TRINITY_DN11949_c0_g1,TRINITY_DN13234_c0_g2,TRINITY_DN14360_c1_g1,TRINITY_DN15204_c0_g1,TRINITY_DN15672_c0_g1,TRINITY_DN15767_c0_g1,TRINITY_DN15796_c0_g1,TRINITY_DN15928_c0_g1,TRINITY_DN1683_c0_g1,TRINITY_DN1705_c0_g1,TRINITY_DN1726_c0_g2,TRINITY_DN18086_c0_g1,TRINITY_DN1876_c1_g2,TRINITY…	TRINITY_DN1047_c0_g1,TRINITY_DN1119_c0_g1,TRINITY_DN1171_c0_g1,TRINITY_DN1171_c1_g1,TRINITY_DN12014_c0_g2,TRINITY_DN1208_c0_g1,TRINITY_DN1253_c0_g2,TRINITY_DN1282_c0_g2,TRINITY_DN128_c10_g3,TRINITY_DN131_c0_g1,TRINITY_DN1413_c0_g1,TRINITY_DN144_c0_g1,TRINITY_DN1489_c1_g2,TRINITY_DN1560_c7_g1,TRINITY_DN1633_c0_g1,TRINITY_DN1656_c0_g1,TRINITY_DN1684_c0_g1,TRINITY_DN1780_c0_g2,TRINITY_DN1814_c1_g1,T…
MF	GO:0005319	lipid transporter activity	13	8	21	58	0.0209071	0.611401	TRINITY_DN1635_c0_g3,TRINITY_DN1871_c0_g2,TRINITY_DN1945_c0_g1,TRINITY_DN19989_c0_g1,TRINITY_DN20169_c0_g1,TRINITY_DN20735_c0_g1,TRINITY_DN2302_c0_g1,TRINITY_DN4077_c0_g2,TRINITY_DN4753_c0_g1,TRINITY_DN5863_c0_g3,TRINITY_DN6684_c0_g1,TRINITY_DN7015_c0_g1,TRINITY_DN7494_c0_g1	TRINITY_DN1032_c4_g1,TRINITY_DN2915_c0_g1,TRINITY_DN3779_c0_g1,TRINITY_DN4320_c0_g1,TRINITY_DN462_c1_g1,TRINITY_DN551_c0_g2,TRINITY_DN60_c3_g1,TRINITY_DN689_c6_g3
BP	GO:0001079	nitrogen catabolite regulation of transcription from RNA polymerase II promoter	1	4	5	8	0.0209182	0.427525	TRINITY_DN1518_c0_g2	TRINITY_DN22962_c1_g1,TRINITY_DN338_c0_g1,TRINITY_DN754_c1_g1,TRINITY_DN769_c0_g1
BP	GO:0006272	leading strand elongation	5	0	5	8	0.0209182	0.427525	TRINITY_DN3367_c0_g1,TRINITY_DN3523_c0_g1,TRINITY_DN353_c0_g1,TRINITY_DN4055_c0_g1,TRINITY_DN909_c2_g1	-
BP	GO:0019676	ammonia assimilation cycle	3	2	5	8	0.0209182	0.427525	TRINITY_DN4332_c0_g1,TRINITY_DN5314_c0_g3,TRINITY_DN6166_c0_g1	TRINITY_DN243_c0_g1,TRINITY_DN3605_c1_g1
CC	GO:0000798	nuclear cohesin complex	5	0	5	8	0.0212288	0.310979	TRINITY_DN1247_c1_g1,TRINITY_DN2022_c1_g1,TRINITY_DN2226_c1_g1,TRINITY_DN4304_c0_g1,TRINITY_DN898_c1_g1	-
CC	GO:0008278	cohesin complex	5	0	5	8	0.0212288	0.310979	TRINITY_DN1247_c1_g1,TRINITY_DN2022_c1_g1,TRINITY_DN2226_c1_g1,TRINITY_DN4304_c0_g1,TRINITY_DN898_c1_g1	-
CC	GO:0031428	box C/D snoRNP complex	1	4	5	8	0.0212288	0.310979	TRINITY_DN391_c0_g4	TRINITY_DN227_c1_g1,TRINITY_DN2280_c0_g1,TRINITY_DN2567_c0_g1,TRINITY_DN694_c0_g1
CC	GO:0031617	NMS complex	4	1	5	8	0.0212288	0.310979	TRINITY_DN1560_c5_g1,TRINITY_DN2312_c0_g1,TRINITY_DN2640_c1_g1,TRINITY_DN3369_c0_g1	TRINITY_DN1192_c0_g1
CC	GO:0042718	yolk granule	4	1	5	8	0.0212288	0.310979	TRINITY_DN20864_c0_g1,TRINITY_DN21196_c0_g1,TRINITY_DN24329_c0_g1,TRINITY_DN5153_c0_g1	TRINITY_DN4785_c0_g1
CC	GO:0060417	yolk	4	1	5	8	0.0212288	0.310979	TRINITY_DN20864_c0_g1,TRINITY_DN21196_c0_g1,TRINITY_DN24329_c0_g1,TRINITY_DN5153_c0_g1	TRINITY_DN4785_c0_g1
MF	GO:1990837	sequence-specific double-stranded DNA binding	27	18	45	144	0.0212494	0.611401	TRINITY_DN1279_c1_g1,TRINITY_DN1999_c0_g2,TRINITY_DN2022_c1_g1,TRINITY_DN20742_c0_g1,TRINITY_DN20951_c0_g1,TRINITY_DN21984_c0_g1,TRINITY_DN2226_c1_g1,TRINITY_DN22958_c0_g1,TRINITY_DN22978_c0_g1,TRINITY_DN2307_c1_g1,TRINITY_DN23576_c0_g1,TRINITY_DN2388_c0_g1,TRINITY_DN256_c1_g1,TRINITY_DN2853_c1_g1,TRINITY_DN2954_c1_g1,TRINITY_DN2954_c1_g2,TRINITY_DN2954_c1_g5,TRINITY_DN2954_c1_g6,TRINITY_DN3172_c…	TRINITY_DN1560_c7_g1,TRINITY_DN1633_c0_g1,TRINITY_DN1922_c0_g2,TRINITY_DN2047_c2_g1,TRINITY_DN22962_c1_g1,TRINITY_DN2703_c0_g1,TRINITY_DN2734_c0_g3,TRINITY_DN305_c1_g1,TRINITY_DN338_c0_g1,TRINITY_DN384_c6_g1,TRINITY_DN398_c0_g1,TRINITY_DN438_c0_g2,TRINITY_DN4583_c1_g1,TRINITY_DN606_c0_g1,TRINITY_DN7057_c0_g2,TRINITY_DN754_c1_g1,TRINITY_DN891_c0_g1,TRINITY_DN899_c1_g3
CC	GO:0005740	mitochondrial envelope	83	54	137	500	0.0212577	0.310979	TRINITY_DN10382_c0_g1,TRINITY_DN10885_c1_g1,TRINITY_DN1129_c0_g1,TRINITY_DN11455_c0_g1,TRINITY_DN11559_c0_g1,TRINITY_DN11877_c0_g1,TRINITY_DN11983_c0_g1,TRINITY_DN12132_c1_g1,TRINITY_DN12613_c0_g1,TRINITY_DN13234_c0_g2,TRINITY_DN14360_c1_g1,TRINITY_DN15268_c0_g1,TRINITY_DN15767_c0_g1,TRINITY_DN15928_c0_g1,TRINITY_DN1635_c0_g3,TRINITY_DN17269_c0_g1,TRINITY_DN18131_c0_g1,TRINITY_DN18951_c0_g1,TRINI…	TRINITY_DN1046_c0_g1,TRINITY_DN1119_c0_g1,TRINITY_DN1135_c0_g1,TRINITY_DN1184_c0_g1,TRINITY_DN1208_c0_g1,TRINITY_DN1350_c0_g1,TRINITY_DN1417_c0_g2,TRINITY_DN1549_c0_g2,TRINITY_DN1550_c0_g2,TRINITY_DN1604_c3_g3,TRINITY_DN1613_c0_g1,TRINITY_DN164_c1_g1,TRINITY_DN1712_c10_g1,TRINITY_DN1780_c0_g1,TRINITY_DN1780_c0_g2,TRINITY_DN1807_c1_g1,TRINITY_DN1849_c0_g2,TRINITY_DN1938_c0_g1,TRINITY_DN193_c2_g4,T…
MF	GO:0003906	DNA-(apurinic or apyrimidinic site) endonuclease activity	4	1	5	8	0.0214796	0.611401	TRINITY_DN1397_c2_g1,TRINITY_DN178_c0_g2,TRINITY_DN2213_c0_g1,TRINITY_DN24583_c0_g1	TRINITY_DN8770_c0_g1
MF	GO:0015645	fatty acid ligase activity	4	1	5	8	0.0214796	0.611401	TRINITY_DN1871_c0_g2,TRINITY_DN1945_c0_g1,TRINITY_DN21858_c0_g1,TRINITY_DN3439_c0_g1	TRINITY_DN551_c0_g2
MF	GO:0031957	very long-chain fatty acid-CoA ligase activity	4	1	5	8	0.0214796	0.611401	TRINITY_DN1871_c0_g2,TRINITY_DN1945_c0_g1,TRINITY_DN21858_c0_g1,TRINITY_DN3439_c0_g1	TRINITY_DN551_c0_g2
BP	GO:0044818	mitotic G2/M transition checkpoint	13	1	14	35	0.0216447	0.440666	TRINITY_DN1367_c0_g1,TRINITY_DN1999_c0_g2,TRINITY_DN20951_c0_g1,TRINITY_DN2222_c0_g1,TRINITY_DN2522_c0_g2,TRINITY_DN305_c8_g3,TRINITY_DN3365_c0_g1,TRINITY_DN3367_c0_g1,TRINITY_DN3523_c0_g1,TRINITY_DN4578_c0_g1,TRINITY_DN4638_c0_g6,TRINITY_DN709_c0_g1,TRINITY_DN791_c0_g1	TRINITY_DN2984_c3_g1
BP	GO:0044107	cellular alcohol metabolic process	16	6	22	62	0.0218148	0.442421	TRINITY_DN10112_c0_g2,TRINITY_DN11877_c0_g1,TRINITY_DN11949_c0_g1,TRINITY_DN23559_c0_g1,TRINITY_DN24143_c0_g1,TRINITY_DN2460_c0_g1,TRINITY_DN25249_c0_g1,TRINITY_DN4211_c0_g1,TRINITY_DN4251_c1_g1,TRINITY_DN5079_c0_g1,TRINITY_DN5131_c0_g1,TRINITY_DN5605_c0_g1,TRINITY_DN7322_c0_g3,TRINITY_DN7485_c0_g2,TRINITY_DN797_c0_g1,TRINITY_DN8206_c0_g1	TRINITY_DN1171_c1_g1,TRINITY_DN1633_c0_g1,TRINITY_DN1684_c0_g1,TRINITY_DN2282_c0_g1,TRINITY_DN2627_c0_g1,TRINITY_DN3518_c1_g1
BP	GO:1901699	cellular response to nitrogen compound	7	10	17	45	0.02209	0.446286	TRINITY_DN1446_c0_g2,TRINITY_DN1518_c0_g2,TRINITY_DN1777_c1_g1,TRINITY_DN22029_c0_g1,TRINITY_DN2402_c1_g1,TRINITY_DN24960_c0_g1,TRINITY_DN4691_c0_g1	TRINITY_DN1119_c0_g1,TRINITY_DN1331_c5_g1,TRINITY_DN1560_c7_g1,TRINITY_DN19564_c0_g1,TRINITY_DN19564_c0_g2,TRINITY_DN22962_c1_g1,TRINITY_DN305_c1_g1,TRINITY_DN338_c0_g1,TRINITY_DN754_c1_g1,TRINITY_DN769_c0_g1
CC	GO:0098803	respiratory chain complex	18	4	22	62	0.0226415	0.325966	TRINITY_DN11559_c0_g1,TRINITY_DN18131_c0_g1,TRINITY_DN21006_c0_g1,TRINITY_DN21437_c0_g1,TRINITY_DN21630_c0_g1,TRINITY_DN21794_c1_g2,TRINITY_DN21862_c1_g1,TRINITY_DN21920_c0_g1,TRINITY_DN22200_c0_g1,TRINITY_DN22819_c0_g1,TRINITY_DN23209_c0_g1,TRINITY_DN23438_c0_g1,TRINITY_DN24686_c0_g1,TRINITY_DN25246_c0_g1,TRINITY_DN25320_c0_g1,TRINITY_DN25601_c0_g1,TRINITY_DN4547_c0_g1,TRINITY_DN9854_c0_g1	TRINITY_DN1046_c0_g1,TRINITY_DN1613_c0_g1,TRINITY_DN342_c0_g1,TRINITY_DN9_c0_g1
BP	GO:0031668	cellular response to extracellular stimulus	44	26	70	240	0.0226927	0.454975	TRINITY_DN10065_c0_g1,TRINITY_DN11531_c0_g1,TRINITY_DN1195_c0_g2,TRINITY_DN11_c3_g6,TRINITY_DN1215_c1_g2,TRINITY_DN13911_c0_g1,TRINITY_DN1446_c0_g2,TRINITY_DN1504_c3_g1,TRINITY_DN1509_c2_g1,TRINITY_DN1518_c0_g2,TRINITY_DN15767_c0_g1,TRINITY_DN15796_c0_g1,TRINITY_DN15928_c0_g1,TRINITY_DN1777_c1_g1,TRINITY_DN1866_c0_g1,TRINITY_DN18951_c0_g1,TRINITY_DN19090_c0_g1,TRINITY_DN19356_c0_g1,TRINITY_DN1993…	TRINITY_DN1018_c0_g1,TRINITY_DN1119_c0_g1,TRINITY_DN1308_c3_g1,TRINITY_DN146_c0_g2,TRINITY_DN1489_c0_g1,TRINITY_DN1549_c0_g2,TRINITY_DN1560_c7_g1,TRINITY_DN1627_c4_g3,TRINITY_DN1922_c0_g2,TRINITY_DN20147_c0_g1,TRINITY_DN2134_c0_g1,TRINITY_DN2282_c0_g1,TRINITY_DN22962_c1_g1,TRINITY_DN239_c0_g2,TRINITY_DN2627_c0_g1,TRINITY_DN2668_c0_g1,TRINITY_DN2734_c0_g3,TRINITY_DN305_c1_g1,TRINITY_DN338_c0_g1,TR…
BP	GO:0071496	cellular response to external stimulus	44	26	70	240	0.0226927	0.454975	TRINITY_DN10065_c0_g1,TRINITY_DN11531_c0_g1,TRINITY_DN1195_c0_g2,TRINITY_DN11_c3_g6,TRINITY_DN1215_c1_g2,TRINITY_DN13911_c0_g1,TRINITY_DN1446_c0_g2,TRINITY_DN1504_c3_g1,TRINITY_DN1509_c2_g1,TRINITY_DN1518_c0_g2,TRINITY_DN15767_c0_g1,TRINITY_DN15796_c0_g1,TRINITY_DN15928_c0_g1,TRINITY_DN1777_c1_g1,TRINITY_DN1866_c0_g1,TRINITY_DN18951_c0_g1,TRINITY_DN19090_c0_g1,TRINITY_DN19356_c0_g1,TRINITY_DN1993…	TRINITY_DN1018_c0_g1,TRINITY_DN1119_c0_g1,TRINITY_DN1308_c3_g1,TRINITY_DN146_c0_g2,TRINITY_DN1489_c0_g1,TRINITY_DN1549_c0_g2,TRINITY_DN1560_c7_g1,TRINITY_DN1627_c4_g3,TRINITY_DN1922_c0_g2,TRINITY_DN20147_c0_g1,TRINITY_DN2134_c0_g1,TRINITY_DN2282_c0_g1,TRINITY_DN22962_c1_g1,TRINITY_DN239_c0_g2,TRINITY_DN2627_c0_g1,TRINITY_DN2668_c0_g1,TRINITY_DN2734_c0_g3,TRINITY_DN305_c1_g1,TRINITY_DN338_c0_g1,TR…
BP	GO:0034644	cellular response to UV	10	3	13	32	0.023102	0.461428	TRINITY_DN1094_c0_g1,TRINITY_DN1446_c0_g2,TRINITY_DN1462_c1_g1,TRINITY_DN3090_c1_g1,TRINITY_DN3367_c0_g1,TRINITY_DN4055_c0_g1,TRINITY_DN496_c1_g1,TRINITY_DN7322_c0_g3,TRINITY_DN909_c2_g1,TRINITY_DN961_c0_g1	TRINITY_DN1229_c0_g1,TRINITY_DN3605_c0_g1,TRINITY_DN714_c0_g1
BP	GO:1901607	alpha-amino acid biosynthetic process	31	21	52	172	0.0237731	0.47304	TRINITY_DN11116_c0_g1,TRINITY_DN15204_c0_g1,TRINITY_DN15672_c0_g1,TRINITY_DN15928_c0_g1,TRINITY_DN18086_c0_g1,TRINITY_DN1876_c1_g2,TRINITY_DN20901_c0_g1,TRINITY_DN20967_c0_g1,TRINITY_DN21018_c0_g1,TRINITY_DN21823_c0_g1,TRINITY_DN21945_c0_g1,TRINITY_DN23168_c0_g1,TRINITY_DN24347_c0_g1,TRINITY_DN2715_c0_g1,TRINITY_DN285_c1_g1,TRINITY_DN3394_c1_g1,TRINITY_DN3552_c0_g1,TRINITY_DN4018_c0_g1,TRINITY_DN…	TRINITY_DN1047_c0_g1,TRINITY_DN144_c0_g1,TRINITY_DN1656_c0_g1,TRINITY_DN1780_c0_g2,TRINITY_DN2233_c0_g1,TRINITY_DN243_c0_g1,TRINITY_DN3311_c0_g1,TRINITY_DN357_c1_g2,TRINITY_DN3605_c1_g1,TRINITY_DN379_c0_g1,TRINITY_DN42_c4_g2,TRINITY_DN4886_c0_g1,TRINITY_DN564_c0_g1,TRINITY_DN5_c0_g2,TRINITY_DN5_c0_g3,TRINITY_DN685_c0_g2,TRINITY_DN782_c0_g3,TRINITY_DN7_c0_g1,TRINITY_DN804_c0_g1,TRINITY_DN884_c1_g2…
BP	GO:0044773	mitotic DNA damage checkpoint	15	1	16	42	0.0239306	0.474384	TRINITY_DN1367_c0_g1,TRINITY_DN1446_c0_g2,TRINITY_DN1742_c0_g1,TRINITY_DN21984_c0_g1,TRINITY_DN2222_c0_g1,TRINITY_DN2236_c2_g1,TRINITY_DN22948_c0_g1,TRINITY_DN305_c8_g3,TRINITY_DN3523_c0_g1,TRINITY_DN4578_c0_g1,TRINITY_DN4638_c0_g6,TRINITY_DN4691_c0_g1,TRINITY_DN709_c0_g1,TRINITY_DN791_c0_g1,TRINITY_DN961_c0_g1	TRINITY_DN2984_c3_g1
BP	GO:0045143	homologous chromosome segregation	18	5	23	66	0.0240258	0.474488	TRINITY_DN117_c0_g1,TRINITY_DN1560_c5_g1,TRINITY_DN2312_c0_g1,TRINITY_DN231_c2_g1,TRINITY_DN256_c1_g1,TRINITY_DN2640_c1_g1,TRINITY_DN3032_c0_g1,TRINITY_DN3040_c1_g1,TRINITY_DN3335_c0_g1,TRINITY_DN3369_c0_g1,TRINITY_DN38_c0_g2,TRINITY_DN4467_c0_g1,TRINITY_DN4467_c0_g3,TRINITY_DN5894_c0_g2,TRINITY_DN872_c0_g1,TRINITY_DN8919_c0_g2,TRINITY_DN898_c1_g1,TRINITY_DN93_c2_g1	TRINITY_DN1192_c0_g1,TRINITY_DN1498_c0_g1,TRINITY_DN1766_c0_g1,TRINITY_DN19564_c0_g1,TRINITY_DN19564_c0_g2
CC	GO:0009295	nucleoid	11	8	19	52	0.0240424	0.335483	TRINITY_DN10065_c0_g1,TRINITY_DN15268_c0_g1,TRINITY_DN20754_c0_g1,TRINITY_DN21823_c0_g1,TRINITY_DN21945_c0_g1,TRINITY_DN22958_c0_g1,TRINITY_DN23229_c0_g1,TRINITY_DN2990_c0_g2,TRINITY_DN3314_c1_g1,TRINITY_DN7600_c0_g2,TRINITY_DN8285_c0_g1	TRINITY_DN12656_c0_g1,TRINITY_DN1314_c0_g1,TRINITY_DN1365_c0_g1,TRINITY_DN2862_c0_g1,TRINITY_DN4583_c1_g1,TRINITY_DN4766_c0_g1,TRINITY_DN782_c0_g3,TRINITY_DN888_c0_g1
CC	GO:0042645	mitochondrial nucleoid	11	8	19	52	0.0240424	0.335483	TRINITY_DN10065_c0_g1,TRINITY_DN15268_c0_g1,TRINITY_DN20754_c0_g1,TRINITY_DN21823_c0_g1,TRINITY_DN21945_c0_g1,TRINITY_DN22958_c0_g1,TRINITY_DN23229_c0_g1,TRINITY_DN2990_c0_g2,TRINITY_DN3314_c1_g1,TRINITY_DN7600_c0_g2,TRINITY_DN8285_c0_g1	TRINITY_DN12656_c0_g1,TRINITY_DN1314_c0_g1,TRINITY_DN1365_c0_g1,TRINITY_DN2862_c0_g1,TRINITY_DN4583_c1_g1,TRINITY_DN4766_c0_g1,TRINITY_DN782_c0_g3,TRINITY_DN888_c0_g1
MF	GO:0015171	amino acid transmembrane transporter activity	5	8	13	32	0.0242607	0.618821	TRINITY_DN4074_c0_g1,TRINITY_DN4426_c0_g1,TRINITY_DN4687_c0_g1,TRINITY_DN5167_c0_g1,TRINITY_DN7075_c0_g1	TRINITY_DN1254_c0_g1,TRINITY_DN1320_c0_g1,TRINITY_DN1780_c0_g2,TRINITY_DN23023_c0_g1,TRINITY_DN24176_c0_g1,TRINITY_DN2752_c4_g1,TRINITY_DN499_c0_g1,TRINITY_DN5625_c0_g1
MF	GO:0016787	hydrolase activity	245	110	355	1385	0.0250499	0.618821	TRINITY_DN1004_c0_g1,TRINITY_DN1045_c1_g2,TRINITY_DN10885_c0_g1,TRINITY_DN1094_c0_g1,TRINITY_DN11167_c0_g2,TRINITY_DN11249_c0_g2,TRINITY_DN11531_c0_g1,TRINITY_DN11617_c0_g2,TRINITY_DN1191_c0_g1,TRINITY_DN11951_c0_g1,TRINITY_DN11_c3_g6,TRINITY_DN12108_c0_g2,TRINITY_DN12166_c0_g1,TRINITY_DN1242_c0_g1,TRINITY_DN12562_c0_g1,TRINITY_DN12613_c0_g1,TRINITY_DN1270_c0_g1,TRINITY_DN1279_c1_g1,TRINITY_DN131…	TRINITY_DN1018_c0_g1,TRINITY_DN1022_c0_g1,TRINITY_DN1032_c4_g1,TRINITY_DN1048_c0_g1,TRINITY_DN1055_c1_g3,TRINITY_DN1060_c4_g1,TRINITY_DN106_c1_g1,TRINITY_DN1202_c3_g1,TRINITY_DN1207_c2_g1,TRINITY_DN1208_c0_g1,TRINITY_DN1229_c0_g1,TRINITY_DN1282_c0_g2,TRINITY_DN131_c0_g1,TRINITY_DN131_c0_g3,TRINITY_DN1331_c5_g1,TRINITY_DN134_c2_g3,TRINITY_DN134_c2_g4,TRINITY_DN1350_c0_g1,TRINITY_DN1417_c0_g2,TRINI…
BP	GO:0009237	siderophore metabolic process	2	4	6	11	0.0255248	0.489331	TRINITY_DN1215_c1_g2,TRINITY_DN4211_c0_g1	TRINITY_DN1102_c0_g2,TRINITY_DN1316_c0_g3,TRINITY_DN19943_c0_g1,TRINITY_DN2282_c0_g1
BP	GO:0032206	positive regulation of telomere maintenance	4	2	6	11	0.0255248	0.489331	TRINITY_DN1637_c1_g1,TRINITY_DN3115_c1_g1,TRINITY_DN4713_c0_g1,TRINITY_DN4713_c0_g3	TRINITY_DN1981_c1_g4,TRINITY_DN765_c0_g1
BP	GO:0032212	positive regulation of telomere maintenance via telomerase	4	2	6	11	0.0255248	0.489331	TRINITY_DN1637_c1_g1,TRINITY_DN3115_c1_g1,TRINITY_DN4713_c0_g1,TRINITY_DN4713_c0_g3	TRINITY_DN1981_c1_g4,TRINITY_DN765_c0_g1
BP	GO:0061780	mitotic cohesin loading	6	0	6	11	0.0255248	0.489331	TRINITY_DN1247_c1_g1,TRINITY_DN2022_c1_g1,TRINITY_DN2226_c1_g1,TRINITY_DN3115_c1_g1,TRINITY_DN4304_c0_g1,TRINITY_DN898_c1_g1	-
BP	GO:0070987	error-free translesion synthesis	5	1	6	11	0.0255248	0.489331	TRINITY_DN1780_c2_g1,TRINITY_DN20822_c0_g1,TRINITY_DN22092_c0_g1,TRINITY_DN2636_c0_g1,TRINITY_DN4032_c0_g1	TRINITY_DN197_c2_g1
BP	GO:0071921	cohesin loading	6	0	6	11	0.0255248	0.489331	TRINITY_DN1247_c1_g1,TRINITY_DN2022_c1_g1,TRINITY_DN2226_c1_g1,TRINITY_DN3115_c1_g1,TRINITY_DN4304_c0_g1,TRINITY_DN898_c1_g1	-
BP	GO:1904358	positive regulation of telomere maintenance via telomere lengthening	4	2	6	11	0.0255248	0.489331	TRINITY_DN1637_c1_g1,TRINITY_DN3115_c1_g1,TRINITY_DN4713_c0_g1,TRINITY_DN4713_c0_g3	TRINITY_DN1981_c1_g4,TRINITY_DN765_c0_g1
BP	GO:0009117	nucleotide metabolic process	74	26	100	358	0.0255389	0.489331	TRINITY_DN1004_c0_g1,TRINITY_DN10065_c0_g1,TRINITY_DN10382_c0_g1,TRINITY_DN11559_c0_g1,TRINITY_DN14360_c1_g1,TRINITY_DN15268_c0_g1,TRINITY_DN15360_c0_g1,TRINITY_DN15767_c0_g1,TRINITY_DN15796_c0_g1,TRINITY_DN1705_c0_g1,TRINITY_DN18131_c0_g1,TRINITY_DN19304_c0_g1,TRINITY_DN19934_c0_g1,TRINITY_DN19997_c0_g1,TRINITY_DN20046_c0_g1,TRINITY_DN20754_c0_g1,TRINITY_DN2079_c0_g1,TRINITY_DN20906_c0_g1,TRINIT…	TRINITY_DN1046_c0_g1,TRINITY_DN12014_c0_g2,TRINITY_DN1253_c0_g2,TRINITY_DN1282_c0_g2,TRINITY_DN1365_c0_g1,TRINITY_DN141_c6_g1,TRINITY_DN1483_c0_g2,TRINITY_DN1560_c1_g1,TRINITY_DN1560_c7_g1,TRINITY_DN1613_c0_g1,TRINITY_DN1849_c0_g2,TRINITY_DN20021_c0_g1,TRINITY_DN20766_c0_g1,TRINITY_DN22_c0_g1,TRINITY_DN237_c7_g1,TRINITY_DN239_c0_g2,TRINITY_DN342_c0_g1,TRINITY_DN39_c0_g3,TRINITY_DN413_c0_g1,TRINIT…
BP	GO:0006753	nucleoside phosphate metabolic process	75	26	101	362	0.0256762	0.489331	TRINITY_DN1004_c0_g1,TRINITY_DN10065_c0_g1,TRINITY_DN10382_c0_g1,TRINITY_DN11531_c0_g1,TRINITY_DN11559_c0_g1,TRINITY_DN14360_c1_g1,TRINITY_DN15268_c0_g1,TRINITY_DN15360_c0_g1,TRINITY_DN15767_c0_g1,TRINITY_DN15796_c0_g1,TRINITY_DN1705_c0_g1,TRINITY_DN18131_c0_g1,TRINITY_DN19304_c0_g1,TRINITY_DN19934_c0_g1,TRINITY_DN19997_c0_g1,TRINITY_DN20046_c0_g1,TRINITY_DN20754_c0_g1,TRINITY_DN2079_c0_g1,TRINIT…	TRINITY_DN1046_c0_g1,TRINITY_DN12014_c0_g2,TRINITY_DN1253_c0_g2,TRINITY_DN1282_c0_g2,TRINITY_DN1365_c0_g1,TRINITY_DN141_c6_g1,TRINITY_DN1483_c0_g2,TRINITY_DN1560_c1_g1,TRINITY_DN1560_c7_g1,TRINITY_DN1613_c0_g1,TRINITY_DN1849_c0_g2,TRINITY_DN20021_c0_g1,TRINITY_DN20766_c0_g1,TRINITY_DN22_c0_g1,TRINITY_DN237_c7_g1,TRINITY_DN239_c0_g2,TRINITY_DN342_c0_g1,TRINITY_DN39_c0_g3,TRINITY_DN413_c0_g1,TRINIT…
BP	GO:0000076	DNA replication checkpoint	14	1	15	39	0.025891	0.489331	TRINITY_DN1367_c0_g1,TRINITY_DN138_c3_g2,TRINITY_DN1999_c0_g2,TRINITY_DN20951_c0_g1,TRINITY_DN2222_c0_g1,TRINITY_DN2522_c0_g2,TRINITY_DN305_c8_g3,TRINITY_DN3365_c0_g1,TRINITY_DN3367_c0_g1,TRINITY_DN3523_c0_g1,TRINITY_DN4578_c0_g1,TRINITY_DN4638_c0_g6,TRINITY_DN709_c0_g1,TRINITY_DN791_c0_g1	TRINITY_DN2984_c3_g1
BP	GO:0015718	monocarboxylic acid transport	10	5	15	39	0.025891	0.489331	TRINITY_DN1871_c0_g2,TRINITY_DN1945_c0_g1,TRINITY_DN19989_c0_g1,TRINITY_DN20296_c0_g1,TRINITY_DN23737_c0_g1,TRINITY_DN25201_c0_g1,TRINITY_DN4077_c0_g2,TRINITY_DN425_c0_g2,TRINITY_DN7494_c0_g1,TRINITY_DN9839_c0_g1	TRINITY_DN2752_c0_g3,TRINITY_DN2752_c4_g1,TRINITY_DN4463_c0_g2,TRINITY_DN551_c0_g2,TRINITY_DN776_c1_g1
BP	GO:0030968	endoplasmic reticulum unfolded protein response	11	4	15	39	0.025891	0.489331	TRINITY_DN1242_c0_g1,TRINITY_DN193_c2_g3,TRINITY_DN2168_c0_g2,TRINITY_DN4819_c1_g1,TRINITY_DN5638_c0_g2,TRINITY_DN697_c2_g2,TRINITY_DN7506_c0_g1,TRINITY_DN780_c0_g1,TRINITY_DN8802_c0_g1,TRINITY_DN9147_c0_g3,TRINITY_DN9877_c3_g1	TRINITY_DN398_c0_g1,TRINITY_DN4351_c0_g3,TRINITY_DN754_c1_g1,TRINITY_DN899_c1_g3
CC	GO:0031983	vesicle lumen	5	1	6	11	0.0259474	0.35658	TRINITY_DN20864_c0_g1,TRINITY_DN21196_c0_g1,TRINITY_DN24329_c0_g1,TRINITY_DN5153_c0_g1,TRINITY_DN6178_c0_g1	TRINITY_DN4785_c0_g1
BP	GO:0009063	cellular amino acid catabolic process	23	11	34	106	0.0263772	0.49674	TRINITY_DN10065_c0_g1,TRINITY_DN12108_c0_g2,TRINITY_DN15204_c0_g1,TRINITY_DN15672_c0_g1,TRINITY_DN15767_c0_g1,TRINITY_DN15928_c0_g1,TRINITY_DN17254_c0_g1,TRINITY_DN18262_c0_g1,TRINITY_DN19783_c0_g1,TRINITY_DN19881_c0_g1,TRINITY_DN21884_c0_g1,TRINITY_DN25288_c0_g1,TRINITY_DN3314_c1_g1,TRINITY_DN3552_c0_g1,TRINITY_DN4774_c0_g2,TRINITY_DN5129_c0_g1,TRINITY_DN5375_c0_g1,TRINITY_DN5680_c0_g1,TRINITY_D…	TRINITY_DN1108_c0_g1,TRINITY_DN1314_c0_g1,TRINITY_DN131_c0_g1,TRINITY_DN131_c0_g3,TRINITY_DN1656_c0_g1,TRINITY_DN2862_c0_g1,TRINITY_DN452_c1_g2,TRINITY_DN4886_c0_g1,TRINITY_DN561_c1_g2,TRINITY_DN685_c0_g2,TRINITY_DN884_c1_g2
CC	GO:1990707	nuclear subtelomeric heterochromatin	7	4	11	26	0.0265255	0.359085	TRINITY_DN1247_c1_g1,TRINITY_DN1388_c0_g2,TRINITY_DN1836_c1_g1,TRINITY_DN20758_c0_g1,TRINITY_DN3203_c1_g1,TRINITY_DN427_c0_g1,TRINITY_DN6332_c0_g1	TRINITY_DN1691_c0_g2,TRINITY_DN1766_c0_g1,TRINITY_DN19564_c0_g1,TRINITY_DN19564_c0_g2
BP	GO:0034641	cellular nitrogen compound metabolic process	487	206	693	2815	0.0268073	0.503043	TRINITY_DN10027_c0_g1,TRINITY_DN1002_c1_g1,TRINITY_DN1004_c0_g1,TRINITY_DN10065_c0_g1,TRINITY_DN10382_c0_g1,TRINITY_DN1045_c1_g2,TRINITY_DN1060_c2_g1,TRINITY_DN10838_c0_g1,TRINITY_DN10885_c1_g1,TRINITY_DN1094_c0_g1,TRINITY_DN1098_c1_g2,TRINITY_DN11170_c0_g1,TRINITY_DN11194_c0_g1,TRINITY_DN1138_c0_g1,TRINITY_DN11531_c0_g1,TRINITY_DN11541_c0_g1,TRINITY_DN11559_c0_g1,TRINITY_DN1168_c0_g2,TRINITY_DN1…	TRINITY_DN1046_c0_g1,TRINITY_DN1060_c4_g1,TRINITY_DN1119_c0_g1,TRINITY_DN1135_c0_g1,TRINITY_DN1171_c0_g1,TRINITY_DN1173_c4_g1,TRINITY_DN1193_c1_g2,TRINITY_DN12014_c0_g2,TRINITY_DN1207_c2_g1,TRINITY_DN1208_c0_g1,TRINITY_DN120_c0_g1,TRINITY_DN1213_c0_g1,TRINITY_DN1229_c0_g1,TRINITY_DN1253_c0_g2,TRINITY_DN12656_c0_g1,TRINITY_DN1282_c0_g2,TRINITY_DN1305_c0_g1,TRINITY_DN1308_c1_g2,TRINITY_DN1308_c3_g1…
BP	GO:0031055	chromatin remodeling at centromere	9	1	10	23	0.0270707	0.506184	TRINITY_DN24115_c0_g1,TRINITY_DN310_c5_g1,TRINITY_DN3203_c1_g1,TRINITY_DN3523_c0_g1,TRINITY_DN3784_c0_g1,TRINITY_DN4467_c0_g1,TRINITY_DN4467_c0_g3,TRINITY_DN872_c0_g1,TRINITY_DN93_c2_g1	TRINITY_DN1331_c5_g1
MF	GO:0016627	oxidoreductase activity, acting on the CH-CH group of donors	10	5	15	39	0.0272907	0.618821	TRINITY_DN18738_c0_g2,TRINITY_DN20326_c0_g1,TRINITY_DN21006_c0_g1,TRINITY_DN24208_c0_g1,TRINITY_DN25246_c0_g1,TRINITY_DN4086_c0_g2,TRINITY_DN4416_c0_g1,TRINITY_DN5106_c0_g1,TRINITY_DN5605_c1_g1,TRINITY_DN6284_c0_g2	TRINITY_DN1230_c0_g1,TRINITY_DN1483_c0_g2,TRINITY_DN1613_c0_g1,TRINITY_DN1964_c0_g1,TRINITY_DN2622_c1_g1
BP	GO:0072524	pyridine-containing compound metabolic process	23	12	35	110	0.0276241	0.509566	TRINITY_DN10065_c0_g1,TRINITY_DN13234_c0_g2,TRINITY_DN15767_c0_g1,TRINITY_DN1705_c0_g1,TRINITY_DN19934_c0_g1,TRINITY_DN19997_c0_g1,TRINITY_DN21823_c0_g1,TRINITY_DN22110_c0_g1,TRINITY_DN2337_c0_g2,TRINITY_DN24047_c0_g1,TRINITY_DN25354_c0_g1,TRINITY_DN3314_c1_g1,TRINITY_DN4118_c1_g1,TRINITY_DN5663_c0_g2,TRINITY_DN5663_c0_g3,TRINITY_DN6178_c0_g1,TRINITY_DN6579_c0_g2,TRINITY_DN6772_c0_g1,TRINITY_DN77…	TRINITY_DN141_c6_g1,TRINITY_DN1560_c1_g1,TRINITY_DN1560_c7_g1,TRINITY_DN1849_c0_g2,TRINITY_DN20021_c0_g1,TRINITY_DN237_c7_g1,TRINITY_DN39_c0_g3,TRINITY_DN42_c3_g1,TRINITY_DN42_c4_g2,TRINITY_DN4468_c0_g1,TRINITY_DN523_c0_g2,TRINITY_DN888_c0_g1
BP	GO:0045740	positive regulation of DNA replication	7	0	7	14	0.0276381	0.509566	TRINITY_DN1397_c2_g1,TRINITY_DN1999_c0_g2,TRINITY_DN22948_c0_g1,TRINITY_DN22978_c0_g1,TRINITY_DN2990_c0_g2,TRINITY_DN305_c8_g3,TRINITY_DN3365_c0_g1	-
BP	GO:0046487	glyoxylate metabolic process	3	4	7	14	0.0276381	0.509566	TRINITY_DN21823_c0_g1,TRINITY_DN8285_c0_g1,TRINITY_DN9712_c0_g1	TRINITY_DN2846_c0_g1,TRINITY_DN40_c0_g1,TRINITY_DN7_c0_g1,TRINITY_DN888_c0_g1
BP	GO:2000105	positive regulation of DNA-dependent DNA replication	7	0	7	14	0.0276381	0.509566	TRINITY_DN1397_c2_g1,TRINITY_DN1999_c0_g2,TRINITY_DN22948_c0_g1,TRINITY_DN22978_c0_g1,TRINITY_DN2990_c0_g2,TRINITY_DN305_c8_g3,TRINITY_DN3365_c0_g1	-
BP	GO:0035493	SNARE complex assembly	9	0	9	20	0.0279296	0.512013	TRINITY_DN1618_c0_g1,TRINITY_DN1976_c0_g1,TRINITY_DN23135_c0_g1,TRINITY_DN2732_c0_g1,TRINITY_DN3624_c0_g1,TRINITY_DN4205_c0_g1,TRINITY_DN785_c0_g1,TRINITY_DN834_c0_g2,TRINITY_DN9147_c0_g3	-
BP	GO:0034508	centromere complex assembly	12	2	14	36	0.0279651	0.512013	TRINITY_DN14978_c0_g1,TRINITY_DN2054_c0_g2,TRINITY_DN2091_c1_g1,TRINITY_DN310_c5_g1,TRINITY_DN3203_c1_g1,TRINITY_DN3523_c0_g1,TRINITY_DN3784_c0_g1,TRINITY_DN4467_c0_g1,TRINITY_DN4467_c0_g3,TRINITY_DN6820_c0_g1,TRINITY_DN872_c0_g1,TRINITY_DN93_c2_g1	TRINITY_DN1192_c0_g1,TRINITY_DN1331_c5_g1
MF	GO:0004521	endoribonuclease activity	7	3	10	23	0.0282	0.618821	TRINITY_DN15575_c0_g3,TRINITY_DN21923_c0_g1,TRINITY_DN2402_c1_g1,TRINITY_DN4819_c1_g1,TRINITY_DN6521_c0_g3,TRINITY_DN689_c0_g2,TRINITY_DN9262_c0_g1	TRINITY_DN1060_c4_g1,TRINITY_DN1331_c5_g1,TRINITY_DN4351_c0_g3
BP	GO:0006591	ornithine metabolic process	4	4	8	17	0.0282405	0.515268	TRINITY_DN15672_c0_g1,TRINITY_DN2715_c0_g1,TRINITY_DN6296_c0_g1,TRINITY_DN7173_c0_g1	TRINITY_DN452_c1_g2,TRINITY_DN5_c0_g2,TRINITY_DN5_c0_g3,TRINITY_DN685_c0_g2
MF	GO:0043138	3'-5' DNA helicase activity	6	1	7	14	0.0285496	0.618821	TRINITY_DN1094_c0_g1,TRINITY_DN21984_c0_g1,TRINITY_DN3319_c0_g1,TRINITY_DN5437_c0_g1,TRINITY_DN961_c0_g1,TRINITY_DN991_c0_g2	TRINITY_DN719_c0_g1
MF	GO:0046912	transferase activity, transferring acyl groups, acyl groups converted into alkyl on transfer	2	5	7	14	0.0285496	0.618821	TRINITY_DN8206_c0_g1,TRINITY_DN9712_c0_g1	TRINITY_DN22_c0_g1,TRINITY_DN2846_c0_g1,TRINITY_DN40_c0_g1,TRINITY_DN564_c0_g1,TRINITY_DN7_c0_g1
CC	GO:0005782	peroxisomal matrix	6	2	8	17	0.0288001	0.374431	TRINITY_DN11167_c0_g2,TRINITY_DN18738_c0_g2,TRINITY_DN24295_c0_g1,TRINITY_DN3208_c0_g1,TRINITY_DN5554_c0_g1,TRINITY_DN5605_c1_g1	TRINITY_DN2846_c0_g1,TRINITY_DN40_c0_g1
CC	GO:0031907	microbody lumen	6	2	8	17	0.0288001	0.374431	TRINITY_DN11167_c0_g2,TRINITY_DN18738_c0_g2,TRINITY_DN24295_c0_g1,TRINITY_DN3208_c0_g1,TRINITY_DN5554_c0_g1,TRINITY_DN5605_c1_g1	TRINITY_DN2846_c0_g1,TRINITY_DN40_c0_g1
MF	GO:0046872	metal ion binding	182	100	282	1089	0.0290433	0.618821	TRINITY_DN1002_c1_g1,TRINITY_DN10885_c0_g1,TRINITY_DN10955_c0_g1,TRINITY_DN1129_c0_g1,TRINITY_DN11506_c0_g1,TRINITY_DN11541_c0_g1,TRINITY_DN1191_c0_g1,TRINITY_DN11943_c0_g1,TRINITY_DN11949_c0_g1,TRINITY_DN11951_c0_g1,TRINITY_DN1270_c0_g1,TRINITY_DN1289_c2_g1,TRINITY_DN13176_c0_g1,TRINITY_DN13176_c0_g2,TRINITY_DN13323_c0_g1,TRINITY_DN1397_c2_g1,TRINITY_DN14360_c1_g1,TRINITY_DN1462_c1_g1,TRINITY_DN…	TRINITY_DN1119_c0_g1,TRINITY_DN1120_c0_g1,TRINITY_DN1171_c1_g1,TRINITY_DN1173_c4_g1,TRINITY_DN1202_c3_g1,TRINITY_DN1207_c2_g1,TRINITY_DN1208_c0_g1,TRINITY_DN1229_c0_g1,TRINITY_DN1253_c0_g2,TRINITY_DN1308_c3_g1,TRINITY_DN1331_c5_g1,TRINITY_DN140_c0_g2,TRINITY_DN144_c0_g1,TRINITY_DN1550_c0_g2,TRINITY_DN1560_c2_g2,TRINITY_DN1560_c7_g1,TRINITY_DN159_c1_g3,TRINITY_DN1604_c3_g3,TRINITY_DN1613_c0_g1,TRI…
MF	GO:0008514	organic anion transmembrane transporter activity	14	15	29	88	0.0290563	0.618821	TRINITY_DN11455_c0_g1,TRINITY_DN20296_c0_g1,TRINITY_DN21899_c0_g1,TRINITY_DN23737_c0_g1,TRINITY_DN4074_c0_g1,TRINITY_DN4077_c0_g2,TRINITY_DN4426_c0_g1,TRINITY_DN4687_c0_g1,TRINITY_DN4821_c0_g1,TRINITY_DN4922_c0_g1,TRINITY_DN5167_c0_g1,TRINITY_DN7075_c0_g1,TRINITY_DN911_c1_g1,TRINITY_DN9839_c0_g1	TRINITY_DN1184_c0_g1,TRINITY_DN1254_c0_g1,TRINITY_DN1320_c0_g1,TRINITY_DN1780_c0_g2,TRINITY_DN23023_c0_g1,TRINITY_DN24176_c0_g1,TRINITY_DN2752_c4_g1,TRINITY_DN3811_c0_g2,TRINITY_DN39_c0_g1,TRINITY_DN499_c0_g1,TRINITY_DN505_c2_g2,TRINITY_DN5625_c0_g1,TRINITY_DN776_c1_g1,TRINITY_DN884_c1_g1,TRINITY_DN961_c1_g2
MF	GO:0004527	exonuclease activity	16	1	17	46	0.0291814	0.618821	TRINITY_DN11531_c0_g1,TRINITY_DN1270_c0_g1,TRINITY_DN1462_c1_g1,TRINITY_DN1522_c4_g1,TRINITY_DN178_c0_g2,TRINITY_DN1880_c0_g1,TRINITY_DN20822_c0_g1,TRINITY_DN2213_c0_g1,TRINITY_DN2466_c0_g1,TRINITY_DN2871_c0_g1,TRINITY_DN3523_c0_g1,TRINITY_DN353_c0_g1,TRINITY_DN4138_c0_g1,TRINITY_DN791_c0_g1,TRINITY_DN889_c0_g1,TRINITY_DN934_c1_g2	TRINITY_DN3605_c0_g1
CC	GO:0032040	small-subunit processome	6	15	21	60	0.0298208	0.374431	TRINITY_DN19290_c0_g1,TRINITY_DN19383_c0_g1,TRINITY_DN20007_c0_g1,TRINITY_DN20948_c0_g1,TRINITY_DN25712_c0_g1,TRINITY_DN391_c0_g4	TRINITY_DN120_c0_g1,TRINITY_DN1213_c0_g1,TRINITY_DN1305_c0_g1,TRINITY_DN160_c0_g2,TRINITY_DN227_c1_g1,TRINITY_DN2280_c0_g1,TRINITY_DN2651_c0_g1,TRINITY_DN3784_c1_g1,TRINITY_DN446_c1_g1,TRINITY_DN5076_c0_g1,TRINITY_DN51_c2_g4,TRINITY_DN51_c2_g8,TRINITY_DN541_c1_g1,TRINITY_DN639_c1_g2,TRINITY_DN694_c0_g1
BP	GO:0000480	endonucleolytic cleavage in 5'-ETS of tricistronic rRNA transcript (SSU-rRNA, 5.8S rRNA, LSU-rRNA)	2	11	13	33	0.0301389	0.526917	TRINITY_DN21898_c0_g1,TRINITY_DN21923_c0_g1	TRINITY_DN1060_c4_g1,TRINITY_DN120_c0_g1,TRINITY_DN1213_c0_g1,TRINITY_DN1583_c6_g1,TRINITY_DN3784_c1_g1,TRINITY_DN446_c1_g1,TRINITY_DN51_c2_g4,TRINITY_DN51_c2_g8,TRINITY_DN541_c1_g1,TRINITY_DN553_c0_g1,TRINITY_DN694_c0_g1
BP	GO:0046785	microtubule polymerization	13	0	13	33	0.0301389	0.526917	TRINITY_DN1560_c5_g1,TRINITY_DN1817_c0_g1,TRINITY_DN2154_c0_g1,TRINITY_DN2312_c0_g1,TRINITY_DN235_c1_g1,TRINITY_DN24058_c0_g1,TRINITY_DN2580_c0_g1,TRINITY_DN2640_c1_g1,TRINITY_DN3040_c1_g1,TRINITY_DN3335_c0_g1,TRINITY_DN3369_c0_g1,TRINITY_DN5894_c0_g2,TRINITY_DN8617_c0_g1	-
BP	GO:0071417	cellular response to organonitrogen compound	6	7	13	33	0.0301389	0.526917	TRINITY_DN1446_c0_g2,TRINITY_DN1518_c0_g2,TRINITY_DN1777_c1_g1,TRINITY_DN22029_c0_g1,TRINITY_DN24960_c0_g1,TRINITY_DN4691_c0_g1	TRINITY_DN1119_c0_g1,TRINITY_DN1560_c7_g1,TRINITY_DN22962_c1_g1,TRINITY_DN305_c1_g1,TRINITY_DN338_c0_g1,TRINITY_DN754_c1_g1,TRINITY_DN769_c0_g1
BP	GO:0006102	isocitrate metabolic process	2	2	4	6	0.030178	0.526917	TRINITY_DN21823_c0_g1,TRINITY_DN8285_c0_g1	TRINITY_DN782_c0_g3,TRINITY_DN888_c0_g1
BP	GO:0006105	succinate metabolic process	2	2	4	6	0.030178	0.526917	TRINITY_DN21006_c0_g1,TRINITY_DN25246_c0_g1	TRINITY_DN1108_c0_g1,TRINITY_DN1613_c0_g1
BP	GO:0010634	positive regulation of epithelial cell migration	3	1	4	6	0.030178	0.526917	TRINITY_DN23229_c0_g1,TRINITY_DN24960_c0_g1,TRINITY_DN6178_c0_g1	TRINITY_DN1560_c7_g1
BP	GO:0019343	cysteine biosynthetic process via cystathionine	2	2	4	6	0.030178	0.526917	TRINITY_DN11116_c0_g1,TRINITY_DN20967_c0_g1	TRINITY_DN3311_c0_g1,TRINITY_DN804_c0_g1
BP	GO:0048598	embryonic morphogenesis	3	1	4	6	0.030178	0.526917	TRINITY_DN3934_c0_g2,TRINITY_DN6178_c0_g1,TRINITY_DN7069_c0_g1	TRINITY_DN1119_c0_g1
BP	GO:0061392	regulation of transcription from RNA polymerase II promoter in response to osmotic stress	0	4	4	6	0.030178	0.526917	-	TRINITY_DN2734_c0_g3,TRINITY_DN384_c6_g1,TRINITY_DN754_c1_g1,TRINITY_DN891_c0_g1
BP	GO:0061393	positive regulation of transcription from RNA polymerase II promoter in response to osmotic stress	0	4	4	6	0.030178	0.526917	-	TRINITY_DN2734_c0_g3,TRINITY_DN384_c6_g1,TRINITY_DN754_c1_g1,TRINITY_DN891_c0_g1
BP	GO:0070198	protein localization to chromosome, telomeric region	4	0	4	6	0.030178	0.526917	TRINITY_DN305_c8_g3,TRINITY_DN354_c0_g1,TRINITY_DN4207_c0_g1,TRINITY_DN4637_c0_g1	-
BP	GO:0071630	nuclear protein quality control by the ubiquitin-proteasome system	2	2	4	6	0.030178	0.526917	TRINITY_DN1129_c0_g1,TRINITY_DN19842_c0_g1	TRINITY_DN1491_c0_g1,TRINITY_DN1807_c1_g1
BP	GO:1903460	mitotic DNA replication leading strand elongation	4	0	4	6	0.030178	0.526917	TRINITY_DN3367_c0_g1,TRINITY_DN3523_c0_g1,TRINITY_DN4055_c0_g1,TRINITY_DN909_c2_g1	-
CC	GO:0005663	DNA replication factor C complex	4	0	4	6	0.030549	0.374431	TRINITY_DN3367_c0_g1,TRINITY_DN4055_c0_g1,TRINITY_DN496_c1_g1,TRINITY_DN909_c2_g1	-
CC	GO:0005824	outer plaque of spindle pole body	4	0	4	6	0.030549	0.374431	TRINITY_DN2154_c0_g1,TRINITY_DN235_c1_g1,TRINITY_DN24058_c0_g1,TRINITY_DN5625_c2_g2	-
CC	GO:0043599	nuclear DNA replication factor C complex	4	0	4	6	0.030549	0.374431	TRINITY_DN3367_c0_g1,TRINITY_DN4055_c0_g1,TRINITY_DN496_c1_g1,TRINITY_DN909_c2_g1	-
CC	GO:0097042	extrinsic component of fungal-type vacuolar membrane	4	0	4	6	0.030549	0.374431	TRINITY_DN1787_c0_g1,TRINITY_DN4270_c0_g1,TRINITY_DN604_c2_g2,TRINITY_DN680_c0_g2	-
BP	GO:0009991	response to extracellular stimulus	45	28	73	255	0.0307209	0.532894	TRINITY_DN10065_c0_g1,TRINITY_DN11531_c0_g1,TRINITY_DN1195_c0_g2,TRINITY_DN11_c3_g6,TRINITY_DN1215_c1_g2,TRINITY_DN13911_c0_g1,TRINITY_DN1446_c0_g2,TRINITY_DN1504_c3_g1,TRINITY_DN1509_c2_g1,TRINITY_DN1518_c0_g2,TRINITY_DN15767_c0_g1,TRINITY_DN15796_c0_g1,TRINITY_DN15928_c0_g1,TRINITY_DN1777_c1_g1,TRINITY_DN1866_c0_g1,TRINITY_DN18951_c0_g1,TRINITY_DN19090_c0_g1,TRINITY_DN19356_c0_g1,TRINITY_DN1993…	TRINITY_DN1018_c0_g1,TRINITY_DN1119_c0_g1,TRINITY_DN1282_c0_g2,TRINITY_DN1308_c3_g1,TRINITY_DN146_c0_g2,TRINITY_DN1489_c0_g1,TRINITY_DN1549_c0_g2,TRINITY_DN1560_c7_g1,TRINITY_DN1627_c4_g3,TRINITY_DN1922_c0_g2,TRINITY_DN20147_c0_g1,TRINITY_DN2134_c0_g1,TRINITY_DN2282_c0_g1,TRINITY_DN22962_c1_g1,TRINITY_DN239_c0_g2,TRINITY_DN2627_c0_g1,TRINITY_DN2668_c0_g1,TRINITY_DN2734_c0_g3,TRINITY_DN305_c1_g1,T…
BP	GO:0048285	organelle fission	94	17	111	404	0.0307225	0.532894	TRINITY_DN1045_c1_g2,TRINITY_DN1083_c0_g1,TRINITY_DN11617_c0_g2,TRINITY_DN117_c0_g1,TRINITY_DN12166_c0_g1,TRINITY_DN1216_c0_g1,TRINITY_DN1247_c1_g1,TRINITY_DN1367_c0_g1,TRINITY_DN138_c3_g2,TRINITY_DN13911_c0_g1,TRINITY_DN13_c0_g1,TRINITY_DN14978_c0_g1,TRINITY_DN15338_c1_g1,TRINITY_DN1560_c5_g1,TRINITY_DN17206_c0_g1,TRINITY_DN1742_c0_g1,TRINITY_DN1817_c0_g1,TRINITY_DN1957_c1_g1,TRINITY_DN19842_c0_…	TRINITY_DN1032_c5_g1,TRINITY_DN1192_c0_g1,TRINITY_DN1498_c0_g1,TRINITY_DN1691_c0_g2,TRINITY_DN1766_c0_g1,TRINITY_DN1806_c0_g1,TRINITY_DN1807_c1_g1,TRINITY_DN189_c0_g2,TRINITY_DN19564_c0_g1,TRINITY_DN19564_c0_g2,TRINITY_DN197_c2_g1,TRINITY_DN2984_c3_g1,TRINITY_DN3674_c0_g1,TRINITY_DN3899_c0_g3,TRINITY_DN465_c1_g1,TRINITY_DN6036_c0_g2,TRINITY_DN891_c0_g1
MF	GO:0000104	succinate dehydrogenase activity	2	2	4	6	0.0308469	0.618821	TRINITY_DN21006_c0_g1,TRINITY_DN25246_c0_g1	TRINITY_DN1483_c0_g2,TRINITY_DN1613_c0_g1
MF	GO:0000400	four-way junction DNA binding	4	0	4	6	0.0308469	0.618821	TRINITY_DN22092_c0_g1,TRINITY_DN3091_c1_g1,TRINITY_DN3782_c0_g1,TRINITY_DN991_c0_g2	-
MF	GO:0001965	G-protein alpha-subunit binding	2	2	4	6	0.0308469	0.618821	TRINITY_DN1195_c0_g2,TRINITY_DN8919_c0_g2	TRINITY_DN1498_c0_g1,TRINITY_DN20147_c0_g1
MF	GO:0004448	isocitrate dehydrogenase activity	2	2	4	6	0.0308469	0.618821	TRINITY_DN21823_c0_g1,TRINITY_DN8285_c0_g1	TRINITY_DN782_c0_g3,TRINITY_DN888_c0_g1
MF	GO:0008296	3'-5'-exodeoxyribonuclease activity	3	1	4	6	0.0308469	0.618821	TRINITY_DN178_c0_g2,TRINITY_DN2213_c0_g1,TRINITY_DN3523_c0_g1	TRINITY_DN3605_c0_g1
MF	GO:0035312	5'-3' exodeoxyribonuclease activity	4	0	4	6	0.0308469	0.618821	TRINITY_DN1270_c0_g1,TRINITY_DN1462_c1_g1,TRINITY_DN1880_c0_g1,TRINITY_DN2871_c0_g1	-
BP	GO:0071495	cellular response to endogenous stimulus	16	8	24	71	0.0310151	0.536206	TRINITY_DN13323_c0_g1,TRINITY_DN1446_c0_g2,TRINITY_DN1518_c0_g2,TRINITY_DN1777_c1_g1,TRINITY_DN22029_c0_g1,TRINITY_DN24960_c0_g1,TRINITY_DN2636_c0_g1,TRINITY_DN3732_c0_g2,TRINITY_DN3803_c0_g1,TRINITY_DN38_c0_g2,TRINITY_DN4173_c1_g1,TRINITY_DN4578_c0_g1,TRINITY_DN4691_c0_g1,TRINITY_DN4713_c0_g1,TRINITY_DN4713_c0_g3,TRINITY_DN6041_c0_g1	TRINITY_DN1119_c0_g1,TRINITY_DN1560_c7_g1,TRINITY_DN1981_c1_g4,TRINITY_DN22962_c1_g1,TRINITY_DN305_c1_g1,TRINITY_DN338_c0_g1,TRINITY_DN754_c1_g1,TRINITY_DN769_c0_g1
BP	GO:0000077	DNA damage checkpoint	20	2	22	64	0.031452	0.541714	TRINITY_DN1367_c0_g1,TRINITY_DN1446_c0_g2,TRINITY_DN1742_c0_g1,TRINITY_DN19090_c0_g1,TRINITY_DN21896_c0_g1,TRINITY_DN21984_c0_g1,TRINITY_DN2222_c0_g1,TRINITY_DN2236_c2_g1,TRINITY_DN22948_c0_g1,TRINITY_DN25232_c0_g1,TRINITY_DN305_c8_g3,TRINITY_DN3523_c0_g1,TRINITY_DN4578_c0_g1,TRINITY_DN4638_c0_g6,TRINITY_DN4691_c0_g1,TRINITY_DN5638_c0_g2,TRINITY_DN709_c0_g1,TRINITY_DN791_c0_g1,TRINITY_DN961_c0_g1…	TRINITY_DN1229_c0_g1,TRINITY_DN2984_c3_g1
BP	GO:0000447	endonucleolytic cleavage in ITS1 to separate SSU-rRNA from 5.8S rRNA and LSU-rRNA from tricistronic rRNA transcript (SSU-rRNA, 5.8S rRNA, LSU-rRNA)	6	14	20	57	0.0315392	0.541714	TRINITY_DN19966_c0_g1,TRINITY_DN21201_c0_g1,TRINITY_DN21898_c0_g1,TRINITY_DN21923_c0_g1,TRINITY_DN22103_c0_g1,TRINITY_DN689_c0_g2	TRINITY_DN1060_c4_g1,TRINITY_DN120_c0_g1,TRINITY_DN1213_c0_g1,TRINITY_DN1583_c6_g1,TRINITY_DN160_c0_g2,TRINITY_DN3784_c1_g1,TRINITY_DN446_c1_g1,TRINITY_DN51_c2_g4,TRINITY_DN51_c2_g8,TRINITY_DN541_c1_g1,TRINITY_DN549_c0_g1,TRINITY_DN553_c0_g1,TRINITY_DN694_c0_g1,TRINITY_DN7057_c0_g2
MF	GO:0008483	transaminase activity	10	6	16	43	0.0316925	0.618821	TRINITY_DN15204_c0_g1,TRINITY_DN15672_c0_g1,TRINITY_DN19881_c0_g1,TRINITY_DN21018_c0_g1,TRINITY_DN3552_c0_g1,TRINITY_DN5092_c0_g1,TRINITY_DN5191_c0_g1,TRINITY_DN7832_c0_g2,TRINITY_DN9610_c0_g1,TRINITY_DN9655_c0_g1	TRINITY_DN131_c0_g1,TRINITY_DN131_c0_g3,TRINITY_DN1656_c0_g1,TRINITY_DN2573_c0_g1,TRINITY_DN379_c0_g1,TRINITY_DN685_c0_g2
MF	GO:0016769	transferase activity, transferring nitrogenous groups	10	6	16	43	0.0316925	0.618821	TRINITY_DN15204_c0_g1,TRINITY_DN15672_c0_g1,TRINITY_DN19881_c0_g1,TRINITY_DN21018_c0_g1,TRINITY_DN3552_c0_g1,TRINITY_DN5092_c0_g1,TRINITY_DN5191_c0_g1,TRINITY_DN7832_c0_g2,TRINITY_DN9610_c0_g1,TRINITY_DN9655_c0_g1	TRINITY_DN131_c0_g1,TRINITY_DN131_c0_g3,TRINITY_DN1656_c0_g1,TRINITY_DN2573_c0_g1,TRINITY_DN379_c0_g1,TRINITY_DN685_c0_g2
MF	GO:0016788	hydrolase activity, acting on ester bonds	63	27	90	320	0.0322329	0.618821	TRINITY_DN11531_c0_g1,TRINITY_DN11_c3_g6,TRINITY_DN1270_c0_g1,TRINITY_DN13176_c0_g1,TRINITY_DN13176_c0_g2,TRINITY_DN1462_c1_g1,TRINITY_DN1522_c4_g1,TRINITY_DN15575_c0_g3,TRINITY_DN15796_c0_g1,TRINITY_DN17143_c0_g1,TRINITY_DN1742_c0_g1,TRINITY_DN1759_c1_g1,TRINITY_DN178_c0_g2,TRINITY_DN18262_c0_g1,TRINITY_DN1876_c1_g2,TRINITY_DN1880_c0_g1,TRINITY_DN1915_c0_g1,TRINITY_DN1947_c0_g1,TRINITY_DN20745_c…	TRINITY_DN1060_c4_g1,TRINITY_DN1207_c2_g1,TRINITY_DN1208_c0_g1,TRINITY_DN1282_c0_g2,TRINITY_DN1331_c5_g1,TRINITY_DN1350_c0_g1,TRINITY_DN1417_c0_g2,TRINITY_DN1436_c0_g2,TRINITY_DN144_c0_g1,TRINITY_DN1857_c0_g1,TRINITY_DN19_c1_g2,TRINITY_DN20021_c0_g1,TRINITY_DN2334_c0_g3,TRINITY_DN2387_c1_g1,TRINITY_DN239_c0_g2,TRINITY_DN2435_c0_g1,TRINITY_DN2984_c3_g1,TRINITY_DN334_c8_g2,TRINITY_DN3605_c0_g1,TRIN…
BP	GO:0006520	cellular amino acid metabolic process	64	41	105	381	0.0323017	0.552664	TRINITY_DN10065_c0_g1,TRINITY_DN11116_c0_g1,TRINITY_DN1168_c0_g2,TRINITY_DN12108_c0_g2,TRINITY_DN12241_c0_g1,TRINITY_DN15204_c0_g1,TRINITY_DN15672_c0_g1,TRINITY_DN15676_c0_g1,TRINITY_DN15767_c0_g1,TRINITY_DN15928_c0_g1,TRINITY_DN17103_c0_g1,TRINITY_DN17254_c0_g1,TRINITY_DN18086_c0_g1,TRINITY_DN18262_c0_g1,TRINITY_DN1876_c1_g2,TRINITY_DN19783_c0_g1,TRINITY_DN19881_c0_g1,TRINITY_DN20901_c0_g1,TRINI…	TRINITY_DN1047_c0_g1,TRINITY_DN1108_c0_g1,TRINITY_DN12014_c0_g2,TRINITY_DN1314_c0_g1,TRINITY_DN131_c0_g1,TRINITY_DN131_c0_g3,TRINITY_DN140_c0_g2,TRINITY_DN144_c0_g1,TRINITY_DN1656_c0_g1,TRINITY_DN1780_c0_g2,TRINITY_DN2233_c0_g1,TRINITY_DN22962_c1_g1,TRINITY_DN2435_c0_g1,TRINITY_DN243_c0_g1,TRINITY_DN2573_c0_g1,TRINITY_DN2862_c0_g1,TRINITY_DN3311_c0_g1,TRINITY_DN338_c0_g1,TRINITY_DN357_c1_g2,TRINI…
BP	GO:0051346	negative regulation of hydrolase activity	10	2	12	30	0.0323864	0.552664	TRINITY_DN1957_c1_g1,TRINITY_DN20742_c0_g1,TRINITY_DN2236_c2_g1,TRINITY_DN2307_c1_g1,TRINITY_DN2954_c1_g5,TRINITY_DN3037_c0_g1,TRINITY_DN3172_c0_g2,TRINITY_DN4638_c0_g6,TRINITY_DN6178_c0_g1,TRINITY_DN7506_c0_g1	TRINITY_DN1101_c0_g1,TRINITY_DN2984_c3_g1
BP	GO:0006348	chromatin silencing at telomere	26	4	30	93	0.0329221	0.558193	TRINITY_DN1836_c1_g1,TRINITY_DN20077_c0_g1,TRINITY_DN20805_c0_g1,TRINITY_DN2086_c0_g2,TRINITY_DN21984_c0_g1,TRINITY_DN22978_c0_g1,TRINITY_DN2307_c1_g1,TRINITY_DN2465_c1_g1,TRINITY_DN2954_c1_g1,TRINITY_DN2954_c1_g2,TRINITY_DN3172_c0_g2,TRINITY_DN3203_c1_g1,TRINITY_DN3365_c0_g1,TRINITY_DN3514_c1_g1,TRINITY_DN354_c0_g1,TRINITY_DN3784_c0_g1,TRINITY_DN4207_c0_g1,TRINITY_DN4467_c0_g1,TRINITY_DN4467_c0_…	TRINITY_DN1498_c0_g1,TRINITY_DN15402_c0_g1,TRINITY_DN1766_c0_g1,TRINITY_DN266_c0_g3
BP	GO:0006643	membrane lipid metabolic process	20	10	30	93	0.0329221	0.558193	TRINITY_DN11994_c0_g1,TRINITY_DN1255_c1_g1,TRINITY_DN1476_c1_g1,TRINITY_DN1611_c0_g2,TRINITY_DN1726_c0_g2,TRINITY_DN19621_c0_g1,TRINITY_DN2374_c0_g1,TRINITY_DN24420_c0_g1,TRINITY_DN24960_c0_g1,TRINITY_DN25598_c0_g1,TRINITY_DN2641_c0_g1,TRINITY_DN313_c2_g1,TRINITY_DN4426_c0_g1,TRINITY_DN4478_c1_g1,TRINITY_DN4687_c0_g1,TRINITY_DN5331_c0_g1,TRINITY_DN685_c2_g1,TRINITY_DN790_c1_g1,TRINITY_DN7972_c0_g…	TRINITY_DN1074_c0_g1,TRINITY_DN1436_c0_g2,TRINITY_DN1627_c4_g3,TRINITY_DN209_c3_g1,TRINITY_DN21889_c0_g1,TRINITY_DN2219_c1_g1,TRINITY_DN2408_c0_g1,TRINITY_DN2533_c0_g2,TRINITY_DN470_c0_g1,TRINITY_DN71_c0_g1
BP	GO:0015893	drug transport	13	20	33	104	0.0330357	0.558325	TRINITY_DN11455_c0_g1,TRINITY_DN1172_c0_g1,TRINITY_DN1509_c2_g1,TRINITY_DN198_c1_g1,TRINITY_DN21899_c0_g1,TRINITY_DN25201_c0_g1,TRINITY_DN319_c0_g1,TRINITY_DN4077_c0_g2,TRINITY_DN4469_c0_g1,TRINITY_DN4821_c0_g1,TRINITY_DN5167_c0_g1,TRINITY_DN7322_c0_g3,TRINITY_DN8396_c0_g1	TRINITY_DN1184_c0_g1,TRINITY_DN1254_c0_g1,TRINITY_DN16145_c0_g1,TRINITY_DN1780_c0_g2,TRINITY_DN1899_c0_g2,TRINITY_DN1938_c0_g1,TRINITY_DN23023_c0_g1,TRINITY_DN24176_c0_g1,TRINITY_DN2752_c0_g3,TRINITY_DN2752_c4_g1,TRINITY_DN300_c0_g1,TRINITY_DN3467_c4_g1,TRINITY_DN3467_c4_g2,TRINITY_DN3811_c0_g2,TRINITY_DN3972_c0_g1,TRINITY_DN39_c0_g1,TRINITY_DN505_c2_g2,TRINITY_DN5625_c0_g1,TRINITY_DN765_c0_g4,TR…
MF	GO:0043565	sequence-specific DNA binding	37	26	63	216	0.0332129	0.618821	TRINITY_DN1279_c1_g1,TRINITY_DN18244_c0_g1,TRINITY_DN1999_c0_g2,TRINITY_DN2022_c1_g1,TRINITY_DN20742_c0_g1,TRINITY_DN20951_c0_g1,TRINITY_DN21884_c0_g1,TRINITY_DN21984_c0_g1,TRINITY_DN2226_c1_g1,TRINITY_DN2236_c2_g1,TRINITY_DN22948_c0_g1,TRINITY_DN22958_c0_g1,TRINITY_DN22978_c0_g1,TRINITY_DN2307_c1_g1,TRINITY_DN23576_c0_g1,TRINITY_DN2388_c0_g1,TRINITY_DN256_c1_g1,TRINITY_DN2853_c1_g1,TRINITY_DN295…	TRINITY_DN1308_c3_g1,TRINITY_DN134_c5_g1,TRINITY_DN146_c0_g2,TRINITY_DN1512_c1_g1,TRINITY_DN1560_c7_g1,TRINITY_DN1633_c0_g1,TRINITY_DN1922_c0_g2,TRINITY_DN2047_c2_g1,TRINITY_DN22962_c1_g1,TRINITY_DN2703_c0_g1,TRINITY_DN2734_c0_g3,TRINITY_DN305_c1_g1,TRINITY_DN338_c0_g1,TRINITY_DN384_c6_g1,TRINITY_DN398_c0_g1,TRINITY_DN438_c0_g2,TRINITY_DN4463_c0_g2,TRINITY_DN454_c2_g3,TRINITY_DN4583_c1_g1,TRINITY…
BP	GO:0006793	phosphorus metabolic process	164	83	247	955	0.0334632	0.563742	TRINITY_DN1004_c0_g1,TRINITY_DN10065_c0_g1,TRINITY_DN1026_c0_g1,TRINITY_DN10382_c0_g1,TRINITY_DN11531_c0_g1,TRINITY_DN11559_c0_g1,TRINITY_DN1195_c0_g2,TRINITY_DN11_c3_g6,TRINITY_DN12108_c0_g2,TRINITY_DN1225_c0_g1,TRINITY_DN13176_c0_g1,TRINITY_DN13176_c0_g2,TRINITY_DN13234_c0_g2,TRINITY_DN13911_c0_g1,TRINITY_DN14360_c1_g1,TRINITY_DN1446_c0_g2,TRINITY_DN1462_c1_g1,TRINITY_DN1476_c1_g1,TRINITY_DN152…	TRINITY_DN1032_c5_g1,TRINITY_DN1046_c0_g1,TRINITY_DN1047_c0_g1,TRINITY_DN1074_c0_g1,TRINITY_DN1119_c0_g1,TRINITY_DN12014_c0_g2,TRINITY_DN1207_c2_g1,TRINITY_DN1208_c0_g1,TRINITY_DN1230_c0_g1,TRINITY_DN1253_c0_g2,TRINITY_DN1282_c0_g2,TRINITY_DN1350_c0_g1,TRINITY_DN1365_c0_g1,TRINITY_DN141_c6_g1,TRINITY_DN144_c0_g1,TRINITY_DN1483_c0_g2,TRINITY_DN1489_c0_g1,TRINITY_DN1560_c1_g1,TRINITY_DN1560_c4_g1,T…
MF	GO:0046943	carboxylic acid transmembrane transporter activity	10	12	22	64	0.0335404	0.618821	TRINITY_DN11455_c0_g1,TRINITY_DN20296_c0_g1,TRINITY_DN23737_c0_g1,TRINITY_DN4074_c0_g1,TRINITY_DN4077_c0_g2,TRINITY_DN4426_c0_g1,TRINITY_DN4687_c0_g1,TRINITY_DN5167_c0_g1,TRINITY_DN7075_c0_g1,TRINITY_DN9839_c0_g1	TRINITY_DN1184_c0_g1,TRINITY_DN1254_c0_g1,TRINITY_DN1320_c0_g1,TRINITY_DN1780_c0_g2,TRINITY_DN23023_c0_g1,TRINITY_DN24176_c0_g1,TRINITY_DN2752_c4_g1,TRINITY_DN499_c0_g1,TRINITY_DN5625_c0_g1,TRINITY_DN776_c1_g1,TRINITY_DN884_c1_g1,TRINITY_DN961_c1_g2
BP	GO:0000302	response to reactive oxygen species	16	5	21	61	0.0344914	0.579213	TRINITY_DN11_c3_g6,TRINITY_DN12607_c0_g1,TRINITY_DN1446_c0_g2,TRINITY_DN18951_c0_g1,TRINITY_DN19090_c0_g1,TRINITY_DN19608_c0_g1,TRINITY_DN2013_c0_g2,TRINITY_DN21896_c0_g1,TRINITY_DN2213_c0_g1,TRINITY_DN23653_c0_g1,TRINITY_DN25232_c0_g1,TRINITY_DN3514_c1_g1,TRINITY_DN4211_c0_g1,TRINITY_DN4691_c0_g1,TRINITY_DN5554_c0_g1,TRINITY_DN5663_c0_g2	TRINITY_DN106_c1_g1,TRINITY_DN1119_c0_g1,TRINITY_DN3286_c0_g3,TRINITY_DN398_c0_g1,TRINITY_DN754_c1_g1
CC	GO:0031966	mitochondrial membrane	74	52	126	464	0.0345833	0.418227	TRINITY_DN10885_c1_g1,TRINITY_DN1129_c0_g1,TRINITY_DN11455_c0_g1,TRINITY_DN11559_c0_g1,TRINITY_DN11877_c0_g1,TRINITY_DN11983_c0_g1,TRINITY_DN12132_c1_g1,TRINITY_DN12613_c0_g1,TRINITY_DN15268_c0_g1,TRINITY_DN15767_c0_g1,TRINITY_DN15928_c0_g1,TRINITY_DN1635_c0_g3,TRINITY_DN17269_c0_g1,TRINITY_DN18131_c0_g1,TRINITY_DN19304_c0_g1,TRINITY_DN19356_c0_g1,TRINITY_DN19608_c0_g1,TRINITY_DN19842_c0_g1,TRINI…	TRINITY_DN1046_c0_g1,TRINITY_DN1135_c0_g1,TRINITY_DN1184_c0_g1,TRINITY_DN1208_c0_g1,TRINITY_DN1350_c0_g1,TRINITY_DN1417_c0_g2,TRINITY_DN1549_c0_g2,TRINITY_DN1550_c0_g2,TRINITY_DN1604_c3_g3,TRINITY_DN1613_c0_g1,TRINITY_DN164_c1_g1,TRINITY_DN1712_c10_g1,TRINITY_DN1780_c0_g1,TRINITY_DN1780_c0_g2,TRINITY_DN1807_c1_g1,TRINITY_DN1849_c0_g2,TRINITY_DN1938_c0_g1,TRINITY_DN193_c2_g4,TRINITY_DN20766_c0_g1,…
BP	GO:0000280	nuclear division	91	16	107	390	0.0347661	0.581974	TRINITY_DN1045_c1_g2,TRINITY_DN1083_c0_g1,TRINITY_DN11617_c0_g2,TRINITY_DN117_c0_g1,TRINITY_DN1216_c0_g1,TRINITY_DN1247_c1_g1,TRINITY_DN1367_c0_g1,TRINITY_DN138_c3_g2,TRINITY_DN13911_c0_g1,TRINITY_DN13_c0_g1,TRINITY_DN14978_c0_g1,TRINITY_DN15338_c1_g1,TRINITY_DN1560_c5_g1,TRINITY_DN17206_c0_g1,TRINITY_DN1742_c0_g1,TRINITY_DN1817_c0_g1,TRINITY_DN1957_c1_g1,TRINITY_DN19842_c0_g1,TRINITY_DN1999_c0_g…	TRINITY_DN1032_c5_g1,TRINITY_DN1192_c0_g1,TRINITY_DN1498_c0_g1,TRINITY_DN1691_c0_g2,TRINITY_DN1766_c0_g1,TRINITY_DN1806_c0_g1,TRINITY_DN1807_c1_g1,TRINITY_DN189_c0_g2,TRINITY_DN19564_c0_g1,TRINITY_DN19564_c0_g2,TRINITY_DN197_c2_g1,TRINITY_DN2984_c3_g1,TRINITY_DN3674_c0_g1,TRINITY_DN3899_c0_g3,TRINITY_DN465_c1_g1,TRINITY_DN891_c0_g1
BP	GO:0071407	cellular response to organic cyclic compound	8	6	14	37	0.0355423	0.591213	TRINITY_DN13323_c0_g1,TRINITY_DN1446_c0_g2,TRINITY_DN22029_c0_g1,TRINITY_DN2402_c1_g1,TRINITY_DN24960_c0_g1,TRINITY_DN4691_c0_g1,TRINITY_DN4713_c0_g1,TRINITY_DN4713_c0_g3	TRINITY_DN1119_c0_g1,TRINITY_DN1331_c5_g1,TRINITY_DN19564_c0_g1,TRINITY_DN19564_c0_g2,TRINITY_DN1981_c1_g4,TRINITY_DN754_c1_g1
BP	GO:0071482	cellular response to light stimulus	10	4	14	37	0.0355423	0.591213	TRINITY_DN1094_c0_g1,TRINITY_DN1446_c0_g2,TRINITY_DN1462_c1_g1,TRINITY_DN3090_c1_g1,TRINITY_DN3367_c0_g1,TRINITY_DN4055_c0_g1,TRINITY_DN496_c1_g1,TRINITY_DN7322_c0_g3,TRINITY_DN909_c2_g1,TRINITY_DN961_c0_g1	TRINITY_DN1229_c0_g1,TRINITY_DN2734_c0_g3,TRINITY_DN3605_c0_g1,TRINITY_DN714_c0_g1
MF	GO:0051287	NAD binding	9	8	17	47	0.0359538	0.618821	TRINITY_DN12108_c0_g2,TRINITY_DN1705_c0_g1,TRINITY_DN1836_c1_g1,TRINITY_DN19997_c0_g1,TRINITY_DN21823_c0_g1,TRINITY_DN24047_c0_g1,TRINITY_DN25285_c0_g1,TRINITY_DN3203_c1_g1,TRINITY_DN8285_c0_g1	TRINITY_DN1108_c0_g1,TRINITY_DN1489_c1_g2,TRINITY_DN2767_c0_g1,TRINITY_DN5_c0_g2,TRINITY_DN5_c0_g3,TRINITY_DN769_c0_g1,TRINITY_DN782_c0_g3,TRINITY_DN888_c0_g1
BP	GO:0009267	cellular response to starvation	32	20	52	176	0.0360092	0.597096	TRINITY_DN11531_c0_g1,TRINITY_DN1195_c0_g2,TRINITY_DN1215_c1_g2,TRINITY_DN13911_c0_g1,TRINITY_DN1446_c0_g2,TRINITY_DN1504_c3_g1,TRINITY_DN15767_c0_g1,TRINITY_DN15796_c0_g1,TRINITY_DN15928_c0_g1,TRINITY_DN1777_c1_g1,TRINITY_DN1866_c0_g1,TRINITY_DN18951_c0_g1,TRINITY_DN19356_c0_g1,TRINITY_DN19934_c0_g1,TRINITY_DN2045_c2_g1,TRINITY_DN20713_c0_g1,TRINITY_DN20969_c0_g1,TRINITY_DN23108_c0_g1,TRINITY_DN…	TRINITY_DN1018_c0_g1,TRINITY_DN1308_c3_g1,TRINITY_DN1489_c0_g1,TRINITY_DN1549_c0_g2,TRINITY_DN1627_c4_g3,TRINITY_DN1922_c0_g2,TRINITY_DN20147_c0_g1,TRINITY_DN2134_c0_g1,TRINITY_DN2282_c0_g1,TRINITY_DN22962_c1_g1,TRINITY_DN239_c0_g2,TRINITY_DN2627_c0_g1,TRINITY_DN2668_c0_g1,TRINITY_DN2734_c0_g3,TRINITY_DN398_c0_g1,TRINITY_DN49_c0_g1,TRINITY_DN64_c0_g1,TRINITY_DN754_c1_g1,TRINITY_DN776_c1_g1,TRINIT…
BP	GO:0019400	alditol metabolic process	6	4	10	24	0.0368904	0.604641	TRINITY_DN1705_c0_g1,TRINITY_DN18141_c0_g1,TRINITY_DN19934_c0_g1,TRINITY_DN24047_c0_g1,TRINITY_DN25201_c0_g1,TRINITY_DN5331_c0_g1	TRINITY_DN1489_c1_g2,TRINITY_DN2094_c0_g1,TRINITY_DN2752_c0_g3,TRINITY_DN4468_c0_g1
BP	GO:0034397	telomere localization	6	4	10	24	0.0368904	0.604641	TRINITY_DN38_c0_g2,TRINITY_DN4467_c0_g1,TRINITY_DN4467_c0_g3,TRINITY_DN872_c0_g1,TRINITY_DN8919_c0_g2,TRINITY_DN93_c2_g1	TRINITY_DN1498_c0_g1,TRINITY_DN1766_c0_g1,TRINITY_DN19564_c0_g1,TRINITY_DN19564_c0_g2
BP	GO:0009314	response to radiation	12	4	16	44	0.0372167	0.604641	TRINITY_DN1094_c0_g1,TRINITY_DN1446_c0_g2,TRINITY_DN1462_c1_g1,TRINITY_DN3090_c1_g1,TRINITY_DN3091_c1_g1,TRINITY_DN3367_c0_g1,TRINITY_DN4032_c0_g1,TRINITY_DN4055_c0_g1,TRINITY_DN496_c1_g1,TRINITY_DN7322_c0_g3,TRINITY_DN909_c2_g1,TRINITY_DN961_c0_g1	TRINITY_DN1229_c0_g1,TRINITY_DN2734_c0_g3,TRINITY_DN3605_c0_g1,TRINITY_DN714_c0_g1
BP	GO:0060249	anatomical structure homeostasis	23	4	27	83	0.037511	0.604641	TRINITY_DN1270_c0_g1,TRINITY_DN1367_c0_g1,TRINITY_DN1637_c1_g1,TRINITY_DN1651_c0_g1,TRINITY_DN1880_c0_g1,TRINITY_DN198_c1_g1,TRINITY_DN2236_c2_g1,TRINITY_DN22948_c0_g1,TRINITY_DN2947_c0_g2,TRINITY_DN305_c8_g3,TRINITY_DN3091_c1_g1,TRINITY_DN3115_c1_g1,TRINITY_DN3540_c0_g1,TRINITY_DN354_c0_g1,TRINITY_DN3949_c0_g1,TRINITY_DN4207_c0_g1,TRINITY_DN4578_c0_g1,TRINITY_DN4637_c0_g1,TRINITY_DN4713_c0_g1,TR…	TRINITY_DN1119_c0_g1,TRINITY_DN1981_c1_g4,TRINITY_DN719_c0_g1,TRINITY_DN765_c0_g1
BP	GO:0043086	negative regulation of catalytic activity	20	13	33	105	0.0376639	0.604641	TRINITY_DN13911_c0_g1,TRINITY_DN18946_c0_g1,TRINITY_DN18946_c0_g2,TRINITY_DN1957_c1_g1,TRINITY_DN19842_c0_g1,TRINITY_DN20742_c0_g1,TRINITY_DN2222_c0_g1,TRINITY_DN2236_c2_g1,TRINITY_DN2307_c1_g1,TRINITY_DN2954_c1_g5,TRINITY_DN3037_c0_g1,TRINITY_DN3172_c0_g2,TRINITY_DN4638_c0_g6,TRINITY_DN5128_c0_g1,TRINITY_DN51_c2_g7,TRINITY_DN5638_c0_g2,TRINITY_DN6178_c0_g1,TRINITY_DN6296_c0_g1,TRINITY_DN7506_c0_…	TRINITY_DN1101_c0_g1,TRINITY_DN1282_c0_g2,TRINITY_DN1489_c0_g1,TRINITY_DN1807_c1_g1,TRINITY_DN20_c4_g1,TRINITY_DN2984_c3_g1,TRINITY_DN320_c1_g1,TRINITY_DN42_c2_g1,TRINITY_DN452_c1_g2,TRINITY_DN58_c5_g2,TRINITY_DN802_c1_g1,TRINITY_DN8135_c0_g1,TRINITY_DN851_c0_g2
BP	GO:0051098	regulation of binding	16	4	20	58	0.0378425	0.604641	TRINITY_DN1247_c1_g1,TRINITY_DN1279_c1_g1,TRINITY_DN138_c3_g2,TRINITY_DN1637_c1_g1,TRINITY_DN1999_c0_g2,TRINITY_DN2022_c1_g1,TRINITY_DN21882_c0_g1,TRINITY_DN2226_c1_g1,TRINITY_DN24090_c0_g1,TRINITY_DN2522_c0_g2,TRINITY_DN2921_c0_g2,TRINITY_DN3115_c1_g1,TRINITY_DN4173_c1_g1,TRINITY_DN4304_c0_g1,TRINITY_DN7499_c0_g1,TRINITY_DN898_c1_g1	TRINITY_DN1633_c0_g1,TRINITY_DN2703_c0_g1,TRINITY_DN3116_c0_g1,TRINITY_DN765_c0_g1
BP	GO:0010821	regulation of mitochondrion organization	5	0	5	9	0.0380696	0.604641	TRINITY_DN1397_c2_g1,TRINITY_DN1724_c0_g1,TRINITY_DN2555_c0_g1,TRINITY_DN2990_c0_g2,TRINITY_DN5451_c0_g2	-
BP	GO:0030497	fatty acid elongation	5	0	5	9	0.0380696	0.604641	TRINITY_DN1726_c0_g2,TRINITY_DN19621_c0_g1,TRINITY_DN25598_c0_g1,TRINITY_DN6284_c0_g2,TRINITY_DN7972_c0_g1	-
BP	GO:0032069	regulation of nuclease activity	3	2	5	9	0.0380696	0.604641	TRINITY_DN1138_c0_g1,TRINITY_DN2236_c2_g1,TRINITY_DN7506_c0_g1	TRINITY_DN1229_c0_g1,TRINITY_DN4766_c0_g1
BP	GO:0033567	DNA replication, Okazaki fragment processing	4	1	5	9	0.0380696	0.604641	TRINITY_DN1462_c1_g1,TRINITY_DN2314_c0_g1,TRINITY_DN249_c0_g1,TRINITY_DN991_c0_g2	TRINITY_DN3605_c0_g1
BP	GO:0043555	regulation of translation in response to stress	3	2	5	9	0.0380696	0.604641	TRINITY_DN1195_c0_g2,TRINITY_DN1446_c0_g2,TRINITY_DN4691_c0_g1	TRINITY_DN15_c1_g2,TRINITY_DN20147_c0_g1
BP	GO:0043605	cellular amide catabolic process	1	4	5	9	0.0380696	0.604641	TRINITY_DN19881_c0_g1	TRINITY_DN1208_c0_g1,TRINITY_DN131_c0_g3,TRINITY_DN3004_c1_g1,TRINITY_DN338_c0_g1
BP	GO:0043649	dicarboxylic acid catabolic process	2	3	5	9	0.0380696	0.604641	TRINITY_DN15204_c0_g1,TRINITY_DN8791_c0_g2	TRINITY_DN1108_c0_g1,TRINITY_DN1656_c0_g1,TRINITY_DN561_c1_g2
BP	GO:0062022	mitotic cohesin ssDNA (lagging strand) loading	5	0	5	9	0.0380696	0.604641	TRINITY_DN2022_c1_g1,TRINITY_DN2226_c1_g1,TRINITY_DN3115_c1_g1,TRINITY_DN4304_c0_g1,TRINITY_DN898_c1_g1	-
CC	GO:0035859	Seh1-associated complex	5	0	5	9	0.0386048	0.460718	TRINITY_DN1787_c0_g1,TRINITY_DN4270_c0_g1,TRINITY_DN604_c2_g2,TRINITY_DN680_c0_g2,TRINITY_DN731_c0_g1	-
BP	GO:0035967	cellular response to topologically incorrect protein	16	9	25	76	0.038861	0.610575	TRINITY_DN1129_c0_g1,TRINITY_DN1242_c0_g1,TRINITY_DN17206_c0_g1,TRINITY_DN193_c2_g3,TRINITY_DN19842_c0_g1,TRINITY_DN2168_c0_g2,TRINITY_DN2406_c0_g1,TRINITY_DN2725_c1_g1,TRINITY_DN4819_c1_g1,TRINITY_DN5638_c0_g2,TRINITY_DN697_c2_g2,TRINITY_DN7506_c0_g1,TRINITY_DN780_c0_g1,TRINITY_DN8802_c0_g1,TRINITY_DN9147_c0_g3,TRINITY_DN9877_c3_g1	TRINITY_DN106_c1_g1,TRINITY_DN1308_c1_g2,TRINITY_DN1491_c0_g1,TRINITY_DN1807_c1_g1,TRINITY_DN2803_c2_g2,TRINITY_DN398_c0_g1,TRINITY_DN4351_c0_g3,TRINITY_DN754_c1_g1,TRINITY_DN899_c1_g3
MF	GO:0005324	long-chain fatty acid transporter activity	4	1	5	9	0.0390359	0.618821	TRINITY_DN1871_c0_g2,TRINITY_DN1945_c0_g1,TRINITY_DN19989_c0_g1,TRINITY_DN7494_c0_g1	TRINITY_DN551_c0_g2
MF	GO:0009378	four-way junction helicase activity	4	1	5	9	0.0390359	0.618821	TRINITY_DN22092_c0_g1,TRINITY_DN5437_c0_g1,TRINITY_DN961_c0_g1,TRINITY_DN991_c0_g2	TRINITY_DN719_c0_g1
BP	GO:0006839	mitochondrial transport	29	28	57	196	0.0391231	0.610575	TRINITY_DN11455_c0_g1,TRINITY_DN11506_c0_g1,TRINITY_DN12132_c1_g1,TRINITY_DN15268_c0_g1,TRINITY_DN17269_c0_g1,TRINITY_DN19304_c0_g1,TRINITY_DN20296_c0_g1,TRINITY_DN20912_c0_g1,TRINITY_DN21437_c0_g1,TRINITY_DN21899_c0_g1,TRINITY_DN21920_c0_g1,TRINITY_DN22958_c0_g1,TRINITY_DN23229_c0_g1,TRINITY_DN23737_c0_g1,TRINITY_DN24450_c0_g1,TRINITY_DN24680_c0_g1,TRINITY_DN24712_c0_g1,TRINITY_DN24713_c0_g1,TRI…	TRINITY_DN1184_c0_g1,TRINITY_DN1550_c0_g2,TRINITY_DN165_c0_g1,TRINITY_DN1712_c10_g1,TRINITY_DN1780_c0_g1,TRINITY_DN1780_c0_g2,TRINITY_DN1938_c0_g1,TRINITY_DN1981_c1_g4,TRINITY_DN20766_c0_g1,TRINITY_DN2517_c0_g1,TRINITY_DN2791_c1_g1,TRINITY_DN2952_c0_g1,TRINITY_DN320_c1_g1,TRINITY_DN3362_c1_g1,TRINITY_DN354_c0_g2,TRINITY_DN3811_c0_g2,TRINITY_DN39_c0_g1,TRINITY_DN405_c0_g1,TRINITY_DN4201_c0_g2,TRIN…
CC	GO:0005750	mitochondrial respiratory chain complex III	9	0	9	21	0.0397459	0.462174	TRINITY_DN11559_c0_g1,TRINITY_DN18131_c0_g1,TRINITY_DN21920_c0_g1,TRINITY_DN22200_c0_g1,TRINITY_DN23209_c0_g1,TRINITY_DN25320_c0_g1,TRINITY_DN25601_c0_g1,TRINITY_DN4547_c0_g1,TRINITY_DN9854_c0_g1	-
CC	GO:0045275	respiratory chain complex III	9	0	9	21	0.0397459	0.462174	TRINITY_DN11559_c0_g1,TRINITY_DN18131_c0_g1,TRINITY_DN21920_c0_g1,TRINITY_DN22200_c0_g1,TRINITY_DN23209_c0_g1,TRINITY_DN25320_c0_g1,TRINITY_DN25601_c0_g1,TRINITY_DN4547_c0_g1,TRINITY_DN9854_c0_g1	-
MF	GO:0005342	organic acid transmembrane transporter activity	10	12	22	65	0.0397461	0.618821	TRINITY_DN11455_c0_g1,TRINITY_DN20296_c0_g1,TRINITY_DN23737_c0_g1,TRINITY_DN4074_c0_g1,TRINITY_DN4077_c0_g2,TRINITY_DN4426_c0_g1,TRINITY_DN4687_c0_g1,TRINITY_DN5167_c0_g1,TRINITY_DN7075_c0_g1,TRINITY_DN9839_c0_g1	TRINITY_DN1184_c0_g1,TRINITY_DN1254_c0_g1,TRINITY_DN1320_c0_g1,TRINITY_DN1780_c0_g2,TRINITY_DN23023_c0_g1,TRINITY_DN24176_c0_g1,TRINITY_DN2752_c4_g1,TRINITY_DN499_c0_g1,TRINITY_DN5625_c0_g1,TRINITY_DN776_c1_g1,TRINITY_DN884_c1_g1,TRINITY_DN961_c1_g2
BP	GO:0044242	cellular lipid catabolic process	15	8	23	69	0.0400485	0.610575	TRINITY_DN13176_c0_g1,TRINITY_DN13176_c0_g2,TRINITY_DN18738_c0_g2,TRINITY_DN21269_c0_g1,TRINITY_DN21823_c0_g1,TRINITY_DN24143_c0_g1,TRINITY_DN24960_c0_g1,TRINITY_DN25239_c0_g1,TRINITY_DN3208_c0_g1,TRINITY_DN5130_c0_g1,TRINITY_DN5605_c1_g1,TRINITY_DN5871_c0_g1,TRINITY_DN5871_c0_g2,TRINITY_DN8285_c0_g1,TRINITY_DN960_c1_g1	TRINITY_DN1207_c2_g1,TRINITY_DN1938_c0_g1,TRINITY_DN193_c2_g4,TRINITY_DN2115_c0_g2,TRINITY_DN230_c9_g1,TRINITY_DN2521_c1_g1,TRINITY_DN391_c0_g1,TRINITY_DN888_c0_g1
CC	GO:0070469	respirasome	20	5	25	76	0.0403285	0.463011	TRINITY_DN11559_c0_g1,TRINITY_DN18131_c0_g1,TRINITY_DN21006_c0_g1,TRINITY_DN21437_c0_g1,TRINITY_DN21630_c0_g1,TRINITY_DN21794_c1_g2,TRINITY_DN21862_c1_g1,TRINITY_DN21920_c0_g1,TRINITY_DN22200_c0_g1,TRINITY_DN22819_c0_g1,TRINITY_DN23209_c0_g1,TRINITY_DN23438_c0_g1,TRINITY_DN24686_c0_g1,TRINITY_DN25246_c0_g1,TRINITY_DN25285_c0_g1,TRINITY_DN25320_c0_g1,TRINITY_DN25601_c0_g1,TRINITY_DN4547_c0_g1,TRIN…	TRINITY_DN1046_c0_g1,TRINITY_DN1613_c0_g1,TRINITY_DN21889_c0_g1,TRINITY_DN342_c0_g1,TRINITY_DN9_c0_g1
BP	GO:0006732	coenzyme metabolic process	49	28	77	274	0.0405404	0.610575	TRINITY_DN10065_c0_g1,TRINITY_DN12108_c0_g2,TRINITY_DN12241_c0_g1,TRINITY_DN13234_c0_g2,TRINITY_DN15360_c0_g1,TRINITY_DN15767_c0_g1,TRINITY_DN15796_c0_g1,TRINITY_DN1683_c0_g1,TRINITY_DN1705_c0_g1,TRINITY_DN19934_c0_g1,TRINITY_DN19997_c0_g1,TRINITY_DN20046_c0_g1,TRINITY_DN20754_c0_g1,TRINITY_DN21110_c0_g1,TRINITY_DN21823_c0_g1,TRINITY_DN22110_c0_g1,TRINITY_DN2305_c0_g2,TRINITY_DN2337_c0_g2,TRINITY…	TRINITY_DN1171_c0_g1,TRINITY_DN12014_c0_g2,TRINITY_DN1208_c0_g1,TRINITY_DN128_c10_g3,TRINITY_DN131_c0_g1,TRINITY_DN1365_c0_g1,TRINITY_DN140_c0_g2,TRINITY_DN141_c6_g1,TRINITY_DN1483_c0_g2,TRINITY_DN1560_c1_g1,TRINITY_DN1560_c7_g1,TRINITY_DN1814_c1_g1,TRINITY_DN1849_c0_g2,TRINITY_DN1999_c0_g1,TRINITY_DN20021_c0_g1,TRINITY_DN21889_c0_g1,TRINITY_DN22_c0_g1,TRINITY_DN237_c7_g1,TRINITY_DN239_c0_g2,TRIN…
BP	GO:0000966	RNA 5'-end processing	4	11	15	41	0.0406921	0.610575	TRINITY_DN21898_c0_g1,TRINITY_DN21923_c0_g1,TRINITY_DN24276_c0_g1,TRINITY_DN689_c0_g2	TRINITY_DN1060_c4_g1,TRINITY_DN120_c0_g1,TRINITY_DN1213_c0_g1,TRINITY_DN1583_c6_g1,TRINITY_DN3784_c1_g1,TRINITY_DN446_c1_g1,TRINITY_DN51_c2_g4,TRINITY_DN51_c2_g8,TRINITY_DN541_c1_g1,TRINITY_DN553_c0_g1,TRINITY_DN694_c0_g1
BP	GO:0009416	response to light stimulus	11	4	15	41	0.0406921	0.610575	TRINITY_DN1094_c0_g1,TRINITY_DN1446_c0_g2,TRINITY_DN1462_c1_g1,TRINITY_DN3090_c1_g1,TRINITY_DN3367_c0_g1,TRINITY_DN4032_c0_g1,TRINITY_DN4055_c0_g1,TRINITY_DN496_c1_g1,TRINITY_DN7322_c0_g3,TRINITY_DN909_c2_g1,TRINITY_DN961_c0_g1	TRINITY_DN1229_c0_g1,TRINITY_DN2734_c0_g3,TRINITY_DN3605_c0_g1,TRINITY_DN714_c0_g1
BP	GO:0051270	regulation of cellular component movement	5	1	6	12	0.0410857	0.610575	TRINITY_DN23229_c0_g1,TRINITY_DN24960_c0_g1,TRINITY_DN4769_c0_g1,TRINITY_DN6178_c0_g1,TRINITY_DN7499_c0_g1	TRINITY_DN1560_c7_g1
BP	GO:0090052	regulation of pericentric heterochromatin assembly	5	1	6	12	0.0410857	0.610575	TRINITY_DN310_c5_g1,TRINITY_DN3523_c0_g1,TRINITY_DN4467_c0_g1,TRINITY_DN4467_c0_g3,TRINITY_DN872_c0_g1	TRINITY_DN1331_c5_g1
BP	GO:0019362	pyridine nucleotide metabolic process	22	10	32	102	0.0411882	0.610575	TRINITY_DN10065_c0_g1,TRINITY_DN15767_c0_g1,TRINITY_DN1705_c0_g1,TRINITY_DN19934_c0_g1,TRINITY_DN19997_c0_g1,TRINITY_DN21823_c0_g1,TRINITY_DN22110_c0_g1,TRINITY_DN2337_c0_g2,TRINITY_DN24047_c0_g1,TRINITY_DN25354_c0_g1,TRINITY_DN3314_c1_g1,TRINITY_DN4118_c1_g1,TRINITY_DN5663_c0_g2,TRINITY_DN5663_c0_g3,TRINITY_DN6178_c0_g1,TRINITY_DN6579_c0_g2,TRINITY_DN6772_c0_g1,TRINITY_DN772_c0_g2,TRINITY_DN8272…	TRINITY_DN141_c6_g1,TRINITY_DN1560_c1_g1,TRINITY_DN1560_c7_g1,TRINITY_DN1849_c0_g2,TRINITY_DN20021_c0_g1,TRINITY_DN237_c7_g1,TRINITY_DN39_c0_g3,TRINITY_DN4468_c0_g1,TRINITY_DN523_c0_g2,TRINITY_DN888_c0_g1
BP	GO:0043066	negative regulation of apoptotic process	5	2	7	15	0.0415408	0.610575	TRINITY_DN11_c3_g6,TRINITY_DN4638_c0_g6,TRINITY_DN6178_c0_g1,TRINITY_DN7499_c0_g1,TRINITY_DN7506_c0_g1	TRINITY_DN1119_c0_g1,TRINITY_DN42_c3_g1
BP	GO:0061641	CENP-A containing chromatin organization	7	0	7	15	0.0415408	0.610575	TRINITY_DN14978_c0_g1,TRINITY_DN2054_c0_g2,TRINITY_DN2091_c1_g1,TRINITY_DN3523_c0_g1,TRINITY_DN3784_c0_g1,TRINITY_DN6820_c0_g1,TRINITY_DN93_c2_g1	-
BP	GO:0071168	protein localization to chromatin	7	0	7	15	0.0415408	0.610575	TRINITY_DN1247_c1_g1,TRINITY_DN2022_c1_g1,TRINITY_DN2226_c1_g1,TRINITY_DN3115_c1_g1,TRINITY_DN3365_c0_g1,TRINITY_DN4304_c0_g1,TRINITY_DN898_c1_g1	-
BP	GO:0000278	mitotic cell cycle	145	28	173	658	0.0416762	0.610575	TRINITY_DN1083_c0_g1,TRINITY_DN11116_c0_g1,TRINITY_DN11617_c0_g2,TRINITY_DN117_c0_g1,TRINITY_DN1195_c0_g2,TRINITY_DN1216_c0_g1,TRINITY_DN1247_c1_g1,TRINITY_DN1270_c0_g1,TRINITY_DN1279_c1_g1,TRINITY_DN12897_c0_g1,TRINITY_DN1342_c0_g4,TRINITY_DN1367_c0_g1,TRINITY_DN138_c3_g2,TRINITY_DN13_c0_g1,TRINITY_DN1446_c0_g2,TRINITY_DN1462_c1_g1,TRINITY_DN14978_c0_g1,TRINITY_DN15338_c1_g1,TRINITY_DN1560_c5_g1…	TRINITY_DN1018_c0_g1,TRINITY_DN1032_c5_g1,TRINITY_DN1173_c4_g1,TRINITY_DN1192_c0_g1,TRINITY_DN1282_c0_g2,TRINITY_DN1308_c3_g1,TRINITY_DN134_c5_g1,TRINITY_DN165_c0_g1,TRINITY_DN1691_c0_g2,TRINITY_DN1807_c1_g1,TRINITY_DN189_c0_g2,TRINITY_DN197_c2_g1,TRINITY_DN20147_c0_g1,TRINITY_DN20_c5_g1,TRINITY_DN2134_c0_g1,TRINITY_DN2340_c1_g1,TRINITY_DN2734_c0_g3,TRINITY_DN282_c4_g1,TRINITY_DN2984_c3_g1,TRINIT…
MF	GO:0051920	peroxiredoxin activity	5	1	6	12	0.0422556	0.618821	TRINITY_DN19090_c0_g1,TRINITY_DN21896_c0_g1,TRINITY_DN23653_c0_g1,TRINITY_DN24295_c0_g1,TRINITY_DN25232_c0_g1	TRINITY_DN1104_c0_g1
BP	GO:1903047	mitotic cell cycle process	144	23	167	634	0.0423359	0.610575	TRINITY_DN1083_c0_g1,TRINITY_DN11116_c0_g1,TRINITY_DN11617_c0_g2,TRINITY_DN117_c0_g1,TRINITY_DN1195_c0_g2,TRINITY_DN1216_c0_g1,TRINITY_DN1247_c1_g1,TRINITY_DN1270_c0_g1,TRINITY_DN1279_c1_g1,TRINITY_DN12897_c0_g1,TRINITY_DN1342_c0_g4,TRINITY_DN1367_c0_g1,TRINITY_DN138_c3_g2,TRINITY_DN13_c0_g1,TRINITY_DN1446_c0_g2,TRINITY_DN1462_c1_g1,TRINITY_DN14978_c0_g1,TRINITY_DN15338_c1_g1,TRINITY_DN1560_c5_g1…	TRINITY_DN1018_c0_g1,TRINITY_DN1032_c5_g1,TRINITY_DN1173_c4_g1,TRINITY_DN1192_c0_g1,TRINITY_DN1308_c3_g1,TRINITY_DN165_c0_g1,TRINITY_DN1691_c0_g2,TRINITY_DN1807_c1_g1,TRINITY_DN189_c0_g2,TRINITY_DN197_c2_g1,TRINITY_DN20147_c0_g1,TRINITY_DN20_c5_g1,TRINITY_DN2134_c0_g1,TRINITY_DN2340_c1_g1,TRINITY_DN2734_c0_g3,TRINITY_DN282_c4_g1,TRINITY_DN2984_c3_g1,TRINITY_DN3311_c0_g1,TRINITY_DN3432_c1_g1,TRINI…
BP	GO:0006796	phosphate-containing compound metabolic process	162	81	243	944	0.0423955	0.610575	TRINITY_DN1004_c0_g1,TRINITY_DN10065_c0_g1,TRINITY_DN1026_c0_g1,TRINITY_DN10382_c0_g1,TRINITY_DN11531_c0_g1,TRINITY_DN11559_c0_g1,TRINITY_DN1195_c0_g2,TRINITY_DN11_c3_g6,TRINITY_DN12108_c0_g2,TRINITY_DN1225_c0_g1,TRINITY_DN13176_c0_g1,TRINITY_DN13176_c0_g2,TRINITY_DN13234_c0_g2,TRINITY_DN13911_c0_g1,TRINITY_DN14360_c1_g1,TRINITY_DN1446_c0_g2,TRINITY_DN1462_c1_g1,TRINITY_DN1476_c1_g1,TRINITY_DN152…	TRINITY_DN1032_c5_g1,TRINITY_DN1046_c0_g1,TRINITY_DN1047_c0_g1,TRINITY_DN1074_c0_g1,TRINITY_DN1119_c0_g1,TRINITY_DN12014_c0_g2,TRINITY_DN1207_c2_g1,TRINITY_DN1208_c0_g1,TRINITY_DN1230_c0_g1,TRINITY_DN1253_c0_g2,TRINITY_DN1282_c0_g2,TRINITY_DN1350_c0_g1,TRINITY_DN1365_c0_g1,TRINITY_DN141_c6_g1,TRINITY_DN144_c0_g1,TRINITY_DN1483_c0_g2,TRINITY_DN1489_c0_g1,TRINITY_DN1560_c1_g1,TRINITY_DN1560_c4_g1,T…
BP	GO:0009605	response to external stimulus	55	31	86	310	0.0426511	0.610575	TRINITY_DN10065_c0_g1,TRINITY_DN11531_c0_g1,TRINITY_DN1195_c0_g2,TRINITY_DN11_c3_g6,TRINITY_DN1215_c1_g2,TRINITY_DN13911_c0_g1,TRINITY_DN1446_c0_g2,TRINITY_DN1504_c3_g1,TRINITY_DN1509_c2_g1,TRINITY_DN1518_c0_g2,TRINITY_DN15767_c0_g1,TRINITY_DN15796_c0_g1,TRINITY_DN15928_c0_g1,TRINITY_DN1777_c1_g1,TRINITY_DN1866_c0_g1,TRINITY_DN18951_c0_g1,TRINITY_DN19090_c0_g1,TRINITY_DN19356_c0_g1,TRINITY_DN1993…	TRINITY_DN1018_c0_g1,TRINITY_DN1119_c0_g1,TRINITY_DN1282_c0_g2,TRINITY_DN1308_c3_g1,TRINITY_DN1331_c5_g1,TRINITY_DN146_c0_g2,TRINITY_DN1489_c0_g1,TRINITY_DN1498_c0_g1,TRINITY_DN1549_c0_g2,TRINITY_DN1560_c7_g1,TRINITY_DN1627_c4_g3,TRINITY_DN189_c0_g2,TRINITY_DN1922_c0_g2,TRINITY_DN20147_c0_g1,TRINITY_DN2134_c0_g1,TRINITY_DN2282_c0_g1,TRINITY_DN22962_c1_g1,TRINITY_DN239_c0_g2,TRINITY_DN2627_c0_g1,T…
MF	GO:0050660	flavin adenine dinucleotide binding	13	10	23	69	0.0426822	0.618821	TRINITY_DN11541_c0_g1,TRINITY_DN15767_c0_g1,TRINITY_DN1648_c0_g1,TRINITY_DN19356_c0_g1,TRINITY_DN20883_c0_g1,TRINITY_DN21006_c0_g1,TRINITY_DN238_c0_g1,TRINITY_DN24102_c0_g1,TRINITY_DN25239_c0_g1,TRINITY_DN4332_c0_g1,TRINITY_DN5679_c0_g1,TRINITY_DN7600_c0_g2,TRINITY_DN9877_c2_g1	TRINITY_DN1549_c0_g2,TRINITY_DN1633_c0_g1,TRINITY_DN1964_c0_g1,TRINITY_DN2115_c0_g2,TRINITY_DN2282_c0_g1,TRINITY_DN2627_c0_g1,TRINITY_DN357_c1_g2,TRINITY_DN357_c8_g2,TRINITY_DN4886_c0_g1,TRINITY_DN884_c1_g2
BP	GO:0006274	DNA replication termination	3	0	3	4	0.0427275	0.610575	TRINITY_DN24115_c0_g1,TRINITY_DN2810_c1_g1,TRINITY_DN6056_c0_g2	-
BP	GO:0006741	NADP biosynthetic process	2	1	3	4	0.0427275	0.610575	TRINITY_DN4118_c1_g1,TRINITY_DN8272_c0_g2	TRINITY_DN1560_c1_g1
BP	GO:0010998	regulation of translational initiation by eIF2 alpha phosphorylation	2	1	3	4	0.0427275	0.610575	TRINITY_DN1195_c0_g2,TRINITY_DN1446_c0_g2	TRINITY_DN20147_c0_g1
BP	GO:0015942	formate metabolic process	2	1	3	4	0.0427275	0.610575	TRINITY_DN4774_c0_g2,TRINITY_DN5129_c0_g1	TRINITY_DN2767_c0_g1
BP	GO:0018364	peptidyl-glutamine methylation	2	1	3	4	0.0427275	0.610575	TRINITY_DN20947_c0_g1,TRINITY_DN391_c0_g4	TRINITY_DN2280_c0_g1
BP	GO:0019401	alditol biosynthetic process	2	1	3	4	0.0427275	0.610575	TRINITY_DN1705_c0_g1,TRINITY_DN24047_c0_g1	TRINITY_DN1489_c1_g2
BP	GO:0042445	hormone metabolic process	3	0	3	4	0.0427275	0.610575	TRINITY_DN21917_c0_g1,TRINITY_DN5106_c0_g1,TRINITY_DN7069_c0_g1	-
BP	GO:0043523	regulation of neuron apoptotic process	2	1	3	4	0.0427275	0.610575	TRINITY_DN5663_c0_g2,TRINITY_DN6178_c0_g1	TRINITY_DN1119_c0_g1
BP	GO:0043534	blood vessel endothelial cell migration	2	1	3	4	0.0427275	0.610575	TRINITY_DN23229_c0_g1,TRINITY_DN24960_c0_g1	TRINITY_DN1560_c7_g1
BP	GO:0061165	endoplasmic reticulum localization involved in endoplasmic reticulum polarization at cell division site	2	1	3	4	0.0427275	0.610575	TRINITY_DN19842_c0_g1,TRINITY_DN4769_c0_g1	TRINITY_DN1807_c1_g1
BP	GO:0070200	establishment of protein localization to telomere	3	0	3	4	0.0427275	0.610575	TRINITY_DN354_c0_g1,TRINITY_DN4207_c0_g1,TRINITY_DN4637_c0_g1	-
BP	GO:0071163	DNA replication preinitiation complex assembly	3	0	3	4	0.0427275	0.610575	TRINITY_DN20951_c0_g1,TRINITY_DN21984_c0_g1,TRINITY_DN709_c0_g1	-
BP	GO:0071514	genetic imprinting	3	0	3	4	0.0427275	0.610575	TRINITY_DN138_c3_g2,TRINITY_DN46_c3_g1,TRINITY_DN6056_c0_g2	-
BP	GO:0071515	genetic imprinting at mating-type locus	3	0	3	4	0.0427275	0.610575	TRINITY_DN138_c3_g2,TRINITY_DN46_c3_g1,TRINITY_DN6056_c0_g2	-
BP	GO:0071586	CAAX-box protein processing	2	1	3	4	0.0427275	0.610575	TRINITY_DN4310_c0_g1,TRINITY_DN58_c4_g1	TRINITY_DN230_c1_g1
BP	GO:0080120	CAAX-box protein maturation	2	1	3	4	0.0427275	0.610575	TRINITY_DN4310_c0_g1,TRINITY_DN58_c4_g1	TRINITY_DN230_c1_g1
BP	GO:1901214	regulation of neuron death	2	1	3	4	0.0427275	0.610575	TRINITY_DN5663_c0_g2,TRINITY_DN6178_c0_g1	TRINITY_DN1119_c0_g1
BP	GO:1901255	nucleotide-excision repair involved in interstrand cross-link repair	3	0	3	4	0.0427275	0.610575	TRINITY_DN1094_c0_g1,TRINITY_DN20745_c0_g1,TRINITY_DN570_c0_g1	-
BP	GO:1902977	mitotic DNA replication preinitiation complex assembly	3	0	3	4	0.0427275	0.610575	TRINITY_DN20951_c0_g1,TRINITY_DN21984_c0_g1,TRINITY_DN709_c0_g1	-
BP	GO:1903459	mitotic DNA replication lagging strand elongation	1	2	3	4	0.0427275	0.610575	TRINITY_DN3090_c1_g1	TRINITY_DN165_c0_g1,TRINITY_DN3605_c0_g1
BP	GO:2001033	negative regulation of double-strand break repair via nonhomologous end joining	3	0	3	4	0.0427275	0.610575	TRINITY_DN258_c0_g1,TRINITY_DN258_c0_g2,TRINITY_DN3233_c1_g1	-
MF	GO:0016836	hydro-lyase activity	9	6	15	41	0.0427614	0.618821	TRINITY_DN11116_c0_g1,TRINITY_DN1726_c0_g2,TRINITY_DN19094_c0_g1,TRINITY_DN21945_c0_g1,TRINITY_DN25354_c0_g1,TRINITY_DN3870_c0_g1,TRINITY_DN4774_c0_g2,TRINITY_DN569_c0_g3,TRINITY_DN7972_c0_g1	TRINITY_DN1171_c0_g1,TRINITY_DN193_c2_g4,TRINITY_DN2158_c0_g1,TRINITY_DN310_c0_g3,TRINITY_DN3311_c0_g1,TRINITY_DN825_c0_g1
MF	GO:0030983	mismatched DNA binding	5	2	7	15	0.0428485	0.618821	TRINITY_DN1045_c1_g2,TRINITY_DN2810_c1_g1,TRINITY_DN3782_c0_g1,TRINITY_DN4116_c0_g1,TRINITY_DN649_c0_g2	TRINITY_DN1229_c0_g1,TRINITY_DN714_c0_g1
CC	GO:0000111	nucleotide-excision repair factor 2 complex	3	0	3	4	0.0431407	0.471429	TRINITY_DN20853_c0_g1,TRINITY_DN22273_c0_g1,TRINITY_DN578_c2_g1	-
CC	GO:0005825	half bridge of spindle pole body	3	0	3	4	0.0431407	0.471429	TRINITY_DN2154_c0_g1,TRINITY_DN235_c1_g1,TRINITY_DN24058_c0_g1	-
CC	GO:0031262	Ndc80 complex	3	0	3	4	0.0431407	0.471429	TRINITY_DN1560_c5_g1,TRINITY_DN2312_c0_g1,TRINITY_DN2640_c1_g1	-
CC	GO:0061496	half bridge of mitotic spindle pole body	3	0	3	4	0.0431407	0.471429	TRINITY_DN2154_c0_g1,TRINITY_DN235_c1_g1,TRINITY_DN24058_c0_g1	-
MF	GO:0003896	DNA primase activity	2	1	3	4	0.0434711	0.618821	TRINITY_DN2042_c0_g1,TRINITY_DN22978_c0_g1	TRINITY_DN20_c5_g1
MF	GO:0003985	acetyl-CoA C-acetyltransferase activity	2	1	3	4	0.0434711	0.618821	TRINITY_DN21269_c0_g1,TRINITY_DN24143_c0_g1	TRINITY_DN2521_c1_g1
MF	GO:0004450	isocitrate dehydrogenase (NADP+) activity	2	1	3	4	0.0434711	0.618821	TRINITY_DN21823_c0_g1,TRINITY_DN8285_c0_g1	TRINITY_DN888_c0_g1
MF	GO:0004775	succinate-CoA ligase (ADP-forming) activity	2	1	3	4	0.0434711	0.618821	TRINITY_DN20046_c0_g1,TRINITY_DN20754_c0_g1	TRINITY_DN1365_c0_g1
MF	GO:0008177	succinate dehydrogenase (ubiquinone) activity	2	1	3	4	0.0434711	0.618821	TRINITY_DN21006_c0_g1,TRINITY_DN25246_c0_g1	TRINITY_DN1613_c0_g1
MF	GO:0016453	C-acetyltransferase activity	2	1	3	4	0.0434711	0.618821	TRINITY_DN21269_c0_g1,TRINITY_DN24143_c0_g1	TRINITY_DN2521_c1_g1
MF	GO:0016717	oxidoreductase activity, acting on paired donors, with oxidation of a pair of donors resulting in the reduction of molecular oxygen to two molecules of water	2	1	3	4	0.0434711	0.618821	TRINITY_DN5605_c0_g1,TRINITY_DN836_c3_g1	TRINITY_DN3518_c1_g1
MF	GO:0017057	6-phosphogluconolactonase activity	2	1	3	4	0.0434711	0.618821	TRINITY_DN5663_c0_g3,TRINITY_DN619_c5_g3	TRINITY_DN20021_c0_g1
MF	GO:0032183	SUMO binding	3	0	3	4	0.0434711	0.618821	TRINITY_DN258_c0_g1,TRINITY_DN258_c0_g2,TRINITY_DN3233_c1_g1	-
MF	GO:0033677	DNA/RNA helicase activity	1	2	3	4	0.0434711	0.618821	TRINITY_DN991_c0_g2	TRINITY_DN3388_c0_g1,TRINITY_DN8135_c0_g1
MF	GO:0036009	protein-glutamine N-methyltransferase activity	2	1	3	4	0.0434711	0.618821	TRINITY_DN20947_c0_g1,TRINITY_DN391_c0_g4	TRINITY_DN2280_c0_g1
MF	GO:0042736	NADH kinase activity	2	1	3	4	0.0434711	0.618821	TRINITY_DN4118_c1_g1,TRINITY_DN8272_c0_g2	TRINITY_DN1560_c1_g1
MF	GO:0051377	mannose-ethanolamine phosphotransferase activity	2	1	3	4	0.0434711	0.618821	TRINITY_DN2374_c0_g1,TRINITY_DN313_c2_g1	TRINITY_DN1074_c0_g1
BP	GO:1903046	meiotic cell cycle process	70	22	92	334	0.0436608	0.622226	TRINITY_DN1045_c1_g2,TRINITY_DN117_c0_g1,TRINITY_DN11_c3_g6,TRINITY_DN1270_c0_g1,TRINITY_DN1281_c5_g1,TRINITY_DN1367_c0_g1,TRINITY_DN138_c3_g2,TRINITY_DN15338_c1_g1,TRINITY_DN1560_c5_g1,TRINITY_DN1742_c0_g1,TRINITY_DN18738_c0_g2,TRINITY_DN1999_c0_g2,TRINITY_DN2054_c0_g2,TRINITY_DN20735_c0_g1,TRINITY_DN20742_c0_g1,TRINITY_DN20758_c0_g1,TRINITY_DN2153_c0_g1,TRINITY_DN2154_c0_g1,TRINITY_DN2236_c2_g1…	TRINITY_DN1171_c0_g1,TRINITY_DN1192_c0_g1,TRINITY_DN128_c10_g2,TRINITY_DN1308_c3_g1,TRINITY_DN1498_c0_g1,TRINITY_DN1691_c0_g2,TRINITY_DN1691_c0_g3,TRINITY_DN1766_c0_g1,TRINITY_DN1806_c0_g1,TRINITY_DN19289_c0_g1,TRINITY_DN19564_c0_g1,TRINITY_DN19564_c0_g2,TRINITY_DN2340_c1_g1,TRINITY_DN25430_c0_g1,TRINITY_DN2734_c0_g3,TRINITY_DN294_c0_g1,TRINITY_DN2984_c3_g1,TRINITY_DN3899_c0_g3,TRINITY_DN465_c1_g…
BP	GO:0098754	detoxification	21	13	34	110	0.044281	0.629362	TRINITY_DN10027_c0_g1,TRINITY_DN12607_c0_g1,TRINITY_DN17143_c0_g1,TRINITY_DN18951_c0_g1,TRINITY_DN19090_c0_g1,TRINITY_DN19094_c0_g1,TRINITY_DN19608_c0_g1,TRINITY_DN19906_c0_g1,TRINITY_DN2013_c0_g2,TRINITY_DN2076_c1_g1,TRINITY_DN20883_c0_g1,TRINITY_DN21896_c0_g1,TRINITY_DN22120_c0_g1,TRINITY_DN23122_c0_g1,TRINITY_DN23653_c0_g1,TRINITY_DN24295_c0_g1,TRINITY_DN25212_c0_g1,TRINITY_DN25232_c0_g1,TRINI…	TRINITY_DN1104_c0_g1,TRINITY_DN1119_c0_g1,TRINITY_DN16145_c0_g1,TRINITY_DN1845_c0_g1,TRINITY_DN3467_c4_g1,TRINITY_DN3467_c4_g2,TRINITY_DN3631_c0_g1,TRINITY_DN3972_c0_g1,TRINITY_DN450_c0_g1,TRINITY_DN505_c1_g1,TRINITY_DN58_c3_g1,TRINITY_DN640_c0_g1,TRINITY_DN884_c1_g1
BP	GO:0071478	cellular response to radiation	10	4	14	38	0.0444891	0.630621	TRINITY_DN1094_c0_g1,TRINITY_DN1446_c0_g2,TRINITY_DN1462_c1_g1,TRINITY_DN3090_c1_g1,TRINITY_DN3367_c0_g1,TRINITY_DN4055_c0_g1,TRINITY_DN496_c1_g1,TRINITY_DN7322_c0_g3,TRINITY_DN909_c2_g1,TRINITY_DN961_c0_g1	TRINITY_DN1229_c0_g1,TRINITY_DN2734_c0_g3,TRINITY_DN3605_c0_g1,TRINITY_DN714_c0_g1
BP	GO:0007154	cell communication	125	58	183	700	0.0446638	0.631401	TRINITY_DN10065_c0_g1,TRINITY_DN1060_c2_g1,TRINITY_DN1083_c0_g1,TRINITY_DN11531_c0_g1,TRINITY_DN1195_c0_g2,TRINITY_DN11_c3_g6,TRINITY_DN1215_c1_g2,TRINITY_DN12166_c0_g1,TRINITY_DN1225_c0_g1,TRINITY_DN1242_c0_g1,TRINITY_DN12562_c0_g1,TRINITY_DN12613_c0_g1,TRINITY_DN13323_c0_g1,TRINITY_DN13911_c0_g1,TRINITY_DN1446_c0_g2,TRINITY_DN1504_c3_g1,TRINITY_DN1509_c2_g1,TRINITY_DN1518_c0_g2,TRINITY_DN15676_…	TRINITY_DN1018_c0_g1,TRINITY_DN1032_c4_g1,TRINITY_DN1032_c5_g1,TRINITY_DN1119_c0_g1,TRINITY_DN1282_c0_g2,TRINITY_DN1308_c3_g1,TRINITY_DN1441_c1_g1,TRINITY_DN146_c0_g2,TRINITY_DN1489_c0_g1,TRINITY_DN1498_c0_g1,TRINITY_DN1549_c0_g2,TRINITY_DN1560_c7_g1,TRINITY_DN1627_c4_g3,TRINITY_DN1633_c0_g1,TRINITY_DN1807_c1_g1,TRINITY_DN189_c0_g2,TRINITY_DN1922_c0_g2,TRINITY_DN1981_c1_g4,TRINITY_DN20147_c0_g1,T…
BP	GO:0030466	silent mating-type cassette heterochromatin assembly	20	5	25	77	0.045133	0.636327	TRINITY_DN1279_c1_g1,TRINITY_DN2045_c2_g1,TRINITY_DN20805_c0_g1,TRINITY_DN22978_c0_g1,TRINITY_DN231_c2_g1,TRINITY_DN2465_c1_g1,TRINITY_DN2954_c1_g1,TRINITY_DN2954_c1_g2,TRINITY_DN310_c5_g1,TRINITY_DN3172_c0_g2,TRINITY_DN4207_c0_g1,TRINITY_DN4260_c0_g1,TRINITY_DN427_c0_g1,TRINITY_DN4467_c0_g1,TRINITY_DN4467_c0_g3,TRINITY_DN4578_c0_g1,TRINITY_DN584_c0_g3,TRINITY_DN872_c0_g1,TRINITY_DN8919_c0_g2,TRI…	TRINITY_DN1331_c5_g1,TRINITY_DN1498_c0_g1,TRINITY_DN15402_c0_g1,TRINITY_DN1766_c0_g1,TRINITY_DN266_c0_g3
BP	GO:0045017	glycerolipid biosynthetic process	24	9	33	107	0.0483674	0.641295	TRINITY_DN12108_c0_g2,TRINITY_DN13176_c0_g1,TRINITY_DN13176_c0_g2,TRINITY_DN1476_c1_g1,TRINITY_DN1611_c0_g2,TRINITY_DN20169_c0_g1,TRINITY_DN20326_c0_g1,TRINITY_DN20735_c0_g1,TRINITY_DN2374_c0_g1,TRINITY_DN2421_c0_g1,TRINITY_DN24420_c0_g1,TRINITY_DN24960_c0_g1,TRINITY_DN25800_c0_g1,TRINITY_DN2641_c0_g1,TRINITY_DN313_c2_g1,TRINITY_DN4086_c0_g1,TRINITY_DN4670_c0_g1,TRINITY_DN4753_c0_g1,TRINITY_DN533…	TRINITY_DN1074_c0_g1,TRINITY_DN1207_c2_g1,TRINITY_DN1230_c0_g1,TRINITY_DN1350_c0_g1,TRINITY_DN1560_c4_g1,TRINITY_DN164_c1_g1,TRINITY_DN413_c0_g1,TRINITY_DN462_c1_g1,TRINITY_DN4782_c0_g2
BP	GO:0000472	endonucleolytic cleavage to generate mature 5'-end of SSU-rRNA from (SSU-rRNA, 5.8S rRNA, LSU-rRNA)	2	11	13	35	0.0486317	0.641295	TRINITY_DN21898_c0_g1,TRINITY_DN21923_c0_g1	TRINITY_DN1060_c4_g1,TRINITY_DN120_c0_g1,TRINITY_DN1213_c0_g1,TRINITY_DN1583_c6_g1,TRINITY_DN3784_c1_g1,TRINITY_DN446_c1_g1,TRINITY_DN51_c2_g4,TRINITY_DN51_c2_g8,TRINITY_DN541_c1_g1,TRINITY_DN553_c0_g1,TRINITY_DN694_c0_g1
BP	GO:0031338	regulation of vesicle fusion	9	1	10	25	0.0489212	0.641295	TRINITY_DN1618_c0_g1,TRINITY_DN1881_c0_g1,TRINITY_DN1976_c0_g1,TRINITY_DN23135_c0_g1,TRINITY_DN2732_c0_g1,TRINITY_DN3068_c0_g1,TRINITY_DN3624_c0_g1,TRINITY_DN4205_c0_g1,TRINITY_DN834_c0_g2	TRINITY_DN2556_c0_g1
BP	GO:0033262	regulation of nuclear cell cycle DNA replication	10	0	10	25	0.0489212	0.641295	TRINITY_DN138_c3_g2,TRINITY_DN1999_c0_g2,TRINITY_DN21984_c0_g1,TRINITY_DN22948_c0_g1,TRINITY_DN305_c8_g3,TRINITY_DN3365_c0_g1,TRINITY_DN4578_c0_g1,TRINITY_DN4637_c0_g1,TRINITY_DN836_c6_g1,TRINITY_DN961_c0_g1	-
BP	GO:0090502	RNA phosphodiester bond hydrolysis, endonucleolytic	13	17	30	96	0.0492935	0.641295	TRINITY_DN15575_c0_g3,TRINITY_DN19966_c0_g1,TRINITY_DN21201_c0_g1,TRINITY_DN21898_c0_g1,TRINITY_DN21923_c0_g1,TRINITY_DN22103_c0_g1,TRINITY_DN22415_c0_g1,TRINITY_DN2402_c1_g1,TRINITY_DN24875_c0_g1,TRINITY_DN4819_c1_g1,TRINITY_DN6521_c0_g3,TRINITY_DN689_c0_g2,TRINITY_DN9262_c0_g1	TRINITY_DN1060_c4_g1,TRINITY_DN120_c0_g1,TRINITY_DN1213_c0_g1,TRINITY_DN1331_c5_g1,TRINITY_DN1583_c6_g1,TRINITY_DN160_c0_g2,TRINITY_DN3784_c1_g1,TRINITY_DN4351_c0_g3,TRINITY_DN446_c1_g1,TRINITY_DN51_c2_g4,TRINITY_DN51_c2_g8,TRINITY_DN541_c1_g1,TRINITY_DN549_c0_g1,TRINITY_DN553_c0_g1,TRINITY_DN689_c6_g3,TRINITY_DN694_c0_g1,TRINITY_DN7057_c0_g2
BP	GO:0006457	protein folding	31	25	56	195	0.0505864	0.641295	TRINITY_DN11506_c0_g1,TRINITY_DN13155_c0_g2,TRINITY_DN1504_c3_g1,TRINITY_DN1522_c4_g1,TRINITY_DN15295_c0_g1,TRINITY_DN15557_c0_g1,TRINITY_DN15676_c0_g1,TRINITY_DN16010_c0_g1,TRINITY_DN1637_c1_g1,TRINITY_DN17103_c0_g1,TRINITY_DN17221_c0_g1,TRINITY_DN1812_c1_g1,TRINITY_DN19090_c0_g1,TRINITY_DN19928_c0_g1,TRINITY_DN20212_c0_g1,TRINITY_DN20906_c0_g1,TRINITY_DN21896_c0_g1,TRINITY_DN2230_c4_g1,TRINITY_…	TRINITY_DN106_c1_g1,TRINITY_DN1248_c0_g1,TRINITY_DN128_c15_g1,TRINITY_DN1483_c0_g2,TRINITY_DN1491_c0_g1,TRINITY_DN1981_c1_g4,TRINITY_DN2313_c0_g1,TRINITY_DN277_c0_g1,TRINITY_DN2791_c1_g1,TRINITY_DN2922_c0_g1,TRINITY_DN2952_c0_g1,TRINITY_DN320_c1_g1,TRINITY_DN384_c4_g4,TRINITY_DN405_c0_g1,TRINITY_DN4583_c1_g1,TRINITY_DN465_c1_g1,TRINITY_DN4766_c0_g1,TRINITY_DN49_c0_g1,TRINITY_DN604_c0_g1,TRINITY_D…
MF	GO:0030170	pyridoxal phosphate binding	16	10	26	81	0.0507657	0.618821	TRINITY_DN11116_c0_g1,TRINITY_DN15204_c0_g1,TRINITY_DN15672_c0_g1,TRINITY_DN19881_c0_g1,TRINITY_DN20967_c0_g1,TRINITY_DN21018_c0_g1,TRINITY_DN3552_c0_g1,TRINITY_DN4461_c0_g1,TRINITY_DN5092_c0_g1,TRINITY_DN5135_c0_g2,TRINITY_DN5191_c0_g1,TRINITY_DN6579_c0_g2,TRINITY_DN7832_c0_g2,TRINITY_DN8396_c0_g1,TRINITY_DN9610_c0_g1,TRINITY_DN9655_c0_g1	TRINITY_DN1314_c0_g1,TRINITY_DN131_c0_g1,TRINITY_DN131_c0_g3,TRINITY_DN1656_c0_g1,TRINITY_DN2862_c0_g1,TRINITY_DN3311_c0_g1,TRINITY_DN379_c0_g1,TRINITY_DN685_c0_g2,TRINITY_DN71_c0_g1,TRINITY_DN804_c0_g1
MF	GO:0070279	vitamin B6 binding	16	10	26	81	0.0507657	0.618821	TRINITY_DN11116_c0_g1,TRINITY_DN15204_c0_g1,TRINITY_DN15672_c0_g1,TRINITY_DN19881_c0_g1,TRINITY_DN20967_c0_g1,TRINITY_DN21018_c0_g1,TRINITY_DN3552_c0_g1,TRINITY_DN4461_c0_g1,TRINITY_DN5092_c0_g1,TRINITY_DN5135_c0_g2,TRINITY_DN5191_c0_g1,TRINITY_DN6579_c0_g2,TRINITY_DN7832_c0_g2,TRINITY_DN8396_c0_g1,TRINITY_DN9610_c0_g1,TRINITY_DN9655_c0_g1	TRINITY_DN1314_c0_g1,TRINITY_DN131_c0_g1,TRINITY_DN131_c0_g3,TRINITY_DN1656_c0_g1,TRINITY_DN2862_c0_g1,TRINITY_DN3311_c0_g1,TRINITY_DN379_c0_g1,TRINITY_DN685_c0_g2,TRINITY_DN71_c0_g1,TRINITY_DN804_c0_g1
CC	GO:0043226	organelle	774	361	1135	4736	0.0515802	0.480264	TRINITY_DN1002_c1_g1,TRINITY_DN1004_c0_g1,TRINITY_DN10065_c0_g1,TRINITY_DN10112_c0_g2,TRINITY_DN10382_c0_g1,TRINITY_DN1045_c1_g2,TRINITY_DN1060_c2_g1,TRINITY_DN10741_c0_g1,TRINITY_DN10838_c0_g1,TRINITY_DN1083_c0_g1,TRINITY_DN10885_c0_g1,TRINITY_DN10885_c1_g1,TRINITY_DN1094_c0_g1,TRINITY_DN1098_c1_g2,TRINITY_DN11116_c0_g1,TRINITY_DN11167_c0_g2,TRINITY_DN11170_c0_g1,TRINITY_DN11194_c0_g1,TRINITY_DN…	TRINITY_DN1018_c0_g1,TRINITY_DN1022_c0_g1,TRINITY_DN1032_c4_g1,TRINITY_DN1032_c5_g1,TRINITY_DN1046_c0_g1,TRINITY_DN1048_c0_g1,TRINITY_DN1060_c4_g1,TRINITY_DN106_c1_g1,TRINITY_DN1074_c0_g1,TRINITY_DN1101_c0_g1,TRINITY_DN1102_c0_g2,TRINITY_DN1108_c0_g1,TRINITY_DN1119_c0_g1,TRINITY_DN1135_c0_g1,TRINITY_DN1171_c0_g1,TRINITY_DN1171_c1_g1,TRINITY_DN1173_c4_g1,TRINITY_DN1184_c0_g1,TRINITY_DN1192_c0_g1,T…
BP	GO:0032988	ribonucleoprotein complex disassembly	6	3	9	22	0.0525696	0.641295	TRINITY_DN1242_c0_g1,TRINITY_DN2674_c0_g1,TRINITY_DN3328_c0_g1,TRINITY_DN3420_c0_g1,TRINITY_DN4819_c1_g1,TRINITY_DN8065_c0_g1	TRINITY_DN106_c1_g1,TRINITY_DN1849_c0_g3,TRINITY_DN5625_c2_g1
BP	GO:0072523	purine-containing compound catabolic process	7	5	12	32	0.0531416	0.641295	TRINITY_DN11541_c0_g1,TRINITY_DN12108_c0_g2,TRINITY_DN4060_c0_g1,TRINITY_DN6309_c0_g1,TRINITY_DN9262_c0_g1,TRINITY_DN9712_c0_g1,TRINITY_DN9877_c2_g1	TRINITY_DN1208_c0_g1,TRINITY_DN1282_c0_g2,TRINITY_DN24125_c0_g1,TRINITY_DN39_c0_g3,TRINITY_DN7_c0_g1
BP	GO:0016053	organic acid biosynthetic process	56	35	91	333	0.0533375	0.641295	TRINITY_DN10065_c0_g1,TRINITY_DN11116_c0_g1,TRINITY_DN15204_c0_g1,TRINITY_DN15672_c0_g1,TRINITY_DN15767_c0_g1,TRINITY_DN15928_c0_g1,TRINITY_DN1726_c0_g2,TRINITY_DN18086_c0_g1,TRINITY_DN1876_c1_g2,TRINITY_DN19094_c0_g1,TRINITY_DN19621_c0_g1,TRINITY_DN19934_c0_g1,TRINITY_DN19989_c0_g1,TRINITY_DN19997_c0_g1,TRINITY_DN20901_c0_g1,TRINITY_DN20967_c0_g1,TRINITY_DN21018_c0_g1,TRINITY_DN21823_c0_g1,TRINI…	TRINITY_DN1047_c0_g1,TRINITY_DN12014_c0_g2,TRINITY_DN128_c10_g3,TRINITY_DN131_c0_g1,TRINITY_DN1413_c0_g1,TRINITY_DN144_c0_g1,TRINITY_DN1656_c0_g1,TRINITY_DN1780_c0_g2,TRINITY_DN1814_c1_g1,TRINITY_DN1999_c0_g1,TRINITY_DN209_c3_g1,TRINITY_DN21889_c0_g1,TRINITY_DN2233_c0_g1,TRINITY_DN22962_c1_g1,TRINITY_DN22_c0_g1,TRINITY_DN237_c7_g1,TRINITY_DN243_c0_g1,TRINITY_DN3311_c0_g1,TRINITY_DN357_c1_g2,TRINI…
BP	GO:0046394	carboxylic acid biosynthetic process	56	35	91	333	0.0533375	0.641295	TRINITY_DN10065_c0_g1,TRINITY_DN11116_c0_g1,TRINITY_DN15204_c0_g1,TRINITY_DN15672_c0_g1,TRINITY_DN15767_c0_g1,TRINITY_DN15928_c0_g1,TRINITY_DN1726_c0_g2,TRINITY_DN18086_c0_g1,TRINITY_DN1876_c1_g2,TRINITY_DN19094_c0_g1,TRINITY_DN19621_c0_g1,TRINITY_DN19934_c0_g1,TRINITY_DN19989_c0_g1,TRINITY_DN19997_c0_g1,TRINITY_DN20901_c0_g1,TRINITY_DN20967_c0_g1,TRINITY_DN21018_c0_g1,TRINITY_DN21823_c0_g1,TRINI…	TRINITY_DN1047_c0_g1,TRINITY_DN12014_c0_g2,TRINITY_DN128_c10_g3,TRINITY_DN131_c0_g1,TRINITY_DN1413_c0_g1,TRINITY_DN144_c0_g1,TRINITY_DN1656_c0_g1,TRINITY_DN1780_c0_g2,TRINITY_DN1814_c1_g1,TRINITY_DN1999_c0_g1,TRINITY_DN209_c3_g1,TRINITY_DN21889_c0_g1,TRINITY_DN2233_c0_g1,TRINITY_DN22962_c1_g1,TRINITY_DN22_c0_g1,TRINITY_DN237_c7_g1,TRINITY_DN243_c0_g1,TRINITY_DN3311_c0_g1,TRINITY_DN357_c1_g2,TRINI…
CC	GO:0034506	chromosome, centromeric core domain	8	1	9	22	0.0536076	0.480264	TRINITY_DN1388_c0_g2,TRINITY_DN20758_c0_g1,TRINITY_DN2091_c1_g1,TRINITY_DN24115_c0_g1,TRINITY_DN256_c1_g1,TRINITY_DN3065_c0_g2,TRINITY_DN3559_c0_g1,TRINITY_DN6332_c0_g1	TRINITY_DN1691_c0_g2
BP	GO:0022402	cell cycle process	176	41	217	843	0.0539931	0.641295	TRINITY_DN1045_c1_g2,TRINITY_DN1083_c0_g1,TRINITY_DN11116_c0_g1,TRINITY_DN11617_c0_g2,TRINITY_DN117_c0_g1,TRINITY_DN1195_c0_g2,TRINITY_DN11_c3_g6,TRINITY_DN1216_c0_g1,TRINITY_DN1247_c1_g1,TRINITY_DN1270_c0_g1,TRINITY_DN1279_c1_g1,TRINITY_DN1281_c5_g1,TRINITY_DN12897_c0_g1,TRINITY_DN1342_c0_g4,TRINITY_DN1367_c0_g1,TRINITY_DN138_c3_g2,TRINITY_DN13_c0_g1,TRINITY_DN1446_c0_g2,TRINITY_DN1462_c1_g1,TRI…	TRINITY_DN1018_c0_g1,TRINITY_DN1032_c5_g1,TRINITY_DN1171_c0_g1,TRINITY_DN1173_c4_g1,TRINITY_DN1192_c0_g1,TRINITY_DN1282_c0_g2,TRINITY_DN128_c10_g2,TRINITY_DN1308_c3_g1,TRINITY_DN1498_c0_g1,TRINITY_DN165_c0_g1,TRINITY_DN1691_c0_g2,TRINITY_DN1691_c0_g3,TRINITY_DN1766_c0_g1,TRINITY_DN1806_c0_g1,TRINITY_DN1807_c1_g1,TRINITY_DN189_c0_g2,TRINITY_DN19289_c0_g1,TRINITY_DN19564_c0_g1,TRINITY_DN19564_c0_g2…
MF	GO:0008081	phosphoric diester hydrolase activity	7	2	9	22	0.054451	0.618821	TRINITY_DN11531_c0_g1,TRINITY_DN178_c0_g2,TRINITY_DN2213_c0_g1,TRINITY_DN24960_c0_g1,TRINITY_DN5130_c0_g1,TRINITY_DN889_c0_g1,TRINITY_DN934_c1_g2	TRINITY_DN1282_c0_g2,TRINITY_DN334_c8_g2
MF	GO:0015179	L-amino acid transmembrane transporter activity	3	6	9	22	0.054451	0.618821	TRINITY_DN4426_c0_g1,TRINITY_DN4687_c0_g1,TRINITY_DN5167_c0_g1	TRINITY_DN1320_c0_g1,TRINITY_DN1780_c0_g2,TRINITY_DN23023_c0_g1,TRINITY_DN24176_c0_g1,TRINITY_DN2752_c4_g1,TRINITY_DN5625_c0_g1
BP	GO:0000723	telomere maintenance	23	3	26	82	0.0545547	0.641295	TRINITY_DN1270_c0_g1,TRINITY_DN1367_c0_g1,TRINITY_DN1637_c1_g1,TRINITY_DN1651_c0_g1,TRINITY_DN1880_c0_g1,TRINITY_DN198_c1_g1,TRINITY_DN2236_c2_g1,TRINITY_DN22948_c0_g1,TRINITY_DN2947_c0_g2,TRINITY_DN305_c8_g3,TRINITY_DN3091_c1_g1,TRINITY_DN3115_c1_g1,TRINITY_DN3540_c0_g1,TRINITY_DN354_c0_g1,TRINITY_DN3949_c0_g1,TRINITY_DN4207_c0_g1,TRINITY_DN4578_c0_g1,TRINITY_DN4637_c0_g1,TRINITY_DN4713_c0_g1,TR…	TRINITY_DN1981_c1_g4,TRINITY_DN719_c0_g1,TRINITY_DN765_c0_g1
BP	GO:0032200	telomere organization	23	3	26	82	0.0545547	0.641295	TRINITY_DN1270_c0_g1,TRINITY_DN1367_c0_g1,TRINITY_DN1637_c1_g1,TRINITY_DN1651_c0_g1,TRINITY_DN1880_c0_g1,TRINITY_DN198_c1_g1,TRINITY_DN2236_c2_g1,TRINITY_DN22948_c0_g1,TRINITY_DN2947_c0_g2,TRINITY_DN305_c8_g3,TRINITY_DN3091_c1_g1,TRINITY_DN3115_c1_g1,TRINITY_DN3540_c0_g1,TRINITY_DN354_c0_g1,TRINITY_DN3949_c0_g1,TRINITY_DN4207_c0_g1,TRINITY_DN4578_c0_g1,TRINITY_DN4637_c0_g1,TRINITY_DN4713_c0_g1,TR…	TRINITY_DN1981_c1_g4,TRINITY_DN719_c0_g1,TRINITY_DN765_c0_g1
CC	GO:0031981	nuclear lumen	170	80	250	976	0.0550394	0.480264	TRINITY_DN1002_c1_g1,TRINITY_DN1045_c1_g2,TRINITY_DN1094_c0_g1,TRINITY_DN11559_c0_g1,TRINITY_DN117_c0_g1,TRINITY_DN11994_c0_g1,TRINITY_DN1247_c1_g1,TRINITY_DN1279_c1_g1,TRINITY_DN13323_c0_g1,TRINITY_DN1367_c0_g1,TRINITY_DN1388_c0_g2,TRINITY_DN138_c3_g2,TRINITY_DN13911_c0_g1,TRINITY_DN1462_c1_g1,TRINITY_DN14978_c0_g1,TRINITY_DN1518_c0_g2,TRINITY_DN1522_c4_g1,TRINITY_DN1536_c2_g1,TRINITY_DN1560_c5_…	TRINITY_DN1060_c4_g1,TRINITY_DN106_c1_g1,TRINITY_DN1119_c0_g1,TRINITY_DN1192_c0_g1,TRINITY_DN120_c0_g1,TRINITY_DN1213_c0_g1,TRINITY_DN1305_c0_g1,TRINITY_DN1323_c0_g1,TRINITY_DN1331_c5_g1,TRINITY_DN1362_c0_g1,TRINITY_DN1413_c0_g1,TRINITY_DN1417_c0_g3,TRINITY_DN1436_c0_g2,TRINITY_DN144_c0_g1,TRINITY_DN1489_c0_g1,TRINITY_DN1560_c7_g1,TRINITY_DN1583_c6_g1,TRINITY_DN1604_c3_g4,TRINITY_DN160_c0_g2,TRIN…
BP	GO:0042026	protein refolding	6	10	16	46	0.0551507	0.641295	TRINITY_DN11506_c0_g1,TRINITY_DN15557_c0_g1,TRINITY_DN22958_c0_g1,TRINITY_DN2674_c0_g1,TRINITY_DN4713_c0_g1,TRINITY_DN4713_c0_g3	TRINITY_DN106_c1_g1,TRINITY_DN128_c15_g1,TRINITY_DN1981_c1_g4,TRINITY_DN2952_c0_g1,TRINITY_DN405_c0_g1,TRINITY_DN4583_c1_g1,TRINITY_DN4766_c0_g1,TRINITY_DN680_c0_g3,TRINITY_DN952_c1_g2,TRINITY_DN978_c0_g1
BP	GO:0043618	regulation of transcription from RNA polymerase II promoter in response to stress	6	10	16	46	0.0551507	0.641295	TRINITY_DN13911_c0_g1,TRINITY_DN18951_c0_g1,TRINITY_DN19090_c0_g1,TRINITY_DN21896_c0_g1,TRINITY_DN25232_c0_g1,TRINITY_DN2853_c1_g1	TRINITY_DN1119_c0_g1,TRINITY_DN1633_c0_g1,TRINITY_DN1922_c0_g2,TRINITY_DN2734_c0_g3,TRINITY_DN384_c6_g1,TRINITY_DN398_c0_g1,TRINITY_DN453_c0_g1,TRINITY_DN754_c1_g1,TRINITY_DN8135_c0_g1,TRINITY_DN891_c0_g1
BP	GO:0043620	regulation of DNA-templated transcription in response to stress	6	10	16	46	0.0551507	0.641295	TRINITY_DN13911_c0_g1,TRINITY_DN18951_c0_g1,TRINITY_DN19090_c0_g1,TRINITY_DN21896_c0_g1,TRINITY_DN25232_c0_g1,TRINITY_DN2853_c1_g1	TRINITY_DN1119_c0_g1,TRINITY_DN1633_c0_g1,TRINITY_DN1922_c0_g2,TRINITY_DN2734_c0_g3,TRINITY_DN384_c6_g1,TRINITY_DN398_c0_g1,TRINITY_DN453_c0_g1,TRINITY_DN754_c1_g1,TRINITY_DN8135_c0_g1,TRINITY_DN891_c0_g1
BP	GO:0000012	single strand break repair	2	0	2	2	0.0552149	0.641295	TRINITY_DN2079_c0_g1,TRINITY_DN889_c0_g1	-
BP	GO:0000255	allantoin metabolic process	0	2	2	2	0.0552149	0.641295	-	TRINITY_DN1208_c0_g1,TRINITY_DN3004_c1_g1
BP	GO:0000256	allantoin catabolic process	0	2	2	2	0.0552149	0.641295	-	TRINITY_DN1208_c0_g1,TRINITY_DN3004_c1_g1
BP	GO:0000304	response to singlet oxygen	0	2	2	2	0.0552149	0.641295	-	TRINITY_DN398_c0_g1,TRINITY_DN754_c1_g1
BP	GO:0000494	box C/D snoRNA 3'-end processing	1	1	2	2	0.0552149	0.641295	TRINITY_DN391_c0_g4	TRINITY_DN2280_c0_g1
BP	GO:0000734	gene conversion at mating-type locus, DNA repair synthesis	2	0	2	2	0.0552149	0.641295	TRINITY_DN1462_c1_g1,TRINITY_DN353_c0_g1	-
BP	GO:0001561	fatty acid alpha-oxidation	2	0	2	2	0.0552149	0.641295	TRINITY_DN5871_c0_g1,TRINITY_DN5871_c0_g2	-
BP	GO:0001935	endothelial cell proliferation	1	1	2	2	0.0552149	0.641295	TRINITY_DN7499_c0_g1	TRINITY_DN1560_c7_g1
BP	GO:0001936	regulation of endothelial cell proliferation	1	1	2	2	0.0552149	0.641295	TRINITY_DN7499_c0_g1	TRINITY_DN1560_c7_g1
BP	GO:0006041	glucosamine metabolic process	0	2	2	2	0.0552149	0.641295	-	TRINITY_DN237_c7_g1,TRINITY_DN2573_c0_g1
BP	GO:0006287	base-excision repair, gap-filling	1	1	2	2	0.0552149	0.641295	TRINITY_DN3523_c0_g1	TRINITY_DN3605_c0_g1
BP	GO:0006296	nucleotide-excision repair, DNA incision, 5'-to lesion	2	0	2	2	0.0552149	0.641295	TRINITY_DN1397_c2_g1,TRINITY_DN570_c0_g1	-
BP	GO:0009992	cellular water homeostasis	2	0	2	2	0.0552149	0.641295	TRINITY_DN1705_c0_g1,TRINITY_DN24047_c0_g1	-
BP	GO:0015810	aspartate transmembrane transport	1	1	2	2	0.0552149	0.641295	TRINITY_DN5167_c0_g1	TRINITY_DN5625_c0_g1
BP	GO:0019547	arginine catabolic process to ornithine	1	1	2	2	0.0552149	0.641295	TRINITY_DN6296_c0_g1	TRINITY_DN452_c1_g2
BP	GO:0030104	water homeostasis	2	0	2	2	0.0552149	0.641295	TRINITY_DN1705_c0_g1,TRINITY_DN24047_c0_g1	-
BP	GO:0031292	gene conversion at mating-type locus, DNA double-strand break processing	2	0	2	2	0.0552149	0.641295	TRINITY_DN1270_c0_g1,TRINITY_DN961_c0_g1	-
BP	GO:0032074	negative regulation of nuclease activity	2	0	2	2	0.0552149	0.641295	TRINITY_DN2236_c2_g1,TRINITY_DN7506_c0_g1	-
BP	GO:0033184	positive regulation of histone ubiquitination	1	1	2	2	0.0552149	0.641295	TRINITY_DN19842_c0_g1	TRINITY_DN1807_c1_g1
BP	GO:0033494	ferulate metabolic process	0	2	2	2	0.0552149	0.641295	-	TRINITY_DN25215_c0_g1,TRINITY_DN525_c0_g3
BP	GO:0034754	cellular hormone metabolic process	2	0	2	2	0.0552149	0.641295	TRINITY_DN5106_c0_g1,TRINITY_DN7069_c0_g1	-
BP	GO:0035543	positive regulation of SNARE complex assembly	2	0	2	2	0.0552149	0.641295	TRINITY_DN23135_c0_g1,TRINITY_DN4205_c0_g1	-
BP	GO:0043279	response to alkaloid	1	1	2	2	0.0552149	0.641295	TRINITY_DN6178_c0_g1	TRINITY_DN754_c1_g1
BP	GO:0043490	malate-aspartate shuttle	1	1	2	2	0.0552149	0.641295	TRINITY_DN5167_c0_g1	TRINITY_DN5625_c0_g1
BP	GO:0043524	negative regulation of neuron apoptotic process	1	1	2	2	0.0552149	0.641295	TRINITY_DN6178_c0_g1	TRINITY_DN1119_c0_g1
BP	GO:0045004	DNA replication proofreading	1	1	2	2	0.0552149	0.641295	TRINITY_DN3523_c0_g1	TRINITY_DN3605_c0_g1
BP	GO:0045022	early endosome to late endosome transport	2	0	2	2	0.0552149	0.641295	TRINITY_DN2793_c0_g1,TRINITY_DN3753_c0_g1	-
BP	GO:0045765	regulation of angiogenesis	1	1	2	2	0.0552149	0.641295	TRINITY_DN7499_c0_g1	TRINITY_DN1560_c7_g1
BP	GO:0046168	glycerol-3-phosphate catabolic process	2	0	2	2	0.0552149	0.641295	TRINITY_DN1705_c0_g1,TRINITY_DN24047_c0_g1	-
BP	GO:0046271	phenylpropanoid catabolic process	0	2	2	2	0.0552149	0.641295	-	TRINITY_DN25215_c0_g1,TRINITY_DN525_c0_g3
BP	GO:0046281	cinnamic acid catabolic process	0	2	2	2	0.0552149	0.641295	-	TRINITY_DN25215_c0_g1,TRINITY_DN525_c0_g3
BP	GO:0050779	RNA destabilization	1	1	2	2	0.0552149	0.641295	TRINITY_DN4138_c0_g1	TRINITY_DN36_c1_g1
BP	GO:0060733	regulation of eIF2 alpha phosphorylation by amino acid starvation	1	1	2	2	0.0552149	0.641295	TRINITY_DN1195_c0_g2	TRINITY_DN20147_c0_g1
BP	GO:0061157	mRNA destabilization	1	1	2	2	0.0552149	0.641295	TRINITY_DN4138_c0_g1	TRINITY_DN36_c1_g1
BP	GO:0070414	trehalose metabolism in response to heat stress	1	1	2	2	0.0552149	0.641295	TRINITY_DN11_c3_g6	TRINITY_DN106_c1_g1
BP	GO:0070966	nuclear-transcribed mRNA catabolic process, no-go decay	2	0	2	2	0.0552149	0.641295	TRINITY_DN1242_c0_g1,TRINITY_DN4819_c1_g1	-
BP	GO:0071243	cellular response to arsenic-containing substance	0	2	2	2	0.0552149	0.641295	-	TRINITY_DN2214_c0_g1,TRINITY_DN754_c1_g1
BP	GO:0071294	cellular response to zinc ion	2	0	2	2	0.0552149	0.641295	TRINITY_DN2793_c0_g1,TRINITY_DN3753_c0_g1	-
BP	GO:0071960	maintenance of mitotic sister chromatid cohesion, centromeric	1	1	2	2	0.0552149	0.641295	TRINITY_DN898_c1_g1	TRINITY_DN197_c2_g1
BP	GO:0071962	mitotic sister chromatid cohesion, centromeric	1	1	2	2	0.0552149	0.641295	TRINITY_DN898_c1_g1	TRINITY_DN197_c2_g1
BP	GO:0090296	regulation of mitochondrial DNA replication	2	0	2	2	0.0552149	0.641295	TRINITY_DN1397_c2_g1,TRINITY_DN2990_c0_g2	-
BP	GO:0090297	positive regulation of mitochondrial DNA replication	2	0	2	2	0.0552149	0.641295	TRINITY_DN1397_c2_g1,TRINITY_DN2990_c0_g2	-
BP	GO:0090368	regulation of ornithine metabolic process	1	1	2	2	0.0552149	0.641295	TRINITY_DN6296_c0_g1	TRINITY_DN452_c1_g2
BP	GO:0098501	polynucleotide dephosphorylation	2	0	2	2	0.0552149	0.641295	TRINITY_DN1462_c1_g1,TRINITY_DN2079_c0_g1	-
BP	GO:0098502	DNA dephosphorylation	2	0	2	2	0.0552149	0.641295	TRINITY_DN1462_c1_g1,TRINITY_DN2079_c0_g1	-
BP	GO:0098927	vesicle-mediated transport between endosomal compartments	2	0	2	2	0.0552149	0.641295	TRINITY_DN2793_c0_g1,TRINITY_DN3753_c0_g1	-
BP	GO:0140043	lipid droplet localization to prospore membrane leading edge	1	1	2	2	0.0552149	0.641295	TRINITY_DN4769_c0_g1	TRINITY_DN851_c0_g2
BP	GO:1901215	negative regulation of neuron death	1	1	2	2	0.0552149	0.641295	TRINITY_DN6178_c0_g1	TRINITY_DN1119_c0_g1
BP	GO:1901342	regulation of vasculature development	1	1	2	2	0.0552149	0.641295	TRINITY_DN7499_c0_g1	TRINITY_DN1560_c7_g1
BP	GO:1901856	negative regulation of cellular respiration	1	1	2	2	0.0552149	0.641295	TRINITY_DN18951_c0_g1	TRINITY_DN1119_c0_g1
BP	GO:1901858	regulation of mitochondrial DNA metabolic process	2	0	2	2	0.0552149	0.641295	TRINITY_DN1397_c2_g1,TRINITY_DN2990_c0_g2	-
BP	GO:1901860	positive regulation of mitochondrial DNA metabolic process	2	0	2	2	0.0552149	0.641295	TRINITY_DN1397_c2_g1,TRINITY_DN2990_c0_g2	-
BP	GO:1905462	regulation of DNA duplex unwinding	2	0	2	2	0.0552149	0.641295	TRINITY_DN20742_c0_g1,TRINITY_DN2954_c1_g5	-
BP	GO:1905463	negative regulation of DNA duplex unwinding	2	0	2	2	0.0552149	0.641295	TRINITY_DN20742_c0_g1,TRINITY_DN2954_c1_g5	-
BP	GO:1905774	regulation of DNA helicase activity	2	0	2	2	0.0552149	0.641295	TRINITY_DN20742_c0_g1,TRINITY_DN2954_c1_g5	-
BP	GO:1905775	negative regulation of DNA helicase activity	2	0	2	2	0.0552149	0.641295	TRINITY_DN20742_c0_g1,TRINITY_DN2954_c1_g5	-
BP	GO:1990171	SCF complex disassembly in response to cadmium stress	1	1	2	2	0.0552149	0.641295	TRINITY_DN19842_c0_g1	TRINITY_DN1807_c1_g1
BP	GO:1990258	histone glutamine methylation	1	1	2	2	0.0552149	0.641295	TRINITY_DN391_c0_g4	TRINITY_DN2280_c0_g1
BP	GO:2000073	regulation of cytokinesis, site selection	2	0	2	2	0.0552149	0.641295	TRINITY_DN1724_c0_g1,TRINITY_DN3765_c0_g1	-
BP	GO:2000395	regulation of ubiquitin-dependent endocytosis	0	2	2	2	0.0552149	0.641295	-	TRINITY_DN1756_c1_g1,TRINITY_DN770_c0_g1
BP	GO:2000397	positive regulation of ubiquitin-dependent endocytosis	0	2	2	2	0.0552149	0.641295	-	TRINITY_DN1756_c1_g1,TRINITY_DN770_c0_g1
BP	GO:2001124	regulation of translational frameshifting	1	1	2	2	0.0552149	0.641295	TRINITY_DN1195_c0_g2	TRINITY_DN20147_c0_g1
BP	GO:2001125	negative regulation of translational frameshifting	1	1	2	2	0.0552149	0.641295	TRINITY_DN1195_c0_g2	TRINITY_DN20147_c0_g1
BP	GO:2001168	positive regulation of histone H2B ubiquitination	1	1	2	2	0.0552149	0.641295	TRINITY_DN19842_c0_g1	TRINITY_DN1807_c1_g1
MF	GO:0019901	protein kinase binding	6	6	12	32	0.0554083	0.618821	TRINITY_DN1195_c0_g2,TRINITY_DN1866_c0_g1,TRINITY_DN18946_c0_g1,TRINITY_DN18946_c0_g2,TRINITY_DN4691_c0_g1,TRINITY_DN898_c1_g1	TRINITY_DN20147_c0_g1,TRINITY_DN20_c4_g1,TRINITY_DN2668_c0_g1,TRINITY_DN282_c4_g1,TRINITY_DN79_c1_g1,TRINITY_DN891_c0_g1
CC	GO:0005662	DNA replication factor A complex	2	0	2	2	0.0555984	0.480264	TRINITY_DN1651_c0_g1,TRINITY_DN3115_c1_g1	-
CC	GO:0005712	chiasma	2	0	2	2	0.0555984	0.480264	TRINITY_DN1045_c1_g2,TRINITY_DN649_c0_g2	-
CC	GO:0005950	anthranilate synthase complex	2	0	2	2	0.0555984	0.480264	TRINITY_DN3394_c1_g1,TRINITY_DN867_c0_g1	-
CC	GO:0009514	glyoxysome	0	2	2	2	0.0555984	0.480264	-	TRINITY_DN2846_c0_g1,TRINITY_DN40_c0_g1
CC	GO:0016605	PML body	2	0	2	2	0.0555984	0.480264	TRINITY_DN13323_c0_g1,TRINITY_DN198_c1_g1	-
CC	GO:0030875	rDNA protrusion	2	0	2	2	0.0555984	0.480264	TRINITY_DN20742_c0_g1,TRINITY_DN7960_c2_g1	-
CC	GO:0031511	Mis6-Sim4 complex	2	0	2	2	0.0555984	0.480264	TRINITY_DN2054_c0_g2,TRINITY_DN2091_c1_g1	-
CC	GO:0032389	MutLalpha complex	2	0	2	2	0.0555984	0.480264	TRINITY_DN4116_c0_g1,TRINITY_DN649_c0_g2	-
CC	GO:0032936	SREBP-SCAP complex	1	1	2	2	0.0555984	0.480264	TRINITY_DN797_c0_g1	TRINITY_DN1633_c0_g1
CC	GO:0033557	Slx1-Slx4 complex	2	0	2	2	0.0555984	0.480264	TRINITY_DN278_c3_g1,TRINITY_DN7960_c2_g1	-
CC	GO:0043235	receptor complex	1	1	2	2	0.0555984	0.480264	TRINITY_DN24960_c0_g1	TRINITY_DN25670_c0_g1
CC	GO:0043564	Ku70:Ku80 complex	2	0	2	2	0.0555984	0.480264	TRINITY_DN354_c0_g1,TRINITY_DN4207_c0_g1	-
CC	GO:0048476	Holliday junction resolvase complex	1	1	2	2	0.0555984	0.480264	TRINITY_DN1742_c0_g1	TRINITY_DN2984_c3_g1
CC	GO:0071942	XPC complex	2	0	2	2	0.0555984	0.480264	TRINITY_DN20853_c0_g1,TRINITY_DN578_c2_g1	-
CC	GO:0097587	MutLgamma complex	2	0	2	2	0.0555984	0.480264	TRINITY_DN1045_c1_g2,TRINITY_DN649_c0_g2	-
CC	GO:0098802	plasma membrane signaling receptor complex	1	1	2	2	0.0555984	0.480264	TRINITY_DN24960_c0_g1	TRINITY_DN25670_c0_g1
CC	GO:1903600	glutaminase complex	0	2	2	2	0.0555984	0.480264	-	TRINITY_DN42_c3_g1,TRINITY_DN42_c4_g2
CC	GO:1905347	endodeoxyribonuclease complex	1	1	2	2	0.0555984	0.480264	TRINITY_DN1742_c0_g1	TRINITY_DN2984_c3_g1
CC	GO:1990533	Dom34-Hbs1 complex	2	0	2	2	0.0555984	0.480264	TRINITY_DN1242_c0_g1,TRINITY_DN4819_c1_g1	-
MF	GO:0000248	C-5 sterol desaturase activity	1	1	2	2	0.0559036	0.618821	TRINITY_DN5605_c0_g1	TRINITY_DN3518_c1_g1
MF	GO:0000252	C-3 sterol dehydrogenase (C-4 sterol decarboxylase) activity	2	0	2	2	0.0559036	0.618821	TRINITY_DN5079_c0_g1,TRINITY_DN5131_c0_g1	-
MF	GO:0000405	bubble DNA binding	2	0	2	2	0.0559036	0.618821	TRINITY_DN1094_c0_g1,TRINITY_DN4578_c0_g1	-
MF	GO:0000995	RNA polymerase III general transcription initiation factor activity	0	2	2	2	0.0559036	0.618821	-	TRINITY_DN2047_c2_g1,TRINITY_DN2703_c0_g1
MF	GO:0003844	1,4-alpha-glucan branching enzyme activity	2	0	2	2	0.0559036	0.618821	TRINITY_DN1366_c0_g1,TRINITY_DN6157_c0_g1	-
MF	GO:0003885	D-arabinono-1,4-lactone oxidase activity	1	1	2	2	0.0559036	0.618821	TRINITY_DN19356_c0_g1	TRINITY_DN1549_c0_g2
MF	GO:0003991	acetylglutamate kinase activity	0	2	2	2	0.0559036	0.618821	-	TRINITY_DN5_c0_g2,TRINITY_DN5_c0_g3
MF	GO:0004049	anthranilate synthase activity	2	0	2	2	0.0559036	0.618821	TRINITY_DN3394_c1_g1,TRINITY_DN867_c0_g1	-
MF	GO:0004053	arginase activity	1	1	2	2	0.0559036	0.618821	TRINITY_DN6296_c0_g1	TRINITY_DN452_c1_g2
MF	GO:0004122	cystathionine beta-synthase activity	1	1	2	2	0.0559036	0.618821	TRINITY_DN11116_c0_g1	TRINITY_DN3311_c0_g1
MF	GO:0004354	glutamate dehydrogenase (NADP+) activity	1	1	2	2	0.0559036	0.618821	TRINITY_DN5314_c0_g3	TRINITY_DN3605_c1_g1
MF	GO:0004367	glycerol-3-phosphate dehydrogenase [NAD+] activity	2	0	2	2	0.0559036	0.618821	TRINITY_DN1705_c0_g1,TRINITY_DN24047_c0_g1	-
MF	GO:0004474	malate synthase activity	0	2	2	2	0.0559036	0.618821	-	TRINITY_DN2846_c0_g1,TRINITY_DN40_c0_g1
MF	GO:0004573	mannosyl-oligosaccharide glucosidase activity	2	0	2	2	0.0559036	0.618821	TRINITY_DN24119_c0_g1,TRINITY_DN856_c0_g1	-
MF	GO:0004730	pseudouridylate synthase activity	0	2	2	2	0.0559036	0.618821	-	TRINITY_DN310_c0_g3,TRINITY_DN825_c0_g1
MF	GO:0005080	protein kinase C binding	1	1	2	2	0.0559036	0.618821	TRINITY_DN1195_c0_g2	TRINITY_DN20147_c0_g1
MF	GO:0008425	2-polyprenyl-6-methoxy-1,4-benzoquinone methyltransferase activity	1	1	2	2	0.0559036	0.618821	TRINITY_DN5113_c0_g2	TRINITY_DN282_c6_g3
MF	GO:0008670	2,4-dienoyl-CoA reductase (NADPH) activity	2	0	2	2	0.0559036	0.618821	TRINITY_DN18738_c0_g2,TRINITY_DN5605_c1_g1	-
MF	GO:0008689	3-demethylubiquinone-9 3-O-methyltransferase activity	1	1	2	2	0.0559036	0.618821	TRINITY_DN5113_c0_g2	TRINITY_DN282_c6_g3
MF	GO:0008821	crossover junction endodeoxyribonuclease activity	1	1	2	2	0.0559036	0.618821	TRINITY_DN1742_c0_g1	TRINITY_DN2984_c3_g1
MF	GO:0015137	citrate transmembrane transporter activity	1	1	2	2	0.0559036	0.618821	TRINITY_DN11455_c0_g1	TRINITY_DN1184_c0_g1
MF	GO:0015292	uniporter activity	1	1	2	2	0.0559036	0.618821	TRINITY_DN5167_c0_g1	TRINITY_DN5625_c0_g1
MF	GO:0016843	amine-lyase activity	0	2	2	2	0.0559036	0.618821	-	TRINITY_DN42_c3_g1,TRINITY_DN42_c4_g2
MF	GO:0017005	3'-tyrosyl-DNA phosphodiesterase activity	2	0	2	2	0.0559036	0.618821	TRINITY_DN178_c0_g2,TRINITY_DN889_c0_g1	-
MF	GO:0030580	quinone cofactor methyltransferase activity	1	1	2	2	0.0559036	0.618821	TRINITY_DN5113_c0_g2	TRINITY_DN282_c6_g3
MF	GO:0036381	pyridoxal 5'-phosphate synthase (glutamine hydrolysing) activity	0	2	2	2	0.0559036	0.618821	-	TRINITY_DN42_c3_g1,TRINITY_DN42_c4_g2
MF	GO:0043878	glyceraldehyde-3-phosphate dehydrogenase (NAD+) (non-phosphorylating) activity	2	0	2	2	0.0559036	0.618821	TRINITY_DN10065_c0_g1,TRINITY_DN3314_c1_g1	-
MF	GO:0047012	sterol-4-alpha-carboxylate 3-dehydrogenase (decarboxylating) activity	2	0	2	2	0.0559036	0.618821	TRINITY_DN5079_c0_g1,TRINITY_DN5131_c0_g1	-
MF	GO:0047952	glycerol-3-phosphate dehydrogenase [NAD(P)+] activity	2	0	2	2	0.0559036	0.618821	TRINITY_DN1705_c0_g1,TRINITY_DN24047_c0_g1	-
MF	GO:0051908	double-stranded DNA 5'-3' exodeoxyribonuclease activity	2	0	2	2	0.0559036	0.618821	TRINITY_DN1270_c0_g1,TRINITY_DN1462_c1_g1	-
MF	GO:0061542	3-demethylubiquinol-n 3-O-methyltransferase activity	1	1	2	2	0.0559036	0.618821	TRINITY_DN5113_c0_g2	TRINITY_DN282_c6_g3
MF	GO:0061543	3-demethylubiquinol-6 3-O-methyltransferase activity	1	1	2	2	0.0559036	0.618821	TRINITY_DN5113_c0_g2	TRINITY_DN282_c6_g3
MF	GO:0061578	Lys63-specific deubiquitinase activity	2	0	2	2	0.0559036	0.618821	TRINITY_DN1929_c1_g1,TRINITY_DN4193_c0_g1	-
MF	GO:0070259	tyrosyl-DNA phosphodiesterase activity	2	0	2	2	0.0559036	0.618821	TRINITY_DN178_c0_g2,TRINITY_DN889_c0_g1	-
MF	GO:0070401	NADP+ binding	0	2	2	2	0.0559036	0.618821	-	TRINITY_DN2282_c0_g1,TRINITY_DN769_c0_g1
MF	GO:0090369	ornithine carbamoyltransferase inhibitor activity	1	1	2	2	0.0559036	0.618821	TRINITY_DN6296_c0_g1	TRINITY_DN452_c1_g2
MF	GO:0102752	1,4-alpha-glucan branching enzyme activity (using a glucosylated glycogenin as primer for glycogen synthesis)	2	0	2	2	0.0559036	0.618821	TRINITY_DN1366_c0_g1,TRINITY_DN6157_c0_g1	-
MF	GO:0103066	4alpha-carboxy-4beta-methyl-5alpha-cholesta-8-en-3beta-ol:NAD(P)+ 3-oxidoreductase (decarboxylating) activity	2	0	2	2	0.0559036	0.618821	TRINITY_DN5079_c0_g1,TRINITY_DN5131_c0_g1	-
MF	GO:0103067	4alpha-carboxy-5alpha-cholesta-8-en-3beta-ol:NAD(P)+ 3-dehydrogenase (decarboxylating) activity	2	0	2	2	0.0559036	0.618821	TRINITY_DN5079_c0_g1,TRINITY_DN5131_c0_g1	-
MF	GO:0140078	class I DNA-(apurinic or apyrimidinic site) endonuclease activity	2	0	2	2	0.0559036	0.618821	TRINITY_DN1397_c2_g1,TRINITY_DN2213_c0_g1	-
MF	GO:0140083	protein-DNA unloading ATPase activity	2	0	2	2	0.0559036	0.618821	TRINITY_DN258_c0_g1,TRINITY_DN258_c0_g2	-
MF	GO:1990259	histone-glutamine methyltransferase activity	1	1	2	2	0.0559036	0.618821	TRINITY_DN391_c0_g4	TRINITY_DN2280_c0_g1
BP	GO:0006071	glycerol metabolic process	6	2	8	19	0.0561186	0.641937	TRINITY_DN1705_c0_g1,TRINITY_DN18141_c0_g1,TRINITY_DN19934_c0_g1,TRINITY_DN24047_c0_g1,TRINITY_DN25201_c0_g1,TRINITY_DN5331_c0_g1	TRINITY_DN2752_c0_g3,TRINITY_DN4468_c0_g1
BP	GO:0006560	proline metabolic process	3	5	8	19	0.0561186	0.641937	TRINITY_DN15672_c0_g1,TRINITY_DN15928_c0_g1,TRINITY_DN6296_c0_g1	TRINITY_DN1047_c0_g1,TRINITY_DN452_c1_g2,TRINITY_DN4886_c0_g1,TRINITY_DN685_c0_g2,TRINITY_DN884_c1_g2
BP	GO:0019985	translesion synthesis	7	1	8	19	0.0561186	0.641937	TRINITY_DN1780_c2_g1,TRINITY_DN20822_c0_g1,TRINITY_DN22092_c0_g1,TRINITY_DN2636_c0_g1,TRINITY_DN3523_c0_g1,TRINITY_DN3565_c0_g1,TRINITY_DN4032_c0_g1	TRINITY_DN197_c2_g1
BP	GO:0034198	cellular response to amino acid starvation	5	3	8	19	0.0561186	0.641937	TRINITY_DN1195_c0_g2,TRINITY_DN1446_c0_g2,TRINITY_DN15928_c0_g1,TRINITY_DN4691_c0_g1,TRINITY_DN680_c0_g2	TRINITY_DN20147_c0_g1,TRINITY_DN22962_c1_g1,TRINITY_DN754_c1_g1
BP	GO:1990928	response to amino acid starvation	5	3	8	19	0.0561186	0.641937	TRINITY_DN1195_c0_g2,TRINITY_DN1446_c0_g2,TRINITY_DN15928_c0_g1,TRINITY_DN4691_c0_g1,TRINITY_DN680_c0_g2	TRINITY_DN20147_c0_g1,TRINITY_DN22962_c1_g1,TRINITY_DN754_c1_g1
MF	GO:0003676	nucleic acid binding	236	114	350	1386	0.0570234	0.623311	TRINITY_DN1002_c1_g1,TRINITY_DN1045_c1_g2,TRINITY_DN10838_c0_g1,TRINITY_DN1094_c0_g1,TRINITY_DN1098_c1_g2,TRINITY_DN11116_c0_g1,TRINITY_DN11170_c0_g1,TRINITY_DN11194_c0_g1,TRINITY_DN1129_c0_g1,TRINITY_DN1138_c0_g1,TRINITY_DN1170_c0_g1,TRINITY_DN1242_c0_g1,TRINITY_DN1247_c1_g1,TRINITY_DN1270_c0_g1,TRINITY_DN1279_c1_g1,TRINITY_DN13176_c0_g1,TRINITY_DN13176_c0_g2,TRINITY_DN1319_c0_g1,TRINITY_DN13242…	TRINITY_DN1047_c0_g1,TRINITY_DN1173_c4_g1,TRINITY_DN1193_c1_g2,TRINITY_DN1207_c2_g1,TRINITY_DN1213_c0_g1,TRINITY_DN1229_c0_g1,TRINITY_DN1305_c0_g1,TRINITY_DN1308_c3_g1,TRINITY_DN1323_c0_g1,TRINITY_DN1331_c5_g1,TRINITY_DN134_c5_g1,TRINITY_DN1362_c0_g1,TRINITY_DN1417_c0_g2,TRINITY_DN1417_c0_g3,TRINITY_DN1436_c0_g2,TRINITY_DN146_c0_g2,TRINITY_DN1491_c0_g1,TRINITY_DN1498_c0_g1,TRINITY_DN150_c0_g1,TRI…
BP	GO:0065009	regulation of molecular function	101	46	147	559	0.0574396	0.641937	TRINITY_DN10027_c0_g1,TRINITY_DN1045_c1_g1,TRINITY_DN1138_c0_g1,TRINITY_DN11506_c0_g1,TRINITY_DN11949_c0_g1,TRINITY_DN1195_c0_g2,TRINITY_DN1247_c1_g1,TRINITY_DN1279_c1_g1,TRINITY_DN1342_c0_g4,TRINITY_DN138_c3_g2,TRINITY_DN13911_c0_g1,TRINITY_DN15557_c0_g1,TRINITY_DN1604_c0_g1,TRINITY_DN1618_c0_g1,TRINITY_DN1637_c1_g1,TRINITY_DN1649_c3_g1,TRINITY_DN1660_c0_g1,TRINITY_DN1743_c1_g2,TRINITY_DN1777_c1…	TRINITY_DN1060_c4_g1,TRINITY_DN1101_c0_g1,TRINITY_DN1119_c0_g1,TRINITY_DN1229_c0_g1,TRINITY_DN1282_c0_g2,TRINITY_DN1284_c1_g1,TRINITY_DN128_c15_g1,TRINITY_DN1308_c1_g2,TRINITY_DN1489_c0_g1,TRINITY_DN1627_c4_g3,TRINITY_DN1633_c0_g1,TRINITY_DN1684_c0_g1,TRINITY_DN1807_c1_g1,TRINITY_DN189_c0_g2,TRINITY_DN20147_c0_g1,TRINITY_DN20_c4_g1,TRINITY_DN2347_c0_g1,TRINITY_DN2556_c0_g1,TRINITY_DN25670_c0_g1,T…
BP	GO:0000712	resolution of meiotic recombination intermediates	3	1	4	7	0.0574615	0.641937	TRINITY_DN1742_c0_g1,TRINITY_DN24115_c0_g1,TRINITY_DN570_c0_g1	TRINITY_DN2984_c3_g1
BP	GO:0006195	purine nucleotide catabolic process	2	2	4	7	0.0574615	0.641937	TRINITY_DN9262_c0_g1,TRINITY_DN9712_c0_g1	TRINITY_DN1282_c0_g2,TRINITY_DN7_c0_g1
BP	GO:0006531	aspartate metabolic process	2	2	4	7	0.0574615	0.641937	TRINITY_DN15204_c0_g1,TRINITY_DN21018_c0_g1	TRINITY_DN1656_c0_g1,TRINITY_DN379_c0_g1
BP	GO:0009154	purine ribonucleotide catabolic process	2	2	4	7	0.0574615	0.641937	TRINITY_DN9262_c0_g1,TRINITY_DN9712_c0_g1	TRINITY_DN1282_c0_g2,TRINITY_DN7_c0_g1
BP	GO:0009261	ribonucleotide catabolic process	2	2	4	7	0.0574615	0.641937	TRINITY_DN9262_c0_g1,TRINITY_DN9712_c0_g1	TRINITY_DN1282_c0_g2,TRINITY_DN7_c0_g1
BP	GO:0017182	peptidyl-diphthamide metabolic process	4	0	4	7	0.0574615	0.641937	TRINITY_DN25254_c1_g1,TRINITY_DN2647_c0_g1,TRINITY_DN2934_c0_g1,TRINITY_DN5777_c0_g1	-
BP	GO:0017183	peptidyl-diphthamide biosynthetic process from peptidyl-histidine	4	0	4	7	0.0574615	0.641937	TRINITY_DN25254_c1_g1,TRINITY_DN2647_c0_g1,TRINITY_DN2934_c0_g1,TRINITY_DN5777_c0_g1	-
BP	GO:0019346	transsulfuration	2	2	4	7	0.0574615	0.641937	TRINITY_DN11116_c0_g1,TRINITY_DN20967_c0_g1	TRINITY_DN3311_c0_g1,TRINITY_DN804_c0_g1
BP	GO:0035753	maintenance of DNA trinucleotide repeats	4	0	4	7	0.0574615	0.641937	TRINITY_DN1462_c1_g1,TRINITY_DN1518_c0_g2,TRINITY_DN2236_c2_g1,TRINITY_DN249_c0_g1	-
BP	GO:0043007	maintenance of rDNA	4	0	4	7	0.0574615	0.641937	TRINITY_DN231_c2_g1,TRINITY_DN46_c3_g1,TRINITY_DN7960_c2_g1,TRINITY_DN961_c0_g1	-
BP	GO:0043558	regulation of translational initiation in response to stress	3	1	4	7	0.0574615	0.641937	TRINITY_DN1195_c0_g2,TRINITY_DN1446_c0_g2,TRINITY_DN4691_c0_g1	TRINITY_DN20147_c0_g1
BP	GO:0051085	chaperone cofactor-dependent protein refolding	1	3	4	7	0.0574615	0.641937	TRINITY_DN2230_c4_g1	TRINITY_DN106_c1_g1,TRINITY_DN1248_c0_g1,TRINITY_DN405_c0_g1
BP	GO:0046496	nicotinamide nucleotide metabolic process	21	10	31	101	0.0577379	0.643661	TRINITY_DN10065_c0_g1,TRINITY_DN15767_c0_g1,TRINITY_DN1705_c0_g1,TRINITY_DN19934_c0_g1,TRINITY_DN19997_c0_g1,TRINITY_DN21823_c0_g1,TRINITY_DN22110_c0_g1,TRINITY_DN2337_c0_g2,TRINITY_DN24047_c0_g1,TRINITY_DN25354_c0_g1,TRINITY_DN3314_c1_g1,TRINITY_DN4118_c1_g1,TRINITY_DN5663_c0_g2,TRINITY_DN5663_c0_g3,TRINITY_DN6178_c0_g1,TRINITY_DN6579_c0_g2,TRINITY_DN6772_c0_g1,TRINITY_DN8272_c0_g2,TRINITY_DN828…	TRINITY_DN141_c6_g1,TRINITY_DN1560_c1_g1,TRINITY_DN1560_c7_g1,TRINITY_DN1849_c0_g2,TRINITY_DN20021_c0_g1,TRINITY_DN237_c7_g1,TRINITY_DN39_c0_g3,TRINITY_DN4468_c0_g1,TRINITY_DN523_c0_g2,TRINITY_DN888_c0_g1
CC	GO:0005942	phosphatidylinositol 3-kinase complex	3	1	4	7	0.0581241	0.483657	TRINITY_DN2421_c0_g1,TRINITY_DN4086_c0_g1,TRINITY_DN893_c0_g1	TRINITY_DN4782_c0_g2
CC	GO:0030915	Smc5-Smc6 complex	4	0	4	7	0.0581241	0.483657	TRINITY_DN1388_c0_g2,TRINITY_DN2847_c0_g1,TRINITY_DN3758_c0_g1,TRINITY_DN42_c5_g3	-
CC	GO:0035032	phosphatidylinositol 3-kinase complex, class III	3	1	4	7	0.0581241	0.483657	TRINITY_DN2421_c0_g1,TRINITY_DN4086_c0_g1,TRINITY_DN893_c0_g1	TRINITY_DN4782_c0_g2
CC	GO:0106068	SUMO ligase complex	4	0	4	7	0.0581241	0.483657	TRINITY_DN1388_c0_g2,TRINITY_DN2847_c0_g1,TRINITY_DN3758_c0_g1,TRINITY_DN42_c5_g3	-
BP	GO:0042594	response to starvation	32	21	53	185	0.0582282	0.646362	TRINITY_DN11531_c0_g1,TRINITY_DN1195_c0_g2,TRINITY_DN1215_c1_g2,TRINITY_DN13911_c0_g1,TRINITY_DN1446_c0_g2,TRINITY_DN1504_c3_g1,TRINITY_DN15767_c0_g1,TRINITY_DN15796_c0_g1,TRINITY_DN15928_c0_g1,TRINITY_DN1777_c1_g1,TRINITY_DN1866_c0_g1,TRINITY_DN18951_c0_g1,TRINITY_DN19356_c0_g1,TRINITY_DN19934_c0_g1,TRINITY_DN2045_c2_g1,TRINITY_DN20713_c0_g1,TRINITY_DN20969_c0_g1,TRINITY_DN23108_c0_g1,TRINITY_DN…	TRINITY_DN1018_c0_g1,TRINITY_DN1308_c3_g1,TRINITY_DN1489_c0_g1,TRINITY_DN1549_c0_g2,TRINITY_DN1560_c7_g1,TRINITY_DN1627_c4_g3,TRINITY_DN1922_c0_g2,TRINITY_DN20147_c0_g1,TRINITY_DN2134_c0_g1,TRINITY_DN2282_c0_g1,TRINITY_DN22962_c1_g1,TRINITY_DN239_c0_g2,TRINITY_DN2627_c0_g1,TRINITY_DN2668_c0_g1,TRINITY_DN2734_c0_g3,TRINITY_DN398_c0_g1,TRINITY_DN49_c0_g1,TRINITY_DN64_c0_g1,TRINITY_DN754_c1_g1,TRINI…
BP	GO:0010941	regulation of cell death	13	6	19	57	0.0584704	0.646362	TRINITY_DN11_c3_g6,TRINITY_DN15676_c0_g1,TRINITY_DN17103_c0_g1,TRINITY_DN2153_c0_g1,TRINITY_DN24960_c0_g1,TRINITY_DN2533_c0_g1,TRINITY_DN4638_c0_g6,TRINITY_DN4713_c0_g1,TRINITY_DN4713_c0_g3,TRINITY_DN5663_c0_g2,TRINITY_DN6178_c0_g1,TRINITY_DN7499_c0_g1,TRINITY_DN7506_c0_g1	TRINITY_DN1119_c0_g1,TRINITY_DN1981_c1_g4,TRINITY_DN2734_c0_g3,TRINITY_DN3286_c0_g3,TRINITY_DN3298_c0_g1,TRINITY_DN42_c3_g1
BP	GO:0030258	lipid modification	14	5	19	57	0.0584704	0.646362	TRINITY_DN1876_c1_g2,TRINITY_DN1947_c0_g1,TRINITY_DN21269_c0_g1,TRINITY_DN21823_c0_g1,TRINITY_DN24143_c0_g1,TRINITY_DN25239_c0_g1,TRINITY_DN2526_c0_g1,TRINITY_DN2838_c0_g1,TRINITY_DN3208_c0_g1,TRINITY_DN4086_c0_g1,TRINITY_DN5871_c0_g1,TRINITY_DN5871_c0_g2,TRINITY_DN8285_c0_g1,TRINITY_DN893_c0_g1	TRINITY_DN1938_c0_g1,TRINITY_DN2115_c0_g2,TRINITY_DN230_c9_g1,TRINITY_DN2521_c1_g1,TRINITY_DN888_c0_g1
BP	GO:0043067	regulation of programmed cell death	13	6	19	57	0.0584704	0.646362	TRINITY_DN11_c3_g6,TRINITY_DN15676_c0_g1,TRINITY_DN17103_c0_g1,TRINITY_DN2153_c0_g1,TRINITY_DN24960_c0_g1,TRINITY_DN2533_c0_g1,TRINITY_DN4638_c0_g6,TRINITY_DN4713_c0_g1,TRINITY_DN4713_c0_g3,TRINITY_DN5663_c0_g2,TRINITY_DN6178_c0_g1,TRINITY_DN7499_c0_g1,TRINITY_DN7506_c0_g1	TRINITY_DN1119_c0_g1,TRINITY_DN1981_c1_g4,TRINITY_DN2734_c0_g3,TRINITY_DN3286_c0_g3,TRINITY_DN3298_c0_g1,TRINITY_DN42_c3_g1
MF	GO:0000702	oxidized base lesion DNA N-glycosylase activity	2	2	4	7	0.0586553	0.623311	TRINITY_DN1397_c2_g1,TRINITY_DN24583_c0_g1	TRINITY_DN1229_c0_g1,TRINITY_DN8770_c0_g1
MF	GO:0004017	adenylate kinase activity	4	0	4	7	0.0586553	0.623311	TRINITY_DN10382_c0_g1,TRINITY_DN2236_c2_g1,TRINITY_DN22952_c0_g1,TRINITY_DN8455_c0_g1	-
MF	GO:0004092	carnitine O-acetyltransferase activity	3	1	4	7	0.0586553	0.623311	TRINITY_DN10885_c1_g1,TRINITY_DN11983_c0_g1,TRINITY_DN6798_c0_g2	TRINITY_DN24_c0_g1
MF	GO:0008534	oxidized purine nucleobase lesion DNA N-glycosylase activity	2	2	4	7	0.0586553	0.623311	TRINITY_DN1397_c2_g1,TRINITY_DN24583_c0_g1	TRINITY_DN1229_c0_g1,TRINITY_DN8770_c0_g1
MF	GO:0016406	carnitine O-acyltransferase activity	3	1	4	7	0.0586553	0.623311	TRINITY_DN10885_c1_g1,TRINITY_DN11983_c0_g1,TRINITY_DN6798_c0_g2	TRINITY_DN24_c0_g1
BP	GO:0019218	regulation of steroid metabolic process	3	4	7	16	0.0592799	0.64717	TRINITY_DN11949_c0_g1,TRINITY_DN7322_c0_g3,TRINITY_DN797_c0_g1	TRINITY_DN1119_c0_g1,TRINITY_DN1560_c7_g1,TRINITY_DN1633_c0_g1,TRINITY_DN1684_c0_g1
BP	GO:0032210	regulation of telomere maintenance via telomerase	5	2	7	16	0.0592799	0.64717	TRINITY_DN1637_c1_g1,TRINITY_DN2947_c0_g2,TRINITY_DN3115_c1_g1,TRINITY_DN4713_c0_g1,TRINITY_DN4713_c0_g3	TRINITY_DN1981_c1_g4,TRINITY_DN765_c0_g1
BP	GO:0043392	negative regulation of DNA binding	4	3	7	16	0.0592799	0.64717	TRINITY_DN1247_c1_g1,TRINITY_DN1637_c1_g1,TRINITY_DN1999_c0_g2,TRINITY_DN4173_c1_g1	TRINITY_DN1633_c0_g1,TRINITY_DN3116_c0_g1,TRINITY_DN765_c0_g1
BP	GO:0050810	regulation of steroid biosynthetic process	3	4	7	16	0.0592799	0.64717	TRINITY_DN11949_c0_g1,TRINITY_DN7322_c0_g3,TRINITY_DN797_c0_g1	TRINITY_DN1119_c0_g1,TRINITY_DN1560_c7_g1,TRINITY_DN1633_c0_g1,TRINITY_DN1684_c0_g1
BP	GO:0106118	regulation of sterol biosynthetic process	3	4	7	16	0.0592799	0.64717	TRINITY_DN11949_c0_g1,TRINITY_DN7322_c0_g3,TRINITY_DN797_c0_g1	TRINITY_DN1119_c0_g1,TRINITY_DN1560_c7_g1,TRINITY_DN1633_c0_g1,TRINITY_DN1684_c0_g1
BP	GO:1904356	regulation of telomere maintenance via telomere lengthening	5	2	7	16	0.0592799	0.64717	TRINITY_DN1637_c1_g1,TRINITY_DN2947_c0_g2,TRINITY_DN3115_c1_g1,TRINITY_DN4713_c0_g1,TRINITY_DN4713_c0_g3	TRINITY_DN1981_c1_g4,TRINITY_DN765_c0_g1
BP	GO:0061077	chaperone-mediated protein folding	13	9	22	68	0.0597935	0.651428	TRINITY_DN13155_c0_g2,TRINITY_DN17221_c0_g1,TRINITY_DN19090_c0_g1,TRINITY_DN19928_c0_g1,TRINITY_DN21896_c0_g1,TRINITY_DN2230_c4_g1,TRINITY_DN22958_c0_g1,TRINITY_DN23579_c0_g1,TRINITY_DN25232_c0_g1,TRINITY_DN2674_c0_g1,TRINITY_DN4713_c0_g1,TRINITY_DN4713_c0_g3,TRINITY_DN6864_c0_g1	TRINITY_DN106_c1_g1,TRINITY_DN1248_c0_g1,TRINITY_DN1981_c1_g4,TRINITY_DN405_c0_g1,TRINITY_DN4583_c1_g1,TRINITY_DN465_c1_g1,TRINITY_DN49_c0_g1,TRINITY_DN604_c0_g1,TRINITY_DN64_c0_g1
BP	GO:0006633	fatty acid biosynthetic process	11	6	17	50	0.05994	0.651677	TRINITY_DN1726_c0_g2,TRINITY_DN19621_c0_g1,TRINITY_DN19989_c0_g1,TRINITY_DN25212_c0_g1,TRINITY_DN25598_c0_g1,TRINITY_DN4086_c0_g2,TRINITY_DN6284_c0_g2,TRINITY_DN7322_c0_g3,TRINITY_DN7494_c0_g1,TRINITY_DN7972_c0_g1,TRINITY_DN836_c3_g1	TRINITY_DN128_c10_g3,TRINITY_DN1413_c0_g1,TRINITY_DN209_c3_g1,TRINITY_DN21889_c0_g1,TRINITY_DN22_c0_g1,TRINITY_DN998_c3_g2
CC	GO:0005615	extracellular space	6	1	7	16	0.0602636	0.496901	TRINITY_DN18951_c0_g1,TRINITY_DN19608_c0_g1,TRINITY_DN21917_c0_g1,TRINITY_DN24960_c0_g1,TRINITY_DN5679_c0_g1,TRINITY_DN6178_c0_g1	TRINITY_DN1119_c0_g1
BP	GO:1990748	cellular detoxification	21	8	29	94	0.0611359	0.658606	TRINITY_DN10027_c0_g1,TRINITY_DN12607_c0_g1,TRINITY_DN17143_c0_g1,TRINITY_DN18951_c0_g1,TRINITY_DN19090_c0_g1,TRINITY_DN19094_c0_g1,TRINITY_DN19608_c0_g1,TRINITY_DN19906_c0_g1,TRINITY_DN2013_c0_g2,TRINITY_DN2076_c1_g1,TRINITY_DN20883_c0_g1,TRINITY_DN21896_c0_g1,TRINITY_DN22120_c0_g1,TRINITY_DN23122_c0_g1,TRINITY_DN23653_c0_g1,TRINITY_DN24295_c0_g1,TRINITY_DN25212_c0_g1,TRINITY_DN25232_c0_g1,TRINI…	TRINITY_DN1104_c0_g1,TRINITY_DN1119_c0_g1,TRINITY_DN1845_c0_g1,TRINITY_DN3631_c0_g1,TRINITY_DN450_c0_g1,TRINITY_DN58_c3_g1,TRINITY_DN640_c0_g1,TRINITY_DN884_c1_g1
BP	GO:0007535	donor selection	5	1	6	13	0.0615064	0.658606	TRINITY_DN354_c0_g1,TRINITY_DN4467_c0_g1,TRINITY_DN4467_c0_g3,TRINITY_DN872_c0_g1,TRINITY_DN991_c0_g2	TRINITY_DN1766_c0_g1
BP	GO:0051643	endoplasmic reticulum localization	5	1	6	13	0.0615064	0.658606	TRINITY_DN1635_c0_g3,TRINITY_DN19842_c0_g1,TRINITY_DN239_c2_g1,TRINITY_DN2526_c0_g1,TRINITY_DN4769_c0_g1	TRINITY_DN1807_c1_g1
BP	GO:1904263	positive regulation of TORC1 signaling	6	0	6	13	0.0615064	0.658606	TRINITY_DN1618_c0_g1,TRINITY_DN1787_c0_g1,TRINITY_DN3889_c1_g1,TRINITY_DN4270_c0_g1,TRINITY_DN604_c2_g2,TRINITY_DN731_c0_g1	-
BP	GO:0032042	mitochondrial DNA metabolic process	4	1	5	10	0.0617014	0.658606	TRINITY_DN1397_c2_g1,TRINITY_DN1780_c2_g1,TRINITY_DN20822_c0_g1,TRINITY_DN2990_c0_g2	TRINITY_DN714_c0_g1
BP	GO:0051091	positive regulation of DNA-binding transcription factor activity	4	1	5	10	0.0617014	0.658606	TRINITY_DN18951_c0_g1,TRINITY_DN19090_c0_g1,TRINITY_DN21896_c0_g1,TRINITY_DN25232_c0_g1	TRINITY_DN1119_c0_g1
BP	GO:0051607	defense response to virus	4	1	5	10	0.0617014	0.658606	TRINITY_DN22933_c0_g1,TRINITY_DN2402_c1_g1,TRINITY_DN3276_c0_g1,TRINITY_DN780_c0_g1	TRINITY_DN1331_c5_g1
BP	GO:1902298	cell cycle DNA replication maintenance of fidelity	5	0	5	10	0.0617014	0.658606	TRINITY_DN1270_c0_g1,TRINITY_DN2236_c2_g1,TRINITY_DN258_c0_g1,TRINITY_DN258_c0_g2,TRINITY_DN961_c0_g1	-
BP	GO:1990505	mitotic DNA replication maintenance of fidelity	5	0	5	10	0.0617014	0.658606	TRINITY_DN1270_c0_g1,TRINITY_DN2236_c2_g1,TRINITY_DN258_c0_g1,TRINITY_DN258_c0_g2,TRINITY_DN961_c0_g1	-
CC	GO:0005732	small nucleolar ribonucleoprotein complex	4	9	13	36	0.0617678	0.500209	TRINITY_DN18244_c0_g1,TRINITY_DN19966_c0_g1,TRINITY_DN391_c0_g4,TRINITY_DN689_c0_g2	TRINITY_DN1213_c0_g1,TRINITY_DN227_c1_g1,TRINITY_DN2280_c0_g1,TRINITY_DN2567_c0_g1,TRINITY_DN310_c0_g3,TRINITY_DN3784_c1_g1,TRINITY_DN549_c0_g1,TRINITY_DN694_c0_g1,TRINITY_DN9_c1_g1
CC	GO:0031312	extrinsic component of organelle membrane	10	3	13	36	0.0617678	0.500209	TRINITY_DN1787_c0_g1,TRINITY_DN20169_c0_g1,TRINITY_DN21110_c0_g1,TRINITY_DN23653_c0_g1,TRINITY_DN2421_c0_g1,TRINITY_DN24295_c0_g1,TRINITY_DN25546_c0_g1,TRINITY_DN4270_c0_g1,TRINITY_DN604_c2_g2,TRINITY_DN680_c0_g2	TRINITY_DN1208_c0_g1,TRINITY_DN462_c1_g1,TRINITY_DN680_c0_g3
BP	GO:0071248	cellular response to metal ion	10	10	20	61	0.0622341	0.66295	TRINITY_DN12607_c0_g1,TRINITY_DN15796_c0_g1,TRINITY_DN1759_c1_g1,TRINITY_DN1915_c0_g1,TRINITY_DN19842_c0_g1,TRINITY_DN20883_c0_g1,TRINITY_DN24960_c0_g1,TRINITY_DN2793_c0_g1,TRINITY_DN3496_c0_g1,TRINITY_DN3753_c0_g1	TRINITY_DN1119_c0_g1,TRINITY_DN1308_c3_g1,TRINITY_DN1807_c1_g1,TRINITY_DN239_c0_g2,TRINITY_DN2734_c0_g3,TRINITY_DN754_c1_g1,TRINITY_DN884_c1_g1,TRINITY_DN891_c0_g1,TRINITY_DN970_c0_g4,TRINITY_DN998_c3_g2
CC	GO:0000306	extrinsic component of vacuolar membrane	5	0	5	10	0.062521	0.501828	TRINITY_DN1787_c0_g1,TRINITY_DN2421_c0_g1,TRINITY_DN4270_c0_g1,TRINITY_DN604_c2_g2,TRINITY_DN680_c0_g2	-
BP	GO:0097237	cellular response to toxic substance	25	9	34	113	0.0627448	0.667043	TRINITY_DN10027_c0_g1,TRINITY_DN11_c3_g6,TRINITY_DN12607_c0_g1,TRINITY_DN1446_c0_g2,TRINITY_DN17143_c0_g1,TRINITY_DN18951_c0_g1,TRINITY_DN19090_c0_g1,TRINITY_DN19094_c0_g1,TRINITY_DN19608_c0_g1,TRINITY_DN19906_c0_g1,TRINITY_DN2013_c0_g2,TRINITY_DN2076_c1_g1,TRINITY_DN20883_c0_g1,TRINITY_DN21896_c0_g1,TRINITY_DN22120_c0_g1,TRINITY_DN23122_c0_g1,TRINITY_DN23653_c0_g1,TRINITY_DN24295_c0_g1,TRINITY_D…	TRINITY_DN1104_c0_g1,TRINITY_DN1119_c0_g1,TRINITY_DN1845_c0_g1,TRINITY_DN3286_c0_g3,TRINITY_DN3631_c0_g1,TRINITY_DN450_c0_g1,TRINITY_DN58_c3_g1,TRINITY_DN640_c0_g1,TRINITY_DN884_c1_g1
BP	GO:0065004	protein-DNA complex assembly	37	8	45	155	0.0630196	0.668616	TRINITY_DN1279_c1_g1,TRINITY_DN14978_c0_g1,TRINITY_DN2045_c2_g1,TRINITY_DN2054_c0_g2,TRINITY_DN20742_c0_g1,TRINITY_DN20758_c0_g1,TRINITY_DN2091_c1_g1,TRINITY_DN20951_c0_g1,TRINITY_DN21984_c0_g1,TRINITY_DN22081_c0_g1,TRINITY_DN2307_c1_g1,TRINITY_DN23576_c0_g1,TRINITY_DN2552_c0_g1,TRINITY_DN2954_c1_g1,TRINITY_DN2954_c1_g2,TRINITY_DN2954_c1_g5,TRINITY_DN2954_c1_g6,TRINITY_DN3091_c1_g1,TRINITY_DN310_…	TRINITY_DN1192_c0_g1,TRINITY_DN1331_c5_g1,TRINITY_DN1691_c0_g2,TRINITY_DN1691_c0_g3,TRINITY_DN22962_c1_g1,TRINITY_DN2703_c0_g1,TRINITY_DN465_c1_g1,TRINITY_DN754_c1_g1
MF	GO:0051010	microtubule plus-end binding	6	0	6	13	0.0631685	0.653952	TRINITY_DN117_c0_g1,TRINITY_DN2921_c0_g2,TRINITY_DN3032_c0_g1,TRINITY_DN3040_c1_g1,TRINITY_DN3335_c0_g1,TRINITY_DN3369_c0_g1	-
MF	GO:0016405	CoA-ligase activity	4	1	5	10	0.0631798	0.653952	TRINITY_DN1871_c0_g2,TRINITY_DN1945_c0_g1,TRINITY_DN21858_c0_g1,TRINITY_DN3439_c0_g1	TRINITY_DN551_c0_g2
MF	GO:0016408	C-acyltransferase activity	3	2	5	10	0.0631798	0.653952	TRINITY_DN21269_c0_g1,TRINITY_DN24143_c0_g1,TRINITY_DN3208_c0_g1	TRINITY_DN2521_c1_g1,TRINITY_DN71_c0_g1
MF	GO:0019203	carbohydrate phosphatase activity	2	3	5	10	0.0631798	0.653952	TRINITY_DN11_c3_g6,TRINITY_DN15796_c0_g1	TRINITY_DN239_c0_g2,TRINITY_DN521_c0_g2,TRINITY_DN523_c0_g2
CC	GO:0030686	90S preribosome	15	23	38	128	0.0643802	0.512218	TRINITY_DN15335_c0_g1,TRINITY_DN17160_c0_g1,TRINITY_DN19290_c0_g1,TRINITY_DN19383_c0_g1,TRINITY_DN20948_c0_g1,TRINITY_DN21003_c0_g1,TRINITY_DN21923_c0_g1,TRINITY_DN22103_c0_g1,TRINITY_DN23283_c0_g1,TRINITY_DN23539_c0_g1,TRINITY_DN24499_c0_g1,TRINITY_DN24583_c0_g1,TRINITY_DN25209_c0_g1,TRINITY_DN25712_c0_g1,TRINITY_DN391_c0_g4	TRINITY_DN1060_c4_g1,TRINITY_DN120_c0_g1,TRINITY_DN1213_c0_g1,TRINITY_DN1305_c0_g1,TRINITY_DN1436_c0_g2,TRINITY_DN150_c0_g1,TRINITY_DN1583_c6_g1,TRINITY_DN1604_c3_g4,TRINITY_DN160_c0_g2,TRINITY_DN227_c1_g1,TRINITY_DN2280_c0_g1,TRINITY_DN2567_c0_g1,TRINITY_DN2651_c0_g1,TRINITY_DN310_c0_g3,TRINITY_DN3784_c1_g1,TRINITY_DN5076_c0_g1,TRINITY_DN51_c2_g4,TRINITY_DN51_c2_g8,TRINITY_DN553_c0_g1,TRINITY_DN…
BP	GO:0007062	sister chromatid cohesion	17	1	18	54	0.0643895	0.681779	TRINITY_DN1247_c1_g1,TRINITY_DN138_c3_g2,TRINITY_DN2022_c1_g1,TRINITY_DN2041_c0_g1,TRINITY_DN2054_c0_g2,TRINITY_DN2226_c1_g1,TRINITY_DN2522_c0_g2,TRINITY_DN3115_c1_g1,TRINITY_DN3367_c0_g1,TRINITY_DN3523_c0_g1,TRINITY_DN3758_c0_g1,TRINITY_DN4304_c0_g1,TRINITY_DN4578_c0_g1,TRINITY_DN496_c1_g1,TRINITY_DN898_c1_g1,TRINITY_DN909_c2_g1,TRINITY_DN9287_c0_g1	TRINITY_DN197_c2_g1
MF	GO:0004601	peroxidase activity	9	1	10	26	0.0656638	0.670949	TRINITY_DN19090_c0_g1,TRINITY_DN2013_c0_g2,TRINITY_DN2076_c1_g1,TRINITY_DN21896_c0_g1,TRINITY_DN23653_c0_g1,TRINITY_DN24295_c0_g1,TRINITY_DN25212_c0_g1,TRINITY_DN25232_c0_g1,TRINITY_DN5554_c0_g1	TRINITY_DN1104_c0_g1
MF	GO:0016684	oxidoreductase activity, acting on peroxide as acceptor	9	1	10	26	0.0656638	0.670949	TRINITY_DN19090_c0_g1,TRINITY_DN2013_c0_g2,TRINITY_DN2076_c1_g1,TRINITY_DN21896_c0_g1,TRINITY_DN23653_c0_g1,TRINITY_DN24295_c0_g1,TRINITY_DN25212_c0_g1,TRINITY_DN25232_c0_g1,TRINITY_DN5554_c0_g1	TRINITY_DN1104_c0_g1
BP	GO:0051239	regulation of multicellular organismal process	9	3	12	33	0.066286	0.699052	TRINITY_DN1281_c6_g1,TRINITY_DN13323_c0_g1,TRINITY_DN19211_c0_g1,TRINITY_DN23229_c0_g1,TRINITY_DN24960_c0_g1,TRINITY_DN25354_c0_g1,TRINITY_DN5663_c0_g2,TRINITY_DN6178_c0_g1,TRINITY_DN7499_c0_g1	TRINITY_DN1119_c0_g1,TRINITY_DN1308_c3_g1,TRINITY_DN1560_c7_g1
BP	GO:2000278	regulation of DNA biosynthetic process	9	3	12	33	0.066286	0.699052	TRINITY_DN1637_c1_g1,TRINITY_DN19842_c0_g1,TRINITY_DN22978_c0_g1,TRINITY_DN2947_c0_g2,TRINITY_DN3115_c1_g1,TRINITY_DN4713_c0_g1,TRINITY_DN4713_c0_g3,TRINITY_DN5128_c0_g1,TRINITY_DN772_c0_g2	TRINITY_DN1807_c1_g1,TRINITY_DN1981_c1_g4,TRINITY_DN765_c0_g1
BP	GO:0034471	ncRNA 5'-end processing	3	11	14	40	0.0668679	0.703781	TRINITY_DN21898_c0_g1,TRINITY_DN21923_c0_g1,TRINITY_DN689_c0_g2	TRINITY_DN1060_c4_g1,TRINITY_DN120_c0_g1,TRINITY_DN1213_c0_g1,TRINITY_DN1583_c6_g1,TRINITY_DN3784_c1_g1,TRINITY_DN446_c1_g1,TRINITY_DN51_c2_g4,TRINITY_DN51_c2_g8,TRINITY_DN541_c1_g1,TRINITY_DN553_c0_g1,TRINITY_DN694_c0_g1
BP	GO:0006991	response to sterol depletion	7	2	9	23	0.0689618	0.721499	TRINITY_DN1060_c2_g1,TRINITY_DN17206_c0_g1,TRINITY_DN19842_c0_g1,TRINITY_DN20951_c0_g1,TRINITY_DN24757_c0_g1,TRINITY_DN2725_c1_g1,TRINITY_DN797_c0_g1	TRINITY_DN1633_c0_g1,TRINITY_DN1807_c1_g1
BP	GO:0032933	SREBP signaling pathway	7	2	9	23	0.0689618	0.721499	TRINITY_DN1060_c2_g1,TRINITY_DN17206_c0_g1,TRINITY_DN19842_c0_g1,TRINITY_DN20951_c0_g1,TRINITY_DN24757_c0_g1,TRINITY_DN2725_c1_g1,TRINITY_DN797_c0_g1	TRINITY_DN1633_c0_g1,TRINITY_DN1807_c1_g1
BP	GO:0071501	cellular response to sterol depletion	7	2	9	23	0.0689618	0.721499	TRINITY_DN1060_c2_g1,TRINITY_DN17206_c0_g1,TRINITY_DN19842_c0_g1,TRINITY_DN20951_c0_g1,TRINITY_DN24757_c0_g1,TRINITY_DN2725_c1_g1,TRINITY_DN797_c0_g1	TRINITY_DN1633_c0_g1,TRINITY_DN1807_c1_g1
MF	GO:0016877	ligase activity, forming carbon-sulfur bonds	9	3	12	33	0.0690117	0.686786	TRINITY_DN15360_c0_g1,TRINITY_DN18269_c0_g1,TRINITY_DN1871_c0_g2,TRINITY_DN1945_c0_g1,TRINITY_DN20046_c0_g1,TRINITY_DN20754_c0_g1,TRINITY_DN21858_c0_g1,TRINITY_DN2305_c0_g2,TRINITY_DN3439_c0_g1	TRINITY_DN1365_c0_g1,TRINITY_DN2787_c4_g1,TRINITY_DN551_c0_g2
BP	GO:0008654	phospholipid biosynthetic process	25	14	39	133	0.0695447	0.726157	TRINITY_DN12108_c0_g2,TRINITY_DN13176_c0_g1,TRINITY_DN13176_c0_g2,TRINITY_DN1476_c1_g1,TRINITY_DN1611_c0_g2,TRINITY_DN20169_c0_g1,TRINITY_DN20326_c0_g1,TRINITY_DN20735_c0_g1,TRINITY_DN2374_c0_g1,TRINITY_DN2421_c0_g1,TRINITY_DN2460_c0_g1,TRINITY_DN25800_c0_g1,TRINITY_DN2641_c0_g1,TRINITY_DN313_c2_g1,TRINITY_DN4086_c0_g1,TRINITY_DN4670_c0_g1,TRINITY_DN4753_c0_g1,TRINITY_DN5451_c0_g2,TRINITY_DN5896_…	TRINITY_DN1074_c0_g1,TRINITY_DN1207_c2_g1,TRINITY_DN1208_c0_g1,TRINITY_DN1230_c0_g1,TRINITY_DN1350_c0_g1,TRINITY_DN1560_c4_g1,TRINITY_DN1633_c0_g1,TRINITY_DN164_c1_g1,TRINITY_DN21889_c0_g1,TRINITY_DN2533_c0_g2,TRINITY_DN413_c0_g1,TRINITY_DN462_c1_g1,TRINITY_DN4782_c0_g2,TRINITY_DN584_c0_g1
BP	GO:0006665	sphingolipid metabolic process	12	8	20	62	0.0723531	0.734648	TRINITY_DN11994_c0_g1,TRINITY_DN1255_c1_g1,TRINITY_DN1726_c0_g2,TRINITY_DN19621_c0_g1,TRINITY_DN24420_c0_g1,TRINITY_DN25598_c0_g1,TRINITY_DN4426_c0_g1,TRINITY_DN4478_c1_g1,TRINITY_DN4687_c0_g1,TRINITY_DN5331_c0_g1,TRINITY_DN7972_c0_g1,TRINITY_DN960_c1_g1	TRINITY_DN1436_c0_g2,TRINITY_DN1627_c4_g3,TRINITY_DN209_c3_g1,TRINITY_DN2219_c1_g1,TRINITY_DN2408_c0_g1,TRINITY_DN2533_c0_g2,TRINITY_DN470_c0_g1,TRINITY_DN71_c0_g1
BP	GO:0045454	cell redox homeostasis	15	5	20	62	0.0723531	0.734648	TRINITY_DN12132_c1_g1,TRINITY_DN1522_c4_g1,TRINITY_DN15676_c0_g1,TRINITY_DN17103_c0_g1,TRINITY_DN18951_c0_g1,TRINITY_DN19090_c0_g1,TRINITY_DN21896_c0_g1,TRINITY_DN23653_c0_g1,TRINITY_DN25232_c0_g1,TRINITY_DN25532_c0_g1,TRINITY_DN4830_c0_g1,TRINITY_DN7067_c0_g1,TRINITY_DN7499_c0_g1,TRINITY_DN7600_c0_g2,TRINITY_DN8383_c0_g1	TRINITY_DN1104_c0_g1,TRINITY_DN1119_c0_g1,TRINITY_DN3116_c0_g1,TRINITY_DN8135_c0_g1,TRINITY_DN884_c1_g1
BP	GO:2000765	regulation of cytoplasmic translation	11	4	15	44	0.0728489	0.734648	TRINITY_DN1195_c0_g2,TRINITY_DN1446_c0_g2,TRINITY_DN235_c1_g1,TRINITY_DN24110_c0_g1,TRINITY_DN25254_c1_g1,TRINITY_DN2647_c0_g1,TRINITY_DN2934_c0_g1,TRINITY_DN4691_c0_g1,TRINITY_DN554_c0_g1,TRINITY_DN5777_c0_g1,TRINITY_DN760_c0_g1	TRINITY_DN15_c1_g2,TRINITY_DN20147_c0_g1,TRINITY_DN2047_c13_g1,TRINITY_DN579_c0_g2
BP	GO:0042776	mitochondrial ATP synthesis coupled proton transport	9	2	11	30	0.0728835	0.734648	TRINITY_DN15268_c0_g1,TRINITY_DN19304_c0_g1,TRINITY_DN21437_c0_g1,TRINITY_DN23229_c0_g1,TRINITY_DN24680_c0_g1,TRINITY_DN24712_c0_g1,TRINITY_DN24713_c0_g1,TRINITY_DN24989_c0_g1,TRINITY_DN9854_c0_g1	TRINITY_DN20766_c0_g1,TRINITY_DN9_c0_g1
BP	GO:0051099	positive regulation of binding	11	0	11	30	0.0728835	0.734648	TRINITY_DN1247_c1_g1,TRINITY_DN1279_c1_g1,TRINITY_DN138_c3_g2,TRINITY_DN2022_c1_g1,TRINITY_DN2226_c1_g1,TRINITY_DN2522_c0_g2,TRINITY_DN2921_c0_g2,TRINITY_DN3115_c1_g1,TRINITY_DN4304_c0_g1,TRINITY_DN7499_c0_g1,TRINITY_DN898_c1_g1	-
BP	GO:1901135	carbohydrate derivative metabolic process	91	41	132	503	0.0730693	0.734648	TRINITY_DN10382_c0_g1,TRINITY_DN1045_c1_g1,TRINITY_DN1060_c2_g1,TRINITY_DN11249_c0_g2,TRINITY_DN11559_c0_g1,TRINITY_DN1191_c0_g2,TRINITY_DN12108_c0_g2,TRINITY_DN12241_c0_g1,TRINITY_DN14360_c1_g1,TRINITY_DN1476_c1_g1,TRINITY_DN15268_c0_g1,TRINITY_DN15360_c0_g1,TRINITY_DN15676_c0_g1,TRINITY_DN15796_c0_g1,TRINITY_DN1611_c0_g2,TRINITY_DN1705_c0_g1,TRINITY_DN17103_c0_g1,TRINITY_DN17206_c0_g1,TRINITY_D…	TRINITY_DN1018_c0_g1,TRINITY_DN1046_c0_g1,TRINITY_DN1074_c0_g1,TRINITY_DN1253_c0_g2,TRINITY_DN1282_c0_g2,TRINITY_DN1365_c0_g1,TRINITY_DN1436_c0_g2,TRINITY_DN1515_c1_g1,TRINITY_DN1560_c7_g1,TRINITY_DN1613_c0_g1,TRINITY_DN1623_c0_g1,TRINITY_DN1842_c0_g1,TRINITY_DN1849_c0_g2,TRINITY_DN20021_c0_g1,TRINITY_DN20766_c0_g1,TRINITY_DN209_c3_g1,TRINITY_DN21889_c0_g1,TRINITY_DN22_c0_g1,TRINITY_DN237_c7_g1,T…
BP	GO:0000967	rRNA 5'-end processing	2	11	13	37	0.0737303	0.734648	TRINITY_DN21898_c0_g1,TRINITY_DN21923_c0_g1	TRINITY_DN1060_c4_g1,TRINITY_DN120_c0_g1,TRINITY_DN1213_c0_g1,TRINITY_DN1583_c6_g1,TRINITY_DN3784_c1_g1,TRINITY_DN446_c1_g1,TRINITY_DN51_c2_g4,TRINITY_DN51_c2_g8,TRINITY_DN541_c1_g1,TRINITY_DN553_c0_g1,TRINITY_DN694_c0_g1
BP	GO:0006811	ion transport	73	55	128	487	0.0738031	0.734648	TRINITY_DN11455_c0_g1,TRINITY_DN11559_c0_g1,TRINITY_DN1172_c0_g1,TRINITY_DN12132_c1_g1,TRINITY_DN1215_c1_g2,TRINITY_DN12607_c0_g1,TRINITY_DN1509_c2_g1,TRINITY_DN15268_c0_g1,TRINITY_DN1680_c1_g2,TRINITY_DN17269_c0_g1,TRINITY_DN1759_c1_g1,TRINITY_DN18131_c0_g1,TRINITY_DN181_c1_g1,TRINITY_DN1871_c0_g2,TRINITY_DN1915_c0_g1,TRINITY_DN19304_c0_g1,TRINITY_DN19403_c0_g2,TRINITY_DN1945_c0_g1,TRINITY_DN196…	TRINITY_DN1032_c4_g1,TRINITY_DN1046_c0_g1,TRINITY_DN1102_c0_g2,TRINITY_DN1184_c0_g1,TRINITY_DN1202_c3_g1,TRINITY_DN1248_c3_g1,TRINITY_DN1254_c0_g1,TRINITY_DN1316_c0_g3,TRINITY_DN1320_c0_g1,TRINITY_DN1489_c0_g1,TRINITY_DN1756_c1_g1,TRINITY_DN1780_c0_g2,TRINITY_DN1899_c0_g2,TRINITY_DN1938_c0_g1,TRINITY_DN20766_c0_g1,TRINITY_DN2282_c0_g1,TRINITY_DN23023_c0_g1,TRINITY_DN236_c3_g1,TRINITY_DN236_c3_g2,…
BP	GO:0009636	response to toxic substance	29	14	43	149	0.0738403	0.734648	TRINITY_DN10027_c0_g1,TRINITY_DN11_c3_g6,TRINITY_DN12607_c0_g1,TRINITY_DN1446_c0_g2,TRINITY_DN17143_c0_g1,TRINITY_DN18039_c0_g1,TRINITY_DN18951_c0_g1,TRINITY_DN19090_c0_g1,TRINITY_DN19094_c0_g1,TRINITY_DN19608_c0_g1,TRINITY_DN19906_c0_g1,TRINITY_DN2013_c0_g2,TRINITY_DN2076_c1_g1,TRINITY_DN20883_c0_g1,TRINITY_DN21896_c0_g1,TRINITY_DN22120_c0_g1,TRINITY_DN23122_c0_g1,TRINITY_DN23653_c0_g1,TRINITY_D…	TRINITY_DN1104_c0_g1,TRINITY_DN1119_c0_g1,TRINITY_DN16145_c0_g1,TRINITY_DN1845_c0_g1,TRINITY_DN3286_c0_g3,TRINITY_DN3467_c4_g1,TRINITY_DN3467_c4_g2,TRINITY_DN3631_c0_g1,TRINITY_DN3972_c0_g1,TRINITY_DN450_c0_g1,TRINITY_DN505_c1_g1,TRINITY_DN58_c3_g1,TRINITY_DN640_c0_g1,TRINITY_DN884_c1_g1
CC	GO:0005788	endoplasmic reticulum lumen	13	2	15	44	0.0746979	0.589139	TRINITY_DN11249_c0_g2,TRINITY_DN11943_c0_g1,TRINITY_DN1522_c4_g1,TRINITY_DN15295_c0_g1,TRINITY_DN15676_c0_g1,TRINITY_DN17103_c0_g1,TRINITY_DN193_c2_g3,TRINITY_DN21825_c0_g1,TRINITY_DN2564_c0_g1,TRINITY_DN5605_c0_g1,TRINITY_DN7067_c0_g1,TRINITY_DN8383_c0_g1,TRINITY_DN8802_c0_g1	TRINITY_DN3516_c0_g1,TRINITY_DN3518_c1_g1
BP	GO:0060631	regulation of meiosis I	6	2	8	20	0.0749113	0.734648	TRINITY_DN1999_c0_g2,TRINITY_DN2236_c2_g1,TRINITY_DN2853_c1_g1,TRINITY_DN4173_c1_g1,TRINITY_DN961_c0_g1,TRINITY_DN991_c0_g2	TRINITY_DN2984_c3_g1,TRINITY_DN891_c0_g1
BP	GO:0042981	regulation of apoptotic process	13	5	18	55	0.0755051	0.734648	TRINITY_DN11_c3_g6,TRINITY_DN15676_c0_g1,TRINITY_DN17103_c0_g1,TRINITY_DN2153_c0_g1,TRINITY_DN24960_c0_g1,TRINITY_DN2533_c0_g1,TRINITY_DN4638_c0_g6,TRINITY_DN4713_c0_g1,TRINITY_DN4713_c0_g3,TRINITY_DN5663_c0_g2,TRINITY_DN6178_c0_g1,TRINITY_DN7499_c0_g1,TRINITY_DN7506_c0_g1	TRINITY_DN1119_c0_g1,TRINITY_DN1981_c1_g4,TRINITY_DN2734_c0_g3,TRINITY_DN3298_c0_g1,TRINITY_DN42_c3_g1
MF	GO:0016860	intramolecular oxidoreductase activity	11	0	11	30	0.0756805	0.686786	TRINITY_DN10112_c0_g2,TRINITY_DN1522_c4_g1,TRINITY_DN15676_c0_g1,TRINITY_DN17103_c0_g1,TRINITY_DN19934_c0_g1,TRINITY_DN3394_c1_g1,TRINITY_DN4018_c0_g1,TRINITY_DN4830_c0_g1,TRINITY_DN6178_c0_g1,TRINITY_DN7067_c0_g1,TRINITY_DN8383_c0_g1	-
MF	GO:0051539	4 iron, 4 sulfur cluster binding	9	6	15	44	0.0762116	0.686786	TRINITY_DN1397_c2_g1,TRINITY_DN20822_c0_g1,TRINITY_DN21945_c0_g1,TRINITY_DN25246_c0_g1,TRINITY_DN25285_c0_g1,TRINITY_DN2871_c0_g1,TRINITY_DN3523_c0_g1,TRINITY_DN353_c0_g1,TRINITY_DN997_c0_g1	TRINITY_DN1229_c0_g1,TRINITY_DN1613_c0_g1,TRINITY_DN1633_c0_g1,TRINITY_DN20_c5_g1,TRINITY_DN3286_c0_g3,TRINITY_DN3605_c0_g1
MF	GO:0016746	transferase activity, transferring acyl groups	30	16	46	160	0.0762152	0.686786	TRINITY_DN10885_c1_g1,TRINITY_DN1121_c0_g1,TRINITY_DN11983_c0_g1,TRINITY_DN11994_c0_g1,TRINITY_DN1255_c1_g1,TRINITY_DN1583_c4_g1,TRINITY_DN19475_c0_g1,TRINITY_DN21269_c0_g1,TRINITY_DN24143_c0_g1,TRINITY_DN24420_c0_g1,TRINITY_DN2465_c1_g1,TRINITY_DN25354_c0_g1,TRINITY_DN25456_c0_g1,TRINITY_DN25598_c0_g1,TRINITY_DN25800_c0_g1,TRINITY_DN2657_c1_g1,TRINITY_DN3208_c0_g1,TRINITY_DN3514_c1_g1,TRINITY_DN…	TRINITY_DN128_c10_g3,TRINITY_DN163_c2_g1,TRINITY_DN197_c2_g1,TRINITY_DN19943_c0_g1,TRINITY_DN22_c0_g1,TRINITY_DN24_c0_g1,TRINITY_DN2521_c1_g1,TRINITY_DN2846_c0_g1,TRINITY_DN2984_c0_g2,TRINITY_DN40_c0_g1,TRINITY_DN413_c0_g1,TRINITY_DN564_c0_g1,TRINITY_DN5_c0_g2,TRINITY_DN5_c0_g3,TRINITY_DN71_c0_g1,TRINITY_DN7_c0_g1
MF	GO:0019900	kinase binding	6	7	13	37	0.0768505	0.686786	TRINITY_DN1195_c0_g2,TRINITY_DN1866_c0_g1,TRINITY_DN18946_c0_g1,TRINITY_DN18946_c0_g2,TRINITY_DN4691_c0_g1,TRINITY_DN898_c1_g1	TRINITY_DN20147_c0_g1,TRINITY_DN20_c4_g1,TRINITY_DN2668_c0_g1,TRINITY_DN282_c4_g1,TRINITY_DN3561_c0_g1,TRINITY_DN79_c1_g1,TRINITY_DN891_c0_g1
BP	GO:0070192	chromosome organization involved in meiotic cell cycle	12	4	16	48	0.0783041	0.734648	TRINITY_DN2054_c0_g2,TRINITY_DN2236_c2_g1,TRINITY_DN231_c2_g1,TRINITY_DN256_c1_g1,TRINITY_DN38_c0_g2,TRINITY_DN4467_c0_g1,TRINITY_DN4467_c0_g3,TRINITY_DN872_c0_g1,TRINITY_DN8919_c0_g2,TRINITY_DN898_c1_g1,TRINITY_DN9287_c0_g1,TRINITY_DN93_c2_g1	TRINITY_DN1498_c0_g1,TRINITY_DN1766_c0_g1,TRINITY_DN19564_c0_g1,TRINITY_DN19564_c0_g2
BP	GO:0080135	regulation of cellular response to stress	28	13	41	142	0.0788929	0.734648	TRINITY_DN1060_c2_g1,TRINITY_DN11506_c0_g1,TRINITY_DN1195_c0_g2,TRINITY_DN1446_c0_g2,TRINITY_DN15676_c0_g1,TRINITY_DN17103_c0_g1,TRINITY_DN19997_c0_g1,TRINITY_DN20713_c0_g1,TRINITY_DN2154_c0_g1,TRINITY_DN2222_c0_g1,TRINITY_DN22948_c0_g1,TRINITY_DN2314_c0_g1,TRINITY_DN24757_c0_g1,TRINITY_DN258_c0_g1,TRINITY_DN258_c0_g2,TRINITY_DN2674_c0_g1,TRINITY_DN2725_c1_g1,TRINITY_DN305_c8_g3,TRINITY_DN3203_c1…	TRINITY_DN1119_c0_g1,TRINITY_DN1282_c0_g2,TRINITY_DN1413_c0_g1,TRINITY_DN20147_c0_g1,TRINITY_DN22962_c1_g1,TRINITY_DN2668_c0_g1,TRINITY_DN3286_c0_g3,TRINITY_DN398_c0_g1,TRINITY_DN754_c1_g1,TRINITY_DN891_c0_g1,TRINITY_DN970_c0_g4,TRINITY_DN978_c0_g1,TRINITY_DN998_c3_g2
BP	GO:1990542	mitochondrial transmembrane transport	22	19	41	142	0.0788929	0.734648	TRINITY_DN11455_c0_g1,TRINITY_DN12132_c1_g1,TRINITY_DN15268_c0_g1,TRINITY_DN19304_c0_g1,TRINITY_DN20296_c0_g1,TRINITY_DN20912_c0_g1,TRINITY_DN21437_c0_g1,TRINITY_DN21899_c0_g1,TRINITY_DN22958_c0_g1,TRINITY_DN23229_c0_g1,TRINITY_DN23737_c0_g1,TRINITY_DN24450_c0_g1,TRINITY_DN24680_c0_g1,TRINITY_DN24712_c0_g1,TRINITY_DN24713_c0_g1,TRINITY_DN24989_c0_g1,TRINITY_DN25532_c0_g1,TRINITY_DN4821_c0_g1,TRIN…	TRINITY_DN1184_c0_g1,TRINITY_DN1712_c10_g1,TRINITY_DN1780_c0_g1,TRINITY_DN1780_c0_g2,TRINITY_DN20766_c0_g1,TRINITY_DN2791_c1_g1,TRINITY_DN2952_c0_g1,TRINITY_DN3362_c1_g1,TRINITY_DN354_c0_g2,TRINITY_DN3811_c0_g2,TRINITY_DN39_c0_g1,TRINITY_DN405_c0_g1,TRINITY_DN4201_c0_g2,TRINITY_DN4583_c1_g1,TRINITY_DN4766_c0_g1,TRINITY_DN499_c2_g1,TRINITY_DN505_c2_g2,TRINITY_DN5625_c0_g1,TRINITY_DN9_c0_g1
BP	GO:0051321	meiotic cell cycle	92	28	120	456	0.0791807	0.734648	TRINITY_DN1045_c1_g2,TRINITY_DN117_c0_g1,TRINITY_DN11994_c0_g1,TRINITY_DN11_c3_g6,TRINITY_DN1225_c0_g1,TRINITY_DN1270_c0_g1,TRINITY_DN1281_c5_g1,TRINITY_DN1367_c0_g1,TRINITY_DN1388_c0_g2,TRINITY_DN138_c3_g2,TRINITY_DN15338_c1_g1,TRINITY_DN1536_c2_g1,TRINITY_DN1560_c5_g1,TRINITY_DN1724_c0_g1,TRINITY_DN1742_c0_g1,TRINITY_DN1777_c1_g1,TRINITY_DN18086_c0_g1,TRINITY_DN18738_c0_g2,TRINITY_DN1999_c0_g2,…	TRINITY_DN1032_c4_g1,TRINITY_DN1171_c0_g1,TRINITY_DN1192_c0_g1,TRINITY_DN128_c10_g2,TRINITY_DN1308_c3_g1,TRINITY_DN1498_c0_g1,TRINITY_DN1627_c4_g3,TRINITY_DN1691_c0_g2,TRINITY_DN1691_c0_g3,TRINITY_DN1766_c0_g1,TRINITY_DN1806_c0_g1,TRINITY_DN19289_c0_g1,TRINITY_DN19564_c0_g1,TRINITY_DN19564_c0_g2,TRINITY_DN2340_c1_g1,TRINITY_DN25430_c0_g1,TRINITY_DN2734_c0_g3,TRINITY_DN294_c0_g1,TRINITY_DN2984_c3_…
BP	GO:0031669	cellular response to nutrient levels	38	26	64	232	0.0798066	0.734648	TRINITY_DN10065_c0_g1,TRINITY_DN11531_c0_g1,TRINITY_DN1195_c0_g2,TRINITY_DN1215_c1_g2,TRINITY_DN13911_c0_g1,TRINITY_DN1446_c0_g2,TRINITY_DN1504_c3_g1,TRINITY_DN1509_c2_g1,TRINITY_DN1518_c0_g2,TRINITY_DN15767_c0_g1,TRINITY_DN15796_c0_g1,TRINITY_DN15928_c0_g1,TRINITY_DN1777_c1_g1,TRINITY_DN1866_c0_g1,TRINITY_DN18951_c0_g1,TRINITY_DN19356_c0_g1,TRINITY_DN19934_c0_g1,TRINITY_DN2045_c2_g1,TRINITY_DN20…	TRINITY_DN1018_c0_g1,TRINITY_DN1119_c0_g1,TRINITY_DN1308_c3_g1,TRINITY_DN146_c0_g2,TRINITY_DN1489_c0_g1,TRINITY_DN1549_c0_g2,TRINITY_DN1560_c7_g1,TRINITY_DN1627_c4_g3,TRINITY_DN1922_c0_g2,TRINITY_DN20147_c0_g1,TRINITY_DN2134_c0_g1,TRINITY_DN2282_c0_g1,TRINITY_DN22962_c1_g1,TRINITY_DN239_c0_g2,TRINITY_DN2627_c0_g1,TRINITY_DN2668_c0_g1,TRINITY_DN2734_c0_g3,TRINITY_DN305_c1_g1,TRINITY_DN338_c0_g1,TR…
BP	GO:1905039	carboxylic acid transmembrane transport	12	14	26	85	0.0801485	0.734648	TRINITY_DN11455_c0_g1,TRINITY_DN20296_c0_g1,TRINITY_DN23737_c0_g1,TRINITY_DN4074_c0_g1,TRINITY_DN4077_c0_g2,TRINITY_DN425_c0_g2,TRINITY_DN4426_c0_g1,TRINITY_DN4687_c0_g1,TRINITY_DN5167_c0_g1,TRINITY_DN7075_c0_g1,TRINITY_DN7322_c0_g3,TRINITY_DN9839_c0_g1	TRINITY_DN1184_c0_g1,TRINITY_DN1254_c0_g1,TRINITY_DN1320_c0_g1,TRINITY_DN1756_c1_g1,TRINITY_DN1780_c0_g2,TRINITY_DN23023_c0_g1,TRINITY_DN24176_c0_g1,TRINITY_DN2752_c4_g1,TRINITY_DN4463_c0_g2,TRINITY_DN499_c0_g1,TRINITY_DN5625_c0_g1,TRINITY_DN776_c1_g1,TRINITY_DN884_c1_g1,TRINITY_DN961_c1_g2
BP	GO:0010501	RNA secondary structure unwinding	6	8	14	41	0.0804405	0.734648	TRINITY_DN1094_c0_g1,TRINITY_DN19477_c0_g1,TRINITY_DN3387_c0_g1,TRINITY_DN4087_c0_g1,TRINITY_DN5928_c0_g3,TRINITY_DN8065_c0_g1	TRINITY_DN1417_c0_g3,TRINITY_DN1583_c6_g1,TRINITY_DN1849_c0_g1,TRINITY_DN1849_c0_g3,TRINITY_DN2567_c0_g1,TRINITY_DN3388_c0_g1,TRINITY_DN553_c0_g1,TRINITY_DN689_c6_g3
BP	GO:0009888	tissue development	6	1	7	17	0.0810075	0.734648	TRINITY_DN21917_c0_g1,TRINITY_DN24960_c0_g1,TRINITY_DN5663_c0_g2,TRINITY_DN6178_c0_g1,TRINITY_DN7069_c0_g1,TRINITY_DN7499_c0_g1	TRINITY_DN1119_c0_g1
BP	GO:0032008	positive regulation of TOR signaling	7	0	7	17	0.0810075	0.734648	TRINITY_DN1618_c0_g1,TRINITY_DN1787_c0_g1,TRINITY_DN24148_c1_g1,TRINITY_DN3889_c1_g1,TRINITY_DN4270_c0_g1,TRINITY_DN604_c2_g2,TRINITY_DN731_c0_g1	-
BP	GO:0045910	negative regulation of DNA recombination	6	1	7	17	0.0810075	0.734648	TRINITY_DN1836_c1_g1,TRINITY_DN2522_c0_g2,TRINITY_DN4207_c0_g1,TRINITY_DN496_c1_g1,TRINITY_DN961_c0_g1,TRINITY_DN991_c0_g2	TRINITY_DN891_c0_g1
BP	GO:0051240	positive regulation of multicellular organismal process	4	3	7	17	0.0810075	0.734648	TRINITY_DN1281_c6_g1,TRINITY_DN23229_c0_g1,TRINITY_DN24960_c0_g1,TRINITY_DN6178_c0_g1	TRINITY_DN1119_c0_g1,TRINITY_DN1308_c3_g1,TRINITY_DN1560_c7_g1
BP	GO:0090230	regulation of centromere complex assembly	6	1	7	17	0.0810075	0.734648	TRINITY_DN310_c5_g1,TRINITY_DN3523_c0_g1,TRINITY_DN4467_c0_g1,TRINITY_DN4467_c0_g3,TRINITY_DN872_c0_g1,TRINITY_DN93_c2_g1	TRINITY_DN1331_c5_g1
BP	GO:1903463	regulation of mitotic cell cycle DNA replication	7	0	7	17	0.0810075	0.734648	TRINITY_DN1999_c0_g2,TRINITY_DN21984_c0_g1,TRINITY_DN3365_c0_g1,TRINITY_DN4578_c0_g1,TRINITY_DN4637_c0_g1,TRINITY_DN836_c6_g1,TRINITY_DN961_c0_g1	-
BP	GO:0062197	cellular response to chemical stress	48	26	74	272	0.0819834	0.734648	TRINITY_DN10065_c0_g1,TRINITY_DN1045_c1_g1,TRINITY_DN11_c3_g6,TRINITY_DN13911_c0_g1,TRINITY_DN1397_c2_g1,TRINITY_DN1446_c0_g2,TRINITY_DN15676_c0_g1,TRINITY_DN1705_c0_g1,TRINITY_DN17103_c0_g1,TRINITY_DN18951_c0_g1,TRINITY_DN19090_c0_g1,TRINITY_DN19356_c0_g1,TRINITY_DN19608_c0_g1,TRINITY_DN19997_c0_g1,TRINITY_DN2013_c0_g2,TRINITY_DN21896_c0_g1,TRINITY_DN22110_c0_g1,TRINITY_DN2213_c0_g1,TRINITY_DN22…	TRINITY_DN106_c1_g1,TRINITY_DN1104_c0_g1,TRINITY_DN1108_c0_g1,TRINITY_DN1119_c0_g1,TRINITY_DN1489_c1_g2,TRINITY_DN1549_c0_g2,TRINITY_DN1845_c0_g1,TRINITY_DN2282_c0_g1,TRINITY_DN2668_c0_g1,TRINITY_DN2734_c0_g3,TRINITY_DN3116_c0_g1,TRINITY_DN3286_c0_g3,TRINITY_DN3561_c0_g1,TRINITY_DN384_c6_g1,TRINITY_DN391_c0_g1,TRINITY_DN398_c0_g1,TRINITY_DN42_c2_g1,TRINITY_DN450_c0_g1,TRINITY_DN453_c0_g1,TRINITY_…
BP	GO:0000479	endonucleolytic cleavage of tricistronic rRNA transcript (SSU-rRNA, 5.8S rRNA, LSU-rRNA)	8	15	23	74	0.0822789	0.734648	TRINITY_DN19966_c0_g1,TRINITY_DN21201_c0_g1,TRINITY_DN21898_c0_g1,TRINITY_DN21923_c0_g1,TRINITY_DN22103_c0_g1,TRINITY_DN22415_c0_g1,TRINITY_DN24875_c0_g1,TRINITY_DN689_c0_g2	TRINITY_DN1060_c4_g1,TRINITY_DN120_c0_g1,TRINITY_DN1213_c0_g1,TRINITY_DN1583_c6_g1,TRINITY_DN160_c0_g2,TRINITY_DN3784_c1_g1,TRINITY_DN446_c1_g1,TRINITY_DN51_c2_g4,TRINITY_DN51_c2_g8,TRINITY_DN541_c1_g1,TRINITY_DN549_c0_g1,TRINITY_DN553_c0_g1,TRINITY_DN689_c6_g3,TRINITY_DN694_c0_g1,TRINITY_DN7057_c0_g2
MF	GO:0051213	dioxygenase activity	9	1	10	27	0.0830237	0.686786	TRINITY_DN15676_c0_g1,TRINITY_DN17103_c0_g1,TRINITY_DN18206_c0_g1,TRINITY_DN19783_c0_g1,TRINITY_DN25212_c0_g1,TRINITY_DN5375_c0_g1,TRINITY_DN5688_c0_g1,TRINITY_DN611_c3_g1,TRINITY_DN8748_c0_g1	TRINITY_DN1120_c0_g1
BP	GO:0006733	oxidoreduction coenzyme metabolic process	26	12	38	131	0.0831658	0.734648	TRINITY_DN10065_c0_g1,TRINITY_DN15767_c0_g1,TRINITY_DN1705_c0_g1,TRINITY_DN19934_c0_g1,TRINITY_DN19997_c0_g1,TRINITY_DN21110_c0_g1,TRINITY_DN21823_c0_g1,TRINITY_DN22110_c0_g1,TRINITY_DN2337_c0_g2,TRINITY_DN24047_c0_g1,TRINITY_DN25354_c0_g1,TRINITY_DN25546_c0_g1,TRINITY_DN3314_c1_g1,TRINITY_DN4118_c1_g1,TRINITY_DN5113_c0_g2,TRINITY_DN5663_c0_g2,TRINITY_DN5663_c0_g3,TRINITY_DN6178_c0_g1,TRINITY_DN6…	TRINITY_DN1208_c0_g1,TRINITY_DN141_c6_g1,TRINITY_DN1560_c1_g1,TRINITY_DN1560_c7_g1,TRINITY_DN1849_c0_g2,TRINITY_DN20021_c0_g1,TRINITY_DN237_c7_g1,TRINITY_DN282_c6_g3,TRINITY_DN39_c0_g3,TRINITY_DN4468_c0_g1,TRINITY_DN523_c0_g2,TRINITY_DN888_c0_g1
BP	GO:0034614	cellular response to reactive oxygen species	14	3	17	52	0.0832814	0.734648	TRINITY_DN11_c3_g6,TRINITY_DN1446_c0_g2,TRINITY_DN18951_c0_g1,TRINITY_DN19090_c0_g1,TRINITY_DN19608_c0_g1,TRINITY_DN2013_c0_g2,TRINITY_DN21896_c0_g1,TRINITY_DN2213_c0_g1,TRINITY_DN23653_c0_g1,TRINITY_DN25232_c0_g1,TRINITY_DN3514_c1_g1,TRINITY_DN4211_c0_g1,TRINITY_DN4691_c0_g1,TRINITY_DN5554_c0_g1	TRINITY_DN106_c1_g1,TRINITY_DN1119_c0_g1,TRINITY_DN3286_c0_g3
MF	GO:0005548	phospholipid transporter activity	6	6	12	34	0.0846065	0.686786	TRINITY_DN20169_c0_g1,TRINITY_DN20735_c0_g1,TRINITY_DN2302_c0_g1,TRINITY_DN4753_c0_g1,TRINITY_DN5863_c0_g3,TRINITY_DN6684_c0_g1	TRINITY_DN1032_c4_g1,TRINITY_DN2915_c0_g1,TRINITY_DN3779_c0_g1,TRINITY_DN4320_c0_g1,TRINITY_DN462_c1_g1,TRINITY_DN60_c3_g1
BP	GO:0045930	negative regulation of mitotic cell cycle	41	7	48	170	0.084913	0.734648	TRINITY_DN1367_c0_g1,TRINITY_DN1446_c0_g2,TRINITY_DN15338_c1_g1,TRINITY_DN1724_c0_g1,TRINITY_DN1742_c0_g1,TRINITY_DN1999_c0_g2,TRINITY_DN20077_c0_g1,TRINITY_DN2054_c0_g2,TRINITY_DN20758_c0_g1,TRINITY_DN20951_c0_g1,TRINITY_DN21967_c1_g1,TRINITY_DN21984_c0_g1,TRINITY_DN2222_c0_g1,TRINITY_DN2236_c2_g1,TRINITY_DN22948_c0_g1,TRINITY_DN2312_c0_g1,TRINITY_DN235_c1_g1,TRINITY_DN24115_c0_g1,TRINITY_DN2522…	TRINITY_DN1032_c5_g1,TRINITY_DN1282_c0_g2,TRINITY_DN1691_c0_g2,TRINITY_DN189_c0_g2,TRINITY_DN2984_c3_g1,TRINITY_DN3674_c0_g1,TRINITY_DN891_c0_g1
BP	GO:0009068	aspartate family amino acid catabolic process	3	3	6	14	0.0869076	0.734648	TRINITY_DN10065_c0_g1,TRINITY_DN15204_c0_g1,TRINITY_DN3314_c1_g1	TRINITY_DN1314_c0_g1,TRINITY_DN1656_c0_g1,TRINITY_DN2862_c0_g1
BP	GO:0046688	response to copper ion	0	6	6	14	0.0869076	0.734648	-	TRINITY_DN1119_c0_g1,TRINITY_DN1308_c3_g1,TRINITY_DN25484_c0_g1,TRINITY_DN2734_c0_g3,TRINITY_DN891_c0_g1,TRINITY_DN998_c3_g2
BP	GO:0072422	signal transduction involved in DNA damage checkpoint	6	0	6	14	0.0869076	0.734648	TRINITY_DN1446_c0_g2,TRINITY_DN21984_c0_g1,TRINITY_DN2222_c0_g1,TRINITY_DN2236_c2_g1,TRINITY_DN4578_c0_g1,TRINITY_DN4691_c0_g1	-
BP	GO:0051276	chromosome organization	149	35	184	719	0.0869676	0.734648	TRINITY_DN1094_c0_g1,TRINITY_DN11617_c0_g2,TRINITY_DN117_c0_g1,TRINITY_DN1216_c0_g1,TRINITY_DN1247_c1_g1,TRINITY_DN1270_c0_g1,TRINITY_DN1279_c1_g1,TRINITY_DN1367_c0_g1,TRINITY_DN138_c3_g2,TRINITY_DN13_c0_g1,TRINITY_DN1462_c1_g1,TRINITY_DN14978_c0_g1,TRINITY_DN1518_c0_g2,TRINITY_DN15338_c1_g1,TRINITY_DN1560_c5_g1,TRINITY_DN1637_c1_g1,TRINITY_DN1651_c0_g1,TRINITY_DN17206_c0_g1,TRINITY_DN1836_c1_g1,…	TRINITY_DN1032_c5_g1,TRINITY_DN1192_c0_g1,TRINITY_DN1331_c5_g1,TRINITY_DN1413_c0_g1,TRINITY_DN1498_c0_g1,TRINITY_DN15402_c0_g1,TRINITY_DN1560_c7_g1,TRINITY_DN165_c0_g1,TRINITY_DN1691_c0_g2,TRINITY_DN1691_c0_g3,TRINITY_DN172_c1_g1,TRINITY_DN1766_c0_g1,TRINITY_DN1781_c0_g1,TRINITY_DN1807_c1_g1,TRINITY_DN189_c0_g2,TRINITY_DN19564_c0_g1,TRINITY_DN19564_c0_g2,TRINITY_DN197_c2_g1,TRINITY_DN1981_c1_g4,T…
BP	GO:0098813	nuclear chromosome segregation	73	12	85	317	0.087946	0.734648	TRINITY_DN11617_c0_g2,TRINITY_DN117_c0_g1,TRINITY_DN1216_c0_g1,TRINITY_DN1247_c1_g1,TRINITY_DN138_c3_g2,TRINITY_DN13_c0_g1,TRINITY_DN14978_c0_g1,TRINITY_DN15338_c1_g1,TRINITY_DN1560_c5_g1,TRINITY_DN17206_c0_g1,TRINITY_DN1742_c0_g1,TRINITY_DN1957_c1_g1,TRINITY_DN19842_c0_g1,TRINITY_DN2022_c1_g1,TRINITY_DN2041_c0_g1,TRINITY_DN20435_c0_g1,TRINITY_DN2054_c0_g2,TRINITY_DN20758_c0_g1,TRINITY_DN2091_c1_…	TRINITY_DN1032_c5_g1,TRINITY_DN1192_c0_g1,TRINITY_DN1498_c0_g1,TRINITY_DN1691_c0_g2,TRINITY_DN1766_c0_g1,TRINITY_DN1807_c1_g1,TRINITY_DN189_c0_g2,TRINITY_DN19564_c0_g1,TRINITY_DN19564_c0_g2,TRINITY_DN197_c2_g1,TRINITY_DN2984_c3_g1,TRINITY_DN3674_c0_g1
CC	GO:0016281	eukaryotic translation initiation factor 4F complex	6	0	6	14	0.0881408	0.626299	TRINITY_DN10838_c0_g1,TRINITY_DN11170_c0_g1,TRINITY_DN19477_c0_g1,TRINITY_DN4087_c0_g1,TRINITY_DN4386_c0_g1,TRINITY_DN8530_c0_g2	-
BP	GO:0000709	meiotic joint molecule formation	2	1	3	5	0.0882859	0.734648	TRINITY_DN1742_c0_g1,TRINITY_DN961_c0_g1	TRINITY_DN2984_c3_g1
BP	GO:0001080	nitrogen catabolite activation of transcription from RNA polymerase II promoter	0	3	3	5	0.0882859	0.734648	-	TRINITY_DN22962_c1_g1,TRINITY_DN338_c0_g1,TRINITY_DN754_c1_g1
BP	GO:0002520	immune system development	1	2	3	5	0.0882859	0.734648	TRINITY_DN5663_c0_g2	TRINITY_DN1119_c0_g1,TRINITY_DN1308_c3_g1
BP	GO:0006121	mitochondrial electron transport, succinate to ubiquinone	2	1	3	5	0.0882859	0.734648	TRINITY_DN21006_c0_g1,TRINITY_DN25246_c0_g1	TRINITY_DN1613_c0_g1
BP	GO:0006673	inositol phosphoceramide metabolic process	0	3	3	5	0.0882859	0.734648	-	TRINITY_DN209_c3_g1,TRINITY_DN2219_c1_g1,TRINITY_DN2533_c0_g2
BP	GO:0010043	response to zinc ion	3	0	3	5	0.0882859	0.734648	TRINITY_DN2252_c0_g1,TRINITY_DN2793_c0_g1,TRINITY_DN3753_c0_g1	-
BP	GO:0032435	negative regulation of proteasomal ubiquitin-dependent protein catabolic process	3	0	3	5	0.0882859	0.734648	TRINITY_DN198_c1_g1,TRINITY_DN258_c0_g1,TRINITY_DN258_c0_g2	-
BP	GO:0032790	ribosome disassembly	3	0	3	5	0.0882859	0.734648	TRINITY_DN1242_c0_g1,TRINITY_DN3328_c0_g1,TRINITY_DN4819_c1_g1	-
BP	GO:0033967	box C/D snoRNA metabolic process	2	1	3	5	0.0882859	0.734648	TRINITY_DN391_c0_g4,TRINITY_DN689_c0_g2	TRINITY_DN2280_c0_g1
BP	GO:0034963	box C/D snoRNA processing	2	1	3	5	0.0882859	0.734648	TRINITY_DN391_c0_g4,TRINITY_DN689_c0_g2	TRINITY_DN2280_c0_g1
BP	GO:0035429	gluconate transmembrane transport	1	2	3	5	0.0882859	0.734648	TRINITY_DN425_c0_g2	TRINITY_DN4463_c0_g2,TRINITY_DN776_c1_g1
BP	GO:0042822	pyridoxal phosphate metabolic process	1	2	3	5	0.0882859	0.734648	TRINITY_DN13234_c0_g2	TRINITY_DN42_c3_g1,TRINITY_DN42_c4_g2
BP	GO:0042823	pyridoxal phosphate biosynthetic process	1	2	3	5	0.0882859	0.734648	TRINITY_DN13234_c0_g2	TRINITY_DN42_c3_g1,TRINITY_DN42_c4_g2
BP	GO:0042873	aldonate transmembrane transport	1	2	3	5	0.0882859	0.734648	TRINITY_DN425_c0_g2	TRINITY_DN4463_c0_g2,TRINITY_DN776_c1_g1
BP	GO:0043504	mitochondrial DNA repair	2	1	3	5	0.0882859	0.734648	TRINITY_DN1780_c2_g1,TRINITY_DN20822_c0_g1	TRINITY_DN714_c0_g1
BP	GO:0045950	negative regulation of mitotic recombination	3	0	3	5	0.0882859	0.734648	TRINITY_DN1836_c1_g1,TRINITY_DN2522_c0_g2,TRINITY_DN4207_c0_g1	-
BP	GO:0048729	tissue morphogenesis	3	0	3	5	0.0882859	0.734648	TRINITY_DN6178_c0_g1,TRINITY_DN7069_c0_g1,TRINITY_DN7499_c0_g1	-
BP	GO:0072501	cellular divalent inorganic anion homeostasis	2	1	3	5	0.0882859	0.734648	TRINITY_DN20883_c0_g1,TRINITY_DN5130_c0_g1	TRINITY_DN2426_c0_g1
BP	GO:0072505	divalent inorganic anion homeostasis	2	1	3	5	0.0882859	0.734648	TRINITY_DN20883_c0_g1,TRINITY_DN5130_c0_g1	TRINITY_DN2426_c0_g1
BP	GO:0090294	nitrogen catabolite activation of transcription	0	3	3	5	0.0882859	0.734648	-	TRINITY_DN22962_c1_g1,TRINITY_DN338_c0_g1,TRINITY_DN754_c1_g1
BP	GO:0090618	DNA clamp unloading	3	0	3	5	0.0882859	0.734648	TRINITY_DN3367_c0_g1,TRINITY_DN496_c1_g1,TRINITY_DN909_c2_g1	-
BP	GO:0110025	DNA strand resection involved in replication fork processing	3	0	3	5	0.0882859	0.734648	TRINITY_DN1270_c0_g1,TRINITY_DN2236_c2_g1,TRINITY_DN4207_c0_g1	-
BP	GO:1903461	Okazaki fragment processing involved in mitotic DNA replication	3	0	3	5	0.0882859	0.734648	TRINITY_DN2314_c0_g1,TRINITY_DN249_c0_g1,TRINITY_DN991_c0_g2	-
BP	GO:1990497	regulation of cytoplasmic translation in response to stress	2	1	3	5	0.0882859	0.734648	TRINITY_DN1446_c0_g2,TRINITY_DN4691_c0_g1	TRINITY_DN15_c1_g2
BP	GO:2001246	negative regulation of phosphatidylcholine biosynthetic process	2	1	3	5	0.0882859	0.734648	TRINITY_DN20735_c0_g1,TRINITY_DN4753_c0_g1	TRINITY_DN462_c1_g1
CC	GO:0043229	intracellular organelle	770	360	1130	4727	0.08839	0.626299	TRINITY_DN1002_c1_g1,TRINITY_DN1004_c0_g1,TRINITY_DN10065_c0_g1,TRINITY_DN10112_c0_g2,TRINITY_DN10382_c0_g1,TRINITY_DN1045_c1_g2,TRINITY_DN1060_c2_g1,TRINITY_DN10741_c0_g1,TRINITY_DN10838_c0_g1,TRINITY_DN1083_c0_g1,TRINITY_DN10885_c0_g1,TRINITY_DN10885_c1_g1,TRINITY_DN1094_c0_g1,TRINITY_DN1098_c1_g2,TRINITY_DN11116_c0_g1,TRINITY_DN11167_c0_g2,TRINITY_DN11170_c0_g1,TRINITY_DN11194_c0_g1,TRINITY_DN…	TRINITY_DN1018_c0_g1,TRINITY_DN1022_c0_g1,TRINITY_DN1032_c4_g1,TRINITY_DN1032_c5_g1,TRINITY_DN1046_c0_g1,TRINITY_DN1048_c0_g1,TRINITY_DN1060_c4_g1,TRINITY_DN106_c1_g1,TRINITY_DN1074_c0_g1,TRINITY_DN1101_c0_g1,TRINITY_DN1102_c0_g2,TRINITY_DN1108_c0_g1,TRINITY_DN1119_c0_g1,TRINITY_DN1135_c0_g1,TRINITY_DN1171_c0_g1,TRINITY_DN1171_c1_g1,TRINITY_DN1173_c4_g1,TRINITY_DN1184_c0_g1,TRINITY_DN1192_c0_g1,T…
MF	GO:0017111	nucleoside-triphosphatase activity	105	47	152	585	0.0890162	0.686786	TRINITY_DN1045_c1_g2,TRINITY_DN1094_c0_g1,TRINITY_DN11167_c0_g2,TRINITY_DN11531_c0_g1,TRINITY_DN12166_c0_g1,TRINITY_DN1242_c0_g1,TRINITY_DN12562_c0_g1,TRINITY_DN12613_c0_g1,TRINITY_DN1279_c1_g1,TRINITY_DN1367_c0_g1,TRINITY_DN14787_c0_g1,TRINITY_DN15268_c0_g1,TRINITY_DN15338_c1_g1,TRINITY_DN1680_c1_g2,TRINITY_DN19304_c0_g1,TRINITY_DN193_c15_g1,TRINITY_DN19477_c0_g1,TRINITY_DN19842_c0_g1,TRINITY_DN…	TRINITY_DN1022_c0_g1,TRINITY_DN1032_c4_g1,TRINITY_DN1048_c0_g1,TRINITY_DN106_c1_g1,TRINITY_DN1202_c3_g1,TRINITY_DN1331_c5_g1,TRINITY_DN1417_c0_g3,TRINITY_DN1583_c6_g1,TRINITY_DN16145_c0_g1,TRINITY_DN165_c0_g1,TRINITY_DN172_c1_g1,TRINITY_DN1807_c1_g1,TRINITY_DN1849_c0_g1,TRINITY_DN1849_c0_g3,TRINITY_DN1981_c1_g4,TRINITY_DN2045_c5_g2,TRINITY_DN20766_c0_g1,TRINITY_DN25281_c1_g1,TRINITY_DN2567_c0_g1,…
CC	GO:0005749	mitochondrial respiratory chain complex II, succinate dehydrogenase complex (ubiquinone)	2	1	3	5	0.0890767	0.626299	TRINITY_DN21006_c0_g1,TRINITY_DN25246_c0_g1	TRINITY_DN1613_c0_g1
CC	GO:0005955	calcineurin complex	3	0	3	5	0.0890767	0.626299	TRINITY_DN1759_c1_g1,TRINITY_DN1915_c0_g1,TRINITY_DN25319_c0_g1	-
CC	GO:0017087	mitochondrial processing peptidase complex	2	1	3	5	0.0890767	0.626299	TRINITY_DN21920_c0_g1,TRINITY_DN4547_c0_g1	TRINITY_DN1550_c0_g2
CC	GO:0031391	Elg1 RFC-like complex	3	0	3	5	0.0890767	0.626299	TRINITY_DN3367_c0_g1,TRINITY_DN496_c1_g1,TRINITY_DN909_c2_g1	-
CC	GO:0036266	Cdc48p-Npl4p-Vms1p AAA ATPase complex	2	1	3	5	0.0890767	0.626299	TRINITY_DN1129_c0_g1,TRINITY_DN19842_c0_g1	TRINITY_DN1807_c1_g1
CC	GO:0045257	succinate dehydrogenase complex (ubiquinone)	2	1	3	5	0.0890767	0.626299	TRINITY_DN21006_c0_g1,TRINITY_DN25246_c0_g1	TRINITY_DN1613_c0_g1
CC	GO:0045273	respiratory chain complex II	2	1	3	5	0.0890767	0.626299	TRINITY_DN21006_c0_g1,TRINITY_DN25246_c0_g1	TRINITY_DN1613_c0_g1
CC	GO:0045281	succinate dehydrogenase complex	2	1	3	5	0.0890767	0.626299	TRINITY_DN21006_c0_g1,TRINITY_DN25246_c0_g1	TRINITY_DN1613_c0_g1
CC	GO:0045283	fumarate reductase complex	2	1	3	5	0.0890767	0.626299	TRINITY_DN21006_c0_g1,TRINITY_DN25246_c0_g1	TRINITY_DN1613_c0_g1
CC	GO:0055087	Ski complex	3	0	3	5	0.0890767	0.626299	TRINITY_DN22933_c0_g1,TRINITY_DN3276_c0_g1,TRINITY_DN780_c0_g1	-
CC	GO:0070772	PAS complex	2	1	3	5	0.0890767	0.626299	TRINITY_DN2421_c0_g1,TRINITY_DN893_c0_g1	TRINITY_DN4782_c0_g2
CC	GO:0070913	Ddb1-Wdr21 complex	3	0	3	5	0.0890767	0.626299	TRINITY_DN4467_c0_g1,TRINITY_DN4467_c0_g3,TRINITY_DN872_c0_g1	-
MF	GO:0060089	molecular transducer activity	0	6	6	14	0.0891327	0.686786	-	TRINITY_DN25670_c0_g1,TRINITY_DN2668_c0_g1,TRINITY_DN3561_c0_g1,TRINITY_DN398_c0_g1,TRINITY_DN42_c2_g1,TRINITY_DN5242_c0_g1
BP	GO:0090304	nucleic acid metabolic process	296	140	436	1768	0.0892198	0.734648	TRINITY_DN1002_c1_g1,TRINITY_DN10065_c0_g1,TRINITY_DN10382_c0_g1,TRINITY_DN1045_c1_g2,TRINITY_DN1060_c2_g1,TRINITY_DN1094_c0_g1,TRINITY_DN1098_c1_g2,TRINITY_DN1138_c0_g1,TRINITY_DN11531_c0_g1,TRINITY_DN1168_c0_g2,TRINITY_DN1235_c1_g1,TRINITY_DN1242_c0_g1,TRINITY_DN1270_c0_g1,TRINITY_DN1279_c1_g1,TRINITY_DN1281_c5_g1,TRINITY_DN13176_c0_g1,TRINITY_DN13176_c0_g2,TRINITY_DN1319_c0_g1,TRINITY_DN13323_…	TRINITY_DN1060_c4_g1,TRINITY_DN1119_c0_g1,TRINITY_DN1173_c4_g1,TRINITY_DN1207_c2_g1,TRINITY_DN1208_c0_g1,TRINITY_DN120_c0_g1,TRINITY_DN1213_c0_g1,TRINITY_DN1229_c0_g1,TRINITY_DN1305_c0_g1,TRINITY_DN1308_c3_g1,TRINITY_DN1323_c0_g1,TRINITY_DN1331_c5_g1,TRINITY_DN134_c5_g1,TRINITY_DN1362_c0_g1,TRINITY_DN1413_c0_g1,TRINITY_DN1417_c0_g2,TRINITY_DN1417_c0_g3,TRINITY_DN1436_c0_g2,TRINITY_DN1441_c1_g1,TR…
MF	GO:0000062	fatty-acyl-CoA binding	3	0	3	5	0.0897077	0.686786	TRINITY_DN19989_c0_g1,TRINITY_DN230_c4_g1,TRINITY_DN7494_c0_g1	-
MF	GO:0003689	DNA clamp loader activity	3	0	3	5	0.0897077	0.686786	TRINITY_DN1367_c0_g1,TRINITY_DN3365_c0_g1,TRINITY_DN4055_c0_g1	-
MF	GO:0003867	4-aminobutyrate transaminase activity	1	2	3	5	0.0897077	0.686786	TRINITY_DN19881_c0_g1	TRINITY_DN131_c0_g1,TRINITY_DN131_c0_g3
MF	GO:0003951	NAD+ kinase activity	2	1	3	5	0.0897077	0.686786	TRINITY_DN4118_c1_g1,TRINITY_DN8272_c0_g2	TRINITY_DN1560_c1_g1
MF	GO:0003968	RNA-directed 5'-3' RNA polymerase activity	0	3	3	5	0.0897077	0.686786	-	TRINITY_DN1362_c0_g1,TRINITY_DN19564_c0_g1,TRINITY_DN19564_c0_g2
MF	GO:0004528	phosphodiesterase I activity	3	0	3	5	0.0897077	0.686786	TRINITY_DN11531_c0_g1,TRINITY_DN2213_c0_g1,TRINITY_DN934_c1_g2	-
MF	GO:0004723	calcium-dependent protein serine/threonine phosphatase activity	3	0	3	5	0.0897077	0.686786	TRINITY_DN1759_c1_g1,TRINITY_DN1915_c0_g1,TRINITY_DN25319_c0_g1	-
MF	GO:0008195	phosphatidate phosphatase activity	2	1	3	5	0.0897077	0.686786	TRINITY_DN13176_c0_g1,TRINITY_DN13176_c0_g2	TRINITY_DN1207_c2_g1
MF	GO:0008297	single-stranded DNA exodeoxyribonuclease activity	3	0	3	5	0.0897077	0.686786	TRINITY_DN1462_c1_g1,TRINITY_DN2871_c0_g1,TRINITY_DN3523_c0_g1	-
MF	GO:0016635	oxidoreductase activity, acting on the CH-CH group of donors, quinone or related compound as acceptor	2	1	3	5	0.0897077	0.686786	TRINITY_DN21006_c0_g1,TRINITY_DN25246_c0_g1	TRINITY_DN1613_c0_g1
MF	GO:0016894	endonuclease activity, active with either ribo- or deoxyribonucleic acids and producing 3'-phosphomonoesters	2	1	3	5	0.0897077	0.686786	TRINITY_DN15575_c0_g3,TRINITY_DN1742_c0_g1	TRINITY_DN2984_c3_g1
MF	GO:0019153	protein-disulfide reductase (glutathione) activity	3	0	3	5	0.0897077	0.686786	TRINITY_DN1522_c4_g1,TRINITY_DN4830_c0_g1,TRINITY_DN8383_c0_g1	-
MF	GO:0034386	4-aminobutyrate:2-oxoglutarate transaminase activity	1	2	3	5	0.0897077	0.686786	TRINITY_DN19881_c0_g1	TRINITY_DN131_c0_g1,TRINITY_DN131_c0_g3
MF	GO:0043139	5'-3' DNA helicase activity	1	2	3	5	0.0897077	0.686786	TRINITY_DN997_c0_g1	TRINITY_DN165_c0_g1,TRINITY_DN8135_c0_g1
MF	GO:0061860	DNA clamp unloader activity	3	0	3	5	0.0897077	0.686786	TRINITY_DN3367_c0_g1,TRINITY_DN496_c1_g1,TRINITY_DN909_c2_g1	-
MF	GO:1901567	fatty acid derivative binding	3	0	3	5	0.0897077	0.686786	TRINITY_DN19989_c0_g1,TRINITY_DN230_c4_g1,TRINITY_DN7494_c0_g1	-
CC	GO:0005634	nucleus	387	182	569	2322	0.0900814	0.628491	TRINITY_DN1002_c1_g1,TRINITY_DN1004_c0_g1,TRINITY_DN1045_c1_g2,TRINITY_DN10838_c0_g1,TRINITY_DN1094_c0_g1,TRINITY_DN11170_c0_g1,TRINITY_DN1121_c0_g1,TRINITY_DN1138_c0_g1,TRINITY_DN11559_c0_g1,TRINITY_DN11617_c0_g2,TRINITY_DN117_c0_g1,TRINITY_DN11951_c0_g1,TRINITY_DN11994_c0_g1,TRINITY_DN1216_c0_g1,TRINITY_DN12241_c0_g1,TRINITY_DN1235_c1_g1,TRINITY_DN1247_c1_g1,TRINITY_DN1270_c0_g1,TRINITY_DN1279_…	TRINITY_DN1018_c0_g1,TRINITY_DN1032_c5_g1,TRINITY_DN1060_c4_g1,TRINITY_DN106_c1_g1,TRINITY_DN1101_c0_g1,TRINITY_DN1102_c0_g2,TRINITY_DN1119_c0_g1,TRINITY_DN1173_c4_g1,TRINITY_DN1192_c0_g1,TRINITY_DN1207_c2_g1,TRINITY_DN120_c0_g1,TRINITY_DN1213_c0_g1,TRINITY_DN1229_c0_g1,TRINITY_DN1253_c0_g2,TRINITY_DN1305_c0_g1,TRINITY_DN1308_c3_g1,TRINITY_DN1316_c0_g3,TRINITY_DN1323_c0_g1,TRINITY_DN1331_c5_g1,TR…
BP	GO:1903825	organic acid transmembrane transport	12	14	26	86	0.0902367	0.734648	TRINITY_DN11455_c0_g1,TRINITY_DN20296_c0_g1,TRINITY_DN23737_c0_g1,TRINITY_DN4074_c0_g1,TRINITY_DN4077_c0_g2,TRINITY_DN425_c0_g2,TRINITY_DN4426_c0_g1,TRINITY_DN4687_c0_g1,TRINITY_DN5167_c0_g1,TRINITY_DN7075_c0_g1,TRINITY_DN7322_c0_g3,TRINITY_DN9839_c0_g1	TRINITY_DN1184_c0_g1,TRINITY_DN1254_c0_g1,TRINITY_DN1320_c0_g1,TRINITY_DN1756_c1_g1,TRINITY_DN1780_c0_g2,TRINITY_DN23023_c0_g1,TRINITY_DN24176_c0_g1,TRINITY_DN2752_c4_g1,TRINITY_DN4463_c0_g2,TRINITY_DN499_c0_g1,TRINITY_DN5625_c0_g1,TRINITY_DN776_c1_g1,TRINITY_DN884_c1_g1,TRINITY_DN961_c1_g2
CC	GO:0099023	vesicle tethering complex	13	0	13	38	0.090936	0.629611	TRINITY_DN1503_c0_g1,TRINITY_DN1604_c0_g1,TRINITY_DN1618_c0_g1,TRINITY_DN1649_c3_g1,TRINITY_DN1976_c0_g1,TRINITY_DN2308_c0_g1,TRINITY_DN2437_c1_g1,TRINITY_DN2488_c0_g1,TRINITY_DN2732_c0_g1,TRINITY_DN290_c6_g1,TRINITY_DN3624_c0_g1,TRINITY_DN4663_c0_g1,TRINITY_DN834_c0_g2	-
BP	GO:0006577	amino-acid betaine metabolic process	3	2	5	11	0.0918485	0.734648	TRINITY_DN10885_c1_g1,TRINITY_DN11983_c0_g1,TRINITY_DN6798_c0_g2	TRINITY_DN24_c0_g1,TRINITY_DN860_c5_g1
BP	GO:0010106	cellular response to iron ion starvation	3	2	5	11	0.0918485	0.734648	TRINITY_DN1215_c1_g2,TRINITY_DN18951_c0_g1,TRINITY_DN4211_c0_g1	TRINITY_DN1308_c3_g1,TRINITY_DN2282_c0_g1
BP	GO:0030334	regulation of cell migration	4	1	5	11	0.0918485	0.734648	TRINITY_DN23229_c0_g1,TRINITY_DN24960_c0_g1,TRINITY_DN6178_c0_g1,TRINITY_DN7499_c0_g1	TRINITY_DN1560_c7_g1
BP	GO:0046184	aldehyde biosynthetic process	3	2	5	11	0.0918485	0.734648	TRINITY_DN13234_c0_g2,TRINITY_DN19934_c0_g1,TRINITY_DN6178_c0_g1	TRINITY_DN42_c3_g1,TRINITY_DN42_c4_g2
BP	GO:0051272	positive regulation of cellular component movement	4	1	5	11	0.0918485	0.734648	TRINITY_DN23229_c0_g1,TRINITY_DN24960_c0_g1,TRINITY_DN4769_c0_g1,TRINITY_DN6178_c0_g1	TRINITY_DN1560_c7_g1
BP	GO:0090344	negative regulation of cell aging	5	0	5	11	0.0918485	0.734648	TRINITY_DN1518_c0_g2,TRINITY_DN19090_c0_g1,TRINITY_DN21896_c0_g1,TRINITY_DN25232_c0_g1,TRINITY_DN2674_c0_g1	-
BP	GO:1900101	regulation of endoplasmic reticulum unfolded protein response	3	2	5	11	0.0918485	0.734648	TRINITY_DN697_c2_g2,TRINITY_DN7506_c0_g1,TRINITY_DN9147_c0_g3	TRINITY_DN398_c0_g1,TRINITY_DN754_c1_g1
BP	GO:1905897	regulation of response to endoplasmic reticulum stress	3	2	5	11	0.0918485	0.734648	TRINITY_DN697_c2_g2,TRINITY_DN7506_c0_g1,TRINITY_DN9147_c0_g3	TRINITY_DN398_c0_g1,TRINITY_DN754_c1_g1
BP	GO:2000145	regulation of cell motility	4	1	5	11	0.0918485	0.734648	TRINITY_DN23229_c0_g1,TRINITY_DN24960_c0_g1,TRINITY_DN6178_c0_g1,TRINITY_DN7499_c0_g1	TRINITY_DN1560_c7_g1
BP	GO:0007059	chromosome segregation	78	13	91	342	0.0928701	0.734648	TRINITY_DN11617_c0_g2,TRINITY_DN117_c0_g1,TRINITY_DN1216_c0_g1,TRINITY_DN1247_c1_g1,TRINITY_DN138_c3_g2,TRINITY_DN13_c0_g1,TRINITY_DN14978_c0_g1,TRINITY_DN15338_c1_g1,TRINITY_DN1560_c5_g1,TRINITY_DN17206_c0_g1,TRINITY_DN1742_c0_g1,TRINITY_DN1957_c1_g1,TRINITY_DN19842_c0_g1,TRINITY_DN19883_c0_g1,TRINITY_DN1999_c0_g2,TRINITY_DN2022_c1_g1,TRINITY_DN2041_c0_g1,TRINITY_DN20435_c0_g1,TRINITY_DN2054_c0_…	TRINITY_DN1032_c5_g1,TRINITY_DN1192_c0_g1,TRINITY_DN1331_c5_g1,TRINITY_DN1498_c0_g1,TRINITY_DN1691_c0_g2,TRINITY_DN1766_c0_g1,TRINITY_DN1807_c1_g1,TRINITY_DN189_c0_g2,TRINITY_DN19564_c0_g1,TRINITY_DN19564_c0_g2,TRINITY_DN197_c2_g1,TRINITY_DN2984_c3_g1,TRINITY_DN3674_c0_g1
BP	GO:0000478	endonucleolytic cleavage involved in rRNA processing	8	15	23	75	0.0933697	0.734648	TRINITY_DN19966_c0_g1,TRINITY_DN21201_c0_g1,TRINITY_DN21898_c0_g1,TRINITY_DN21923_c0_g1,TRINITY_DN22103_c0_g1,TRINITY_DN22415_c0_g1,TRINITY_DN24875_c0_g1,TRINITY_DN689_c0_g2	TRINITY_DN1060_c4_g1,TRINITY_DN120_c0_g1,TRINITY_DN1213_c0_g1,TRINITY_DN1583_c6_g1,TRINITY_DN160_c0_g2,TRINITY_DN3784_c1_g1,TRINITY_DN446_c1_g1,TRINITY_DN51_c2_g4,TRINITY_DN51_c2_g8,TRINITY_DN541_c1_g1,TRINITY_DN549_c0_g1,TRINITY_DN553_c0_g1,TRINITY_DN689_c6_g3,TRINITY_DN694_c0_g1,TRINITY_DN7057_c0_g2
MF	GO:0008379	thioredoxin peroxidase activity	4	1	5	11	0.0939218	0.686786	TRINITY_DN19090_c0_g1,TRINITY_DN21896_c0_g1,TRINITY_DN23653_c0_g1,TRINITY_DN25232_c0_g1	TRINITY_DN1104_c0_g1
MF	GO:0016411	acylglycerol O-acyltransferase activity	4	1	5	11	0.0939218	0.686786	TRINITY_DN25800_c0_g1,TRINITY_DN5331_c0_g1,TRINITY_DN5896_c0_g2,TRINITY_DN8923_c0_g1	TRINITY_DN413_c0_g1
BP	GO:0006116	NADH oxidation	2	2	4	8	0.0940048	0.734648	TRINITY_DN1705_c0_g1,TRINITY_DN24047_c0_g1	TRINITY_DN1849_c0_g2,TRINITY_DN4468_c0_g1
BP	GO:0006538	glutamate catabolic process	1	3	4	8	0.0940048	0.734648	TRINITY_DN15204_c0_g1	TRINITY_DN1108_c0_g1,TRINITY_DN1656_c0_g1,TRINITY_DN561_c1_g2
BP	GO:0009437	carnitine metabolic process	3	1	4	8	0.0940048	0.734648	TRINITY_DN10885_c1_g1,TRINITY_DN11983_c0_g1,TRINITY_DN6798_c0_g2	TRINITY_DN24_c0_g1
BP	GO:0009448	gamma-aminobutyric acid metabolic process	1	3	4	8	0.0940048	0.734648	TRINITY_DN19881_c0_g1	TRINITY_DN1108_c0_g1,TRINITY_DN131_c0_g1,TRINITY_DN131_c0_g3
BP	GO:0009450	gamma-aminobutyric acid catabolic process	1	3	4	8	0.0940048	0.734648	TRINITY_DN19881_c0_g1	TRINITY_DN1108_c0_g1,TRINITY_DN131_c0_g1,TRINITY_DN131_c0_g3
BP	GO:0009790	embryo development	3	1	4	8	0.0940048	0.734648	TRINITY_DN3934_c0_g2,TRINITY_DN6178_c0_g1,TRINITY_DN7069_c0_g1	TRINITY_DN1119_c0_g1
BP	GO:0019290	siderophore biosynthetic process	2	2	4	8	0.0940048	0.734648	TRINITY_DN1215_c1_g2,TRINITY_DN4211_c0_g1	TRINITY_DN19943_c0_g1,TRINITY_DN2282_c0_g1
BP	GO:0051084	'de novo' posttranslational protein folding	1	3	4	8	0.0940048	0.734648	TRINITY_DN2230_c4_g1	TRINITY_DN106_c1_g1,TRINITY_DN1248_c0_g1,TRINITY_DN405_c0_g1
BP	GO:0071474	cellular hyperosmotic response	2	2	4	8	0.0940048	0.734648	TRINITY_DN1705_c0_g1,TRINITY_DN24047_c0_g1	TRINITY_DN2734_c0_g3,TRINITY_DN754_c1_g1
BP	GO:0044248	cellular catabolic process	211	81	292	1168	0.0949781	0.734648	TRINITY_DN10065_c0_g1,TRINITY_DN11167_c0_g2,TRINITY_DN1129_c0_g1,TRINITY_DN1138_c0_g1,TRINITY_DN11506_c0_g1,TRINITY_DN11541_c0_g1,TRINITY_DN11617_c0_g2,TRINITY_DN1172_c0_g1,TRINITY_DN11951_c0_g1,TRINITY_DN12108_c0_g2,TRINITY_DN1216_c0_g1,TRINITY_DN1242_c0_g1,TRINITY_DN12562_c0_g1,TRINITY_DN12613_c0_g1,TRINITY_DN1281_c5_g1,TRINITY_DN13176_c0_g1,TRINITY_DN13176_c0_g2,TRINITY_DN1319_c0_g1,TRINITY_DN…	TRINITY_DN1018_c0_g1,TRINITY_DN1047_c0_g1,TRINITY_DN1108_c0_g1,TRINITY_DN1207_c2_g1,TRINITY_DN1208_c0_g1,TRINITY_DN1282_c0_g2,TRINITY_DN1308_c1_g2,TRINITY_DN1314_c0_g1,TRINITY_DN131_c0_g1,TRINITY_DN131_c0_g3,TRINITY_DN1320_c0_g1,TRINITY_DN134_c2_g3,TRINITY_DN134_c2_g4,TRINITY_DN1491_c0_g1,TRINITY_DN1498_c0_g1,TRINITY_DN15402_c0_g1,TRINITY_DN1560_c2_g2,TRINITY_DN1656_c0_g1,TRINITY_DN174_c1_g1,TRIN…
CC	GO:0005658	alpha DNA polymerase:primase complex	3	1	4	8	0.0950194	0.650804	TRINITY_DN2042_c0_g1,TRINITY_DN2045_c2_g1,TRINITY_DN353_c0_g1	TRINITY_DN20_c5_g1
CC	GO:0005737	cytoplasm	739	337	1076	4493	0.0954322	0.650804	TRINITY_DN10027_c0_g1,TRINITY_DN1004_c0_g1,TRINITY_DN10065_c0_g1,TRINITY_DN10112_c0_g2,TRINITY_DN10382_c0_g1,TRINITY_DN1060_c2_g1,TRINITY_DN10741_c0_g1,TRINITY_DN10838_c0_g1,TRINITY_DN1083_c0_g1,TRINITY_DN10885_c0_g1,TRINITY_DN10885_c1_g1,TRINITY_DN1094_c0_g1,TRINITY_DN10955_c0_g1,TRINITY_DN1098_c1_g2,TRINITY_DN11116_c0_g1,TRINITY_DN11167_c0_g2,TRINITY_DN11170_c0_g1,TRINITY_DN11194_c0_g1,TRINITY_…	TRINITY_DN1018_c0_g1,TRINITY_DN1022_c0_g1,TRINITY_DN1032_c4_g1,TRINITY_DN1032_c5_g1,TRINITY_DN1046_c0_g1,TRINITY_DN1047_c0_g1,TRINITY_DN1048_c0_g1,TRINITY_DN106_c1_g1,TRINITY_DN1074_c0_g1,TRINITY_DN1101_c0_g1,TRINITY_DN1102_c0_g2,TRINITY_DN1104_c0_g1,TRINITY_DN1108_c0_g1,TRINITY_DN1119_c0_g1,TRINITY_DN1135_c0_g1,TRINITY_DN1171_c0_g1,TRINITY_DN1171_c1_g1,TRINITY_DN1173_c4_g1,TRINITY_DN1184_c0_g1,T…
BP	GO:0006278	RNA-dependent DNA biosynthetic process	11	3	14	42	0.0956587	0.734648	TRINITY_DN1637_c1_g1,TRINITY_DN2236_c2_g1,TRINITY_DN2919_c0_g1,TRINITY_DN2947_c0_g2,TRINITY_DN3085_c0_g1,TRINITY_DN3115_c1_g1,TRINITY_DN353_c0_g1,TRINITY_DN4713_c0_g1,TRINITY_DN4713_c0_g3,TRINITY_DN4783_c0_g4,TRINITY_DN6521_c0_g3	TRINITY_DN1981_c1_g4,TRINITY_DN3605_c0_g1,TRINITY_DN765_c0_g1
BP	GO:0007029	endoplasmic reticulum organization	11	3	14	42	0.0956587	0.734648	TRINITY_DN1281_c6_g1,TRINITY_DN13176_c0_g1,TRINITY_DN13176_c0_g2,TRINITY_DN1635_c0_g3,TRINITY_DN19842_c0_g1,TRINITY_DN239_c2_g1,TRINITY_DN2488_c0_g1,TRINITY_DN2526_c0_g1,TRINITY_DN3067_c0_g1,TRINITY_DN4769_c0_g1,TRINITY_DN7193_c0_g1	TRINITY_DN1207_c2_g1,TRINITY_DN1807_c1_g1,TRINITY_DN89_c0_g1
BP	GO:0031109	microtubule polymerization or depolymerization	14	0	14	42	0.0956587	0.734648	TRINITY_DN1560_c5_g1,TRINITY_DN1817_c0_g1,TRINITY_DN2154_c0_g1,TRINITY_DN2312_c0_g1,TRINITY_DN235_c1_g1,TRINITY_DN24058_c0_g1,TRINITY_DN2580_c0_g1,TRINITY_DN2640_c1_g1,TRINITY_DN3040_c1_g1,TRINITY_DN3335_c0_g1,TRINITY_DN3369_c0_g1,TRINITY_DN380_c0_g1,TRINITY_DN5894_c0_g2,TRINITY_DN8617_c0_g1	-
MF	GO:0004888	transmembrane signaling receptor activity	0	4	4	8	0.0958311	0.686786	-	TRINITY_DN25670_c0_g1,TRINITY_DN3561_c0_g1,TRINITY_DN42_c2_g1,TRINITY_DN5242_c0_g1
MF	GO:0015101	organic cation transmembrane transporter activity	1	3	4	8	0.0958311	0.686786	TRINITY_DN17269_c0_g1	TRINITY_DN1899_c0_g2,TRINITY_DN39_c0_g1,TRINITY_DN505_c2_g2
MF	GO:0033170	protein-DNA loading ATPase activity	4	0	4	8	0.0958311	0.686786	TRINITY_DN1367_c0_g1,TRINITY_DN3091_c1_g1,TRINITY_DN3365_c0_g1,TRINITY_DN4055_c0_g1	-
MF	GO:0050308	sugar-phosphatase activity	1	3	4	8	0.0958311	0.686786	TRINITY_DN15796_c0_g1	TRINITY_DN239_c0_g2,TRINITY_DN521_c0_g2,TRINITY_DN523_c0_g2
BP	GO:0045935	positive regulation of nucleobase-containing compound metabolic process	64	38	102	387	0.0963966	0.734648	TRINITY_DN10065_c0_g1,TRINITY_DN1060_c2_g1,TRINITY_DN1138_c0_g1,TRINITY_DN13176_c0_g1,TRINITY_DN13176_c0_g2,TRINITY_DN13323_c0_g1,TRINITY_DN13911_c0_g1,TRINITY_DN1397_c2_g1,TRINITY_DN1518_c0_g2,TRINITY_DN1635_c0_g3,TRINITY_DN1637_c1_g1,TRINITY_DN1660_c0_g1,TRINITY_DN17206_c0_g1,TRINITY_DN1836_c1_g1,TRINITY_DN18951_c0_g1,TRINITY_DN19090_c0_g1,TRINITY_DN19357_c0_g2,TRINITY_DN19842_c0_g1,TRINITY_DN1…	TRINITY_DN1119_c0_g1,TRINITY_DN1207_c2_g1,TRINITY_DN1229_c0_g1,TRINITY_DN1308_c3_g1,TRINITY_DN1323_c0_g1,TRINITY_DN1331_c5_g1,TRINITY_DN134_c5_g1,TRINITY_DN1413_c0_g1,TRINITY_DN146_c0_g2,TRINITY_DN15402_c0_g1,TRINITY_DN1560_c7_g1,TRINITY_DN1633_c0_g1,TRINITY_DN1807_c1_g1,TRINITY_DN19566_c0_g1,TRINITY_DN1981_c1_g4,TRINITY_DN22962_c1_g1,TRINITY_DN237_c0_g1,TRINITY_DN266_c0_g3,TRINITY_DN2703_c0_g1,T…
CC	GO:0000785	chromatin	85	23	108	410	0.0968296	0.655406	TRINITY_DN1247_c1_g1,TRINITY_DN1279_c1_g1,TRINITY_DN1367_c0_g1,TRINITY_DN1388_c0_g2,TRINITY_DN13911_c0_g1,TRINITY_DN14978_c0_g1,TRINITY_DN1518_c0_g2,TRINITY_DN1522_c4_g1,TRINITY_DN157_c1_g1,TRINITY_DN1742_c0_g1,TRINITY_DN1836_c1_g1,TRINITY_DN19842_c0_g1,TRINITY_DN2041_c0_g1,TRINITY_DN2042_c0_g1,TRINITY_DN2045_c2_g1,TRINITY_DN20713_c0_g1,TRINITY_DN20742_c0_g1,TRINITY_DN20758_c0_g1,TRINITY_DN20805_…	TRINITY_DN1331_c5_g1,TRINITY_DN1413_c0_g1,TRINITY_DN1489_c0_g1,TRINITY_DN1560_c7_g1,TRINITY_DN1633_c0_g1,TRINITY_DN1691_c0_g2,TRINITY_DN1691_c0_g3,TRINITY_DN1766_c0_g1,TRINITY_DN1807_c1_g1,TRINITY_DN19564_c0_g1,TRINITY_DN19564_c0_g2,TRINITY_DN197_c2_g1,TRINITY_DN22962_c1_g1,TRINITY_DN266_c0_g3,TRINITY_DN398_c0_g1,TRINITY_DN4463_c0_g2,TRINITY_DN453_c0_g1,TRINITY_DN465_c1_g1,TRINITY_DN639_c1_g2,TRI…
BP	GO:0031929	TOR signaling	12	5	17	53	0.0968985	0.734648	TRINITY_DN1225_c0_g1,TRINITY_DN1618_c0_g1,TRINITY_DN1777_c1_g1,TRINITY_DN1787_c0_g1,TRINITY_DN1_c2_g1,TRINITY_DN24148_c1_g1,TRINITY_DN3889_c1_g1,TRINITY_DN4270_c0_g1,TRINITY_DN5053_c0_g1,TRINITY_DN604_c2_g2,TRINITY_DN680_c0_g2,TRINITY_DN731_c0_g1	TRINITY_DN1489_c0_g1,TRINITY_DN1627_c4_g3,TRINITY_DN396_c1_g1,TRINITY_DN444_c0_g1,TRINITY_DN998_c3_g3
BP	GO:0046686	response to cadmium ion	4	4	8	21	0.0970443	0.734648	TRINITY_DN12607_c0_g1,TRINITY_DN19842_c0_g1,TRINITY_DN20883_c0_g1,TRINITY_DN6178_c0_g1	TRINITY_DN1119_c0_g1,TRINITY_DN1807_c1_g1,TRINITY_DN754_c1_g1,TRINITY_DN884_c1_g1
BP	GO:2000026	regulation of multicellular organismal development	5	3	8	21	0.0970443	0.734648	TRINITY_DN1281_c6_g1,TRINITY_DN13323_c0_g1,TRINITY_DN19211_c0_g1,TRINITY_DN5663_c0_g2,TRINITY_DN7499_c0_g1	TRINITY_DN1119_c0_g1,TRINITY_DN1308_c3_g1,TRINITY_DN1560_c7_g1
BP	GO:0031667	response to nutrient levels	39	28	67	247	0.0988764	0.734648	TRINITY_DN10065_c0_g1,TRINITY_DN11531_c0_g1,TRINITY_DN1195_c0_g2,TRINITY_DN1215_c1_g2,TRINITY_DN13911_c0_g1,TRINITY_DN1446_c0_g2,TRINITY_DN1504_c3_g1,TRINITY_DN1509_c2_g1,TRINITY_DN1518_c0_g2,TRINITY_DN15767_c0_g1,TRINITY_DN15796_c0_g1,TRINITY_DN15928_c0_g1,TRINITY_DN1777_c1_g1,TRINITY_DN1866_c0_g1,TRINITY_DN18951_c0_g1,TRINITY_DN19356_c0_g1,TRINITY_DN19934_c0_g1,TRINITY_DN2045_c2_g1,TRINITY_DN20…	TRINITY_DN1018_c0_g1,TRINITY_DN1119_c0_g1,TRINITY_DN1282_c0_g2,TRINITY_DN1308_c3_g1,TRINITY_DN146_c0_g2,TRINITY_DN1489_c0_g1,TRINITY_DN1549_c0_g2,TRINITY_DN1560_c7_g1,TRINITY_DN1627_c4_g3,TRINITY_DN1922_c0_g2,TRINITY_DN20147_c0_g1,TRINITY_DN2134_c0_g1,TRINITY_DN2282_c0_g1,TRINITY_DN22962_c1_g1,TRINITY_DN239_c0_g2,TRINITY_DN2627_c0_g1,TRINITY_DN2668_c0_g1,TRINITY_DN2734_c0_g3,TRINITY_DN305_c1_g1,T…
BP	GO:0072521	purine-containing compound metabolic process	56	19	75	279	0.0994176	0.734648	TRINITY_DN10382_c0_g1,TRINITY_DN11541_c0_g1,TRINITY_DN11559_c0_g1,TRINITY_DN12108_c0_g2,TRINITY_DN12241_c0_g1,TRINITY_DN14360_c1_g1,TRINITY_DN15268_c0_g1,TRINITY_DN15360_c0_g1,TRINITY_DN15796_c0_g1,TRINITY_DN18131_c0_g1,TRINITY_DN19304_c0_g1,TRINITY_DN19905_c0_g1,TRINITY_DN19934_c0_g1,TRINITY_DN19997_c0_g1,TRINITY_DN20046_c0_g1,TRINITY_DN20754_c0_g1,TRINITY_DN20906_c0_g1,TRINITY_DN21006_c0_g1,TRI…	TRINITY_DN1046_c0_g1,TRINITY_DN1208_c0_g1,TRINITY_DN1253_c0_g2,TRINITY_DN1282_c0_g2,TRINITY_DN1365_c0_g1,TRINITY_DN1613_c0_g1,TRINITY_DN1849_c0_g2,TRINITY_DN20766_c0_g1,TRINITY_DN22_c0_g1,TRINITY_DN237_c7_g1,TRINITY_DN239_c0_g2,TRINITY_DN24125_c0_g1,TRINITY_DN3004_c1_g1,TRINITY_DN342_c0_g1,TRINITY_DN39_c0_g3,TRINITY_DN7_c0_g1,TRINITY_DN7_c4_g2,TRINITY_DN928_c0_g1,TRINITY_DN9_c0_g1
BP	GO:0036244	cellular response to neutral pH	5	5	10	28	0.0995242	0.734648	TRINITY_DN1195_c0_g2,TRINITY_DN3037_c0_g1,TRINITY_DN3496_c0_g1,TRINITY_DN4638_c0_g6,TRINITY_DN5451_c0_g2	TRINITY_DN1308_c3_g1,TRINITY_DN1842_c0_g1,TRINITY_DN20147_c0_g1,TRINITY_DN2668_c0_g1,TRINITY_DN3561_c0_g1
CC	GO:0031967	organelle envelope	109	64	173	675	0.0997406	0.665182	TRINITY_DN10382_c0_g1,TRINITY_DN10885_c1_g1,TRINITY_DN1129_c0_g1,TRINITY_DN11455_c0_g1,TRINITY_DN11559_c0_g1,TRINITY_DN11877_c0_g1,TRINITY_DN11983_c0_g1,TRINITY_DN12132_c1_g1,TRINITY_DN12613_c0_g1,TRINITY_DN13176_c0_g1,TRINITY_DN13176_c0_g2,TRINITY_DN13234_c0_g2,TRINITY_DN13323_c0_g1,TRINITY_DN14360_c1_g1,TRINITY_DN14507_c0_g1,TRINITY_DN15268_c0_g1,TRINITY_DN15767_c0_g1,TRINITY_DN15928_c0_g1,TRIN…	TRINITY_DN1018_c0_g1,TRINITY_DN1046_c0_g1,TRINITY_DN1119_c0_g1,TRINITY_DN1135_c0_g1,TRINITY_DN1184_c0_g1,TRINITY_DN1207_c2_g1,TRINITY_DN1208_c0_g1,TRINITY_DN1350_c0_g1,TRINITY_DN1417_c0_g2,TRINITY_DN1498_c0_g1,TRINITY_DN1549_c0_g2,TRINITY_DN1550_c0_g2,TRINITY_DN1560_c7_g1,TRINITY_DN1604_c3_g3,TRINITY_DN1613_c0_g1,TRINITY_DN164_c1_g1,TRINITY_DN1712_c10_g1,TRINITY_DN1780_c0_g1,TRINITY_DN1780_c0_g2,…
CC	GO:0031975	envelope	109	64	173	675	0.0997406	0.665182	TRINITY_DN10382_c0_g1,TRINITY_DN10885_c1_g1,TRINITY_DN1129_c0_g1,TRINITY_DN11455_c0_g1,TRINITY_DN11559_c0_g1,TRINITY_DN11877_c0_g1,TRINITY_DN11983_c0_g1,TRINITY_DN12132_c1_g1,TRINITY_DN12613_c0_g1,TRINITY_DN13176_c0_g1,TRINITY_DN13176_c0_g2,TRINITY_DN13234_c0_g2,TRINITY_DN13323_c0_g1,TRINITY_DN14360_c1_g1,TRINITY_DN14507_c0_g1,TRINITY_DN15268_c0_g1,TRINITY_DN15767_c0_g1,TRINITY_DN15928_c0_g1,TRIN…	TRINITY_DN1018_c0_g1,TRINITY_DN1046_c0_g1,TRINITY_DN1119_c0_g1,TRINITY_DN1135_c0_g1,TRINITY_DN1184_c0_g1,TRINITY_DN1207_c2_g1,TRINITY_DN1208_c0_g1,TRINITY_DN1350_c0_g1,TRINITY_DN1417_c0_g2,TRINITY_DN1498_c0_g1,TRINITY_DN1549_c0_g2,TRINITY_DN1550_c0_g2,TRINITY_DN1560_c7_g1,TRINITY_DN1604_c3_g3,TRINITY_DN1613_c0_g1,TRINITY_DN164_c1_g1,TRINITY_DN1712_c10_g1,TRINITY_DN1780_c0_g1,TRINITY_DN1780_c0_g2,…
CC	GO:0031934	mating-type region heterochromatin	8	4	12	35	0.100542	0.665632	TRINITY_DN1247_c1_g1,TRINITY_DN1836_c1_g1,TRINITY_DN20758_c0_g1,TRINITY_DN20805_c0_g1,TRINITY_DN3203_c1_g1,TRINITY_DN427_c0_g1,TRINITY_DN6332_c0_g1,TRINITY_DN93_c2_g1	TRINITY_DN1691_c0_g2,TRINITY_DN1766_c0_g1,TRINITY_DN19564_c0_g1,TRINITY_DN19564_c0_g2
BP	GO:0003333	amino acid transmembrane transport	6	9	15	46	0.101657	0.734648	TRINITY_DN4074_c0_g1,TRINITY_DN4426_c0_g1,TRINITY_DN4687_c0_g1,TRINITY_DN5167_c0_g1,TRINITY_DN7075_c0_g1,TRINITY_DN7322_c0_g3	TRINITY_DN1254_c0_g1,TRINITY_DN1320_c0_g1,TRINITY_DN1756_c1_g1,TRINITY_DN1780_c0_g2,TRINITY_DN23023_c0_g1,TRINITY_DN24176_c0_g1,TRINITY_DN2752_c4_g1,TRINITY_DN499_c0_g1,TRINITY_DN5625_c0_g1
BP	GO:0034620	cellular response to unfolded protein	11	4	15	46	0.101657	0.734648	TRINITY_DN1242_c0_g1,TRINITY_DN193_c2_g3,TRINITY_DN2168_c0_g2,TRINITY_DN4819_c1_g1,TRINITY_DN5638_c0_g2,TRINITY_DN697_c2_g2,TRINITY_DN7506_c0_g1,TRINITY_DN780_c0_g1,TRINITY_DN8802_c0_g1,TRINITY_DN9147_c0_g3,TRINITY_DN9877_c3_g1	TRINITY_DN398_c0_g1,TRINITY_DN4351_c0_g3,TRINITY_DN754_c1_g1,TRINITY_DN899_c1_g3
CC	GO:0005720	nuclear heterochromatin	16	5	21	68	0.102131	0.671253	TRINITY_DN1247_c1_g1,TRINITY_DN1388_c0_g2,TRINITY_DN157_c1_g1,TRINITY_DN1836_c1_g1,TRINITY_DN20758_c0_g1,TRINITY_DN20805_c0_g1,TRINITY_DN24180_c0_g1,TRINITY_DN2683_c0_g1,TRINITY_DN3203_c1_g1,TRINITY_DN3559_c0_g1,TRINITY_DN4173_c1_g1,TRINITY_DN4207_c0_g1,TRINITY_DN427_c0_g1,TRINITY_DN4637_c0_g1,TRINITY_DN6332_c0_g1,TRINITY_DN93_c2_g1	TRINITY_DN1331_c5_g1,TRINITY_DN1691_c0_g2,TRINITY_DN1766_c0_g1,TRINITY_DN19564_c0_g1,TRINITY_DN19564_c0_g2
BP	GO:0035966	response to topologically incorrect protein	16	11	27	91	0.103342	0.734648	TRINITY_DN1129_c0_g1,TRINITY_DN1242_c0_g1,TRINITY_DN17206_c0_g1,TRINITY_DN193_c2_g3,TRINITY_DN19842_c0_g1,TRINITY_DN2168_c0_g2,TRINITY_DN2406_c0_g1,TRINITY_DN2725_c1_g1,TRINITY_DN4819_c1_g1,TRINITY_DN5638_c0_g2,TRINITY_DN697_c2_g2,TRINITY_DN7506_c0_g1,TRINITY_DN780_c0_g1,TRINITY_DN8802_c0_g1,TRINITY_DN9147_c0_g3,TRINITY_DN9877_c3_g1	TRINITY_DN106_c1_g1,TRINITY_DN1308_c1_g2,TRINITY_DN1491_c0_g1,TRINITY_DN1807_c1_g1,TRINITY_DN2791_c1_g1,TRINITY_DN2803_c2_g2,TRINITY_DN398_c0_g1,TRINITY_DN405_c0_g1,TRINITY_DN4351_c0_g3,TRINITY_DN754_c1_g1,TRINITY_DN899_c1_g3
BP	GO:0046034	ATP metabolic process	32	10	42	149	0.103886	0.734648	TRINITY_DN11559_c0_g1,TRINITY_DN15268_c0_g1,TRINITY_DN15796_c0_g1,TRINITY_DN18131_c0_g1,TRINITY_DN19304_c0_g1,TRINITY_DN19934_c0_g1,TRINITY_DN19997_c0_g1,TRINITY_DN20906_c0_g1,TRINITY_DN21006_c0_g1,TRINITY_DN21437_c0_g1,TRINITY_DN21794_c1_g2,TRINITY_DN21862_c1_g1,TRINITY_DN21920_c0_g1,TRINITY_DN22200_c0_g1,TRINITY_DN22819_c0_g1,TRINITY_DN23209_c0_g1,TRINITY_DN23229_c0_g1,TRINITY_DN23438_c0_g1,TRI…	TRINITY_DN1046_c0_g1,TRINITY_DN1613_c0_g1,TRINITY_DN1849_c0_g2,TRINITY_DN20766_c0_g1,TRINITY_DN237_c7_g1,TRINITY_DN239_c0_g2,TRINITY_DN342_c0_g1,TRINITY_DN7_c4_g2,TRINITY_DN928_c0_g1,TRINITY_DN9_c0_g1
MF	GO:0003682	chromatin binding	35	8	43	152	0.103926	0.686786	TRINITY_DN1002_c1_g1,TRINITY_DN1247_c1_g1,TRINITY_DN1367_c0_g1,TRINITY_DN18946_c0_g1,TRINITY_DN18946_c0_g2,TRINITY_DN19997_c0_g1,TRINITY_DN2022_c1_g1,TRINITY_DN2045_c2_g1,TRINITY_DN20742_c0_g1,TRINITY_DN20758_c0_g1,TRINITY_DN20805_c0_g1,TRINITY_DN21984_c0_g1,TRINITY_DN2226_c1_g1,TRINITY_DN2307_c1_g1,TRINITY_DN231_c2_g1,TRINITY_DN256_c1_g1,TRINITY_DN2954_c1_g1,TRINITY_DN2954_c1_g2,TRINITY_DN2954_c…	TRINITY_DN1331_c5_g1,TRINITY_DN1691_c0_g2,TRINITY_DN20_c4_g1,TRINITY_DN22962_c1_g1,TRINITY_DN305_c1_g1,TRINITY_DN338_c0_g1,TRINITY_DN453_c0_g1,TRINITY_DN754_c1_g1
MF	GO:0051536	iron-sulfur cluster binding	14	11	25	83	0.104484	0.686786	TRINITY_DN11541_c0_g1,TRINITY_DN1397_c2_g1,TRINITY_DN20822_c0_g1,TRINITY_DN21945_c0_g1,TRINITY_DN23209_c0_g1,TRINITY_DN25246_c0_g1,TRINITY_DN25285_c0_g1,TRINITY_DN2871_c0_g1,TRINITY_DN3523_c0_g1,TRINITY_DN353_c0_g1,TRINITY_DN4332_c0_g1,TRINITY_DN5001_c0_g2,TRINITY_DN9877_c2_g1,TRINITY_DN997_c0_g1	TRINITY_DN1229_c0_g1,TRINITY_DN1613_c0_g1,TRINITY_DN1633_c0_g1,TRINITY_DN1814_c1_g1,TRINITY_DN193_c2_g4,TRINITY_DN20_c5_g1,TRINITY_DN2622_c1_g1,TRINITY_DN3071_c0_g1,TRINITY_DN3116_c0_g1,TRINITY_DN3286_c0_g3,TRINITY_DN3605_c0_g1
MF	GO:0051540	metal cluster binding	14	11	25	83	0.104484	0.686786	TRINITY_DN11541_c0_g1,TRINITY_DN1397_c2_g1,TRINITY_DN20822_c0_g1,TRINITY_DN21945_c0_g1,TRINITY_DN23209_c0_g1,TRINITY_DN25246_c0_g1,TRINITY_DN25285_c0_g1,TRINITY_DN2871_c0_g1,TRINITY_DN3523_c0_g1,TRINITY_DN353_c0_g1,TRINITY_DN4332_c0_g1,TRINITY_DN5001_c0_g2,TRINITY_DN9877_c2_g1,TRINITY_DN997_c0_g1	TRINITY_DN1229_c0_g1,TRINITY_DN1613_c0_g1,TRINITY_DN1633_c0_g1,TRINITY_DN1814_c1_g1,TRINITY_DN193_c2_g4,TRINITY_DN20_c5_g1,TRINITY_DN2622_c1_g1,TRINITY_DN3071_c0_g1,TRINITY_DN3116_c0_g1,TRINITY_DN3286_c0_g3,TRINITY_DN3605_c0_g1
BP	GO:0045786	negative regulation of cell cycle	53	9	62	228	0.104901	0.734648	TRINITY_DN1247_c1_g1,TRINITY_DN1367_c0_g1,TRINITY_DN138_c3_g2,TRINITY_DN1446_c0_g2,TRINITY_DN15338_c1_g1,TRINITY_DN1724_c0_g1,TRINITY_DN1742_c0_g1,TRINITY_DN19090_c0_g1,TRINITY_DN1999_c0_g2,TRINITY_DN20077_c0_g1,TRINITY_DN2033_c0_g1,TRINITY_DN2054_c0_g2,TRINITY_DN20758_c0_g1,TRINITY_DN20951_c0_g1,TRINITY_DN21896_c0_g1,TRINITY_DN21967_c1_g1,TRINITY_DN21984_c0_g1,TRINITY_DN2222_c0_g1,TRINITY_DN2236…	TRINITY_DN1032_c5_g1,TRINITY_DN1229_c0_g1,TRINITY_DN1282_c0_g2,TRINITY_DN1691_c0_g2,TRINITY_DN189_c0_g2,TRINITY_DN2984_c3_g1,TRINITY_DN3674_c0_g1,TRINITY_DN465_c1_g1,TRINITY_DN891_c0_g1
BP	GO:0050790	regulation of catalytic activity	83	42	125	482	0.104912	0.734648	TRINITY_DN10027_c0_g1,TRINITY_DN1045_c1_g1,TRINITY_DN1138_c0_g1,TRINITY_DN11506_c0_g1,TRINITY_DN11949_c0_g1,TRINITY_DN1195_c0_g2,TRINITY_DN1342_c0_g4,TRINITY_DN13911_c0_g1,TRINITY_DN15557_c0_g1,TRINITY_DN1604_c0_g1,TRINITY_DN1618_c0_g1,TRINITY_DN1637_c1_g1,TRINITY_DN1649_c3_g1,TRINITY_DN1660_c0_g1,TRINITY_DN1743_c1_g2,TRINITY_DN1777_c1_g1,TRINITY_DN1881_c0_g1,TRINITY_DN18946_c0_g1,TRINITY_DN18946…	TRINITY_DN1060_c4_g1,TRINITY_DN1101_c0_g1,TRINITY_DN1119_c0_g1,TRINITY_DN1229_c0_g1,TRINITY_DN1282_c0_g2,TRINITY_DN1284_c1_g1,TRINITY_DN128_c15_g1,TRINITY_DN1308_c1_g2,TRINITY_DN1489_c0_g1,TRINITY_DN1627_c4_g3,TRINITY_DN1684_c0_g1,TRINITY_DN1807_c1_g1,TRINITY_DN189_c0_g2,TRINITY_DN20147_c0_g1,TRINITY_DN20_c4_g1,TRINITY_DN2347_c0_g1,TRINITY_DN2556_c0_g1,TRINITY_DN2668_c0_g1,TRINITY_DN274_c0_g1,TRI…
CC	GO:0005758	mitochondrial intermembrane space	16	6	22	72	0.105474	0.688234	TRINITY_DN10382_c0_g1,TRINITY_DN11559_c0_g1,TRINITY_DN13234_c0_g2,TRINITY_DN14360_c1_g1,TRINITY_DN18951_c0_g1,TRINITY_DN19608_c0_g1,TRINITY_DN20169_c0_g1,TRINITY_DN21816_c0_g1,TRINITY_DN22819_c0_g1,TRINITY_DN22958_c0_g1,TRINITY_DN23371_c0_g1,TRINITY_DN24295_c0_g1,TRINITY_DN305_c6_g2,TRINITY_DN3208_c0_g1,TRINITY_DN7263_c0_g2,TRINITY_DN9854_c0_g1	TRINITY_DN1119_c0_g1,TRINITY_DN1604_c3_g3,TRINITY_DN1849_c0_g2,TRINITY_DN3286_c0_g3,TRINITY_DN4583_c1_g1,TRINITY_DN462_c1_g1
BP	GO:0001505	regulation of neurotransmitter levels	8	5	13	39	0.105951	0.734648	TRINITY_DN19881_c0_g1,TRINITY_DN25288_c0_g1,TRINITY_DN3552_c0_g1,TRINITY_DN4332_c0_g1,TRINITY_DN5135_c0_g2,TRINITY_DN5314_c0_g3,TRINITY_DN7600_c0_g2,TRINITY_DN9610_c0_g1	TRINITY_DN1108_c0_g1,TRINITY_DN131_c0_g1,TRINITY_DN131_c0_g3,TRINITY_DN3286_c0_g3,TRINITY_DN3605_c1_g1
BP	GO:0042133	neurotransmitter metabolic process	8	5	13	39	0.105951	0.734648	TRINITY_DN19881_c0_g1,TRINITY_DN25288_c0_g1,TRINITY_DN3552_c0_g1,TRINITY_DN4332_c0_g1,TRINITY_DN5135_c0_g2,TRINITY_DN5314_c0_g3,TRINITY_DN7600_c0_g2,TRINITY_DN9610_c0_g1	TRINITY_DN1108_c0_g1,TRINITY_DN131_c0_g1,TRINITY_DN131_c0_g3,TRINITY_DN3286_c0_g3,TRINITY_DN3605_c1_g1
BP	GO:0042542	response to hydrogen peroxide	11	2	13	39	0.105951	0.734648	TRINITY_DN11_c3_g6,TRINITY_DN12607_c0_g1,TRINITY_DN1446_c0_g2,TRINITY_DN19090_c0_g1,TRINITY_DN21896_c0_g1,TRINITY_DN23653_c0_g1,TRINITY_DN25232_c0_g1,TRINITY_DN4211_c0_g1,TRINITY_DN4691_c0_g1,TRINITY_DN5554_c0_g1,TRINITY_DN5663_c0_g2	TRINITY_DN1119_c0_g1,TRINITY_DN3286_c0_g3
BP	GO:1901698	response to nitrogen compound	30	15	45	161	0.106114	0.734648	TRINITY_DN1129_c0_g1,TRINITY_DN11506_c0_g1,TRINITY_DN1446_c0_g2,TRINITY_DN1504_c3_g1,TRINITY_DN1518_c0_g2,TRINITY_DN15676_c0_g1,TRINITY_DN17103_c0_g1,TRINITY_DN1777_c1_g1,TRINITY_DN18039_c0_g1,TRINITY_DN193_c2_g3,TRINITY_DN19842_c0_g1,TRINITY_DN20969_c0_g1,TRINITY_DN2168_c0_g2,TRINITY_DN22029_c0_g1,TRINITY_DN22081_c0_g1,TRINITY_DN22273_c0_g1,TRINITY_DN2402_c1_g1,TRINITY_DN24960_c0_g1,TRINITY_DN25…	TRINITY_DN1119_c0_g1,TRINITY_DN1331_c5_g1,TRINITY_DN1560_c7_g1,TRINITY_DN1807_c1_g1,TRINITY_DN19564_c0_g1,TRINITY_DN19564_c0_g2,TRINITY_DN20_c2_g1,TRINITY_DN22962_c1_g1,TRINITY_DN2803_c2_g2,TRINITY_DN305_c1_g1,TRINITY_DN338_c0_g1,TRINITY_DN450_c0_g1,TRINITY_DN754_c1_g1,TRINITY_DN769_c0_g1,TRINITY_DN978_c0_g1
BP	GO:0022414	reproductive process	123	42	165	646	0.106699	0.734648	TRINITY_DN1045_c1_g2,TRINITY_DN117_c0_g1,TRINITY_DN1195_c0_g2,TRINITY_DN11994_c0_g1,TRINITY_DN11_c3_g6,TRINITY_DN1225_c0_g1,TRINITY_DN1270_c0_g1,TRINITY_DN1281_c5_g1,TRINITY_DN1281_c6_g1,TRINITY_DN1367_c0_g1,TRINITY_DN1388_c0_g2,TRINITY_DN138_c3_g2,TRINITY_DN1462_c1_g1,TRINITY_DN15338_c1_g1,TRINITY_DN1536_c2_g1,TRINITY_DN1560_c5_g1,TRINITY_DN1724_c0_g1,TRINITY_DN1742_c0_g1,TRINITY_DN1759_c1_g1,TR…	TRINITY_DN1032_c4_g1,TRINITY_DN1048_c0_g1,TRINITY_DN1119_c0_g1,TRINITY_DN1171_c0_g1,TRINITY_DN1192_c0_g1,TRINITY_DN128_c10_g2,TRINITY_DN1308_c3_g1,TRINITY_DN1489_c0_g1,TRINITY_DN1498_c0_g1,TRINITY_DN1627_c4_g3,TRINITY_DN1691_c0_g2,TRINITY_DN1691_c0_g3,TRINITY_DN1766_c0_g1,TRINITY_DN1806_c0_g1,TRINITY_DN19289_c0_g1,TRINITY_DN19564_c0_g1,TRINITY_DN19564_c0_g2,TRINITY_DN20147_c0_g1,TRINITY_DN230_c1_…
BP	GO:0006526	arginine biosynthetic process	4	3	7	18	0.106712	0.734648	TRINITY_DN20901_c0_g1,TRINITY_DN2715_c0_g1,TRINITY_DN7173_c0_g1,TRINITY_DN8284_c0_g1	TRINITY_DN1780_c0_g2,TRINITY_DN5_c0_g2,TRINITY_DN5_c0_g3
BP	GO:0007204	positive regulation of cytosolic calcium ion concentration	6	1	7	18	0.106712	0.734648	TRINITY_DN1680_c1_g2,TRINITY_DN1759_c1_g1,TRINITY_DN181_c1_g1,TRINITY_DN1915_c0_g1,TRINITY_DN2576_c0_g1,TRINITY_DN3785_c0_g1	TRINITY_DN1248_c3_g1
BP	GO:0031578	mitotic spindle orientation checkpoint	4	3	7	18	0.106712	0.734648	TRINITY_DN15338_c1_g1,TRINITY_DN21967_c1_g1,TRINITY_DN4638_c0_g6,TRINITY_DN9287_c0_g1	TRINITY_DN1032_c5_g1,TRINITY_DN189_c0_g2,TRINITY_DN3674_c0_g1
BP	GO:0051480	regulation of cytosolic calcium ion concentration	6	1	7	18	0.106712	0.734648	TRINITY_DN1680_c1_g2,TRINITY_DN1759_c1_g1,TRINITY_DN181_c1_g1,TRINITY_DN1915_c0_g1,TRINITY_DN2576_c0_g1,TRINITY_DN3785_c0_g1	TRINITY_DN1248_c3_g1
BP	GO:0060402	calcium ion transport into cytosol	6	1	7	18	0.106712	0.734648	TRINITY_DN1680_c1_g2,TRINITY_DN1759_c1_g1,TRINITY_DN181_c1_g1,TRINITY_DN1915_c0_g1,TRINITY_DN2576_c0_g1,TRINITY_DN3785_c0_g1	TRINITY_DN1248_c3_g1
BP	GO:0097553	calcium ion transmembrane import into cytosol	6	1	7	18	0.106712	0.734648	TRINITY_DN1680_c1_g2,TRINITY_DN1759_c1_g1,TRINITY_DN181_c1_g1,TRINITY_DN1915_c0_g1,TRINITY_DN2576_c0_g1,TRINITY_DN3785_c0_g1	TRINITY_DN1248_c3_g1
BP	GO:0140029	exocytic process	7	0	7	18	0.106712	0.734648	TRINITY_DN23135_c0_g1,TRINITY_DN2488_c0_g1,TRINITY_DN2732_c0_g1,TRINITY_DN290_c6_g1,TRINITY_DN4205_c0_g1,TRINITY_DN834_c0_g2,TRINITY_DN9147_c0_g2	-
CC	GO:0098589	membrane region	1	6	7	18	0.108316	0.701734	TRINITY_DN4138_c0_g1	TRINITY_DN128_c10_g2,TRINITY_DN24176_c0_g1,TRINITY_DN334_c5_g1,TRINITY_DN7_c4_g2,TRINITY_DN851_c0_g2,TRINITY_DN90_c5_g1
BP	GO:0071241	cellular response to inorganic substance	10	10	20	65	0.10913	0.734648	TRINITY_DN12607_c0_g1,TRINITY_DN15796_c0_g1,TRINITY_DN1759_c1_g1,TRINITY_DN1915_c0_g1,TRINITY_DN19842_c0_g1,TRINITY_DN20883_c0_g1,TRINITY_DN24960_c0_g1,TRINITY_DN2793_c0_g1,TRINITY_DN3496_c0_g1,TRINITY_DN3753_c0_g1	TRINITY_DN1119_c0_g1,TRINITY_DN1308_c3_g1,TRINITY_DN1807_c1_g1,TRINITY_DN239_c0_g2,TRINITY_DN2734_c0_g3,TRINITY_DN754_c1_g1,TRINITY_DN884_c1_g1,TRINITY_DN891_c0_g1,TRINITY_DN970_c0_g4,TRINITY_DN998_c3_g2
MF	GO:0016811	hydrolase activity, acting on carbon-nitrogen (but not peptide) bonds, in linear amides	8	5	13	39	0.110117	0.686786	TRINITY_DN1004_c0_g1,TRINITY_DN1836_c1_g1,TRINITY_DN19881_c0_g1,TRINITY_DN23122_c0_g1,TRINITY_DN25231_c0_g1,TRINITY_DN3203_c1_g1,TRINITY_DN772_c0_g2,TRINITY_DN960_c1_g1	TRINITY_DN131_c0_g1,TRINITY_DN131_c0_g3,TRINITY_DN24125_c0_g1,TRINITY_DN2803_c2_g2,TRINITY_DN42_c3_g1
BP	GO:0001100	negative regulation of exit from mitosis	6	3	9	25	0.110301	0.734648	TRINITY_DN15338_c1_g1,TRINITY_DN1999_c0_g2,TRINITY_DN21967_c1_g1,TRINITY_DN2580_c0_g1,TRINITY_DN4638_c0_g6,TRINITY_DN9287_c0_g1	TRINITY_DN1032_c5_g1,TRINITY_DN189_c0_g2,TRINITY_DN3674_c0_g1
BP	GO:0034724	DNA replication-independent nucleosome organization	9	0	9	25	0.110301	0.734648	TRINITY_DN2045_c2_g1,TRINITY_DN20805_c0_g1,TRINITY_DN2552_c0_g1,TRINITY_DN3523_c0_g1,TRINITY_DN3784_c0_g1,TRINITY_DN4260_c0_g1,TRINITY_DN4311_c0_g1,TRINITY_DN8617_c0_g1,TRINITY_DN93_c2_g1	-
BP	GO:0000462	maturation of SSU-rRNA from tricistronic rRNA transcript (SSU-rRNA, 5.8S rRNA, LSU-rRNA)	18	21	39	138	0.110325	0.734648	TRINITY_DN18345_c0_g1,TRINITY_DN19290_c0_g1,TRINITY_DN19966_c0_g1,TRINITY_DN20948_c0_g1,TRINITY_DN21003_c0_g1,TRINITY_DN21201_c0_g1,TRINITY_DN21898_c0_g1,TRINITY_DN21923_c0_g1,TRINITY_DN22103_c0_g1,TRINITY_DN23283_c0_g1,TRINITY_DN24208_c0_g1,TRINITY_DN24499_c0_g1,TRINITY_DN24757_c0_g1,TRINITY_DN24875_c0_g1,TRINITY_DN25209_c0_g1,TRINITY_DN25356_c0_g1,TRINITY_DN25712_c0_g1,TRINITY_DN689_c0_g2	TRINITY_DN1060_c4_g1,TRINITY_DN120_c0_g1,TRINITY_DN1213_c0_g1,TRINITY_DN1305_c0_g1,TRINITY_DN150_c0_g1,TRINITY_DN1583_c6_g1,TRINITY_DN160_c0_g2,TRINITY_DN2567_c0_g1,TRINITY_DN2651_c0_g1,TRINITY_DN3784_c1_g1,TRINITY_DN446_c1_g1,TRINITY_DN5076_c0_g1,TRINITY_DN51_c2_g4,TRINITY_DN51_c2_g8,TRINITY_DN541_c1_g1,TRINITY_DN549_c0_g1,TRINITY_DN553_c0_g1,TRINITY_DN5625_c2_g1,TRINITY_DN639_c1_g2,TRINITY_DN69…
MF	GO:0051082	unfolded protein binding	24	17	41	145	0.11087	0.686786	TRINITY_DN11506_c0_g1,TRINITY_DN13155_c0_g2,TRINITY_DN1504_c3_g1,TRINITY_DN15676_c0_g1,TRINITY_DN16010_c0_g1,TRINITY_DN17103_c0_g1,TRINITY_DN17221_c0_g1,TRINITY_DN19090_c0_g1,TRINITY_DN19928_c0_g1,TRINITY_DN20906_c0_g1,TRINITY_DN2168_c0_g2,TRINITY_DN21896_c0_g1,TRINITY_DN22958_c0_g1,TRINITY_DN23579_c0_g1,TRINITY_DN25232_c0_g1,TRINITY_DN2638_c0_g1,TRINITY_DN2674_c0_g1,TRINITY_DN4205_c0_g1,TRINITY_…	TRINITY_DN106_c1_g1,TRINITY_DN1491_c0_g1,TRINITY_DN1981_c1_g4,TRINITY_DN2791_c1_g1,TRINITY_DN2922_c0_g1,TRINITY_DN2952_c0_g1,TRINITY_DN354_c0_g2,TRINITY_DN405_c0_g1,TRINITY_DN4351_c0_g3,TRINITY_DN4583_c1_g1,TRINITY_DN4766_c0_g1,TRINITY_DN49_c0_g1,TRINITY_DN604_c0_g1,TRINITY_DN64_c0_g1,TRINITY_DN680_c0_g3,TRINITY_DN952_c1_g2,TRINITY_DN978_c0_g1
CC	GO:0005667	transcription regulator complex	13	11	24	80	0.111382	0.716475	TRINITY_DN1957_c0_g1,TRINITY_DN23576_c0_g1,TRINITY_DN2388_c0_g1,TRINITY_DN2504_c0_g1,TRINITY_DN2762_c0_g2,TRINITY_DN2853_c1_g1,TRINITY_DN3277_c0_g1,TRINITY_DN427_c0_g1,TRINITY_DN4304_c0_g1,TRINITY_DN458_c0_g2,TRINITY_DN597_c1_g1,TRINITY_DN853_c0_g1,TRINITY_DN997_c0_g1	TRINITY_DN1413_c0_g1,TRINITY_DN1560_c7_g1,TRINITY_DN172_c1_g1,TRINITY_DN22962_c1_g1,TRINITY_DN2703_c0_g1,TRINITY_DN305_c1_g1,TRINITY_DN338_c0_g1,TRINITY_DN398_c0_g1,TRINITY_DN754_c1_g1,TRINITY_DN891_c0_g1,TRINITY_DN998_c3_g2
BP	GO:0034976	response to endoplasmic reticulum stress	34	8	42	150	0.112839	0.734648	TRINITY_DN1129_c0_g1,TRINITY_DN11506_c0_g1,TRINITY_DN1242_c0_g1,TRINITY_DN12562_c0_g1,TRINITY_DN1504_c3_g1,TRINITY_DN1522_c4_g1,TRINITY_DN15676_c0_g1,TRINITY_DN17103_c0_g1,TRINITY_DN193_c2_g3,TRINITY_DN19842_c0_g1,TRINITY_DN20969_c0_g1,TRINITY_DN2168_c0_g2,TRINITY_DN22081_c0_g1,TRINITY_DN22273_c0_g1,TRINITY_DN25319_c0_g1,TRINITY_DN2564_c0_g1,TRINITY_DN2725_c1_g1,TRINITY_DN3067_c0_g1,TRINITY_DN355…	TRINITY_DN1807_c1_g1,TRINITY_DN20_c2_g1,TRINITY_DN2803_c2_g2,TRINITY_DN398_c0_g1,TRINITY_DN4351_c0_g3,TRINITY_DN754_c1_g1,TRINITY_DN899_c1_g3,TRINITY_DN978_c0_g1
MF	GO:0016620	oxidoreductase activity, acting on the aldehyde or oxo group of donors, NAD or NADP as acceptor	5	6	11	32	0.113079	0.686786	TRINITY_DN10065_c0_g1,TRINITY_DN15928_c0_g1,TRINITY_DN19997_c0_g1,TRINITY_DN24088_c0_g1,TRINITY_DN3314_c1_g1	TRINITY_DN1108_c0_g1,TRINITY_DN131_c0_g1,TRINITY_DN25484_c0_g1,TRINITY_DN2767_c0_g1,TRINITY_DN5_c0_g2,TRINITY_DN5_c0_g3
CC	GO:0000792	heterochromatin	19	6	25	84	0.113993	0.728109	TRINITY_DN1247_c1_g1,TRINITY_DN1367_c0_g1,TRINITY_DN1388_c0_g2,TRINITY_DN157_c1_g1,TRINITY_DN1836_c1_g1,TRINITY_DN20758_c0_g1,TRINITY_DN20805_c0_g1,TRINITY_DN24180_c0_g1,TRINITY_DN2683_c0_g1,TRINITY_DN305_c8_g3,TRINITY_DN3203_c1_g1,TRINITY_DN3559_c0_g1,TRINITY_DN4173_c1_g1,TRINITY_DN4207_c0_g1,TRINITY_DN427_c0_g1,TRINITY_DN4637_c0_g1,TRINITY_DN6332_c0_g1,TRINITY_DN791_c0_g1,TRINITY_DN93_c2_g1	TRINITY_DN1331_c5_g1,TRINITY_DN1691_c0_g2,TRINITY_DN1766_c0_g1,TRINITY_DN19564_c0_g1,TRINITY_DN19564_c0_g2,TRINITY_DN639_c1_g2
BP	GO:0042221	response to chemical	141	92	233	929	0.11617	0.734648	TRINITY_DN10027_c0_g1,TRINITY_DN10065_c0_g1,TRINITY_DN1045_c1_g1,TRINITY_DN1060_c2_g1,TRINITY_DN1129_c0_g1,TRINITY_DN11455_c0_g1,TRINITY_DN11506_c0_g1,TRINITY_DN1172_c0_g1,TRINITY_DN1195_c0_g2,TRINITY_DN11_c3_g6,TRINITY_DN1242_c0_g1,TRINITY_DN12607_c0_g1,TRINITY_DN13323_c0_g1,TRINITY_DN13911_c0_g1,TRINITY_DN1397_c2_g1,TRINITY_DN1446_c0_g2,TRINITY_DN14787_c0_g1,TRINITY_DN1504_c3_g1,TRINITY_DN1509_…	TRINITY_DN1048_c0_g1,TRINITY_DN106_c1_g1,TRINITY_DN1104_c0_g1,TRINITY_DN1108_c0_g1,TRINITY_DN1119_c0_g1,TRINITY_DN1184_c0_g1,TRINITY_DN1254_c0_g1,TRINITY_DN1282_c0_g2,TRINITY_DN128_c15_g1,TRINITY_DN1308_c1_g2,TRINITY_DN1308_c3_g1,TRINITY_DN1331_c5_g1,TRINITY_DN146_c0_g2,TRINITY_DN1483_c0_g2,TRINITY_DN1489_c0_g1,TRINITY_DN1489_c1_g2,TRINITY_DN1491_c0_g1,TRINITY_DN1498_c0_g1,TRINITY_DN1549_c0_g2,TR…
BP	GO:0071470	cellular response to osmotic stress	16	12	28	96	0.116872	0.734648	TRINITY_DN10065_c0_g1,TRINITY_DN1045_c1_g1,TRINITY_DN1705_c0_g1,TRINITY_DN19997_c0_g1,TRINITY_DN22958_c0_g1,TRINITY_DN24047_c0_g1,TRINITY_DN25354_c0_g1,TRINITY_DN2674_c0_g1,TRINITY_DN2918_c0_g1,TRINITY_DN3314_c1_g1,TRINITY_DN51_c2_g7,TRINITY_DN5554_c0_g1,TRINITY_DN5625_c2_g2,TRINITY_DN5638_c0_g2,TRINITY_DN6318_c0_g1,TRINITY_DN9877_c3_g1	TRINITY_DN1845_c0_g1,TRINITY_DN2668_c0_g1,TRINITY_DN2734_c0_g3,TRINITY_DN3561_c0_g1,TRINITY_DN384_c6_g1,TRINITY_DN391_c0_g1,TRINITY_DN42_c2_g1,TRINITY_DN4583_c1_g1,TRINITY_DN4766_c0_g1,TRINITY_DN754_c1_g1,TRINITY_DN891_c0_g1,TRINITY_DN998_c3_g2
BP	GO:0006103	2-oxoglutarate metabolic process	3	3	6	15	0.117152	0.734648	TRINITY_DN15204_c0_g1,TRINITY_DN21018_c0_g1,TRINITY_DN7600_c0_g2	TRINITY_DN1656_c0_g1,TRINITY_DN379_c0_g1,TRINITY_DN561_c1_g2
BP	GO:0006336	DNA replication-independent nucleosome assembly	6	0	6	15	0.117152	0.734648	TRINITY_DN2552_c0_g1,TRINITY_DN3523_c0_g1,TRINITY_DN3784_c0_g1,TRINITY_DN4260_c0_g1,TRINITY_DN8617_c0_g1,TRINITY_DN93_c2_g1	-
BP	GO:0006452	translational frameshifting	2	4	6	15	0.117152	0.734648	TRINITY_DN1195_c0_g2,TRINITY_DN24110_c0_g1	TRINITY_DN20147_c0_g1,TRINITY_DN2922_c0_g1,TRINITY_DN49_c0_g1,TRINITY_DN64_c0_g1
BP	GO:0006882	cellular zinc ion homeostasis	2	4	6	15	0.117152	0.734648	TRINITY_DN18951_c0_g1,TRINITY_DN2252_c0_g1	TRINITY_DN1119_c0_g1,TRINITY_DN1922_c0_g2,TRINITY_DN236_c3_g1,TRINITY_DN236_c3_g2
BP	GO:0010520	regulation of reciprocal meiotic recombination	4	2	6	15	0.117152	0.734648	TRINITY_DN2236_c2_g1,TRINITY_DN2853_c1_g1,TRINITY_DN961_c0_g1,TRINITY_DN991_c0_g2	TRINITY_DN2984_c3_g1,TRINITY_DN891_c0_g1
BP	GO:0018904	ether metabolic process	3	3	6	15	0.117152	0.734648	TRINITY_DN1522_c4_g1,TRINITY_DN5150_c0_g1,TRINITY_DN8383_c0_g1	TRINITY_DN25215_c0_g1,TRINITY_DN525_c0_g3,TRINITY_DN754_c1_g1
BP	GO:0035103	sterol regulatory element binding protein cleavage	5	1	6	15	0.117152	0.734648	TRINITY_DN1060_c2_g1,TRINITY_DN17206_c0_g1,TRINITY_DN19842_c0_g1,TRINITY_DN20951_c0_g1,TRINITY_DN797_c0_g1	TRINITY_DN1807_c1_g1
BP	GO:0042276	error-prone translesion synthesis	5	1	6	15	0.117152	0.734648	TRINITY_DN1780_c2_g1,TRINITY_DN20822_c0_g1,TRINITY_DN22092_c0_g1,TRINITY_DN3523_c0_g1,TRINITY_DN4032_c0_g1	TRINITY_DN197_c2_g1
BP	GO:0055069	zinc ion homeostasis	2	4	6	15	0.117152	0.734648	TRINITY_DN18951_c0_g1,TRINITY_DN2252_c0_g1	TRINITY_DN1119_c0_g1,TRINITY_DN1922_c0_g2,TRINITY_DN236_c3_g1,TRINITY_DN236_c3_g2
BP	GO:0098659	inorganic cation import across plasma membrane	3	3	6	15	0.117152	0.734648	TRINITY_DN1759_c1_g1,TRINITY_DN1915_c0_g1,TRINITY_DN3785_c0_g1	TRINITY_DN1248_c3_g1,TRINITY_DN2704_c0_g1,TRINITY_DN90_c5_g1
BP	GO:0099587	inorganic ion import across plasma membrane	3	3	6	15	0.117152	0.734648	TRINITY_DN1759_c1_g1,TRINITY_DN1915_c0_g1,TRINITY_DN3785_c0_g1	TRINITY_DN1248_c3_g1,TRINITY_DN2704_c0_g1,TRINITY_DN90_c5_g1
BP	GO:0007080	mitotic metaphase plate congression	11	1	12	36	0.11755	0.734648	TRINITY_DN117_c0_g1,TRINITY_DN2312_c0_g1,TRINITY_DN2640_c1_g1,TRINITY_DN3032_c0_g1,TRINITY_DN3040_c1_g1,TRINITY_DN3335_c0_g1,TRINITY_DN3369_c0_g1,TRINITY_DN3559_c0_g1,TRINITY_DN380_c0_g1,TRINITY_DN38_c0_g2,TRINITY_DN4173_c1_g1	TRINITY_DN1192_c0_g1
BP	GO:0006644	phospholipid metabolic process	32	20	52	190	0.117936	0.734648	TRINITY_DN12108_c0_g2,TRINITY_DN13176_c0_g1,TRINITY_DN13176_c0_g2,TRINITY_DN1476_c1_g1,TRINITY_DN1611_c0_g2,TRINITY_DN1876_c1_g2,TRINITY_DN1947_c0_g1,TRINITY_DN20169_c0_g1,TRINITY_DN20326_c0_g1,TRINITY_DN20735_c0_g1,TRINITY_DN2374_c0_g1,TRINITY_DN2421_c0_g1,TRINITY_DN2460_c0_g1,TRINITY_DN24960_c0_g1,TRINITY_DN2526_c0_g1,TRINITY_DN25800_c0_g1,TRINITY_DN2641_c0_g1,TRINITY_DN313_c2_g1,TRINITY_DN4086…	TRINITY_DN1074_c0_g1,TRINITY_DN1207_c2_g1,TRINITY_DN1208_c0_g1,TRINITY_DN1230_c0_g1,TRINITY_DN1350_c0_g1,TRINITY_DN1489_c0_g1,TRINITY_DN1560_c4_g1,TRINITY_DN1633_c0_g1,TRINITY_DN164_c1_g1,TRINITY_DN209_c3_g1,TRINITY_DN21889_c0_g1,TRINITY_DN2219_c1_g1,TRINITY_DN2347_c0_g1,TRINITY_DN2533_c0_g2,TRINITY_DN2915_c0_g1,TRINITY_DN391_c0_g1,TRINITY_DN413_c0_g1,TRINITY_DN462_c1_g1,TRINITY_DN4782_c0_g2,TRIN…
BP	GO:0031507	heterochromatin assembly	29	8	37	131	0.11821	0.734648	TRINITY_DN1279_c1_g1,TRINITY_DN1836_c1_g1,TRINITY_DN2045_c2_g1,TRINITY_DN20758_c0_g1,TRINITY_DN20805_c0_g1,TRINITY_DN22978_c0_g1,TRINITY_DN231_c2_g1,TRINITY_DN2465_c1_g1,TRINITY_DN25196_c0_g1,TRINITY_DN2552_c0_g1,TRINITY_DN2954_c1_g1,TRINITY_DN2954_c1_g2,TRINITY_DN310_c5_g1,TRINITY_DN3172_c0_g2,TRINITY_DN3203_c1_g1,TRINITY_DN3523_c0_g1,TRINITY_DN4207_c0_g1,TRINITY_DN4260_c0_g1,TRINITY_DN427_c0_g1…	TRINITY_DN1331_c5_g1,TRINITY_DN1498_c0_g1,TRINITY_DN15402_c0_g1,TRINITY_DN1691_c0_g2,TRINITY_DN1766_c0_g1,TRINITY_DN19564_c0_g1,TRINITY_DN19564_c0_g2,TRINITY_DN266_c0_g3
MF	GO:0008509	anion transmembrane transporter activity	17	15	32	111	0.119446	0.686786	TRINITY_DN11455_c0_g1,TRINITY_DN12132_c1_g1,TRINITY_DN20296_c0_g1,TRINITY_DN20912_c0_g1,TRINITY_DN21899_c0_g1,TRINITY_DN23737_c0_g1,TRINITY_DN25532_c0_g1,TRINITY_DN4074_c0_g1,TRINITY_DN4077_c0_g2,TRINITY_DN4426_c0_g1,TRINITY_DN4687_c0_g1,TRINITY_DN4821_c0_g1,TRINITY_DN4922_c0_g1,TRINITY_DN5167_c0_g1,TRINITY_DN7075_c0_g1,TRINITY_DN911_c1_g1,TRINITY_DN9839_c0_g1	TRINITY_DN1184_c0_g1,TRINITY_DN1254_c0_g1,TRINITY_DN1320_c0_g1,TRINITY_DN1780_c0_g2,TRINITY_DN23023_c0_g1,TRINITY_DN24176_c0_g1,TRINITY_DN2752_c4_g1,TRINITY_DN3811_c0_g2,TRINITY_DN39_c0_g1,TRINITY_DN499_c0_g1,TRINITY_DN505_c2_g2,TRINITY_DN5625_c0_g1,TRINITY_DN776_c1_g1,TRINITY_DN884_c1_g1,TRINITY_DN961_c1_g2
BP	GO:0016310	phosphorylation	86	41	127	493	0.119461	0.734648	TRINITY_DN1026_c0_g1,TRINITY_DN10382_c0_g1,TRINITY_DN11559_c0_g1,TRINITY_DN1195_c0_g2,TRINITY_DN1225_c0_g1,TRINITY_DN13911_c0_g1,TRINITY_DN14360_c1_g1,TRINITY_DN1446_c0_g2,TRINITY_DN15268_c0_g1,TRINITY_DN15796_c0_g1,TRINITY_DN1660_c0_g1,TRINITY_DN1683_c0_g1,TRINITY_DN1724_c0_g1,TRINITY_DN1777_c1_g1,TRINITY_DN18131_c0_g1,TRINITY_DN18141_c0_g1,TRINITY_DN1866_c0_g1,TRINITY_DN1876_c1_g2,TRINITY_DN190…	TRINITY_DN1032_c5_g1,TRINITY_DN1046_c0_g1,TRINITY_DN1047_c0_g1,TRINITY_DN1119_c0_g1,TRINITY_DN1282_c0_g2,TRINITY_DN1489_c0_g1,TRINITY_DN1560_c1_g1,TRINITY_DN1613_c0_g1,TRINITY_DN1627_c4_g3,TRINITY_DN172_c1_g1,TRINITY_DN1849_c0_g2,TRINITY_DN20147_c0_g1,TRINITY_DN20766_c0_g1,TRINITY_DN2347_c0_g1,TRINITY_DN237_c7_g1,TRINITY_DN239_c0_g2,TRINITY_DN2608_c0_g1,TRINITY_DN2668_c0_g1,TRINITY_DN282_c4_g1,TR…
CC	GO:0000790	nuclear chromatin	81	21	102	390	0.120175	0.754958	TRINITY_DN1247_c1_g1,TRINITY_DN1279_c1_g1,TRINITY_DN1367_c0_g1,TRINITY_DN1388_c0_g2,TRINITY_DN13911_c0_g1,TRINITY_DN14978_c0_g1,TRINITY_DN1522_c4_g1,TRINITY_DN157_c1_g1,TRINITY_DN1742_c0_g1,TRINITY_DN1836_c1_g1,TRINITY_DN19842_c0_g1,TRINITY_DN2041_c0_g1,TRINITY_DN2042_c0_g1,TRINITY_DN2045_c2_g1,TRINITY_DN20713_c0_g1,TRINITY_DN20742_c0_g1,TRINITY_DN20758_c0_g1,TRINITY_DN20805_c0_g1,TRINITY_DN20951…	TRINITY_DN1331_c5_g1,TRINITY_DN1413_c0_g1,TRINITY_DN1489_c0_g1,TRINITY_DN1560_c7_g1,TRINITY_DN1633_c0_g1,TRINITY_DN1691_c0_g2,TRINITY_DN1691_c0_g3,TRINITY_DN1766_c0_g1,TRINITY_DN1807_c1_g1,TRINITY_DN19564_c0_g1,TRINITY_DN19564_c0_g2,TRINITY_DN197_c2_g1,TRINITY_DN22962_c1_g1,TRINITY_DN266_c0_g3,TRINITY_DN398_c0_g1,TRINITY_DN4463_c0_g2,TRINITY_DN453_c0_g1,TRINITY_DN754_c1_g1,TRINITY_DN8135_c0_g1,TR…
BP	GO:0006970	response to osmotic stress	24	16	40	143	0.120846	0.734648	TRINITY_DN10065_c0_g1,TRINITY_DN1045_c1_g1,TRINITY_DN11_c3_g6,TRINITY_DN1705_c0_g1,TRINITY_DN1876_c1_g2,TRINITY_DN19997_c0_g1,TRINITY_DN2033_c0_g1,TRINITY_DN22958_c0_g1,TRINITY_DN24047_c0_g1,TRINITY_DN25354_c0_g1,TRINITY_DN2638_c0_g1,TRINITY_DN2674_c0_g1,TRINITY_DN2918_c0_g1,TRINITY_DN3314_c1_g1,TRINITY_DN4713_c0_g1,TRINITY_DN4713_c0_g3,TRINITY_DN51_c2_g7,TRINITY_DN5554_c0_g1,TRINITY_DN5625_c2_g2…	TRINITY_DN1845_c0_g1,TRINITY_DN1981_c1_g4,TRINITY_DN2668_c0_g1,TRINITY_DN2734_c0_g3,TRINITY_DN334_c5_g1,TRINITY_DN3561_c0_g1,TRINITY_DN384_c6_g1,TRINITY_DN391_c0_g1,TRINITY_DN398_c0_g1,TRINITY_DN42_c2_g1,TRINITY_DN4583_c1_g1,TRINITY_DN4766_c0_g1,TRINITY_DN5242_c0_g1,TRINITY_DN754_c1_g1,TRINITY_DN891_c0_g1,TRINITY_DN998_c3_g2
BP	GO:0051093	negative regulation of developmental process	10	0	10	29	0.121361	0.734648	TRINITY_DN13323_c0_g1,TRINITY_DN1518_c0_g2,TRINITY_DN19090_c0_g1,TRINITY_DN19211_c0_g1,TRINITY_DN21896_c0_g1,TRINITY_DN25232_c0_g1,TRINITY_DN2674_c0_g1,TRINITY_DN4173_c1_g1,TRINITY_DN5663_c0_g2,TRINITY_DN7499_c0_g1	-
BP	GO:0071941	nitrogen cycle metabolic process	6	4	10	29	0.121361	0.734648	TRINITY_DN20901_c0_g1,TRINITY_DN2715_c0_g1,TRINITY_DN6296_c0_g1,TRINITY_DN6309_c0_g1,TRINITY_DN7173_c0_g1,TRINITY_DN8284_c0_g1	TRINITY_DN1633_c0_g1,TRINITY_DN3004_c1_g1,TRINITY_DN338_c0_g1,TRINITY_DN452_c1_g2
MF	GO:0016779	nucleotidyltransferase activity	19	8	27	92	0.121666	0.686786	TRINITY_DN1002_c1_g1,TRINITY_DN1780_c2_g1,TRINITY_DN2042_c0_g1,TRINITY_DN20822_c0_g1,TRINITY_DN22308_c0_g1,TRINITY_DN22978_c0_g1,TRINITY_DN2305_c0_g2,TRINITY_DN2636_c0_g1,TRINITY_DN2919_c0_g1,TRINITY_DN3085_c0_g1,TRINITY_DN3090_c1_g1,TRINITY_DN3523_c0_g1,TRINITY_DN353_c0_g1,TRINITY_DN3877_c2_g1,TRINITY_DN4670_c0_g1,TRINITY_DN4783_c0_g4,TRINITY_DN5353_c0_g1,TRINITY_DN6521_c0_g3,TRINITY_DN859_c1_g1	TRINITY_DN1362_c0_g1,TRINITY_DN19564_c0_g1,TRINITY_DN19564_c0_g2,TRINITY_DN197_c2_g1,TRINITY_DN20_c5_g1,TRINITY_DN3605_c0_g1,TRINITY_DN398_c0_g1,TRINITY_DN619_c10_g1
MF	GO:0016462	pyrophosphatase activity	110	49	159	621	0.122348	0.686786	TRINITY_DN1045_c1_g2,TRINITY_DN1094_c0_g1,TRINITY_DN11167_c0_g2,TRINITY_DN11531_c0_g1,TRINITY_DN12166_c0_g1,TRINITY_DN1242_c0_g1,TRINITY_DN12562_c0_g1,TRINITY_DN12613_c0_g1,TRINITY_DN1279_c1_g1,TRINITY_DN1367_c0_g1,TRINITY_DN14787_c0_g1,TRINITY_DN15268_c0_g1,TRINITY_DN15338_c1_g1,TRINITY_DN1680_c1_g2,TRINITY_DN1683_c0_g1,TRINITY_DN19304_c0_g1,TRINITY_DN193_c15_g1,TRINITY_DN19477_c0_g1,TRINITY_DN1…	TRINITY_DN1022_c0_g1,TRINITY_DN1032_c4_g1,TRINITY_DN1048_c0_g1,TRINITY_DN106_c1_g1,TRINITY_DN1202_c3_g1,TRINITY_DN1331_c5_g1,TRINITY_DN1417_c0_g3,TRINITY_DN1436_c0_g2,TRINITY_DN1583_c6_g1,TRINITY_DN16145_c0_g1,TRINITY_DN165_c0_g1,TRINITY_DN172_c1_g1,TRINITY_DN1807_c1_g1,TRINITY_DN1842_c0_g1,TRINITY_DN1849_c0_g1,TRINITY_DN1849_c0_g3,TRINITY_DN1981_c1_g4,TRINITY_DN2045_c5_g2,TRINITY_DN20766_c0_g1,T…
MF	GO:0016817	hydrolase activity, acting on acid anhydrides	110	49	159	621	0.122348	0.686786	TRINITY_DN1045_c1_g2,TRINITY_DN1094_c0_g1,TRINITY_DN11167_c0_g2,TRINITY_DN11531_c0_g1,TRINITY_DN12166_c0_g1,TRINITY_DN1242_c0_g1,TRINITY_DN12562_c0_g1,TRINITY_DN12613_c0_g1,TRINITY_DN1279_c1_g1,TRINITY_DN1367_c0_g1,TRINITY_DN14787_c0_g1,TRINITY_DN15268_c0_g1,TRINITY_DN15338_c1_g1,TRINITY_DN1680_c1_g2,TRINITY_DN1683_c0_g1,TRINITY_DN19304_c0_g1,TRINITY_DN193_c15_g1,TRINITY_DN19477_c0_g1,TRINITY_DN1…	TRINITY_DN1022_c0_g1,TRINITY_DN1032_c4_g1,TRINITY_DN1048_c0_g1,TRINITY_DN106_c1_g1,TRINITY_DN1202_c3_g1,TRINITY_DN1331_c5_g1,TRINITY_DN1417_c0_g3,TRINITY_DN1436_c0_g2,TRINITY_DN1583_c6_g1,TRINITY_DN16145_c0_g1,TRINITY_DN165_c0_g1,TRINITY_DN172_c1_g1,TRINITY_DN1807_c1_g1,TRINITY_DN1842_c0_g1,TRINITY_DN1849_c0_g1,TRINITY_DN1849_c0_g3,TRINITY_DN1981_c1_g4,TRINITY_DN2045_c5_g2,TRINITY_DN20766_c0_g1,T…
MF	GO:0016818	hydrolase activity, acting on acid anhydrides, in phosphorus-containing anhydrides	110	49	159	621	0.122348	0.686786	TRINITY_DN1045_c1_g2,TRINITY_DN1094_c0_g1,TRINITY_DN11167_c0_g2,TRINITY_DN11531_c0_g1,TRINITY_DN12166_c0_g1,TRINITY_DN1242_c0_g1,TRINITY_DN12562_c0_g1,TRINITY_DN12613_c0_g1,TRINITY_DN1279_c1_g1,TRINITY_DN1367_c0_g1,TRINITY_DN14787_c0_g1,TRINITY_DN15268_c0_g1,TRINITY_DN15338_c1_g1,TRINITY_DN1680_c1_g2,TRINITY_DN1683_c0_g1,TRINITY_DN19304_c0_g1,TRINITY_DN193_c15_g1,TRINITY_DN19477_c0_g1,TRINITY_DN1…	TRINITY_DN1022_c0_g1,TRINITY_DN1032_c4_g1,TRINITY_DN1048_c0_g1,TRINITY_DN106_c1_g1,TRINITY_DN1202_c3_g1,TRINITY_DN1331_c5_g1,TRINITY_DN1417_c0_g3,TRINITY_DN1436_c0_g2,TRINITY_DN1583_c6_g1,TRINITY_DN16145_c0_g1,TRINITY_DN165_c0_g1,TRINITY_DN172_c1_g1,TRINITY_DN1807_c1_g1,TRINITY_DN1842_c0_g1,TRINITY_DN1849_c0_g1,TRINITY_DN1849_c0_g3,TRINITY_DN1981_c1_g4,TRINITY_DN2045_c5_g2,TRINITY_DN20766_c0_g1,T…
BP	GO:0019682	glyceraldehyde-3-phosphate metabolic process	6	2	8	22	0.122458	0.734648	TRINITY_DN19934_c0_g1,TRINITY_DN22110_c0_g1,TRINITY_DN2337_c0_g2,TRINITY_DN5663_c0_g2,TRINITY_DN5663_c0_g3,TRINITY_DN6178_c0_g1	TRINITY_DN1560_c7_g1,TRINITY_DN20021_c0_g1
BP	GO:0070879	fungal-type cell wall beta-glucan metabolic process	5	3	8	22	0.122458	0.734648	TRINITY_DN11249_c0_g2,TRINITY_DN21825_c0_g1,TRINITY_DN24119_c0_g1,TRINITY_DN2665_c0_g1,TRINITY_DN8802_c0_g1	TRINITY_DN2340_c1_g1,TRINITY_DN2734_c0_g3,TRINITY_DN3516_c0_g1
BP	GO:0070880	fungal-type cell wall beta-glucan biosynthetic process	5	3	8	22	0.122458	0.734648	TRINITY_DN11249_c0_g2,TRINITY_DN21825_c0_g1,TRINITY_DN24119_c0_g1,TRINITY_DN2665_c0_g1,TRINITY_DN8802_c0_g1	TRINITY_DN2340_c1_g1,TRINITY_DN2734_c0_g3,TRINITY_DN3516_c0_g1
CC	GO:0031314	extrinsic component of mitochondrial inner membrane	5	3	8	22	0.124397	0.754958	TRINITY_DN20169_c0_g1,TRINITY_DN21110_c0_g1,TRINITY_DN23653_c0_g1,TRINITY_DN24295_c0_g1,TRINITY_DN25546_c0_g1	TRINITY_DN1208_c0_g1,TRINITY_DN462_c1_g1,TRINITY_DN680_c0_g3
BP	GO:0015985	energy coupled proton transport, down electrochemical gradient	10	3	13	40	0.124769	0.734648	TRINITY_DN15268_c0_g1,TRINITY_DN19304_c0_g1,TRINITY_DN20906_c0_g1,TRINITY_DN21437_c0_g1,TRINITY_DN23229_c0_g1,TRINITY_DN24680_c0_g1,TRINITY_DN24712_c0_g1,TRINITY_DN24713_c0_g1,TRINITY_DN24989_c0_g1,TRINITY_DN9854_c0_g1	TRINITY_DN20766_c0_g1,TRINITY_DN928_c0_g1,TRINITY_DN9_c0_g1
BP	GO:0015986	ATP synthesis coupled proton transport	10	3	13	40	0.124769	0.734648	TRINITY_DN15268_c0_g1,TRINITY_DN19304_c0_g1,TRINITY_DN20906_c0_g1,TRINITY_DN21437_c0_g1,TRINITY_DN23229_c0_g1,TRINITY_DN24680_c0_g1,TRINITY_DN24712_c0_g1,TRINITY_DN24713_c0_g1,TRINITY_DN24989_c0_g1,TRINITY_DN9854_c0_g1	TRINITY_DN20766_c0_g1,TRINITY_DN928_c0_g1,TRINITY_DN9_c0_g1
MF	GO:0008374	O-acyltransferase activity	8	2	10	29	0.125329	0.686786	TRINITY_DN10885_c1_g1,TRINITY_DN11983_c0_g1,TRINITY_DN24420_c0_g1,TRINITY_DN25800_c0_g1,TRINITY_DN5331_c0_g1,TRINITY_DN5896_c0_g2,TRINITY_DN6798_c0_g2,TRINITY_DN8923_c0_g1	TRINITY_DN24_c0_g1,TRINITY_DN413_c0_g1
BP	GO:0042592	homeostatic process	76	35	111	429	0.126713	0.734648	TRINITY_DN1195_c0_g2,TRINITY_DN12132_c1_g1,TRINITY_DN1215_c1_g2,TRINITY_DN1255_c1_g1,TRINITY_DN12613_c0_g1,TRINITY_DN1270_c0_g1,TRINITY_DN1367_c0_g1,TRINITY_DN1522_c4_g1,TRINITY_DN15676_c0_g1,TRINITY_DN1637_c1_g1,TRINITY_DN1651_c0_g1,TRINITY_DN1680_c1_g2,TRINITY_DN1705_c0_g1,TRINITY_DN17103_c0_g1,TRINITY_DN1759_c1_g1,TRINITY_DN181_c1_g1,TRINITY_DN1880_c0_g1,TRINITY_DN18951_c0_g1,TRINITY_DN19090_c…	TRINITY_DN1102_c0_g2,TRINITY_DN1104_c0_g1,TRINITY_DN1119_c0_g1,TRINITY_DN1202_c3_g1,TRINITY_DN1248_c3_g1,TRINITY_DN1282_c0_g2,TRINITY_DN1308_c3_g1,TRINITY_DN1316_c0_g3,TRINITY_DN1436_c0_g2,TRINITY_DN165_c0_g1,TRINITY_DN1781_c0_g1,TRINITY_DN1922_c0_g2,TRINITY_DN1981_c1_g4,TRINITY_DN20147_c0_g1,TRINITY_DN20_c2_g1,TRINITY_DN2282_c0_g1,TRINITY_DN2347_c0_g1,TRINITY_DN236_c3_g1,TRINITY_DN236_c3_g2,TRIN…
BP	GO:0000070	mitotic sister chromatid segregation	63	7	70	263	0.126971	0.734648	TRINITY_DN11617_c0_g2,TRINITY_DN117_c0_g1,TRINITY_DN1216_c0_g1,TRINITY_DN1247_c1_g1,TRINITY_DN138_c3_g2,TRINITY_DN13_c0_g1,TRINITY_DN14978_c0_g1,TRINITY_DN15338_c1_g1,TRINITY_DN1560_c5_g1,TRINITY_DN17206_c0_g1,TRINITY_DN1957_c1_g1,TRINITY_DN19842_c0_g1,TRINITY_DN2022_c1_g1,TRINITY_DN2041_c0_g1,TRINITY_DN20435_c0_g1,TRINITY_DN2054_c0_g2,TRINITY_DN20758_c0_g1,TRINITY_DN2091_c1_g1,TRINITY_DN20951_c0…	TRINITY_DN1032_c5_g1,TRINITY_DN1192_c0_g1,TRINITY_DN1691_c0_g2,TRINITY_DN1807_c1_g1,TRINITY_DN189_c0_g2,TRINITY_DN197_c2_g1,TRINITY_DN3674_c0_g1
BP	GO:1901362	organic cyclic compound biosynthetic process	221	102	323	1307	0.127974	0.734648	TRINITY_DN1002_c1_g1,TRINITY_DN10065_c0_g1,TRINITY_DN10112_c0_g2,TRINITY_DN10382_c0_g1,TRINITY_DN1060_c2_g1,TRINITY_DN1098_c1_g2,TRINITY_DN11877_c0_g1,TRINITY_DN11949_c0_g1,TRINITY_DN1279_c1_g1,TRINITY_DN13176_c0_g1,TRINITY_DN13176_c0_g2,TRINITY_DN13234_c0_g2,TRINITY_DN13323_c0_g1,TRINITY_DN13911_c0_g1,TRINITY_DN14360_c1_g1,TRINITY_DN1462_c1_g1,TRINITY_DN14978_c0_g1,TRINITY_DN1509_c2_g1,TRINITY_D…	TRINITY_DN1047_c0_g1,TRINITY_DN1119_c0_g1,TRINITY_DN1171_c0_g1,TRINITY_DN1171_c1_g1,TRINITY_DN12014_c0_g2,TRINITY_DN1207_c2_g1,TRINITY_DN1253_c0_g2,TRINITY_DN1282_c0_g2,TRINITY_DN128_c10_g3,TRINITY_DN1308_c3_g1,TRINITY_DN1323_c0_g1,TRINITY_DN1331_c5_g1,TRINITY_DN134_c5_g1,TRINITY_DN1362_c0_g1,TRINITY_DN1413_c0_g1,TRINITY_DN1441_c1_g1,TRINITY_DN146_c0_g2,TRINITY_DN1498_c0_g1,TRINITY_DN1509_c1_g1,T…
BP	GO:1901136	carbohydrate derivative catabolic process	11	6	17	55	0.128088	0.734648	TRINITY_DN12108_c0_g2,TRINITY_DN15676_c0_g1,TRINITY_DN1705_c0_g1,TRINITY_DN17103_c0_g1,TRINITY_DN193_c2_g3,TRINITY_DN24047_c0_g1,TRINITY_DN355_c1_g1,TRINITY_DN4060_c0_g1,TRINITY_DN5215_c0_g3,TRINITY_DN9262_c0_g1,TRINITY_DN9712_c0_g1	TRINITY_DN1018_c0_g1,TRINITY_DN1282_c0_g2,TRINITY_DN237_c7_g1,TRINITY_DN2803_c2_g2,TRINITY_DN39_c0_g3,TRINITY_DN7_c0_g1
BP	GO:0006145	purine nucleobase catabolic process	3	2	5	12	0.128108	0.734648	TRINITY_DN11541_c0_g1,TRINITY_DN6309_c0_g1,TRINITY_DN9877_c2_g1	TRINITY_DN1208_c0_g1,TRINITY_DN24125_c0_g1
BP	GO:0031061	negative regulation of histone methylation	4	1	5	12	0.128108	0.734648	TRINITY_DN4467_c0_g1,TRINITY_DN4467_c0_g3,TRINITY_DN872_c0_g1,TRINITY_DN93_c2_g1	TRINITY_DN465_c1_g1
BP	GO:0032443	regulation of ergosterol biosynthetic process	3	2	5	12	0.128108	0.734648	TRINITY_DN11949_c0_g1,TRINITY_DN7322_c0_g3,TRINITY_DN797_c0_g1	TRINITY_DN1633_c0_g1,TRINITY_DN1684_c0_g1
BP	GO:0035295	tube development	4	1	5	12	0.128108	0.734648	TRINITY_DN23229_c0_g1,TRINITY_DN24960_c0_g1,TRINITY_DN7069_c0_g1,TRINITY_DN7499_c0_g1	TRINITY_DN1560_c7_g1
BP	GO:0046113	nucleobase catabolic process	3	2	5	12	0.128108	0.734648	TRINITY_DN11541_c0_g1,TRINITY_DN6309_c0_g1,TRINITY_DN9877_c2_g1	TRINITY_DN1208_c0_g1,TRINITY_DN24125_c0_g1
BP	GO:0048478	replication fork protection	5	0	5	12	0.128108	0.734648	TRINITY_DN138_c3_g2,TRINITY_DN1999_c0_g2,TRINITY_DN20742_c0_g1,TRINITY_DN2522_c0_g2,TRINITY_DN4578_c0_g1	-
BP	GO:0051083	'de novo' cotranslational protein folding	2	3	5	12	0.128108	0.734648	TRINITY_DN16010_c0_g1,TRINITY_DN20906_c0_g1	TRINITY_DN2922_c0_g1,TRINITY_DN49_c0_g1,TRINITY_DN64_c0_g1
BP	GO:0051972	regulation of telomerase activity	3	2	5	12	0.128108	0.734648	TRINITY_DN1637_c1_g1,TRINITY_DN19842_c0_g1,TRINITY_DN5128_c0_g1	TRINITY_DN1807_c1_g1,TRINITY_DN765_c0_g1
BP	GO:0072359	circulatory system development	4	1	5	12	0.128108	0.734648	TRINITY_DN23229_c0_g1,TRINITY_DN24960_c0_g1,TRINITY_DN5663_c0_g2,TRINITY_DN7499_c0_g1	TRINITY_DN1560_c7_g1
BP	GO:0090342	regulation of cell aging	5	0	5	12	0.128108	0.734648	TRINITY_DN1518_c0_g2,TRINITY_DN19090_c0_g1,TRINITY_DN21896_c0_g1,TRINITY_DN25232_c0_g1,TRINITY_DN2674_c0_g1	-
BP	GO:1902402	signal transduction involved in mitotic DNA damage checkpoint	5	0	5	12	0.128108	0.734648	TRINITY_DN1446_c0_g2,TRINITY_DN21984_c0_g1,TRINITY_DN2222_c0_g1,TRINITY_DN4578_c0_g1,TRINITY_DN4691_c0_g1	-
BP	GO:1903466	regulation of mitotic DNA replication initiation	5	0	5	12	0.128108	0.734648	TRINITY_DN1999_c0_g2,TRINITY_DN3365_c0_g1,TRINITY_DN4578_c0_g1,TRINITY_DN4637_c0_g1,TRINITY_DN836_c6_g1	-
CC	GO:0061957	NVT complex	5	0	5	12	0.129618	0.754958	TRINITY_DN11951_c0_g1,TRINITY_DN3467_c0_g1,TRINITY_DN3492_c0_g1,TRINITY_DN8402_c0_g3,TRINITY_DN9193_c0_g1	-
BP	GO:0006144	purine nucleobase metabolic process	7	4	11	33	0.130674	0.734648	TRINITY_DN11541_c0_g1,TRINITY_DN19905_c0_g1,TRINITY_DN23292_c0_g1,TRINITY_DN3937_c0_g1,TRINITY_DN6309_c0_g1,TRINITY_DN9877_c2_g1,TRINITY_DN9959_c0_g2	TRINITY_DN1208_c0_g1,TRINITY_DN1253_c0_g2,TRINITY_DN24125_c0_g1,TRINITY_DN3004_c1_g1
BP	GO:0000466	maturation of 5.8S rRNA from tricistronic rRNA transcript (SSU-rRNA, 5.8S rRNA, LSU-rRNA)	9	20	29	101	0.130746	0.734648	TRINITY_DN1522_c4_g1,TRINITY_DN19966_c0_g1,TRINITY_DN20077_c0_g1,TRINITY_DN21201_c0_g1,TRINITY_DN21898_c0_g1,TRINITY_DN21923_c0_g1,TRINITY_DN22103_c0_g1,TRINITY_DN22415_c0_g1,TRINITY_DN689_c0_g2	TRINITY_DN1060_c4_g1,TRINITY_DN120_c0_g1,TRINITY_DN1213_c0_g1,TRINITY_DN1583_c6_g1,TRINITY_DN160_c0_g2,TRINITY_DN25281_c1_g1,TRINITY_DN2984_c4_g1,TRINITY_DN3784_c1_g1,TRINITY_DN4428_c0_g1,TRINITY_DN446_c1_g1,TRINITY_DN51_c2_g4,TRINITY_DN51_c2_g8,TRINITY_DN541_c1_g1,TRINITY_DN549_c0_g1,TRINITY_DN553_c0_g1,TRINITY_DN5625_c2_g1,TRINITY_DN689_c6_g3,TRINITY_DN694_c0_g1,TRINITY_DN7057_c0_g2,TRINITY_DN8…
MF	GO:0016597	amino acid binding	2	3	5	12	0.130826	0.686786	TRINITY_DN7173_c0_g1,TRINITY_DN8284_c0_g1	TRINITY_DN24176_c0_g1,TRINITY_DN5_c0_g2,TRINITY_DN5_c0_g3
MF	GO:0016891	endoribonuclease activity, producing 5'-phosphomonoesters	4	1	5	12	0.130826	0.686786	TRINITY_DN2402_c1_g1,TRINITY_DN6521_c0_g3,TRINITY_DN689_c0_g2,TRINITY_DN9262_c0_g1	TRINITY_DN1331_c5_g1
MF	GO:0030234	enzyme regulator activity	51	29	80	302	0.130916	0.686786	TRINITY_DN10027_c0_g1,TRINITY_DN1045_c1_g1,TRINITY_DN11506_c0_g1,TRINITY_DN11949_c0_g1,TRINITY_DN1195_c0_g2,TRINITY_DN1342_c0_g4,TRINITY_DN13911_c0_g1,TRINITY_DN15557_c0_g1,TRINITY_DN1660_c0_g1,TRINITY_DN1743_c1_g2,TRINITY_DN1881_c0_g1,TRINITY_DN18946_c0_g1,TRINITY_DN18946_c0_g2,TRINITY_DN19090_c0_g1,TRINITY_DN19211_c0_g1,TRINITY_DN1957_c1_g1,TRINITY_DN19608_c0_g1,TRINITY_DN19842_c0_g1,TRINITY_DN…	TRINITY_DN1060_c4_g1,TRINITY_DN1101_c0_g1,TRINITY_DN128_c15_g1,TRINITY_DN1308_c1_g2,TRINITY_DN1489_c0_g1,TRINITY_DN1627_c4_g3,TRINITY_DN1684_c0_g1,TRINITY_DN1807_c1_g1,TRINITY_DN189_c0_g2,TRINITY_DN20147_c0_g1,TRINITY_DN20_c4_g1,TRINITY_DN2556_c0_g1,TRINITY_DN2668_c0_g1,TRINITY_DN274_c0_g1,TRINITY_DN282_c4_g1,TRINITY_DN2952_c0_g1,TRINITY_DN2984_c3_g1,TRINITY_DN320_c1_g1,TRINITY_DN354_c0_g2,TRINIT…
BP	GO:0019751	polyol metabolic process	7	7	14	44	0.131054	0.734648	TRINITY_DN1705_c0_g1,TRINITY_DN18141_c0_g1,TRINITY_DN19934_c0_g1,TRINITY_DN24047_c0_g1,TRINITY_DN25201_c0_g1,TRINITY_DN5331_c0_g1,TRINITY_DN9262_c0_g1	TRINITY_DN1171_c0_g1,TRINITY_DN1489_c1_g2,TRINITY_DN2094_c0_g1,TRINITY_DN2752_c0_g3,TRINITY_DN310_c4_g1,TRINITY_DN4351_c0_g3,TRINITY_DN4468_c0_g1
BP	GO:0007165	signal transduction	93	42	135	528	0.131683	0.734648	TRINITY_DN1060_c2_g1,TRINITY_DN1083_c0_g1,TRINITY_DN1195_c0_g2,TRINITY_DN12166_c0_g1,TRINITY_DN1225_c0_g1,TRINITY_DN1242_c0_g1,TRINITY_DN12562_c0_g1,TRINITY_DN12613_c0_g1,TRINITY_DN13323_c0_g1,TRINITY_DN13911_c0_g1,TRINITY_DN1446_c0_g2,TRINITY_DN1518_c0_g2,TRINITY_DN15676_c0_g1,TRINITY_DN15796_c0_g1,TRINITY_DN1618_c0_g1,TRINITY_DN17103_c0_g1,TRINITY_DN17206_c0_g1,TRINITY_DN1724_c0_g1,TRINITY_DN17…	TRINITY_DN1032_c4_g1,TRINITY_DN1032_c5_g1,TRINITY_DN1119_c0_g1,TRINITY_DN1282_c0_g2,TRINITY_DN1308_c3_g1,TRINITY_DN1441_c1_g1,TRINITY_DN1489_c0_g1,TRINITY_DN1498_c0_g1,TRINITY_DN1627_c4_g3,TRINITY_DN1633_c0_g1,TRINITY_DN1807_c1_g1,TRINITY_DN189_c0_g2,TRINITY_DN1981_c1_g4,TRINITY_DN20147_c0_g1,TRINITY_DN2347_c0_g1,TRINITY_DN239_c0_g2,TRINITY_DN25670_c0_g1,TRINITY_DN2668_c0_g1,TRINITY_DN2734_c0_g3,…
BP	GO:0010972	negative regulation of G2/M transition of mitotic cell cycle	17	1	18	59	0.132176	0.734648	TRINITY_DN1367_c0_g1,TRINITY_DN1724_c0_g1,TRINITY_DN1999_c0_g2,TRINITY_DN20077_c0_g1,TRINITY_DN20951_c0_g1,TRINITY_DN2222_c0_g1,TRINITY_DN2522_c0_g2,TRINITY_DN305_c8_g3,TRINITY_DN3365_c0_g1,TRINITY_DN3367_c0_g1,TRINITY_DN3523_c0_g1,TRINITY_DN4578_c0_g1,TRINITY_DN4638_c0_g6,TRINITY_DN4769_c0_g1,TRINITY_DN51_c2_g7,TRINITY_DN709_c0_g1,TRINITY_DN791_c0_g1	TRINITY_DN2984_c3_g1
BP	GO:1902750	negative regulation of cell cycle G2/M phase transition	17	1	18	59	0.132176	0.734648	TRINITY_DN1367_c0_g1,TRINITY_DN1724_c0_g1,TRINITY_DN1999_c0_g2,TRINITY_DN20077_c0_g1,TRINITY_DN20951_c0_g1,TRINITY_DN2222_c0_g1,TRINITY_DN2522_c0_g2,TRINITY_DN305_c8_g3,TRINITY_DN3365_c0_g1,TRINITY_DN3367_c0_g1,TRINITY_DN3523_c0_g1,TRINITY_DN4578_c0_g1,TRINITY_DN4638_c0_g6,TRINITY_DN4769_c0_g1,TRINITY_DN51_c2_g7,TRINITY_DN709_c0_g1,TRINITY_DN791_c0_g1	TRINITY_DN2984_c3_g1
BP	GO:0006855	drug transmembrane transport	6	17	23	78	0.132239	0.734648	TRINITY_DN11455_c0_g1,TRINITY_DN21899_c0_g1,TRINITY_DN4469_c0_g1,TRINITY_DN4821_c0_g1,TRINITY_DN5167_c0_g1,TRINITY_DN7322_c0_g3	TRINITY_DN1184_c0_g1,TRINITY_DN1254_c0_g1,TRINITY_DN16145_c0_g1,TRINITY_DN1780_c0_g2,TRINITY_DN1899_c0_g2,TRINITY_DN23023_c0_g1,TRINITY_DN24176_c0_g1,TRINITY_DN2752_c4_g1,TRINITY_DN300_c0_g1,TRINITY_DN3467_c4_g1,TRINITY_DN3467_c4_g2,TRINITY_DN3811_c0_g2,TRINITY_DN3972_c0_g1,TRINITY_DN39_c0_g1,TRINITY_DN505_c2_g2,TRINITY_DN5625_c0_g1,TRINITY_DN961_c1_g2
BP	GO:0007275	multicellular organism development	20	3	23	78	0.132239	0.734648	TRINITY_DN1281_c6_g1,TRINITY_DN13323_c0_g1,TRINITY_DN15360_c0_g1,TRINITY_DN18086_c0_g1,TRINITY_DN19211_c0_g1,TRINITY_DN198_c1_g1,TRINITY_DN20326_c0_g1,TRINITY_DN2167_c0_g1,TRINITY_DN22029_c0_g1,TRINITY_DN23229_c0_g1,TRINITY_DN23300_c0_g1,TRINITY_DN24960_c0_g1,TRINITY_DN310_c5_g1,TRINITY_DN3934_c0_g2,TRINITY_DN5150_c0_g1,TRINITY_DN5663_c0_g2,TRINITY_DN6178_c0_g1,TRINITY_DN7069_c0_g1,TRINITY_DN7499…	TRINITY_DN1119_c0_g1,TRINITY_DN1308_c3_g1,TRINITY_DN1560_c7_g1
BP	GO:0010876	lipid localization	18	12	30	105	0.132244	0.734648	TRINITY_DN1635_c0_g3,TRINITY_DN1871_c0_g2,TRINITY_DN1945_c0_g1,TRINITY_DN19989_c0_g1,TRINITY_DN20169_c0_g1,TRINITY_DN20735_c0_g1,TRINITY_DN2302_c0_g1,TRINITY_DN24420_c0_g1,TRINITY_DN2533_c0_g1,TRINITY_DN4077_c0_g2,TRINITY_DN4753_c0_g1,TRINITY_DN4769_c0_g1,TRINITY_DN5331_c0_g1,TRINITY_DN5863_c0_g3,TRINITY_DN6684_c0_g1,TRINITY_DN7015_c0_g1,TRINITY_DN7485_c0_g2,TRINITY_DN7494_c0_g1	TRINITY_DN1032_c4_g1,TRINITY_DN1489_c0_g1,TRINITY_DN1560_c4_g1,TRINITY_DN2915_c0_g1,TRINITY_DN310_c4_g1,TRINITY_DN3779_c0_g1,TRINITY_DN4320_c0_g1,TRINITY_DN462_c1_g1,TRINITY_DN551_c0_g2,TRINITY_DN60_c3_g1,TRINITY_DN689_c6_g3,TRINITY_DN851_c0_g2
CC	GO:0098827	endoplasmic reticulum subcompartment	94	36	130	506	0.132593	0.754958	TRINITY_DN10112_c0_g2,TRINITY_DN1060_c2_g1,TRINITY_DN10741_c0_g1,TRINITY_DN1129_c0_g1,TRINITY_DN11877_c0_g1,TRINITY_DN1191_c0_g2,TRINITY_DN11949_c0_g1,TRINITY_DN11994_c0_g1,TRINITY_DN12166_c0_g1,TRINITY_DN1255_c1_g1,TRINITY_DN1289_c2_g1,TRINITY_DN13176_c0_g1,TRINITY_DN13176_c0_g2,TRINITY_DN14507_c0_g1,TRINITY_DN1476_c1_g1,TRINITY_DN1504_c3_g1,TRINITY_DN1611_c0_g2,TRINITY_DN1635_c0_g3,TRINITY_DN16…	TRINITY_DN1032_c4_g1,TRINITY_DN1074_c0_g1,TRINITY_DN1171_c1_g1,TRINITY_DN1207_c2_g1,TRINITY_DN1230_c0_g1,TRINITY_DN1254_c0_g1,TRINITY_DN1436_c0_g2,TRINITY_DN1498_c0_g1,TRINITY_DN1560_c4_g1,TRINITY_DN16145_c0_g1,TRINITY_DN1623_c0_g1,TRINITY_DN1633_c0_g1,TRINITY_DN164_c1_g1,TRINITY_DN1684_c0_g1,TRINITY_DN174_c1_g1,TRINITY_DN1807_c1_g1,TRINITY_DN2032_c0_g1,TRINITY_DN209_c3_g1,TRINITY_DN20_c6_g2,TRIN…
BP	GO:0009205	purine ribonucleoside triphosphate metabolic process	34	10	44	160	0.133214	0.734648	TRINITY_DN11559_c0_g1,TRINITY_DN14360_c1_g1,TRINITY_DN15268_c0_g1,TRINITY_DN15796_c0_g1,TRINITY_DN18131_c0_g1,TRINITY_DN19304_c0_g1,TRINITY_DN19934_c0_g1,TRINITY_DN19997_c0_g1,TRINITY_DN20906_c0_g1,TRINITY_DN21006_c0_g1,TRINITY_DN21437_c0_g1,TRINITY_DN21794_c1_g2,TRINITY_DN21862_c1_g1,TRINITY_DN21920_c0_g1,TRINITY_DN22200_c0_g1,TRINITY_DN22819_c0_g1,TRINITY_DN23209_c0_g1,TRINITY_DN23229_c0_g1,TRI…	TRINITY_DN1046_c0_g1,TRINITY_DN1613_c0_g1,TRINITY_DN1849_c0_g2,TRINITY_DN20766_c0_g1,TRINITY_DN237_c7_g1,TRINITY_DN239_c0_g2,TRINITY_DN342_c0_g1,TRINITY_DN7_c4_g2,TRINITY_DN928_c0_g1,TRINITY_DN9_c0_g1
BP	GO:0019219	regulation of nucleobase-containing compound metabolic process	150	74	224	896	0.134321	0.734648	TRINITY_DN10065_c0_g1,TRINITY_DN1060_c2_g1,TRINITY_DN1138_c0_g1,TRINITY_DN1279_c1_g1,TRINITY_DN13176_c0_g1,TRINITY_DN13176_c0_g2,TRINITY_DN13323_c0_g1,TRINITY_DN138_c3_g2,TRINITY_DN13911_c0_g1,TRINITY_DN1397_c2_g1,TRINITY_DN14978_c0_g1,TRINITY_DN1509_c2_g1,TRINITY_DN1518_c0_g2,TRINITY_DN15796_c0_g1,TRINITY_DN16010_c0_g1,TRINITY_DN1635_c0_g3,TRINITY_DN1637_c1_g1,TRINITY_DN1660_c0_g1,TRINITY_DN1720…	TRINITY_DN1119_c0_g1,TRINITY_DN1207_c2_g1,TRINITY_DN1229_c0_g1,TRINITY_DN1308_c3_g1,TRINITY_DN1323_c0_g1,TRINITY_DN1331_c5_g1,TRINITY_DN134_c5_g1,TRINITY_DN1413_c0_g1,TRINITY_DN1441_c1_g1,TRINITY_DN146_c0_g2,TRINITY_DN1498_c0_g1,TRINITY_DN1509_c1_g1,TRINITY_DN1512_c1_g1,TRINITY_DN15402_c0_g1,TRINITY_DN1560_c7_g1,TRINITY_DN1633_c0_g1,TRINITY_DN1691_c0_g2,TRINITY_DN1691_c0_g3,TRINITY_DN172_c1_g1,TR…
MF	GO:0016614	oxidoreductase activity, acting on CH-OH group of donors	14	13	27	93	0.134576	0.686786	TRINITY_DN11541_c0_g1,TRINITY_DN13242_c0_g1,TRINITY_DN1705_c0_g1,TRINITY_DN19356_c0_g1,TRINITY_DN19621_c0_g1,TRINITY_DN19906_c0_g1,TRINITY_DN21823_c0_g1,TRINITY_DN24047_c0_g1,TRINITY_DN24102_c0_g1,TRINITY_DN5079_c0_g1,TRINITY_DN5131_c0_g1,TRINITY_DN5663_c0_g2,TRINITY_DN8285_c0_g1,TRINITY_DN9877_c2_g1	TRINITY_DN12014_c0_g2,TRINITY_DN1489_c1_g2,TRINITY_DN1549_c0_g2,TRINITY_DN1676_c1_g1,TRINITY_DN2094_c0_g1,TRINITY_DN2767_c0_g1,TRINITY_DN2895_c1_g1,TRINITY_DN357_c8_g2,TRINITY_DN4444_c0_g1,TRINITY_DN4468_c0_g1,TRINITY_DN6133_c0_g1,TRINITY_DN782_c0_g3,TRINITY_DN888_c0_g1
BP	GO:0006984	ER-nucleus signaling pathway	7	2	9	26	0.135177	0.734648	TRINITY_DN1060_c2_g1,TRINITY_DN17206_c0_g1,TRINITY_DN19842_c0_g1,TRINITY_DN20951_c0_g1,TRINITY_DN24757_c0_g1,TRINITY_DN2725_c1_g1,TRINITY_DN797_c0_g1	TRINITY_DN1633_c0_g1,TRINITY_DN1807_c1_g1
BP	GO:0015867	ATP transport	6	3	9	26	0.135177	0.734648	TRINITY_DN1172_c0_g1,TRINITY_DN1509_c2_g1,TRINITY_DN198_c1_g1,TRINITY_DN21899_c0_g1,TRINITY_DN319_c0_g1,TRINITY_DN4821_c0_g1	TRINITY_DN1938_c0_g1,TRINITY_DN3811_c0_g2,TRINITY_DN765_c0_g4
BP	GO:0036166	phenotypic switching	5	4	9	26	0.135177	0.734648	TRINITY_DN1836_c1_g1,TRINITY_DN19982_c0_g1,TRINITY_DN3514_c1_g1,TRINITY_DN425_c0_g2,TRINITY_DN4260_c0_g1	TRINITY_DN1560_c7_g1,TRINITY_DN237_c7_g1,TRINITY_DN4463_c0_g2,TRINITY_DN998_c3_g2
BP	GO:0006979	response to oxidative stress	36	18	54	200	0.135774	0.734648	TRINITY_DN11_c3_g6,TRINITY_DN12607_c0_g1,TRINITY_DN13911_c0_g1,TRINITY_DN1397_c2_g1,TRINITY_DN1446_c0_g2,TRINITY_DN15676_c0_g1,TRINITY_DN17103_c0_g1,TRINITY_DN18951_c0_g1,TRINITY_DN19090_c0_g1,TRINITY_DN19356_c0_g1,TRINITY_DN19608_c0_g1,TRINITY_DN19997_c0_g1,TRINITY_DN2013_c0_g2,TRINITY_DN2076_c1_g1,TRINITY_DN21896_c0_g1,TRINITY_DN22110_c0_g1,TRINITY_DN2213_c0_g1,TRINITY_DN2305_c0_g2,TRINITY_DN23…	TRINITY_DN106_c1_g1,TRINITY_DN1104_c0_g1,TRINITY_DN1108_c0_g1,TRINITY_DN1119_c0_g1,TRINITY_DN1489_c1_g2,TRINITY_DN1549_c0_g2,TRINITY_DN1560_c7_g1,TRINITY_DN2282_c0_g1,TRINITY_DN2668_c0_g1,TRINITY_DN3116_c0_g1,TRINITY_DN3286_c0_g3,TRINITY_DN3561_c0_g1,TRINITY_DN398_c0_g1,TRINITY_DN453_c0_g1,TRINITY_DN6133_c0_g1,TRINITY_DN754_c1_g1,TRINITY_DN891_c0_g1,TRINITY_DN970_c0_g4
MF	GO:0008170	N-methyltransferase activity	9	5	14	44	0.136167	0.686786	TRINITY_DN12241_c0_g1,TRINITY_DN1536_c2_g1,TRINITY_DN20326_c0_g1,TRINITY_DN20947_c0_g1,TRINITY_DN20995_c0_g1,TRINITY_DN391_c0_g4,TRINITY_DN5625_c2_g2,TRINITY_DN760_c0_g1,TRINITY_DN870_c0_g1	TRINITY_DN1230_c0_g1,TRINITY_DN15_c1_g2,TRINITY_DN1766_c0_g1,TRINITY_DN2280_c0_g1,TRINITY_DN579_c0_g2
BP	GO:0009725	response to hormone	5	2	7	19	0.136224	0.734648	TRINITY_DN13323_c0_g1,TRINITY_DN24960_c0_g1,TRINITY_DN4713_c0_g1,TRINITY_DN4713_c0_g3,TRINITY_DN6178_c0_g1	TRINITY_DN1560_c7_g1,TRINITY_DN1981_c1_g4
BP	GO:0019184	nonribosomal peptide biosynthetic process	5	2	7	19	0.136224	0.734648	TRINITY_DN10027_c0_g1,TRINITY_DN1215_c1_g2,TRINITY_DN12607_c0_g1,TRINITY_DN20883_c0_g1,TRINITY_DN4211_c0_g1	TRINITY_DN19943_c0_g1,TRINITY_DN2282_c0_g1
BP	GO:0051260	protein homooligomerization	4	3	7	19	0.136224	0.734648	TRINITY_DN15796_c0_g1,TRINITY_DN18086_c0_g1,TRINITY_DN4769_c0_g1,TRINITY_DN909_c1_g1	TRINITY_DN239_c0_g2,TRINITY_DN25670_c0_g1,TRINITY_DN4351_c0_g3
BP	GO:0071276	cellular response to cadmium ion	3	4	7	19	0.136224	0.734648	TRINITY_DN12607_c0_g1,TRINITY_DN19842_c0_g1,TRINITY_DN20883_c0_g1	TRINITY_DN1119_c0_g1,TRINITY_DN1807_c1_g1,TRINITY_DN754_c1_g1,TRINITY_DN884_c1_g1
BP	GO:0120113	cytoplasm to vacuole transport by the NVT pathway	7	0	7	19	0.136224	0.734648	TRINITY_DN11951_c0_g1,TRINITY_DN1929_c1_g1,TRINITY_DN3467_c0_g1,TRINITY_DN3492_c0_g1,TRINITY_DN7322_c0_g3,TRINITY_DN8402_c0_g3,TRINITY_DN9193_c0_g1	-
BP	GO:1902930	regulation of alcohol biosynthetic process	3	4	7	19	0.136224	0.734648	TRINITY_DN11949_c0_g1,TRINITY_DN7322_c0_g3,TRINITY_DN797_c0_g1	TRINITY_DN1119_c0_g1,TRINITY_DN1560_c7_g1,TRINITY_DN1633_c0_g1,TRINITY_DN1684_c0_g1
BP	GO:1903432	regulation of TORC1 signaling	7	0	7	19	0.136224	0.734648	TRINITY_DN1618_c0_g1,TRINITY_DN1787_c0_g1,TRINITY_DN3889_c1_g1,TRINITY_DN4270_c0_g1,TRINITY_DN604_c2_g2,TRINITY_DN680_c0_g2,TRINITY_DN731_c0_g1	-
BP	GO:0006865	amino acid transport	6	9	15	48	0.136552	0.734648	TRINITY_DN4074_c0_g1,TRINITY_DN4426_c0_g1,TRINITY_DN4687_c0_g1,TRINITY_DN5167_c0_g1,TRINITY_DN7075_c0_g1,TRINITY_DN7322_c0_g3	TRINITY_DN1254_c0_g1,TRINITY_DN1320_c0_g1,TRINITY_DN1756_c1_g1,TRINITY_DN1780_c0_g2,TRINITY_DN23023_c0_g1,TRINITY_DN24176_c0_g1,TRINITY_DN2752_c4_g1,TRINITY_DN499_c0_g1,TRINITY_DN5625_c0_g1
BP	GO:0051310	metaphase plate congression	11	1	12	37	0.138583	0.734648	TRINITY_DN117_c0_g1,TRINITY_DN2312_c0_g1,TRINITY_DN2640_c1_g1,TRINITY_DN3032_c0_g1,TRINITY_DN3040_c1_g1,TRINITY_DN3335_c0_g1,TRINITY_DN3369_c0_g1,TRINITY_DN3559_c0_g1,TRINITY_DN380_c0_g1,TRINITY_DN38_c0_g2,TRINITY_DN4173_c1_g1	TRINITY_DN1192_c0_g1
BP	GO:0000491	small nucleolar ribonucleoprotein complex assembly	2	2	4	9	0.138753	0.734648	TRINITY_DN4713_c0_g1,TRINITY_DN4713_c0_g3	TRINITY_DN1981_c1_g4,TRINITY_DN265_c0_g3
BP	GO:0001315	age-dependent response to reactive oxygen species	2	2	4	9	0.138753	0.734648	TRINITY_DN18951_c0_g1,TRINITY_DN5554_c0_g1	TRINITY_DN106_c1_g1,TRINITY_DN1119_c0_g1
BP	GO:0006572	tyrosine catabolic process	4	0	4	9	0.138753	0.734648	TRINITY_DN17254_c0_g1,TRINITY_DN19783_c0_g1,TRINITY_DN5375_c0_g1,TRINITY_DN5680_c0_g1	-
BP	GO:0009051	pentose-phosphate shunt, oxidative branch	2	2	4	9	0.138753	0.734648	TRINITY_DN5663_c0_g2,TRINITY_DN5663_c0_g3	TRINITY_DN1560_c7_g1,TRINITY_DN20021_c0_g1
BP	GO:0009755	hormone-mediated signaling pathway	3	1	4	9	0.138753	0.734648	TRINITY_DN13323_c0_g1,TRINITY_DN4713_c0_g1,TRINITY_DN4713_c0_g3	TRINITY_DN1981_c1_g4
BP	GO:0010571	positive regulation of nuclear cell cycle DNA replication	4	0	4	9	0.138753	0.734648	TRINITY_DN1999_c0_g2,TRINITY_DN22948_c0_g1,TRINITY_DN305_c8_g3,TRINITY_DN3365_c0_g1	-
[truncated: 6,733 more rows]
