# Supplementary material for: Metabolomics Combined with Physiology and Transcriptomics Reveal the Response of Samsoniella hepiali to Key Metabolic Pathways and Its Degradation Mechanism during Subculture
Source: Antioxidants (Basel). 2024 Jun 27;13(7):780. doi: 10.3390/antiox13070780 (PMC11274122; doi:10.3390/antiox13070780)
Supplement: Supplementary file 1 [file antioxidants-13-00780-s001.zip › Supplementary Files/Table S7.xlsx]

## Sheet: Sheet1
Table S7.GO term analysis of F1 vs F11 comparison group enrichment
Category	GO.ID	Term	Up	Down	DEG	Total	Pvalue	FDR	Up_Gene	Down_Gene
BP	GO:0022616	DNA strand elongation	23	3	26	35	6.23577e-09	3.38104e-05	TRINITY_DN1031_c0_g1,TRINITY_DN1270_c0_g1,TRINITY_DN1462_c1_g1,TRINITY_DN2069_c0_g1,TRINITY_DN20742_c0_g1,TRINITY_DN22978_c0_g1,TRINITY_DN2314_c0_g1,TRINITY_DN24115_c0_g1,TRINITY_DN249_c0_g1,TRINITY_DN2954_c1_g1,TRINITY_DN2954_c1_g2,TRINITY_DN2954_c1_g5,TRINITY_DN2954_c1_g6,TRINITY_DN3090_c1_g1,TRINITY_DN3172_c0_g2,TRINITY_DN3319_c0_g1,TRINITY_DN3367_c0_g1,TRINITY_DN3523_c0_g1,TRINITY_DN353_c0_g1…	TRINITY_DN165_c0_g1,TRINITY_DN20_c5_g1,TRINITY_DN3605_c0_g1
BP	GO:0006271	DNA strand elongation involved in DNA replication	21	3	24	32	1.77822e-08	4.82076e-05	TRINITY_DN1031_c0_g1,TRINITY_DN1462_c1_g1,TRINITY_DN2069_c0_g1,TRINITY_DN20742_c0_g1,TRINITY_DN22978_c0_g1,TRINITY_DN2314_c0_g1,TRINITY_DN24115_c0_g1,TRINITY_DN249_c0_g1,TRINITY_DN2954_c1_g1,TRINITY_DN2954_c1_g2,TRINITY_DN2954_c1_g5,TRINITY_DN2954_c1_g6,TRINITY_DN3090_c1_g1,TRINITY_DN3172_c0_g2,TRINITY_DN3319_c0_g1,TRINITY_DN3367_c0_g1,TRINITY_DN3523_c0_g1,TRINITY_DN353_c0_g1,TRINITY_DN4055_c0_g1…	TRINITY_DN165_c0_g1,TRINITY_DN20_c5_g1,TRINITY_DN3605_c0_g1
CC	GO:0030684	preribosome	28	83	111	266	8.32584e-08	7.55986e-05	TRINITY_DN15335_c0_g1,TRINITY_DN17160_c0_g1,TRINITY_DN18039_c0_g1,TRINITY_DN19290_c0_g1,TRINITY_DN19383_c0_g1,TRINITY_DN19966_c0_g1,TRINITY_DN20007_c0_g1,TRINITY_DN20054_c0_g1,TRINITY_DN20948_c0_g1,TRINITY_DN20950_c0_g1,TRINITY_DN21003_c0_g1,TRINITY_DN21846_c0_g1,TRINITY_DN21900_c0_g1,TRINITY_DN22103_c0_g1,TRINITY_DN22248_c0_g1,TRINITY_DN22415_c0_g1,TRINITY_DN23283_c0_g1,TRINITY_DN23489_c0_g1,TRI…	TRINITY_DN103_c1_g1,TRINITY_DN1060_c4_g1,TRINITY_DN1063_c0_g1,TRINITY_DN1077_c0_g1,TRINITY_DN120_c0_g1,TRINITY_DN1213_c0_g1,TRINITY_DN1269_c0_g1,TRINITY_DN1385_c0_g3,TRINITY_DN13_c0_g2,TRINITY_DN1436_c0_g2,TRINITY_DN143_c1_g1,TRINITY_DN144_c2_g1,TRINITY_DN150_c0_g1,TRINITY_DN1521_c0_g1,TRINITY_DN1552_c0_g1,TRINITY_DN1557_c0_g1,TRINITY_DN1570_c0_g1,TRINITY_DN1583_c6_g1,TRINITY_DN1604_c3_g4,TRINITY…
BP	GO:0006260	DNA replication	65	12	77	171	1.72699e-07	0.000312125	TRINITY_DN1031_c0_g1,TRINITY_DN10382_c0_g1,TRINITY_DN1235_c1_g1,TRINITY_DN1270_c0_g1,TRINITY_DN1281_c5_g1,TRINITY_DN138_c3_g2,TRINITY_DN1397_c2_g1,TRINITY_DN1462_c1_g1,TRINITY_DN1651_c0_g1,TRINITY_DN1742_c0_g1,TRINITY_DN1800_c0_g1,TRINITY_DN183_c0_g1,TRINITY_DN198_c1_g1,TRINITY_DN1999_c0_g2,TRINITY_DN2041_c0_g1,TRINITY_DN2045_c2_g1,TRINITY_DN2069_c0_g1,TRINITY_DN20742_c0_g1,TRINITY_DN20822_c0_g1,…	TRINITY_DN1173_c4_g1,TRINITY_DN165_c0_g1,TRINITY_DN197_c2_g1,TRINITY_DN20_c5_g1,TRINITY_DN231_c0_g1,TRINITY_DN2984_c3_g1,TRINITY_DN3605_c0_g1,TRINITY_DN527_c0_g2,TRINITY_DN538_c0_g2,TRINITY_DN608_c0_g1,TRINITY_DN706_c1_g1,TRINITY_DN927_c0_g1
MF	GO:0140097	catalytic activity, acting on DNA	52	11	63	133	2.55346e-07	0.000423874	TRINITY_DN1031_c0_g1,TRINITY_DN1094_c0_g1,TRINITY_DN1269_c1_g1,TRINITY_DN1270_c0_g1,TRINITY_DN1397_c2_g1,TRINITY_DN1462_c1_g1,TRINITY_DN1742_c0_g1,TRINITY_DN178_c0_g2,TRINITY_DN1880_c0_g1,TRINITY_DN2041_c0_g1,TRINITY_DN2069_c0_g1,TRINITY_DN20742_c0_g1,TRINITY_DN20822_c0_g1,TRINITY_DN21984_c0_g1,TRINITY_DN22092_c0_g1,TRINITY_DN2213_c0_g1,TRINITY_DN2236_c2_g1,TRINITY_DN2307_c1_g1,TRINITY_DN24115_c0…	TRINITY_DN1208_c0_g1,TRINITY_DN1229_c0_g1,TRINITY_DN165_c0_g1,TRINITY_DN1969_c0_g2,TRINITY_DN197_c2_g1,TRINITY_DN20_c5_g1,TRINITY_DN2984_c3_g1,TRINITY_DN3388_c0_g1,TRINITY_DN3605_c0_g1,TRINITY_DN719_c0_g1,TRINITY_DN840_c0_g1
BP	GO:0009060	aerobic respiration	28	23	51	101	3.00379e-07	0.000407164	TRINITY_DN13176_c0_g1,TRINITY_DN13176_c0_g2,TRINITY_DN13242_c0_g1,TRINITY_DN15360_c0_g1,TRINITY_DN18131_c0_g1,TRINITY_DN183_c0_g1,TRINITY_DN20046_c0_g1,TRINITY_DN20754_c0_g1,TRINITY_DN21006_c0_g1,TRINITY_DN21794_c1_g2,TRINITY_DN21816_c0_g1,TRINITY_DN21823_c0_g1,TRINITY_DN21862_c1_g1,TRINITY_DN21899_c0_g1,TRINITY_DN21920_c0_g1,TRINITY_DN21945_c0_g1,TRINITY_DN22200_c0_g1,TRINITY_DN23209_c0_g1,TRINI…	TRINITY_DN1004_c1_g4,TRINITY_DN1046_c0_g1,TRINITY_DN1207_c2_g1,TRINITY_DN1268_c0_g1,TRINITY_DN1365_c0_g1,TRINITY_DN1483_c0_g2,TRINITY_DN1613_c0_g1,TRINITY_DN1641_c1_g1,TRINITY_DN194_c1_g2,TRINITY_DN2300_c0_g1,TRINITY_DN2690_c0_g1,TRINITY_DN2846_c0_g1,TRINITY_DN287_c2_g1,TRINITY_DN3298_c1_g3,TRINITY_DN342_c0_g1,TRINITY_DN3811_c0_g2,TRINITY_DN529_c0_g1,TRINITY_DN609_c0_g1,TRINITY_DN752_c0_g1,TRINIT…
CC	GO:0030686	90S preribosome	14	47	61	128	3.89195e-07	0.000151103	TRINITY_DN15335_c0_g1,TRINITY_DN17160_c0_g1,TRINITY_DN19290_c0_g1,TRINITY_DN19383_c0_g1,TRINITY_DN20948_c0_g1,TRINITY_DN21003_c0_g1,TRINITY_DN22103_c0_g1,TRINITY_DN23283_c0_g1,TRINITY_DN23539_c0_g1,TRINITY_DN2430_c2_g1,TRINITY_DN24499_c0_g1,TRINITY_DN24583_c0_g1,TRINITY_DN25712_c0_g1,TRINITY_DN391_c0_g4	TRINITY_DN1060_c4_g1,TRINITY_DN1077_c0_g1,TRINITY_DN120_c0_g1,TRINITY_DN1213_c0_g1,TRINITY_DN1269_c0_g1,TRINITY_DN1436_c0_g2,TRINITY_DN150_c0_g1,TRINITY_DN1552_c0_g1,TRINITY_DN1583_c6_g1,TRINITY_DN1604_c3_g4,TRINITY_DN160_c0_g2,TRINITY_DN168_c0_g1,TRINITY_DN1725_c0_g1,TRINITY_DN187_c0_g1,TRINITY_DN21057_c0_g1,TRINITY_DN2174_c0_g1,TRINITY_DN227_c1_g1,TRINITY_DN2280_c0_g1,TRINITY_DN2309_c0_g1,TRINI…
BP	GO:0043570	maintenance of DNA repeat elements	17	1	18	23	3.93344e-07	0.000426543	TRINITY_DN1270_c0_g1,TRINITY_DN138_c3_g2,TRINITY_DN1462_c1_g1,TRINITY_DN1518_c0_g2,TRINITY_DN1986_c0_g1,TRINITY_DN21802_c0_g1,TRINITY_DN2236_c2_g1,TRINITY_DN231_c2_g1,TRINITY_DN249_c0_g1,TRINITY_DN2522_c0_g2,TRINITY_DN2810_c1_g1,TRINITY_DN3782_c0_g1,TRINITY_DN4038_c0_g1,TRINITY_DN4116_c0_g1,TRINITY_DN4578_c0_g1,TRINITY_DN7960_c2_g1,TRINITY_DN961_c0_g1	TRINITY_DN706_c1_g1
CC	GO:0000778	condensed nuclear chromosome kinetochore	26	4	30	49	5.00436e-07	0.000151103	TRINITY_DN117_c0_g1,TRINITY_DN14978_c0_g1,TRINITY_DN1560_c5_g1,TRINITY_DN2054_c0_g2,TRINITY_DN21830_c0_g1,TRINITY_DN2312_c0_g1,TRINITY_DN231_c2_g1,TRINITY_DN24076_c0_g1,TRINITY_DN244_c5_g1,TRINITY_DN256_c1_g1,TRINITY_DN258_c0_g2,TRINITY_DN2640_c1_g1,TRINITY_DN2799_c0_g1,TRINITY_DN3032_c0_g1,TRINITY_DN3040_c1_g1,TRINITY_DN3065_c0_g2,TRINITY_DN3084_c0_g1,TRINITY_DN3233_c1_g1,TRINITY_DN3260_c0_g3,TR…	TRINITY_DN1192_c0_g1,TRINITY_DN177_c0_g1,TRINITY_DN2679_c0_g1,TRINITY_DN927_c0_g1
CC	GO:0005730	nucleolus	38	89	127	324	6.65653e-07	0.000151103	TRINITY_DN1002_c1_g1,TRINITY_DN1094_c0_g1,TRINITY_DN1462_c1_g1,TRINITY_DN1516_c0_g1,TRINITY_DN1522_c4_g1,TRINITY_DN1536_c2_g1,TRINITY_DN1800_c0_g1,TRINITY_DN18244_c0_g1,TRINITY_DN19290_c0_g1,TRINITY_DN19383_c0_g1,TRINITY_DN19477_c0_g1,TRINITY_DN19966_c0_g1,TRINITY_DN20007_c0_g1,TRINITY_DN20742_c0_g1,TRINITY_DN20948_c0_g1,TRINITY_DN231_c2_g1,TRINITY_DN25589_c0_g1,TRINITY_DN256_c1_g1,TRINITY_DN2571…	TRINITY_DN1060_c4_g1,TRINITY_DN1077_c0_g1,TRINITY_DN120_c0_g1,TRINITY_DN1213_c0_g1,TRINITY_DN1269_c0_g1,TRINITY_DN1362_c0_g1,TRINITY_DN13_c0_g2,TRINITY_DN1417_c0_g3,TRINITY_DN1436_c0_g2,TRINITY_DN144_c0_g1,TRINITY_DN1552_c0_g1,TRINITY_DN1557_c0_g1,TRINITY_DN1570_c0_g1,TRINITY_DN1583_c6_g1,TRINITY_DN1604_c3_g4,TRINITY_DN160_c0_g2,TRINITY_DN1666_c0_g1,TRINITY_DN168_c0_g1,TRINITY_DN1849_c0_g1,TRINIT…
BP	GO:0016072	rRNA metabolic process	42	97	139	366	1.08054e-06	0.000935756	TRINITY_DN1002_c1_g1,TRINITY_DN1242_c0_g1,TRINITY_DN1516_c0_g1,TRINITY_DN1522_c4_g1,TRINITY_DN18244_c0_g1,TRINITY_DN18345_c0_g1,TRINITY_DN19277_c0_g1,TRINITY_DN19290_c0_g1,TRINITY_DN19383_c0_g1,TRINITY_DN19741_c0_g1,TRINITY_DN19842_c0_g1,TRINITY_DN19966_c0_g1,TRINITY_DN20007_c0_g1,TRINITY_DN20054_c0_g1,TRINITY_DN20758_c0_g1,TRINITY_DN20948_c0_g1,TRINITY_DN20950_c0_g1,TRINITY_DN21003_c0_g1,TRINITY…	TRINITY_DN1060_c4_g1,TRINITY_DN1063_c0_g1,TRINITY_DN1077_c0_g1,TRINITY_DN1166_c1_g1,TRINITY_DN120_c0_g1,TRINITY_DN1213_c0_g1,TRINITY_DN1269_c0_g1,TRINITY_DN1385_c0_g3,TRINITY_DN13_c0_g2,TRINITY_DN1417_c0_g3,TRINITY_DN1436_c0_g2,TRINITY_DN144_c0_g1,TRINITY_DN150_c0_g1,TRINITY_DN1552_c0_g1,TRINITY_DN1570_c0_g1,TRINITY_DN1583_c6_g1,TRINITY_DN1604_c3_g4,TRINITY_DN160_c0_g2,TRINITY_DN1666_c0_g1,TRINIT…
CC	GO:0000780	condensed nuclear chromosome, centromeric region	30	4	34	60	1.14374e-06	0.000207703	TRINITY_DN117_c0_g1,TRINITY_DN14978_c0_g1,TRINITY_DN1560_c5_g1,TRINITY_DN2022_c1_g1,TRINITY_DN2054_c0_g2,TRINITY_DN21830_c0_g1,TRINITY_DN2226_c1_g1,TRINITY_DN2312_c0_g1,TRINITY_DN231_c2_g1,TRINITY_DN24076_c0_g1,TRINITY_DN244_c5_g1,TRINITY_DN256_c1_g1,TRINITY_DN258_c0_g2,TRINITY_DN2640_c1_g1,TRINITY_DN2799_c0_g1,TRINITY_DN3032_c0_g1,TRINITY_DN3040_c1_g1,TRINITY_DN3065_c0_g2,TRINITY_DN3084_c0_g1,TR…	TRINITY_DN1192_c0_g1,TRINITY_DN177_c0_g1,TRINITY_DN2679_c0_g1,TRINITY_DN927_c0_g1
BP	GO:1902969	mitotic DNA replication	34	5	39	73	1.20809e-06	0.000935756	TRINITY_DN1031_c0_g1,TRINITY_DN1270_c0_g1,TRINITY_DN1462_c1_g1,TRINITY_DN1651_c0_g1,TRINITY_DN1999_c0_g2,TRINITY_DN20742_c0_g1,TRINITY_DN21984_c0_g1,TRINITY_DN2236_c2_g1,TRINITY_DN2307_c1_g1,TRINITY_DN2314_c0_g1,TRINITY_DN249_c0_g1,TRINITY_DN258_c0_g2,TRINITY_DN2954_c1_g1,TRINITY_DN2954_c1_g2,TRINITY_DN2954_c1_g5,TRINITY_DN2954_c1_g6,TRINITY_DN3090_c1_g1,TRINITY_DN3115_c1_g1,TRINITY_DN3172_c0_g2,…	TRINITY_DN1173_c4_g1,TRINITY_DN165_c0_g1,TRINITY_DN20_c5_g1,TRINITY_DN231_c0_g1,TRINITY_DN3605_c0_g1
BP	GO:0042254	ribosome biogenesis	55	123	178	494	1.86643e-06	0.00126497	TRINITY_DN1002_c1_g1,TRINITY_DN10838_c0_g1,TRINITY_DN11170_c0_g1,TRINITY_DN11194_c0_g1,TRINITY_DN1170_c0_g1,TRINITY_DN1516_c0_g1,TRINITY_DN1522_c4_g1,TRINITY_DN1536_c2_g1,TRINITY_DN15724_c0_g1,TRINITY_DN17160_c0_g1,TRINITY_DN17878_c0_g1,TRINITY_DN18244_c0_g1,TRINITY_DN18345_c0_g1,TRINITY_DN19277_c0_g1,TRINITY_DN19290_c0_g1,TRINITY_DN19383_c0_g1,TRINITY_DN19741_c0_g1,TRINITY_DN19966_c0_g1,TRINITY_…	TRINITY_DN0_c0_g1,TRINITY_DN1060_c4_g1,TRINITY_DN1063_c0_g1,TRINITY_DN1077_c0_g1,TRINITY_DN107_c0_g1,TRINITY_DN1166_c1_g1,TRINITY_DN120_c0_g1,TRINITY_DN1213_c0_g1,TRINITY_DN1269_c0_g1,TRINITY_DN1308_c1_g1,TRINITY_DN1362_c0_g1,TRINITY_DN1385_c0_g3,TRINITY_DN13_c0_g2,TRINITY_DN1417_c0_g3,TRINITY_DN1436_c0_g2,TRINITY_DN144_c0_g1,TRINITY_DN144_c2_g1,TRINITY_DN150_c0_g1,TRINITY_DN1521_c0_g1,TRINITY_DN…
BP	GO:0006261	DNA-dependent DNA replication	58	11	69	158	2.97058e-06	0.00178961	TRINITY_DN1031_c0_g1,TRINITY_DN10382_c0_g1,TRINITY_DN1235_c1_g1,TRINITY_DN1270_c0_g1,TRINITY_DN1281_c5_g1,TRINITY_DN138_c3_g2,TRINITY_DN1397_c2_g1,TRINITY_DN1462_c1_g1,TRINITY_DN1651_c0_g1,TRINITY_DN1742_c0_g1,TRINITY_DN1800_c0_g1,TRINITY_DN183_c0_g1,TRINITY_DN1999_c0_g2,TRINITY_DN2041_c0_g1,TRINITY_DN2045_c2_g1,TRINITY_DN2069_c0_g1,TRINITY_DN20742_c0_g1,TRINITY_DN2193_c0_g1,TRINITY_DN21984_c0_g1…	TRINITY_DN1173_c4_g1,TRINITY_DN165_c0_g1,TRINITY_DN20_c5_g1,TRINITY_DN231_c0_g1,TRINITY_DN2984_c3_g1,TRINITY_DN3605_c0_g1,TRINITY_DN527_c0_g2,TRINITY_DN538_c0_g2,TRINITY_DN608_c0_g1,TRINITY_DN706_c1_g1,TRINITY_DN927_c0_g1
CC	GO:0000777	condensed chromosome kinetochore	29	4	33	60	4.04174e-06	0.000524271	TRINITY_DN117_c0_g1,TRINITY_DN13_c0_g1,TRINITY_DN14978_c0_g1,TRINITY_DN1560_c5_g1,TRINITY_DN1817_c0_g1,TRINITY_DN19883_c0_g1,TRINITY_DN2054_c0_g2,TRINITY_DN21830_c0_g1,TRINITY_DN2312_c0_g1,TRINITY_DN231_c2_g1,TRINITY_DN24076_c0_g1,TRINITY_DN244_c5_g1,TRINITY_DN256_c1_g1,TRINITY_DN258_c0_g2,TRINITY_DN2640_c1_g1,TRINITY_DN2799_c0_g1,TRINITY_DN3032_c0_g1,TRINITY_DN3040_c1_g1,TRINITY_DN3065_c0_g2,TRI…	TRINITY_DN1192_c0_g1,TRINITY_DN177_c0_g1,TRINITY_DN2679_c0_g1,TRINITY_DN927_c0_g1
CC	GO:0032040	small-subunit processome	6	27	33	60	4.04174e-06	0.000524271	TRINITY_DN19290_c0_g1,TRINITY_DN19383_c0_g1,TRINITY_DN20007_c0_g1,TRINITY_DN20948_c0_g1,TRINITY_DN25712_c0_g1,TRINITY_DN391_c0_g4	TRINITY_DN120_c0_g1,TRINITY_DN1213_c0_g1,TRINITY_DN1269_c0_g1,TRINITY_DN13_c0_g2,TRINITY_DN1552_c0_g1,TRINITY_DN1570_c0_g1,TRINITY_DN160_c0_g2,TRINITY_DN1666_c0_g1,TRINITY_DN168_c0_g1,TRINITY_DN187_c0_g1,TRINITY_DN2262_c1_g2,TRINITY_DN227_c1_g1,TRINITY_DN2280_c0_g1,TRINITY_DN2402_c5_g1,TRINITY_DN2651_c0_g1,TRINITY_DN2882_c0_g1,TRINITY_DN3523_c0_g2,TRINITY_DN37_c0_g1,TRINITY_DN4395_c0_g1,TRINITY_D…
BP	GO:0045333	cellular respiration	33	31	64	145	4.40501e-06	0.0023884	TRINITY_DN13176_c0_g1,TRINITY_DN13176_c0_g2,TRINITY_DN13242_c0_g1,TRINITY_DN15360_c0_g1,TRINITY_DN18131_c0_g1,TRINITY_DN183_c0_g1,TRINITY_DN18951_c0_g1,TRINITY_DN20046_c0_g1,TRINITY_DN20754_c0_g1,TRINITY_DN21006_c0_g1,TRINITY_DN21166_c0_g1,TRINITY_DN21794_c1_g2,TRINITY_DN21816_c0_g1,TRINITY_DN21823_c0_g1,TRINITY_DN21862_c1_g1,TRINITY_DN21899_c0_g1,TRINITY_DN21920_c0_g1,TRINITY_DN21945_c0_g1,TRINI…	TRINITY_DN1003_c0_g1,TRINITY_DN1004_c1_g4,TRINITY_DN1046_c0_g1,TRINITY_DN1119_c0_g1,TRINITY_DN1154_c0_g1,TRINITY_DN1207_c2_g1,TRINITY_DN1268_c0_g1,TRINITY_DN1365_c0_g1,TRINITY_DN1483_c0_g2,TRINITY_DN1613_c0_g1,TRINITY_DN1641_c1_g1,TRINITY_DN1849_c0_g2,TRINITY_DN194_c1_g2,TRINITY_DN2115_c0_g2,TRINITY_DN2300_c0_g1,TRINITY_DN2622_c1_g1,TRINITY_DN2690_c0_g1,TRINITY_DN2846_c0_g1,TRINITY_DN287_c2_g1,TR…
CC	GO:0000779	condensed chromosome, centromeric region	33	4	37	71	5.86741e-06	0.000632337	TRINITY_DN117_c0_g1,TRINITY_DN13_c0_g1,TRINITY_DN14978_c0_g1,TRINITY_DN1560_c5_g1,TRINITY_DN1817_c0_g1,TRINITY_DN19883_c0_g1,TRINITY_DN2022_c1_g1,TRINITY_DN2054_c0_g2,TRINITY_DN21830_c0_g1,TRINITY_DN2226_c1_g1,TRINITY_DN2312_c0_g1,TRINITY_DN231_c2_g1,TRINITY_DN24076_c0_g1,TRINITY_DN244_c5_g1,TRINITY_DN256_c1_g1,TRINITY_DN258_c0_g2,TRINITY_DN2640_c1_g1,TRINITY_DN2799_c0_g1,TRINITY_DN3032_c0_g1,TRI…	TRINITY_DN1192_c0_g1,TRINITY_DN177_c0_g1,TRINITY_DN2679_c0_g1,TRINITY_DN927_c0_g1
CC	GO:0043596	nuclear replication fork	33	7	40	79	6.26766e-06	0.000632337	TRINITY_DN1031_c0_g1,TRINITY_DN138_c3_g2,TRINITY_DN1462_c1_g1,TRINITY_DN1651_c0_g1,TRINITY_DN2045_c2_g1,TRINITY_DN20742_c0_g1,TRINITY_DN20758_c0_g1,TRINITY_DN20822_c0_g1,TRINITY_DN21984_c0_g1,TRINITY_DN2220_c0_g1,TRINITY_DN22978_c0_g1,TRINITY_DN2307_c1_g1,TRINITY_DN249_c0_g1,TRINITY_DN2522_c0_g2,TRINITY_DN2954_c1_g1,TRINITY_DN2954_c1_g2,TRINITY_DN2954_c1_g5,TRINITY_DN2954_c1_g6,TRINITY_DN3090_c1_…	TRINITY_DN165_c0_g1,TRINITY_DN1691_c0_g2,TRINITY_DN1691_c0_g3,TRINITY_DN197_c2_g1,TRINITY_DN20_c5_g1,TRINITY_DN3605_c0_g1,TRINITY_DN706_c1_g1
CC	GO:0005657	replication fork	34	7	41	83	1.05693e-05	0.000959693	TRINITY_DN1031_c0_g1,TRINITY_DN138_c3_g2,TRINITY_DN1462_c1_g1,TRINITY_DN1651_c0_g1,TRINITY_DN2045_c2_g1,TRINITY_DN20742_c0_g1,TRINITY_DN20758_c0_g1,TRINITY_DN20822_c0_g1,TRINITY_DN21984_c0_g1,TRINITY_DN2220_c0_g1,TRINITY_DN22978_c0_g1,TRINITY_DN2307_c1_g1,TRINITY_DN249_c0_g1,TRINITY_DN2522_c0_g2,TRINITY_DN2954_c1_g1,TRINITY_DN2954_c1_g2,TRINITY_DN2954_c1_g5,TRINITY_DN2954_c1_g6,TRINITY_DN3090_c1_…	TRINITY_DN165_c0_g1,TRINITY_DN1691_c0_g2,TRINITY_DN1691_c0_g3,TRINITY_DN197_c2_g1,TRINITY_DN20_c5_g1,TRINITY_DN3605_c0_g1,TRINITY_DN706_c1_g1
BP	GO:0044237	cellular metabolic process	689	512	1201	4240	1.23176e-05	0.00607148	TRINITY_DN10027_c0_g1,TRINITY_DN1002_c1_g1,TRINITY_DN1004_c0_g1,TRINITY_DN10065_c0_g1,TRINITY_DN1026_c0_g1,TRINITY_DN1031_c0_g1,TRINITY_DN10382_c0_g1,TRINITY_DN1045_c1_g1,TRINITY_DN1045_c1_g2,TRINITY_DN1046_c1_g1,TRINITY_DN1053_c0_g1,TRINITY_DN1060_c2_g1,TRINITY_DN1074_c3_g1,TRINITY_DN10838_c0_g1,TRINITY_DN10885_c1_g1,TRINITY_DN1094_c0_g1,TRINITY_DN10955_c0_g1,TRINITY_DN1099_c0_g1,TRINITY_DN1106_…	TRINITY_DN1003_c0_g1,TRINITY_DN1004_c1_g4,TRINITY_DN1018_c0_g1,TRINITY_DN1032_c1_g1,TRINITY_DN1032_c5_g1,TRINITY_DN103_c1_g1,TRINITY_DN1046_c0_g1,TRINITY_DN1047_c0_g1,TRINITY_DN1060_c1_g1,TRINITY_DN1060_c4_g1,TRINITY_DN1063_c0_g1,TRINITY_DN106_c1_g1,TRINITY_DN1074_c0_g1,TRINITY_DN1077_c0_g1,TRINITY_DN107_c0_g1,TRINITY_DN1102_c0_g2,TRINITY_DN1103_c0_g2,TRINITY_DN1105_c0_g1,TRINITY_DN1115_c0_g1,TRI…
MF	GO:0008094	DNA-dependent ATPase activity	38	3	41	84	1.2896e-05	0.0107037	TRINITY_DN1094_c0_g1,TRINITY_DN1269_c1_g1,TRINITY_DN1367_c0_g1,TRINITY_DN1986_c0_g1,TRINITY_DN2022_c1_g1,TRINITY_DN2041_c0_g1,TRINITY_DN20742_c0_g1,TRINITY_DN21984_c0_g1,TRINITY_DN22092_c0_g1,TRINITY_DN2226_c1_g1,TRINITY_DN2236_c2_g1,TRINITY_DN2307_c1_g1,TRINITY_DN2314_c0_g1,TRINITY_DN24115_c0_g1,TRINITY_DN2438_c0_g1,TRINITY_DN25223_c1_g1,TRINITY_DN256_c1_g1,TRINITY_DN258_c0_g2,TRINITY_DN2810_c1_…	TRINITY_DN165_c0_g1,TRINITY_DN3388_c0_g1,TRINITY_DN719_c0_g1
BP	GO:0035822	gene conversion	10	0	10	11	1.60576e-05	0.00703452	TRINITY_DN1270_c0_g1,TRINITY_DN138_c3_g2,TRINITY_DN1462_c1_g1,TRINITY_DN2522_c0_g2,TRINITY_DN2810_c1_g1,TRINITY_DN3523_c0_g1,TRINITY_DN353_c0_g1,TRINITY_DN570_c0_g1,TRINITY_DN90_c6_g1,TRINITY_DN961_c0_g1	-
BP	GO:0071704	organic substance metabolic process	677	517	1194	4217	1.75365e-05	0.00703452	TRINITY_DN10027_c0_g1,TRINITY_DN1002_c1_g1,TRINITY_DN1004_c0_g1,TRINITY_DN10065_c0_g1,TRINITY_DN1026_c0_g1,TRINITY_DN1031_c0_g1,TRINITY_DN10382_c0_g1,TRINITY_DN1045_c1_g1,TRINITY_DN1045_c1_g2,TRINITY_DN1046_c1_g1,TRINITY_DN1053_c0_g1,TRINITY_DN1060_c2_g1,TRINITY_DN1074_c3_g1,TRINITY_DN10838_c0_g1,TRINITY_DN10885_c0_g1,TRINITY_DN10885_c1_g1,TRINITY_DN1094_c0_g1,TRINITY_DN10955_c0_g1,TRINITY_DN1099…	TRINITY_DN1003_c0_g1,TRINITY_DN1004_c1_g4,TRINITY_DN1018_c0_g1,TRINITY_DN1032_c1_g1,TRINITY_DN1032_c5_g1,TRINITY_DN103_c1_g1,TRINITY_DN1046_c0_g1,TRINITY_DN1047_c0_g1,TRINITY_DN1060_c1_g1,TRINITY_DN1060_c4_g1,TRINITY_DN1063_c0_g1,TRINITY_DN106_c1_g1,TRINITY_DN1074_c0_g1,TRINITY_DN1077_c0_g1,TRINITY_DN107_c0_g1,TRINITY_DN1103_c0_g2,TRINITY_DN1105_c0_g1,TRINITY_DN1115_c0_g1,TRINITY_DN1119_c0_g1,TRI…
BP	GO:0044786	cell cycle DNA replication	39	6	45	96	1.84747e-05	0.00703452	TRINITY_DN1031_c0_g1,TRINITY_DN1270_c0_g1,TRINITY_DN1281_c5_g1,TRINITY_DN138_c3_g2,TRINITY_DN1462_c1_g1,TRINITY_DN1651_c0_g1,TRINITY_DN183_c0_g1,TRINITY_DN1999_c0_g2,TRINITY_DN20742_c0_g1,TRINITY_DN21984_c0_g1,TRINITY_DN2236_c2_g1,TRINITY_DN22948_c0_g1,TRINITY_DN2307_c1_g1,TRINITY_DN2314_c0_g1,TRINITY_DN249_c0_g1,TRINITY_DN258_c0_g2,TRINITY_DN2954_c1_g1,TRINITY_DN2954_c1_g2,TRINITY_DN2954_c1_g5,T…	TRINITY_DN1173_c4_g1,TRINITY_DN165_c0_g1,TRINITY_DN20_c5_g1,TRINITY_DN231_c0_g1,TRINITY_DN3605_c0_g1,TRINITY_DN608_c0_g1
BP	GO:0006364	rRNA processing	30	92	122	329	1.9461e-05	0.00703452	TRINITY_DN1516_c0_g1,TRINITY_DN1522_c4_g1,TRINITY_DN18244_c0_g1,TRINITY_DN18345_c0_g1,TRINITY_DN19277_c0_g1,TRINITY_DN19290_c0_g1,TRINITY_DN19383_c0_g1,TRINITY_DN19741_c0_g1,TRINITY_DN19966_c0_g1,TRINITY_DN20007_c0_g1,TRINITY_DN20054_c0_g1,TRINITY_DN20948_c0_g1,TRINITY_DN20950_c0_g1,TRINITY_DN21003_c0_g1,TRINITY_DN21201_c0_g1,TRINITY_DN22103_c0_g1,TRINITY_DN22415_c0_g1,TRINITY_DN23283_c0_g1,TRINI…	TRINITY_DN1060_c4_g1,TRINITY_DN1063_c0_g1,TRINITY_DN1077_c0_g1,TRINITY_DN1166_c1_g1,TRINITY_DN120_c0_g1,TRINITY_DN1213_c0_g1,TRINITY_DN1269_c0_g1,TRINITY_DN1385_c0_g3,TRINITY_DN13_c0_g2,TRINITY_DN1417_c0_g3,TRINITY_DN1436_c0_g2,TRINITY_DN144_c0_g1,TRINITY_DN150_c0_g1,TRINITY_DN1552_c0_g1,TRINITY_DN1570_c0_g1,TRINITY_DN1583_c6_g1,TRINITY_DN1604_c3_g4,TRINITY_DN160_c0_g2,TRINITY_DN1666_c0_g1,TRINIT…
CC	GO:0031974	membrane-enclosed lumen	245	199	444	1421	2.61774e-05	0.00198076	TRINITY_DN1002_c1_g1,TRINITY_DN10065_c0_g1,TRINITY_DN1031_c0_g1,TRINITY_DN10382_c0_g1,TRINITY_DN1045_c1_g2,TRINITY_DN1046_c1_g1,TRINITY_DN1053_c0_g1,TRINITY_DN1094_c0_g1,TRINITY_DN11167_c0_g2,TRINITY_DN11249_c0_g2,TRINITY_DN1157_c0_g2,TRINITY_DN1168_c0_g2,TRINITY_DN117_c0_g1,TRINITY_DN11943_c0_g1,TRINITY_DN11951_c0_g1,TRINITY_DN11994_c0_g1,TRINITY_DN123_c0_g1,TRINITY_DN13234_c0_g2,TRINITY_DN13242…	TRINITY_DN1003_c0_g1,TRINITY_DN1004_c1_g4,TRINITY_DN1060_c4_g1,TRINITY_DN106_c1_g1,TRINITY_DN1077_c0_g1,TRINITY_DN1115_c0_g1,TRINITY_DN1119_c0_g1,TRINITY_DN1134_c1_g1,TRINITY_DN1135_c0_g1,TRINITY_DN1154_c0_g1,TRINITY_DN1192_c0_g1,TRINITY_DN120_c0_g1,TRINITY_DN1213_c0_g1,TRINITY_DN1269_c0_g1,TRINITY_DN1308_c1_g1,TRINITY_DN1314_c0_g1,TRINITY_DN1362_c0_g1,TRINITY_DN1365_c0_g1,TRINITY_DN13_c0_g2,TRIN…
CC	GO:0043233	organelle lumen	245	199	444	1421	2.61774e-05	0.00198076	TRINITY_DN1002_c1_g1,TRINITY_DN10065_c0_g1,TRINITY_DN1031_c0_g1,TRINITY_DN10382_c0_g1,TRINITY_DN1045_c1_g2,TRINITY_DN1046_c1_g1,TRINITY_DN1053_c0_g1,TRINITY_DN1094_c0_g1,TRINITY_DN11167_c0_g2,TRINITY_DN11249_c0_g2,TRINITY_DN1157_c0_g2,TRINITY_DN1168_c0_g2,TRINITY_DN117_c0_g1,TRINITY_DN11943_c0_g1,TRINITY_DN11951_c0_g1,TRINITY_DN11994_c0_g1,TRINITY_DN123_c0_g1,TRINITY_DN13234_c0_g2,TRINITY_DN13242…	TRINITY_DN1003_c0_g1,TRINITY_DN1004_c1_g4,TRINITY_DN1060_c4_g1,TRINITY_DN106_c1_g1,TRINITY_DN1077_c0_g1,TRINITY_DN1115_c0_g1,TRINITY_DN1119_c0_g1,TRINITY_DN1134_c1_g1,TRINITY_DN1135_c0_g1,TRINITY_DN1154_c0_g1,TRINITY_DN1192_c0_g1,TRINITY_DN120_c0_g1,TRINITY_DN1213_c0_g1,TRINITY_DN1269_c0_g1,TRINITY_DN1308_c1_g1,TRINITY_DN1314_c0_g1,TRINITY_DN1362_c0_g1,TRINITY_DN1365_c0_g1,TRINITY_DN13_c0_g2,TRIN…
BP	GO:0006631	fatty acid metabolic process	33	19	52	117	2.73701e-05	0.00927503	TRINITY_DN10885_c1_g1,TRINITY_DN11983_c0_g1,TRINITY_DN13176_c0_g1,TRINITY_DN13176_c0_g2,TRINITY_DN17269_c0_g1,TRINITY_DN183_c0_g1,TRINITY_DN1871_c0_g2,TRINITY_DN18738_c0_g2,TRINITY_DN1945_c0_g1,TRINITY_DN19621_c0_g1,TRINITY_DN19989_c0_g1,TRINITY_DN21269_c0_g1,TRINITY_DN21823_c0_g1,TRINITY_DN21858_c0_g1,TRINITY_DN24143_c0_g1,TRINITY_DN25212_c0_g1,TRINITY_DN25239_c0_g1,TRINITY_DN25598_c0_g1,TRINITY…	TRINITY_DN1207_c2_g1,TRINITY_DN128_c10_g3,TRINITY_DN1413_c0_g1,TRINITY_DN1596_c0_g1,TRINITY_DN1938_c0_g1,TRINITY_DN193_c2_g4,TRINITY_DN209_c3_g1,TRINITY_DN2115_c0_g2,TRINITY_DN21889_c0_g1,TRINITY_DN22_c0_g1,TRINITY_DN230_c9_g1,TRINITY_DN24_c0_g1,TRINITY_DN342_c2_g1,TRINITY_DN383_c0_g1,TRINITY_DN49_c2_g1,TRINITY_DN551_c0_g2,TRINITY_DN888_c0_g1,TRINITY_DN955_c0_g1,TRINITY_DN998_c3_g2
MF	GO:0000217	DNA secondary structure binding	14	0	14	19	2.75558e-05	0.0152475	TRINITY_DN1094_c0_g1,TRINITY_DN138_c3_g2,TRINITY_DN1986_c0_g1,TRINITY_DN2022_c1_g1,TRINITY_DN22092_c0_g1,TRINITY_DN2226_c1_g1,TRINITY_DN2522_c0_g2,TRINITY_DN256_c1_g1,TRINITY_DN2810_c1_g1,TRINITY_DN3091_c1_g1,TRINITY_DN3782_c0_g1,TRINITY_DN4304_c0_g1,TRINITY_DN4578_c0_g1,TRINITY_DN991_c0_g2	-
BP	GO:0033260	nuclear DNA replication	39	5	44	95	3.30762e-05	0.0105494	TRINITY_DN1031_c0_g1,TRINITY_DN1270_c0_g1,TRINITY_DN1281_c5_g1,TRINITY_DN138_c3_g2,TRINITY_DN1462_c1_g1,TRINITY_DN1651_c0_g1,TRINITY_DN183_c0_g1,TRINITY_DN1999_c0_g2,TRINITY_DN20742_c0_g1,TRINITY_DN21984_c0_g1,TRINITY_DN2236_c2_g1,TRINITY_DN22948_c0_g1,TRINITY_DN2307_c1_g1,TRINITY_DN2314_c0_g1,TRINITY_DN249_c0_g1,TRINITY_DN258_c0_g2,TRINITY_DN2954_c1_g1,TRINITY_DN2954_c1_g2,TRINITY_DN2954_c1_g5,T…	TRINITY_DN1173_c4_g1,TRINITY_DN165_c0_g1,TRINITY_DN20_c5_g1,TRINITY_DN231_c0_g1,TRINITY_DN3605_c0_g1
CC	GO:0000794	condensed nuclear chromosome	39	4	43	92	3.68215e-05	0.00252241	TRINITY_DN1045_c1_g2,TRINITY_DN117_c0_g1,TRINITY_DN14978_c0_g1,TRINITY_DN1560_c5_g1,TRINITY_DN2022_c1_g1,TRINITY_DN2054_c0_g2,TRINITY_DN21830_c0_g1,TRINITY_DN2226_c1_g1,TRINITY_DN2236_c2_g1,TRINITY_DN2312_c0_g1,TRINITY_DN231_c2_g1,TRINITY_DN24076_c0_g1,TRINITY_DN24115_c0_g1,TRINITY_DN244_c5_g1,TRINITY_DN25223_c1_g1,TRINITY_DN256_c1_g1,TRINITY_DN258_c0_g2,TRINITY_DN2640_c1_g1,TRINITY_DN2799_c0_g1,…	TRINITY_DN1192_c0_g1,TRINITY_DN177_c0_g1,TRINITY_DN2679_c0_g1,TRINITY_DN927_c0_g1
BP	GO:0009062	fatty acid catabolic process	12	9	21	35	3.69021e-05	0.0111157	TRINITY_DN13176_c0_g1,TRINITY_DN13176_c0_g2,TRINITY_DN18738_c0_g2,TRINITY_DN21269_c0_g1,TRINITY_DN21823_c0_g1,TRINITY_DN24143_c0_g1,TRINITY_DN25239_c0_g1,TRINITY_DN3208_c0_g1,TRINITY_DN5605_c1_g1,TRINITY_DN5871_c0_g1,TRINITY_DN5871_c0_g2,TRINITY_DN69_c0_g2	TRINITY_DN1207_c2_g1,TRINITY_DN1596_c0_g1,TRINITY_DN1938_c0_g1,TRINITY_DN193_c2_g4,TRINITY_DN2115_c0_g2,TRINITY_DN230_c9_g1,TRINITY_DN383_c0_g1,TRINITY_DN888_c0_g1,TRINITY_DN955_c0_g1
CC	GO:0000793	condensed chromosome	46	4	50	112	4.08615e-05	0.00252241	TRINITY_DN1045_c1_g2,TRINITY_DN117_c0_g1,TRINITY_DN1388_c0_g2,TRINITY_DN13_c0_g1,TRINITY_DN14978_c0_g1,TRINITY_DN1560_c5_g1,TRINITY_DN1817_c0_g1,TRINITY_DN19883_c0_g1,TRINITY_DN2022_c1_g1,TRINITY_DN2054_c0_g2,TRINITY_DN21830_c0_g1,TRINITY_DN2226_c1_g1,TRINITY_DN2236_c2_g1,TRINITY_DN2312_c0_g1,TRINITY_DN231_c2_g1,TRINITY_DN24076_c0_g1,TRINITY_DN24115_c0_g1,TRINITY_DN244_c5_g1,TRINITY_DN25223_c1_g1…	TRINITY_DN1192_c0_g1,TRINITY_DN177_c0_g1,TRINITY_DN2679_c0_g1,TRINITY_DN927_c0_g1
CC	GO:0070013	intracellular organelle lumen	241	199	440	1413	4.30524e-05	0.00252241	TRINITY_DN1002_c1_g1,TRINITY_DN10065_c0_g1,TRINITY_DN1031_c0_g1,TRINITY_DN10382_c0_g1,TRINITY_DN1045_c1_g2,TRINITY_DN1046_c1_g1,TRINITY_DN1053_c0_g1,TRINITY_DN1094_c0_g1,TRINITY_DN11167_c0_g2,TRINITY_DN11249_c0_g2,TRINITY_DN1157_c0_g2,TRINITY_DN1168_c0_g2,TRINITY_DN117_c0_g1,TRINITY_DN11943_c0_g1,TRINITY_DN11951_c0_g1,TRINITY_DN11994_c0_g1,TRINITY_DN123_c0_g1,TRINITY_DN13234_c0_g2,TRINITY_DN13242…	TRINITY_DN1003_c0_g1,TRINITY_DN1004_c1_g4,TRINITY_DN1060_c4_g1,TRINITY_DN106_c1_g1,TRINITY_DN1077_c0_g1,TRINITY_DN1115_c0_g1,TRINITY_DN1119_c0_g1,TRINITY_DN1134_c1_g1,TRINITY_DN1135_c0_g1,TRINITY_DN1154_c0_g1,TRINITY_DN1192_c0_g1,TRINITY_DN120_c0_g1,TRINITY_DN1213_c0_g1,TRINITY_DN1269_c0_g1,TRINITY_DN1308_c1_g1,TRINITY_DN1314_c0_g1,TRINITY_DN1362_c0_g1,TRINITY_DN1365_c0_g1,TRINITY_DN13_c0_g2,TRIN…
BP	GO:0042274	ribosomal small subunit biogenesis	20	58	78	196	4.34004e-05	0.0121079	TRINITY_DN17878_c0_g1,TRINITY_DN18244_c0_g1,TRINITY_DN18345_c0_g1,TRINITY_DN19290_c0_g1,TRINITY_DN19383_c0_g1,TRINITY_DN19966_c0_g1,TRINITY_DN20948_c0_g1,TRINITY_DN21003_c0_g1,TRINITY_DN21201_c0_g1,TRINITY_DN22103_c0_g1,TRINITY_DN22696_c0_g1,TRINITY_DN23283_c0_g1,TRINITY_DN23539_c0_g1,TRINITY_DN24208_c0_g1,TRINITY_DN2430_c2_g1,TRINITY_DN24499_c0_g1,TRINITY_DN24757_c0_g1,TRINITY_DN24767_c0_g1,TRIN…	TRINITY_DN0_c0_g1,TRINITY_DN1060_c4_g1,TRINITY_DN1077_c0_g1,TRINITY_DN120_c0_g1,TRINITY_DN1213_c0_g1,TRINITY_DN1269_c0_g1,TRINITY_DN13_c0_g2,TRINITY_DN1436_c0_g2,TRINITY_DN150_c0_g1,TRINITY_DN1552_c0_g1,TRINITY_DN1570_c0_g1,TRINITY_DN1583_c6_g1,TRINITY_DN1604_c3_g4,TRINITY_DN160_c0_g2,TRINITY_DN161_c0_g1,TRINITY_DN1621_c1_g1,TRINITY_DN1666_c0_g1,TRINITY_DN168_c0_g1,TRINITY_DN1725_c0_g1,TRINITY_DN…
CC	GO:0035861	site of double-strand break	25	2	27	50	4.72257e-05	0.00252241	TRINITY_DN1094_c0_g1,TRINITY_DN1270_c0_g1,TRINITY_DN1462_c1_g1,TRINITY_DN1651_c0_g1,TRINITY_DN1800_c0_g1,TRINITY_DN2041_c0_g1,TRINITY_DN22092_c0_g1,TRINITY_DN2222_c0_g1,TRINITY_DN2236_c2_g1,TRINITY_DN22978_c0_g1,TRINITY_DN258_c0_g2,TRINITY_DN2810_c1_g1,TRINITY_DN2847_c0_g1,TRINITY_DN3091_c1_g1,TRINITY_DN3115_c1_g1,TRINITY_DN353_c0_g1,TRINITY_DN3679_c0_g1,TRINITY_DN4038_c0_g1,TRINITY_DN4467_c0_g1,…	TRINITY_DN197_c2_g1,TRINITY_DN527_c0_g2
CC	GO:0090734	site of DNA damage	25	2	27	50	4.72257e-05	0.00252241	TRINITY_DN1094_c0_g1,TRINITY_DN1270_c0_g1,TRINITY_DN1462_c1_g1,TRINITY_DN1651_c0_g1,TRINITY_DN1800_c0_g1,TRINITY_DN2041_c0_g1,TRINITY_DN22092_c0_g1,TRINITY_DN2222_c0_g1,TRINITY_DN2236_c2_g1,TRINITY_DN22978_c0_g1,TRINITY_DN258_c0_g2,TRINITY_DN2810_c1_g1,TRINITY_DN2847_c0_g1,TRINITY_DN3091_c1_g1,TRINITY_DN3115_c1_g1,TRINITY_DN353_c0_g1,TRINITY_DN3679_c0_g1,TRINITY_DN4038_c0_g1,TRINITY_DN4467_c0_g1,…	TRINITY_DN197_c2_g1,TRINITY_DN527_c0_g2
BP	GO:0022904	respiratory electron transport chain	17	17	34	69	5.45848e-05	0.0121079	TRINITY_DN18131_c0_g1,TRINITY_DN21006_c0_g1,TRINITY_DN21166_c0_g1,TRINITY_DN21794_c1_g2,TRINITY_DN21862_c1_g1,TRINITY_DN21920_c0_g1,TRINITY_DN22200_c0_g1,TRINITY_DN23209_c0_g1,TRINITY_DN23438_c0_g1,TRINITY_DN24686_c0_g1,TRINITY_DN25239_c0_g1,TRINITY_DN25246_c0_g1,TRINITY_DN25320_c0_g1,TRINITY_DN25601_c0_g1,TRINITY_DN4547_c0_g1,TRINITY_DN5167_c0_g1,TRINITY_DN7263_c0_g2	TRINITY_DN1003_c0_g1,TRINITY_DN1046_c0_g1,TRINITY_DN1154_c0_g1,TRINITY_DN1268_c0_g1,TRINITY_DN1613_c0_g1,TRINITY_DN1641_c1_g1,TRINITY_DN1849_c0_g2,TRINITY_DN194_c1_g2,TRINITY_DN2115_c0_g2,TRINITY_DN2622_c1_g1,TRINITY_DN287_c2_g1,TRINITY_DN3298_c1_g3,TRINITY_DN342_c0_g1,TRINITY_DN529_c0_g1,TRINITY_DN5625_c0_g1,TRINITY_DN609_c0_g1,TRINITY_DN9_c0_g1
BP	GO:1902296	DNA strand elongation involved in cell cycle DNA replication	7	2	9	10	5.47046e-05	0.0121079	TRINITY_DN1031_c0_g1,TRINITY_DN3090_c1_g1,TRINITY_DN3319_c0_g1,TRINITY_DN3367_c0_g1,TRINITY_DN3523_c0_g1,TRINITY_DN4055_c0_g1,TRINITY_DN909_c2_g1	TRINITY_DN165_c0_g1,TRINITY_DN3605_c0_g1
BP	GO:1902319	DNA strand elongation involved in nuclear cell cycle DNA replication	7	2	9	10	5.47046e-05	0.0121079	TRINITY_DN1031_c0_g1,TRINITY_DN3090_c1_g1,TRINITY_DN3319_c0_g1,TRINITY_DN3367_c0_g1,TRINITY_DN3523_c0_g1,TRINITY_DN4055_c0_g1,TRINITY_DN909_c2_g1	TRINITY_DN165_c0_g1,TRINITY_DN3605_c0_g1
BP	GO:1902983	DNA strand elongation involved in mitotic DNA replication	7	2	9	10	5.47046e-05	0.0121079	TRINITY_DN1031_c0_g1,TRINITY_DN3090_c1_g1,TRINITY_DN3319_c0_g1,TRINITY_DN3367_c0_g1,TRINITY_DN3523_c0_g1,TRINITY_DN4055_c0_g1,TRINITY_DN909_c2_g1	TRINITY_DN165_c0_g1,TRINITY_DN3605_c0_g1
BP	GO:0061982	meiosis I cell cycle process	51	9	60	143	5.60652e-05	0.0121079	TRINITY_DN1045_c1_g2,TRINITY_DN117_c0_g1,TRINITY_DN1270_c0_g1,TRINITY_DN1287_c0_g1,TRINITY_DN1367_c0_g1,TRINITY_DN15338_c1_g1,TRINITY_DN1560_c5_g1,TRINITY_DN1742_c0_g1,TRINITY_DN183_c0_g1,TRINITY_DN1999_c0_g2,TRINITY_DN2236_c2_g1,TRINITY_DN2312_c0_g1,TRINITY_DN231_c2_g1,TRINITY_DN237_c8_g1,TRINITY_DN24076_c0_g1,TRINITY_DN24088_c0_g1,TRINITY_DN24098_c0_g1,TRINITY_DN24115_c0_g1,TRINITY_DN2438_c0_g1…	TRINITY_DN1192_c0_g1,TRINITY_DN1498_c0_g1,TRINITY_DN230_c8_g1,TRINITY_DN231_c0_g1,TRINITY_DN2679_c0_g1,TRINITY_DN2984_c3_g1,TRINITY_DN3379_c0_g1,TRINITY_DN4554_c0_g1,TRINITY_DN891_c0_g1
BP	GO:0044238	primary metabolic process	653	492	1145	4042	5.78985e-05	0.0121079	TRINITY_DN1002_c1_g1,TRINITY_DN1004_c0_g1,TRINITY_DN10065_c0_g1,TRINITY_DN1026_c0_g1,TRINITY_DN1031_c0_g1,TRINITY_DN10382_c0_g1,TRINITY_DN1045_c1_g1,TRINITY_DN1045_c1_g2,TRINITY_DN1046_c1_g1,TRINITY_DN1053_c0_g1,TRINITY_DN1060_c2_g1,TRINITY_DN1074_c3_g1,TRINITY_DN10838_c0_g1,TRINITY_DN10885_c0_g1,TRINITY_DN10885_c1_g1,TRINITY_DN1094_c0_g1,TRINITY_DN10955_c0_g1,TRINITY_DN1099_c0_g1,TRINITY_DN1106_…	TRINITY_DN1003_c0_g1,TRINITY_DN1004_c1_g4,TRINITY_DN1018_c0_g1,TRINITY_DN1032_c5_g1,TRINITY_DN103_c1_g1,TRINITY_DN1046_c0_g1,TRINITY_DN1047_c0_g1,TRINITY_DN1060_c1_g1,TRINITY_DN1060_c4_g1,TRINITY_DN1063_c0_g1,TRINITY_DN106_c1_g1,TRINITY_DN1074_c0_g1,TRINITY_DN1077_c0_g1,TRINITY_DN107_c0_g1,TRINITY_DN1103_c0_g2,TRINITY_DN1105_c0_g1,TRINITY_DN1115_c0_g1,TRINITY_DN1119_c0_g1,TRINITY_DN1135_c0_g1,TRI…
BP	GO:0000727	double-strand break repair via break-induced replication	13	2	15	22	6.02939e-05	0.0121079	TRINITY_DN20742_c0_g1,TRINITY_DN21984_c0_g1,TRINITY_DN2236_c2_g1,TRINITY_DN22978_c0_g1,TRINITY_DN2307_c1_g1,TRINITY_DN2954_c1_g1,TRINITY_DN2954_c1_g2,TRINITY_DN2954_c1_g5,TRINITY_DN2954_c1_g6,TRINITY_DN3172_c0_g2,TRINITY_DN3319_c0_g1,TRINITY_DN4207_c0_g1,TRINITY_DN709_c0_g1	TRINITY_DN231_c0_g1,TRINITY_DN2984_c3_g1
BP	GO:0006122	mitochondrial electron transport, ubiquinol to cytochrome c	8	7	15	22	6.02939e-05	0.0121079	TRINITY_DN18131_c0_g1,TRINITY_DN21920_c0_g1,TRINITY_DN22200_c0_g1,TRINITY_DN23209_c0_g1,TRINITY_DN25320_c0_g1,TRINITY_DN25601_c0_g1,TRINITY_DN4547_c0_g1,TRINITY_DN7263_c0_g2	TRINITY_DN1003_c0_g1,TRINITY_DN1268_c0_g1,TRINITY_DN1641_c1_g1,TRINITY_DN194_c1_g2,TRINITY_DN287_c2_g1,TRINITY_DN3298_c1_g3,TRINITY_DN609_c0_g1
BP	GO:0042775	mitochondrial ATP synthesis coupled electron transport	14	13	27	51	6.5707e-05	0.0124937	TRINITY_DN18131_c0_g1,TRINITY_DN21006_c0_g1,TRINITY_DN21794_c1_g2,TRINITY_DN21862_c1_g1,TRINITY_DN21920_c0_g1,TRINITY_DN22200_c0_g1,TRINITY_DN23209_c0_g1,TRINITY_DN23438_c0_g1,TRINITY_DN24686_c0_g1,TRINITY_DN25246_c0_g1,TRINITY_DN25320_c0_g1,TRINITY_DN25601_c0_g1,TRINITY_DN4547_c0_g1,TRINITY_DN7263_c0_g2	TRINITY_DN1003_c0_g1,TRINITY_DN1046_c0_g1,TRINITY_DN1268_c0_g1,TRINITY_DN1613_c0_g1,TRINITY_DN1641_c1_g1,TRINITY_DN1849_c0_g2,TRINITY_DN194_c1_g2,TRINITY_DN287_c2_g1,TRINITY_DN3298_c1_g3,TRINITY_DN342_c0_g1,TRINITY_DN529_c0_g1,TRINITY_DN609_c0_g1,TRINITY_DN9_c0_g1
BP	GO:0007127	meiosis I	46	9	55	129	6.72463e-05	0.0124937	TRINITY_DN1045_c1_g2,TRINITY_DN117_c0_g1,TRINITY_DN1287_c0_g1,TRINITY_DN1367_c0_g1,TRINITY_DN15338_c1_g1,TRINITY_DN1560_c5_g1,TRINITY_DN1742_c0_g1,TRINITY_DN183_c0_g1,TRINITY_DN1999_c0_g2,TRINITY_DN2236_c2_g1,TRINITY_DN2312_c0_g1,TRINITY_DN231_c2_g1,TRINITY_DN237_c8_g1,TRINITY_DN24076_c0_g1,TRINITY_DN24088_c0_g1,TRINITY_DN24115_c0_g1,TRINITY_DN2438_c0_g1,TRINITY_DN25223_c1_g1,TRINITY_DN256_c1_g1,…	TRINITY_DN1192_c0_g1,TRINITY_DN1498_c0_g1,TRINITY_DN230_c8_g1,TRINITY_DN231_c0_g1,TRINITY_DN2679_c0_g1,TRINITY_DN2984_c3_g1,TRINITY_DN3379_c0_g1,TRINITY_DN4554_c0_g1,TRINITY_DN891_c0_g1
MF	GO:0003677	DNA binding	125	63	188	554	6.82087e-05	0.0283066	TRINITY_DN1002_c1_g1,TRINITY_DN1031_c0_g1,TRINITY_DN1045_c1_g2,TRINITY_DN1094_c0_g1,TRINITY_DN1138_c0_g1,TRINITY_DN1157_c0_g2,TRINITY_DN1269_c1_g1,TRINITY_DN1270_c0_g1,TRINITY_DN13176_c0_g1,TRINITY_DN13176_c0_g2,TRINITY_DN13323_c0_g1,TRINITY_DN1367_c0_g1,TRINITY_DN138_c3_g2,TRINITY_DN1397_c2_g1,TRINITY_DN1443_c1_g1,TRINITY_DN1462_c1_g1,TRINITY_DN1513_c0_g1,TRINITY_DN1567_c0_g2,TRINITY_DN1651_c0_g…	TRINITY_DN1004_c1_g4,TRINITY_DN1173_c4_g1,TRINITY_DN1206_c0_g1,TRINITY_DN1207_c2_g1,TRINITY_DN1229_c0_g1,TRINITY_DN1308_c3_g1,TRINITY_DN134_c5_g1,TRINITY_DN1362_c0_g1,TRINITY_DN1383_c0_g1,TRINITY_DN146_c0_g2,TRINITY_DN1491_c0_g1,TRINITY_DN1560_c7_g1,TRINITY_DN1633_c0_g1,TRINITY_DN165_c0_g1,TRINITY_DN1691_c0_g2,TRINITY_DN1691_c0_g3,TRINITY_DN1758_c0_g2,TRINITY_DN1758_c0_g3,TRINITY_DN177_c0_g1,TRIN…
BP	GO:0045005	DNA-dependent DNA replication maintenance of fidelity	19	6	25	46	6.91276e-05	0.0124937	TRINITY_DN1235_c1_g1,TRINITY_DN1270_c0_g1,TRINITY_DN138_c3_g2,TRINITY_DN1742_c0_g1,TRINITY_DN1999_c0_g2,TRINITY_DN2041_c0_g1,TRINITY_DN20742_c0_g1,TRINITY_DN2236_c2_g1,TRINITY_DN2522_c0_g2,TRINITY_DN258_c0_g2,TRINITY_DN2810_c1_g1,TRINITY_DN3523_c0_g1,TRINITY_DN3782_c0_g1,TRINITY_DN4207_c0_g1,TRINITY_DN4578_c0_g1,TRINITY_DN709_c0_g1,TRINITY_DN7960_c2_g1,TRINITY_DN961_c0_g1,TRINITY_DN991_c0_g2	TRINITY_DN231_c0_g1,TRINITY_DN2984_c3_g1,TRINITY_DN3605_c0_g1,TRINITY_DN527_c0_g2,TRINITY_DN706_c1_g1,TRINITY_DN927_c0_g1
BP	GO:0044281	small molecule metabolic process	200	157	357	1135	7.16546e-05	0.0125326	TRINITY_DN1004_c0_g1,TRINITY_DN10065_c0_g1,TRINITY_DN1026_c0_g1,TRINITY_DN10382_c0_g1,TRINITY_DN10885_c1_g1,TRINITY_DN10955_c0_g1,TRINITY_DN11116_c0_g1,TRINITY_DN115_c0_g1,TRINITY_DN1168_c0_g2,TRINITY_DN1177_c0_g1,TRINITY_DN11877_c0_g1,TRINITY_DN11949_c0_g1,TRINITY_DN11983_c0_g1,TRINITY_DN1203_c0_g1,TRINITY_DN12108_c0_g2,TRINITY_DN13176_c0_g1,TRINITY_DN13176_c0_g2,TRINITY_DN13234_c0_g2,TRINITY_DN…	TRINITY_DN1003_c0_g1,TRINITY_DN1004_c1_g4,TRINITY_DN1032_c1_g1,TRINITY_DN1046_c0_g1,TRINITY_DN1047_c0_g1,TRINITY_DN1060_c1_g1,TRINITY_DN1103_c0_g2,TRINITY_DN1105_c0_g1,TRINITY_DN1115_c0_g1,TRINITY_DN1119_c0_g1,TRINITY_DN1166_c1_g1,TRINITY_DN1171_c0_g1,TRINITY_DN1180_c0_g1,TRINITY_DN1207_c2_g1,TRINITY_DN1208_c0_g1,TRINITY_DN1215_c1_g4,TRINITY_DN1253_c0_g2,TRINITY_DN1268_c0_g1,TRINITY_DN1282_c0_g2,…
CC	GO:0043228	non-membrane-bounded organelle	316	233	549	1809	7.82217e-05	0.00373818	TRINITY_DN1002_c1_g1,TRINITY_DN10065_c0_g1,TRINITY_DN1031_c0_g1,TRINITY_DN1045_c1_g2,TRINITY_DN10838_c0_g1,TRINITY_DN1083_c0_g1,TRINITY_DN1094_c0_g1,TRINITY_DN11116_c0_g1,TRINITY_DN11170_c0_g1,TRINITY_DN11194_c0_g1,TRINITY_DN1138_c0_g1,TRINITY_DN1170_c0_g1,TRINITY_DN117_c0_g1,TRINITY_DN1195_c0_g2,TRINITY_DN123_c0_g1,TRINITY_DN1270_c0_g1,TRINITY_DN12897_c0_g1,TRINITY_DN13176_c0_g1,TRINITY_DN13176_…	TRINITY_DN1004_c1_g4,TRINITY_DN1022_c0_g1,TRINITY_DN1032_c5_g1,TRINITY_DN103_c1_g1,TRINITY_DN1060_c4_g1,TRINITY_DN1063_c0_g1,TRINITY_DN1077_c0_g1,TRINITY_DN107_c0_g1,TRINITY_DN1115_c0_g1,TRINITY_DN1134_c1_g1,TRINITY_DN1135_c0_g1,TRINITY_DN1165_c0_g1,TRINITY_DN1192_c0_g1,TRINITY_DN1193_c1_g2,TRINITY_DN1207_c2_g1,TRINITY_DN120_c0_g1,TRINITY_DN1213_c0_g1,TRINITY_DN1269_c0_g1,TRINITY_DN1284_c1_g1,TRI…
CC	GO:0043232	intracellular non-membrane-bounded organelle	316	233	549	1809	7.82217e-05	0.00373818	TRINITY_DN1002_c1_g1,TRINITY_DN10065_c0_g1,TRINITY_DN1031_c0_g1,TRINITY_DN1045_c1_g2,TRINITY_DN10838_c0_g1,TRINITY_DN1083_c0_g1,TRINITY_DN1094_c0_g1,TRINITY_DN11116_c0_g1,TRINITY_DN11170_c0_g1,TRINITY_DN11194_c0_g1,TRINITY_DN1138_c0_g1,TRINITY_DN1170_c0_g1,TRINITY_DN117_c0_g1,TRINITY_DN1195_c0_g2,TRINITY_DN123_c0_g1,TRINITY_DN1270_c0_g1,TRINITY_DN12897_c0_g1,TRINITY_DN13176_c0_g1,TRINITY_DN13176_…	TRINITY_DN1004_c1_g4,TRINITY_DN1022_c0_g1,TRINITY_DN1032_c5_g1,TRINITY_DN103_c1_g1,TRINITY_DN1060_c4_g1,TRINITY_DN1063_c0_g1,TRINITY_DN1077_c0_g1,TRINITY_DN107_c0_g1,TRINITY_DN1115_c0_g1,TRINITY_DN1134_c1_g1,TRINITY_DN1135_c0_g1,TRINITY_DN1165_c0_g1,TRINITY_DN1192_c0_g1,TRINITY_DN1193_c1_g2,TRINITY_DN1207_c2_g1,TRINITY_DN120_c0_g1,TRINITY_DN1213_c0_g1,TRINITY_DN1269_c0_g1,TRINITY_DN1284_c1_g1,TRI…
MF	GO:0009055	electron transfer activity	21	19	40	87	9.20364e-05	0.0305561	TRINITY_DN11877_c0_g1,TRINITY_DN18131_c0_g1,TRINITY_DN21006_c0_g1,TRINITY_DN21166_c0_g1,TRINITY_DN21794_c1_g2,TRINITY_DN21862_c1_g1,TRINITY_DN22200_c0_g1,TRINITY_DN22988_c0_g1,TRINITY_DN23209_c0_g1,TRINITY_DN23438_c0_g1,TRINITY_DN23559_c0_g1,TRINITY_DN24686_c0_g1,TRINITY_DN25239_c0_g1,TRINITY_DN25246_c0_g1,TRINITY_DN25320_c0_g1,TRINITY_DN25601_c0_g1,TRINITY_DN4251_c1_g1,TRINITY_DN7263_c0_g2,TRINI…	TRINITY_DN1003_c0_g1,TRINITY_DN1046_c0_g1,TRINITY_DN1154_c0_g1,TRINITY_DN1268_c0_g1,TRINITY_DN1613_c0_g1,TRINITY_DN194_c1_g2,TRINITY_DN2115_c0_g2,TRINITY_DN2449_c0_g1,TRINITY_DN2622_c1_g1,TRINITY_DN287_c2_g1,TRINITY_DN3116_c0_g1,TRINITY_DN3286_c0_g3,TRINITY_DN3298_c1_g3,TRINITY_DN342_c0_g1,TRINITY_DN529_c0_g1,TRINITY_DN609_c0_g1,TRINITY_DN756_c1_g1,TRINITY_DN90_c2_g7,TRINITY_DN9_c0_g1
BP	GO:0015980	energy derivation by oxidation of organic compounds	46	35	81	209	9.22515e-05	0.0156309	TRINITY_DN11951_c0_g1,TRINITY_DN13176_c0_g1,TRINITY_DN13176_c0_g2,TRINITY_DN13242_c0_g1,TRINITY_DN1366_c0_g1,TRINITY_DN15360_c0_g1,TRINITY_DN17236_c0_g4,TRINITY_DN18131_c0_g1,TRINITY_DN183_c0_g1,TRINITY_DN1866_c0_g1,TRINITY_DN18951_c0_g1,TRINITY_DN20046_c0_g1,TRINITY_DN20754_c0_g1,TRINITY_DN21006_c0_g1,TRINITY_DN21166_c0_g1,TRINITY_DN2168_c0_g1,TRINITY_DN21794_c1_g2,TRINITY_DN21816_c0_g1,TRINITY_…	TRINITY_DN1003_c0_g1,TRINITY_DN1004_c1_g4,TRINITY_DN1046_c0_g1,TRINITY_DN1119_c0_g1,TRINITY_DN1154_c0_g1,TRINITY_DN1207_c2_g1,TRINITY_DN1268_c0_g1,TRINITY_DN1365_c0_g1,TRINITY_DN1483_c0_g2,TRINITY_DN1613_c0_g1,TRINITY_DN1641_c1_g1,TRINITY_DN1849_c0_g2,TRINITY_DN194_c1_g2,TRINITY_DN2115_c0_g2,TRINITY_DN2300_c0_g1,TRINITY_DN2622_c1_g1,TRINITY_DN2690_c0_g1,TRINITY_DN2846_c0_g1,TRINITY_DN287_c2_g1,TR…
CC	GO:0042555	MCM complex	7	0	7	7	0.000105432	0.00478663	TRINITY_DN20742_c0_g1,TRINITY_DN2307_c1_g1,TRINITY_DN2954_c1_g1,TRINITY_DN2954_c1_g2,TRINITY_DN2954_c1_g5,TRINITY_DN2954_c1_g6,TRINITY_DN3172_c0_g2	-
BP	GO:0072329	monocarboxylic acid catabolic process	16	15	31	63	0.00011946	0.019172	TRINITY_DN13176_c0_g1,TRINITY_DN13176_c0_g2,TRINITY_DN15204_c0_g1,TRINITY_DN18738_c0_g2,TRINITY_DN19881_c0_g1,TRINITY_DN21269_c0_g1,TRINITY_DN21823_c0_g1,TRINITY_DN24143_c0_g1,TRINITY_DN25239_c0_g1,TRINITY_DN3208_c0_g1,TRINITY_DN4613_c0_g1,TRINITY_DN4613_c1_g3,TRINITY_DN5605_c1_g1,TRINITY_DN5871_c0_g1,TRINITY_DN5871_c0_g2,TRINITY_DN69_c0_g2	TRINITY_DN1207_c2_g1,TRINITY_DN131_c0_g1,TRINITY_DN131_c0_g3,TRINITY_DN1596_c0_g1,TRINITY_DN1656_c0_g1,TRINITY_DN1938_c0_g1,TRINITY_DN193_c2_g4,TRINITY_DN2115_c0_g2,TRINITY_DN230_c9_g1,TRINITY_DN357_c8_g2,TRINITY_DN383_c0_g1,TRINITY_DN79_c7_g3,TRINITY_DN888_c0_g1,TRINITY_DN937_c1_g1,TRINITY_DN955_c0_g1
BP	GO:0009064	glutamine family amino acid metabolic process	24	22	46	105	0.000120223	0.019172	TRINITY_DN115_c0_g1,TRINITY_DN15204_c0_g1,TRINITY_DN15672_c0_g1,TRINITY_DN15928_c0_g1,TRINITY_DN19881_c0_g1,TRINITY_DN2025_c0_g1,TRINITY_DN20901_c0_g1,TRINITY_DN21018_c0_g1,TRINITY_DN21823_c0_g1,TRINITY_DN21945_c0_g1,TRINITY_DN2715_c0_g1,TRINITY_DN3307_c0_g1,TRINITY_DN3394_c1_g1,TRINITY_DN3552_c0_g1,TRINITY_DN3889_c7_g1,TRINITY_DN4332_c0_g1,TRINITY_DN4774_c0_g2,TRINITY_DN5129_c0_g1,TRINITY_DN5314…	TRINITY_DN1004_c1_g4,TRINITY_DN1047_c0_g1,TRINITY_DN131_c0_g1,TRINITY_DN131_c0_g3,TRINITY_DN141_c1_g2,TRINITY_DN1656_c0_g1,TRINITY_DN1780_c0_g2,TRINITY_DN243_c0_g1,TRINITY_DN2573_c0_g1,TRINITY_DN3605_c1_g1,TRINITY_DN42_c3_g1,TRINITY_DN452_c1_g2,TRINITY_DN4886_c0_g1,TRINITY_DN535_c2_g1,TRINITY_DN561_c1_g2,TRINITY_DN5_c0_g2,TRINITY_DN5_c0_g3,TRINITY_DN685_c0_g2,TRINITY_DN782_c0_g3,TRINITY_DN7_c0_g1…
BP	GO:0006302	double-strand break repair	48	5	53	126	0.000138945	0.021276	TRINITY_DN1235_c1_g1,TRINITY_DN1270_c0_g1,TRINITY_DN1462_c1_g1,TRINITY_DN1742_c0_g1,TRINITY_DN1800_c0_g1,TRINITY_DN1880_c0_g1,TRINITY_DN2022_c1_g1,TRINITY_DN20742_c0_g1,TRINITY_DN2079_c0_g1,TRINITY_DN21802_c0_g1,TRINITY_DN21984_c0_g1,TRINITY_DN22092_c0_g1,TRINITY_DN2222_c0_g1,TRINITY_DN2226_c1_g1,TRINITY_DN2236_c2_g1,TRINITY_DN22948_c0_g1,TRINITY_DN22978_c0_g1,TRINITY_DN2307_c1_g1,TRINITY_DN258_c…	TRINITY_DN20_c5_g1,TRINITY_DN231_c0_g1,TRINITY_DN2984_c3_g1,TRINITY_DN706_c1_g1,TRINITY_DN719_c0_g1
BP	GO:0140013	meiotic nuclear division	53	11	64	159	0.000141264	0.021276	TRINITY_DN1045_c1_g2,TRINITY_DN117_c0_g1,TRINITY_DN1287_c0_g1,TRINITY_DN1367_c0_g1,TRINITY_DN138_c3_g2,TRINITY_DN15338_c1_g1,TRINITY_DN1560_c5_g1,TRINITY_DN1742_c0_g1,TRINITY_DN183_c0_g1,TRINITY_DN1952_c0_g1,TRINITY_DN1999_c0_g2,TRINITY_DN2054_c0_g2,TRINITY_DN2236_c2_g1,TRINITY_DN2312_c0_g1,TRINITY_DN231_c2_g1,TRINITY_DN237_c8_g1,TRINITY_DN24076_c0_g1,TRINITY_DN24088_c0_g1,TRINITY_DN24098_c0_g1,T…	TRINITY_DN1192_c0_g1,TRINITY_DN1498_c0_g1,TRINITY_DN230_c8_g1,TRINITY_DN231_c0_g1,TRINITY_DN2679_c0_g1,TRINITY_DN2984_c3_g1,TRINITY_DN3379_c0_g1,TRINITY_DN4554_c0_g1,TRINITY_DN465_c1_g1,TRINITY_DN527_c0_g2,TRINITY_DN891_c0_g1
CC	GO:0000776	kinetochore	31	4	35	74	0.000143085	0.00618672	TRINITY_DN117_c0_g1,TRINITY_DN13_c0_g1,TRINITY_DN14978_c0_g1,TRINITY_DN1560_c5_g1,TRINITY_DN1817_c0_g1,TRINITY_DN19883_c0_g1,TRINITY_DN2054_c0_g2,TRINITY_DN21830_c0_g1,TRINITY_DN2312_c0_g1,TRINITY_DN231_c2_g1,TRINITY_DN24076_c0_g1,TRINITY_DN244_c5_g1,TRINITY_DN256_c1_g1,TRINITY_DN258_c0_g2,TRINITY_DN2640_c1_g1,TRINITY_DN2799_c0_g1,TRINITY_DN2921_c0_g2,TRINITY_DN3032_c0_g1,TRINITY_DN3040_c1_g1,TRI…	TRINITY_DN1192_c0_g1,TRINITY_DN177_c0_g1,TRINITY_DN2679_c0_g1,TRINITY_DN927_c0_g1
BP	GO:0051315	attachment of mitotic spindle microtubules to kinetochore	15	2	17	28	0.000168463	0.0246866	TRINITY_DN117_c0_g1,TRINITY_DN21830_c0_g1,TRINITY_DN2312_c0_g1,TRINITY_DN237_c8_g1,TRINITY_DN244_c5_g1,TRINITY_DN2640_c1_g1,TRINITY_DN276_c2_g1,TRINITY_DN3032_c0_g1,TRINITY_DN3040_c1_g1,TRINITY_DN3084_c0_g1,TRINITY_DN3335_c0_g1,TRINITY_DN3369_c0_g1,TRINITY_DN3559_c0_g1,TRINITY_DN3589_c0_g1,TRINITY_DN583_c1_g1	TRINITY_DN1192_c0_g1,TRINITY_DN927_c0_g1
CC	GO:0005750	mitochondrial respiratory chain complex III	7	7	14	21	0.000168656	0.00665823	TRINITY_DN18131_c0_g1,TRINITY_DN21920_c0_g1,TRINITY_DN22200_c0_g1,TRINITY_DN23209_c0_g1,TRINITY_DN25320_c0_g1,TRINITY_DN25601_c0_g1,TRINITY_DN4547_c0_g1	TRINITY_DN1003_c0_g1,TRINITY_DN1268_c0_g1,TRINITY_DN1641_c1_g1,TRINITY_DN194_c1_g2,TRINITY_DN287_c2_g1,TRINITY_DN3298_c1_g3,TRINITY_DN609_c0_g1
CC	GO:0045275	respiratory chain complex III	7	7	14	21	0.000168656	0.00665823	TRINITY_DN18131_c0_g1,TRINITY_DN21920_c0_g1,TRINITY_DN22200_c0_g1,TRINITY_DN23209_c0_g1,TRINITY_DN25320_c0_g1,TRINITY_DN25601_c0_g1,TRINITY_DN4547_c0_g1	TRINITY_DN1003_c0_g1,TRINITY_DN1268_c0_g1,TRINITY_DN1641_c1_g1,TRINITY_DN194_c1_g2,TRINITY_DN287_c2_g1,TRINITY_DN3298_c1_g3,TRINITY_DN609_c0_g1
BP	GO:0007534	gene conversion at mating-type locus	8	0	8	9	0.000184543	0.0263314	TRINITY_DN1270_c0_g1,TRINITY_DN138_c3_g2,TRINITY_DN1462_c1_g1,TRINITY_DN2522_c0_g2,TRINITY_DN2810_c1_g1,TRINITY_DN353_c0_g1,TRINITY_DN570_c0_g1,TRINITY_DN961_c0_g1	-
CC	GO:0000940	condensed chromosome outer kinetochore	8	0	8	9	0.00019463	0.00706896	TRINITY_DN117_c0_g1,TRINITY_DN2054_c0_g2,TRINITY_DN2312_c0_g1,TRINITY_DN244_c5_g1,TRINITY_DN3032_c0_g1,TRINITY_DN3040_c1_g1,TRINITY_DN3335_c0_g1,TRINITY_DN583_c1_g1	-
CC	GO:0000942	condensed nuclear chromosome outer kinetochore	8	0	8	9	0.00019463	0.00706896	TRINITY_DN117_c0_g1,TRINITY_DN2054_c0_g2,TRINITY_DN2312_c0_g1,TRINITY_DN244_c5_g1,TRINITY_DN3032_c0_g1,TRINITY_DN3040_c1_g1,TRINITY_DN3335_c0_g1,TRINITY_DN583_c1_g1	-
BP	GO:0006119	oxidative phosphorylation	21	17	38	84	0.000207065	0.0287874	TRINITY_DN15268_c0_g1,TRINITY_DN18131_c0_g1,TRINITY_DN19304_c0_g1,TRINITY_DN21006_c0_g1,TRINITY_DN21794_c1_g2,TRINITY_DN21862_c1_g1,TRINITY_DN21920_c0_g1,TRINITY_DN22200_c0_g1,TRINITY_DN23209_c0_g1,TRINITY_DN23229_c0_g1,TRINITY_DN23438_c0_g1,TRINITY_DN24680_c0_g1,TRINITY_DN24686_c0_g1,TRINITY_DN24712_c0_g1,TRINITY_DN24713_c0_g1,TRINITY_DN24989_c0_g1,TRINITY_DN25246_c0_g1,TRINITY_DN25320_c0_g1,TRI…	TRINITY_DN1003_c0_g1,TRINITY_DN1046_c0_g1,TRINITY_DN1103_c0_g2,TRINITY_DN1115_c0_g1,TRINITY_DN1180_c0_g1,TRINITY_DN1268_c0_g1,TRINITY_DN1613_c0_g1,TRINITY_DN1641_c1_g1,TRINITY_DN1849_c0_g2,TRINITY_DN194_c1_g2,TRINITY_DN287_c2_g1,TRINITY_DN3298_c1_g3,TRINITY_DN342_c0_g1,TRINITY_DN529_c0_g1,TRINITY_DN609_c0_g1,TRINITY_DN726_c4_g1,TRINITY_DN9_c0_g1
MF	GO:0003676	nucleic acid binding	230	194	424	1386	0.000211487	0.0585115	TRINITY_DN1002_c1_g1,TRINITY_DN1031_c0_g1,TRINITY_DN1045_c1_g2,TRINITY_DN10838_c0_g1,TRINITY_DN1094_c0_g1,TRINITY_DN11116_c0_g1,TRINITY_DN11170_c0_g1,TRINITY_DN11194_c0_g1,TRINITY_DN1129_c0_g1,TRINITY_DN1138_c0_g1,TRINITY_DN1157_c0_g2,TRINITY_DN1170_c0_g1,TRINITY_DN1242_c0_g1,TRINITY_DN1269_c1_g1,TRINITY_DN1270_c0_g1,TRINITY_DN13176_c0_g1,TRINITY_DN13176_c0_g2,TRINITY_DN13242_c0_g1,TRINITY_DN1327…	TRINITY_DN1004_c1_g4,TRINITY_DN103_c1_g1,TRINITY_DN1047_c0_g1,TRINITY_DN1060_c1_g1,TRINITY_DN1063_c0_g1,TRINITY_DN1077_c0_g1,TRINITY_DN107_c0_g1,TRINITY_DN1165_c0_g1,TRINITY_DN1166_c1_g1,TRINITY_DN1173_c4_g1,TRINITY_DN1181_c1_g2,TRINITY_DN1193_c1_g2,TRINITY_DN1206_c0_g1,TRINITY_DN1207_c2_g1,TRINITY_DN1213_c0_g1,TRINITY_DN1229_c0_g1,TRINITY_DN1269_c0_g1,TRINITY_DN1308_c1_g1,TRINITY_DN1308_c3_g1,TR…
BP	GO:0000075	cell cycle checkpoint	46	10	56	137	0.00022636	0.0303775	TRINITY_DN1287_c0_g1,TRINITY_DN1367_c0_g1,TRINITY_DN138_c3_g2,TRINITY_DN1446_c0_g2,TRINITY_DN15338_c1_g1,TRINITY_DN1567_c0_g2,TRINITY_DN1742_c0_g1,TRINITY_DN1800_c0_g1,TRINITY_DN183_c0_g1,TRINITY_DN19090_c0_g1,TRINITY_DN1999_c0_g2,TRINITY_DN2054_c0_g2,TRINITY_DN20758_c0_g1,TRINITY_DN21830_c0_g1,TRINITY_DN21984_c0_g1,TRINITY_DN2222_c0_g1,TRINITY_DN2236_c2_g1,TRINITY_DN22948_c0_g1,TRINITY_DN2312_c0…	TRINITY_DN1032_c5_g1,TRINITY_DN1229_c0_g1,TRINITY_DN1691_c0_g2,TRINITY_DN189_c0_g2,TRINITY_DN231_c0_g1,TRINITY_DN2984_c3_g1,TRINITY_DN465_c1_g1,TRINITY_DN527_c0_g2,TRINITY_DN527_c2_g1,TRINITY_DN927_c0_g1
BP	GO:0007020	microtubule nucleation	11	0	11	15	0.000229708	0.0303775	TRINITY_DN1560_c5_g1,TRINITY_DN1817_c0_g1,TRINITY_DN2312_c0_g1,TRINITY_DN235_c1_g1,TRINITY_DN24058_c0_g1,TRINITY_DN244_c5_g1,TRINITY_DN2640_c1_g1,TRINITY_DN276_c2_g1,TRINITY_DN2784_c0_g1,TRINITY_DN3369_c0_g1,TRINITY_DN583_c1_g1	-
CC	GO:0071162	CMG complex	9	0	9	11	0.000242239	0.00845974	TRINITY_DN20742_c0_g1,TRINITY_DN21984_c0_g1,TRINITY_DN2307_c1_g1,TRINITY_DN2954_c1_g1,TRINITY_DN2954_c1_g2,TRINITY_DN2954_c1_g5,TRINITY_DN2954_c1_g6,TRINITY_DN3172_c0_g2,TRINITY_DN3319_c0_g1	-
BP	GO:0007080	mitotic metaphase plate congression	18	2	20	36	0.000247822	0.0319927	TRINITY_DN117_c0_g1,TRINITY_DN21830_c0_g1,TRINITY_DN2312_c0_g1,TRINITY_DN237_c8_g1,TRINITY_DN244_c5_g1,TRINITY_DN2640_c1_g1,TRINITY_DN276_c2_g1,TRINITY_DN2799_c0_g1,TRINITY_DN3032_c0_g1,TRINITY_DN3040_c1_g1,TRINITY_DN3084_c0_g1,TRINITY_DN3335_c0_g1,TRINITY_DN3369_c0_g1,TRINITY_DN3559_c0_g1,TRINITY_DN3589_c0_g1,TRINITY_DN380_c0_g1,TRINITY_DN38_c0_g2,TRINITY_DN583_c1_g1	TRINITY_DN1192_c0_g1,TRINITY_DN927_c0_g1
BP	GO:0022900	electron transport chain	24	22	46	108	0.000267464	0.0337253	TRINITY_DN11877_c0_g1,TRINITY_DN18131_c0_g1,TRINITY_DN21006_c0_g1,TRINITY_DN21166_c0_g1,TRINITY_DN21794_c1_g2,TRINITY_DN21862_c1_g1,TRINITY_DN21920_c0_g1,TRINITY_DN22200_c0_g1,TRINITY_DN22988_c0_g1,TRINITY_DN23209_c0_g1,TRINITY_DN23438_c0_g1,TRINITY_DN23559_c0_g1,TRINITY_DN24686_c0_g1,TRINITY_DN25239_c0_g1,TRINITY_DN25246_c0_g1,TRINITY_DN25320_c0_g1,TRINITY_DN25601_c0_g1,TRINITY_DN4251_c1_g1,TRIN…	TRINITY_DN1003_c0_g1,TRINITY_DN1046_c0_g1,TRINITY_DN1154_c0_g1,TRINITY_DN1268_c0_g1,TRINITY_DN1613_c0_g1,TRINITY_DN1641_c1_g1,TRINITY_DN1849_c0_g2,TRINITY_DN194_c1_g2,TRINITY_DN2115_c0_g2,TRINITY_DN2449_c0_g1,TRINITY_DN2622_c1_g1,TRINITY_DN287_c2_g1,TRINITY_DN3116_c0_g1,TRINITY_DN3286_c0_g3,TRINITY_DN3298_c1_g3,TRINITY_DN342_c0_g1,TRINITY_DN529_c0_g1,TRINITY_DN5625_c0_g1,TRINITY_DN609_c0_g1,TRINI…
BP	GO:0000462	maturation of SSU-rRNA from tricistronic rRNA transcript (SSU-rRNA, 5.8S rRNA, LSU-rRNA)	12	44	56	138	0.000283265	0.034906	TRINITY_DN18345_c0_g1,TRINITY_DN19290_c0_g1,TRINITY_DN19966_c0_g1,TRINITY_DN20948_c0_g1,TRINITY_DN21003_c0_g1,TRINITY_DN21201_c0_g1,TRINITY_DN22103_c0_g1,TRINITY_DN23283_c0_g1,TRINITY_DN24208_c0_g1,TRINITY_DN24499_c0_g1,TRINITY_DN24757_c0_g1,TRINITY_DN25712_c0_g1	TRINITY_DN1060_c4_g1,TRINITY_DN120_c0_g1,TRINITY_DN1213_c0_g1,TRINITY_DN1269_c0_g1,TRINITY_DN13_c0_g2,TRINITY_DN150_c0_g1,TRINITY_DN1552_c0_g1,TRINITY_DN1570_c0_g1,TRINITY_DN1583_c6_g1,TRINITY_DN160_c0_g2,TRINITY_DN1666_c0_g1,TRINITY_DN168_c0_g1,TRINITY_DN1725_c0_g1,TRINITY_DN187_c0_g1,TRINITY_DN21057_c0_g1,TRINITY_DN2157_c1_g1,TRINITY_DN2174_c0_g1,TRINITY_DN2227_c0_g1,TRINITY_DN2309_c0_g1,TRINIT…
BP	GO:0009084	glutamine family amino acid biosynthetic process	14	12	26	52	0.000301979	0.0360448	TRINITY_DN15672_c0_g1,TRINITY_DN15928_c0_g1,TRINITY_DN20901_c0_g1,TRINITY_DN21823_c0_g1,TRINITY_DN2715_c0_g1,TRINITY_DN3307_c0_g1,TRINITY_DN3552_c0_g1,TRINITY_DN3889_c7_g1,TRINITY_DN4332_c0_g1,TRINITY_DN5314_c0_g3,TRINITY_DN6166_c0_g1,TRINITY_DN7173_c0_g1,TRINITY_DN8284_c0_g1,TRINITY_DN9610_c0_g1	TRINITY_DN1047_c0_g1,TRINITY_DN1780_c0_g2,TRINITY_DN243_c0_g1,TRINITY_DN3605_c1_g1,TRINITY_DN4886_c0_g1,TRINITY_DN5_c0_g2,TRINITY_DN5_c0_g3,TRINITY_DN685_c0_g2,TRINITY_DN782_c0_g3,TRINITY_DN7_c0_g1,TRINITY_DN884_c1_g2,TRINITY_DN888_c0_g1
BP	GO:0006298	mismatch repair	16	1	17	29	0.000305802	0.0360448	TRINITY_DN1031_c0_g1,TRINITY_DN1045_c1_g2,TRINITY_DN1270_c0_g1,TRINITY_DN1986_c0_g1,TRINITY_DN20853_c0_g1,TRINITY_DN2810_c1_g1,TRINITY_DN3367_c0_g1,TRINITY_DN3782_c0_g1,TRINITY_DN4055_c0_g1,TRINITY_DN4116_c0_g1,TRINITY_DN4311_c0_g1,TRINITY_DN570_c0_g1,TRINITY_DN578_c2_g1,TRINITY_DN649_c0_g2,TRINITY_DN709_c0_g1,TRINITY_DN909_c2_g1	TRINITY_DN1229_c0_g1
MF	GO:0003684	damaged DNA binding	19	2	21	39	0.000313085	0.0742458	TRINITY_DN1880_c0_g1,TRINITY_DN1986_c0_g1,TRINITY_DN20853_c0_g1,TRINITY_DN24583_c0_g1,TRINITY_DN2636_c0_g1,TRINITY_DN2810_c1_g1,TRINITY_DN2847_c0_g1,TRINITY_DN3233_c1_g1,TRINITY_DN354_c0_g1,TRINITY_DN3679_c0_g1,TRINITY_DN3758_c0_g1,TRINITY_DN3782_c0_g1,TRINITY_DN4207_c0_g1,TRINITY_DN4467_c0_g1,TRINITY_DN570_c0_g1,TRINITY_DN578_c2_g1,TRINITY_DN791_c0_g1,TRINITY_DN872_c0_g1,TRINITY_DN997_c0_g1	TRINITY_DN1229_c0_g1,TRINITY_DN197_c2_g1
BP	GO:1901576	organic substance biosynthetic process	435	317	752	2584	0.000321494	0.0370881	TRINITY_DN10027_c0_g1,TRINITY_DN1002_c1_g1,TRINITY_DN10065_c0_g1,TRINITY_DN1031_c0_g1,TRINITY_DN10382_c0_g1,TRINITY_DN1045_c1_g1,TRINITY_DN1060_c2_g1,TRINITY_DN1074_c3_g1,TRINITY_DN10838_c0_g1,TRINITY_DN10955_c0_g1,TRINITY_DN11116_c0_g1,TRINITY_DN11170_c0_g1,TRINITY_DN11194_c0_g1,TRINITY_DN11249_c0_g2,TRINITY_DN1138_c0_g1,TRINITY_DN1157_c0_g2,TRINITY_DN115_c0_g1,TRINITY_DN1168_c0_g2,TRINITY_DN117…	TRINITY_DN1003_c0_g1,TRINITY_DN1004_c1_g4,TRINITY_DN1032_c1_g1,TRINITY_DN103_c1_g1,TRINITY_DN1047_c0_g1,TRINITY_DN1060_c1_g1,TRINITY_DN1063_c0_g1,TRINITY_DN1074_c0_g1,TRINITY_DN107_c0_g1,TRINITY_DN1103_c0_g2,TRINITY_DN1105_c0_g1,TRINITY_DN1115_c0_g1,TRINITY_DN1119_c0_g1,TRINITY_DN1135_c0_g1,TRINITY_DN1165_c0_g1,TRINITY_DN1166_c1_g1,TRINITY_DN1171_c0_g1,TRINITY_DN1173_c4_g1,TRINITY_DN1180_c0_g1,TR…
BP	GO:1901615	organic hydroxy compound metabolic process	43	30	73	191	0.000332976	0.0376124	TRINITY_DN10065_c0_g1,TRINITY_DN11877_c0_g1,TRINITY_DN11949_c0_g1,TRINITY_DN13234_c0_g2,TRINITY_DN1705_c0_g1,TRINITY_DN183_c0_g1,TRINITY_DN19906_c0_g1,TRINITY_DN19934_c0_g1,TRINITY_DN1_c1_g1,TRINITY_DN2173_c1_g1,TRINITY_DN21823_c0_g1,TRINITY_DN21917_c0_g1,TRINITY_DN22120_c0_g1,TRINITY_DN23559_c0_g1,TRINITY_DN24047_c0_g1,TRINITY_DN24143_c0_g1,TRINITY_DN2460_c0_g1,TRINITY_DN25201_c0_g1,TRINITY_DN25…	TRINITY_DN1119_c0_g1,TRINITY_DN1171_c0_g1,TRINITY_DN1489_c1_g2,TRINITY_DN1560_c7_g1,TRINITY_DN1633_c0_g1,TRINITY_DN1684_c0_g1,TRINITY_DN1849_c0_g2,TRINITY_DN2094_c0_g1,TRINITY_DN2449_c0_g1,TRINITY_DN2464_c0_g1,TRINITY_DN2752_c0_g1,TRINITY_DN2752_c0_g3,TRINITY_DN310_c4_g1,TRINITY_DN3518_c1_g1,TRINITY_DN357_c8_g2,TRINITY_DN42_c3_g1,TRINITY_DN42_c4_g2,TRINITY_DN4351_c0_g3,TRINITY_DN4376_c0_g1,TRINIT…
BP	GO:0034641	cellular nitrogen compound metabolic process	452	362	814	2815	0.000340724	0.0377021	TRINITY_DN10027_c0_g1,TRINITY_DN1002_c1_g1,TRINITY_DN1004_c0_g1,TRINITY_DN10065_c0_g1,TRINITY_DN1031_c0_g1,TRINITY_DN10382_c0_g1,TRINITY_DN1045_c1_g2,TRINITY_DN1060_c2_g1,TRINITY_DN10838_c0_g1,TRINITY_DN10885_c1_g1,TRINITY_DN1094_c0_g1,TRINITY_DN1099_c0_g1,TRINITY_DN11170_c0_g1,TRINITY_DN11194_c0_g1,TRINITY_DN1138_c0_g1,TRINITY_DN1157_c0_g2,TRINITY_DN115_c0_g1,TRINITY_DN1168_c0_g2,TRINITY_DN1170_…	TRINITY_DN1003_c0_g1,TRINITY_DN1032_c1_g1,TRINITY_DN103_c1_g1,TRINITY_DN1046_c0_g1,TRINITY_DN1060_c1_g1,TRINITY_DN1060_c4_g1,TRINITY_DN1063_c0_g1,TRINITY_DN1077_c0_g1,TRINITY_DN107_c0_g1,TRINITY_DN1103_c0_g2,TRINITY_DN1115_c0_g1,TRINITY_DN1119_c0_g1,TRINITY_DN1135_c0_g1,TRINITY_DN1165_c0_g1,TRINITY_DN1166_c1_g1,TRINITY_DN1171_c0_g1,TRINITY_DN1173_c4_g1,TRINITY_DN1180_c0_g1,TRINITY_DN1181_c1_g2,TR…
BP	GO:0007093	mitotic cell cycle checkpoint	39	8	47	112	0.000348453	0.0377862	TRINITY_DN1367_c0_g1,TRINITY_DN1446_c0_g2,TRINITY_DN15338_c1_g1,TRINITY_DN1742_c0_g1,TRINITY_DN1800_c0_g1,TRINITY_DN1999_c0_g2,TRINITY_DN2054_c0_g2,TRINITY_DN20758_c0_g1,TRINITY_DN21830_c0_g1,TRINITY_DN21984_c0_g1,TRINITY_DN2222_c0_g1,TRINITY_DN2236_c2_g1,TRINITY_DN22948_c0_g1,TRINITY_DN2312_c0_g1,TRINITY_DN235_c1_g1,TRINITY_DN24076_c0_g1,TRINITY_DN24098_c0_g1,TRINITY_DN24115_c0_g1,TRINITY_DN2438…	TRINITY_DN1032_c5_g1,TRINITY_DN1691_c0_g2,TRINITY_DN189_c0_g2,TRINITY_DN231_c0_g1,TRINITY_DN2984_c3_g1,TRINITY_DN527_c0_g2,TRINITY_DN527_c2_g1,TRINITY_DN927_c0_g1
BP	GO:0006268	DNA unwinding involved in DNA replication	6	0	6	6	0.000374709	0.0398367	TRINITY_DN20742_c0_g1,TRINITY_DN2954_c1_g1,TRINITY_DN2954_c1_g2,TRINITY_DN2954_c1_g6,TRINITY_DN3115_c1_g1,TRINITY_DN961_c0_g1	-
MF	GO:0004536	deoxyribonuclease activity	13	3	16	27	0.000390058	0.0809369	TRINITY_DN1270_c0_g1,TRINITY_DN1462_c1_g1,TRINITY_DN1742_c0_g1,TRINITY_DN178_c0_g2,TRINITY_DN1880_c0_g1,TRINITY_DN2213_c0_g1,TRINITY_DN2871_c0_g1,TRINITY_DN3523_c0_g1,TRINITY_DN3679_c0_g1,TRINITY_DN570_c0_g1,TRINITY_DN791_c0_g1,TRINITY_DN7960_c2_g1,TRINITY_DN934_c1_g2	TRINITY_DN1208_c0_g1,TRINITY_DN2984_c3_g1,TRINITY_DN3605_c0_g1
BP	GO:0051310	metaphase plate congression	18	2	20	37	0.000404373	0.0421636	TRINITY_DN117_c0_g1,TRINITY_DN21830_c0_g1,TRINITY_DN2312_c0_g1,TRINITY_DN237_c8_g1,TRINITY_DN244_c5_g1,TRINITY_DN2640_c1_g1,TRINITY_DN276_c2_g1,TRINITY_DN2799_c0_g1,TRINITY_DN3032_c0_g1,TRINITY_DN3040_c1_g1,TRINITY_DN3084_c0_g1,TRINITY_DN3335_c0_g1,TRINITY_DN3369_c0_g1,TRINITY_DN3559_c0_g1,TRINITY_DN3589_c0_g1,TRINITY_DN380_c0_g1,TRINITY_DN38_c0_g2,TRINITY_DN583_c1_g1	TRINITY_DN1192_c0_g1,TRINITY_DN927_c0_g1
BP	GO:0042773	ATP synthesis coupled electron transport	14	13	27	56	0.000491716	0.0503035	TRINITY_DN18131_c0_g1,TRINITY_DN21006_c0_g1,TRINITY_DN21794_c1_g2,TRINITY_DN21862_c1_g1,TRINITY_DN21920_c0_g1,TRINITY_DN22200_c0_g1,TRINITY_DN23209_c0_g1,TRINITY_DN23438_c0_g1,TRINITY_DN24686_c0_g1,TRINITY_DN25246_c0_g1,TRINITY_DN25320_c0_g1,TRINITY_DN25601_c0_g1,TRINITY_DN4547_c0_g1,TRINITY_DN7263_c0_g2	TRINITY_DN1003_c0_g1,TRINITY_DN1046_c0_g1,TRINITY_DN1268_c0_g1,TRINITY_DN1613_c0_g1,TRINITY_DN1641_c1_g1,TRINITY_DN1849_c0_g2,TRINITY_DN194_c1_g2,TRINITY_DN287_c2_g1,TRINITY_DN3298_c1_g3,TRINITY_DN342_c0_g1,TRINITY_DN529_c0_g1,TRINITY_DN609_c0_g1,TRINITY_DN9_c0_g1
BP	GO:0009058	biosynthetic process	437	323	760	2622	0.000524901	0.052704	TRINITY_DN10027_c0_g1,TRINITY_DN1002_c1_g1,TRINITY_DN10065_c0_g1,TRINITY_DN1031_c0_g1,TRINITY_DN10382_c0_g1,TRINITY_DN1045_c1_g1,TRINITY_DN1060_c2_g1,TRINITY_DN1074_c3_g1,TRINITY_DN10838_c0_g1,TRINITY_DN10955_c0_g1,TRINITY_DN11116_c0_g1,TRINITY_DN11170_c0_g1,TRINITY_DN11194_c0_g1,TRINITY_DN11249_c0_g2,TRINITY_DN1138_c0_g1,TRINITY_DN1157_c0_g2,TRINITY_DN115_c0_g1,TRINITY_DN1168_c0_g2,TRINITY_DN117…	TRINITY_DN1003_c0_g1,TRINITY_DN1004_c1_g4,TRINITY_DN1032_c1_g1,TRINITY_DN103_c1_g1,TRINITY_DN1047_c0_g1,TRINITY_DN1060_c1_g1,TRINITY_DN1063_c0_g1,TRINITY_DN1074_c0_g1,TRINITY_DN107_c0_g1,TRINITY_DN1103_c0_g2,TRINITY_DN1105_c0_g1,TRINITY_DN1115_c0_g1,TRINITY_DN1119_c0_g1,TRINITY_DN1135_c0_g1,TRINITY_DN1165_c0_g1,TRINITY_DN1166_c1_g1,TRINITY_DN1171_c0_g1,TRINITY_DN1173_c4_g1,TRINITY_DN1180_c0_g1,TR…
BP	GO:0008152	metabolic process	721	541	1262	4531	0.000540945	0.0533274	TRINITY_DN10027_c0_g1,TRINITY_DN1002_c1_g1,TRINITY_DN1003_c4_g1,TRINITY_DN1004_c0_g1,TRINITY_DN10065_c0_g1,TRINITY_DN1026_c0_g1,TRINITY_DN1031_c0_g1,TRINITY_DN10382_c0_g1,TRINITY_DN1045_c1_g1,TRINITY_DN1045_c1_g2,TRINITY_DN1046_c1_g1,TRINITY_DN1053_c0_g1,TRINITY_DN1060_c2_g1,TRINITY_DN1074_c3_g1,TRINITY_DN10838_c0_g1,TRINITY_DN10885_c0_g1,TRINITY_DN10885_c1_g1,TRINITY_DN1094_c0_g1,TRINITY_DN10955…	TRINITY_DN1003_c0_g1,TRINITY_DN1004_c1_g4,TRINITY_DN1018_c0_g1,TRINITY_DN1032_c1_g1,TRINITY_DN1032_c5_g1,TRINITY_DN103_c1_g1,TRINITY_DN1046_c0_g1,TRINITY_DN1047_c0_g1,TRINITY_DN1060_c1_g1,TRINITY_DN1060_c4_g1,TRINITY_DN1063_c0_g1,TRINITY_DN106_c1_g1,TRINITY_DN1074_c0_g1,TRINITY_DN1077_c0_g1,TRINITY_DN107_c0_g1,TRINITY_DN1102_c0_g2,TRINITY_DN1103_c0_g2,TRINITY_DN1105_c0_g1,TRINITY_DN1115_c0_g1,TRI…
CC	GO:0070069	cytochrome complex	11	10	21	40	0.000543944	0.0182927	TRINITY_DN18131_c0_g1,TRINITY_DN21794_c1_g2,TRINITY_DN21862_c1_g1,TRINITY_DN21920_c0_g1,TRINITY_DN22200_c0_g1,TRINITY_DN23209_c0_g1,TRINITY_DN23438_c0_g1,TRINITY_DN24686_c0_g1,TRINITY_DN25320_c0_g1,TRINITY_DN25601_c0_g1,TRINITY_DN4547_c0_g1	TRINITY_DN1003_c0_g1,TRINITY_DN1046_c0_g1,TRINITY_DN1268_c0_g1,TRINITY_DN1641_c1_g1,TRINITY_DN194_c1_g2,TRINITY_DN287_c2_g1,TRINITY_DN3298_c1_g3,TRINITY_DN342_c0_g1,TRINITY_DN609_c0_g1,TRINITY_DN9_c0_g1
MF	GO:0004386	helicase activity	34	15	49	120	0.000566401	0.0963248	TRINITY_DN1094_c0_g1,TRINITY_DN1269_c1_g1,TRINITY_DN19477_c0_g1,TRINITY_DN2041_c0_g1,TRINITY_DN20742_c0_g1,TRINITY_DN21984_c0_g1,TRINITY_DN22092_c0_g1,TRINITY_DN2236_c2_g1,TRINITY_DN2307_c1_g1,TRINITY_DN2402_c1_g1,TRINITY_DN258_c0_g2,TRINITY_DN2954_c1_g1,TRINITY_DN2954_c1_g2,TRINITY_DN2954_c1_g5,TRINITY_DN2954_c1_g6,TRINITY_DN3172_c0_g2,TRINITY_DN3233_c1_g1,TRINITY_DN3319_c0_g1,TRINITY_DN3387_c0_…	TRINITY_DN1417_c0_g3,TRINITY_DN1583_c6_g1,TRINITY_DN165_c0_g1,TRINITY_DN1849_c0_g1,TRINITY_DN1849_c0_g3,TRINITY_DN25281_c1_g1,TRINITY_DN2567_c0_g1,TRINITY_DN3388_c0_g1,TRINITY_DN467_c5_g1,TRINITY_DN467_c5_g2,TRINITY_DN553_c0_g1,TRINITY_DN5625_c2_g1,TRINITY_DN687_c2_g2,TRINITY_DN689_c6_g3,TRINITY_DN719_c0_g1
BP	GO:0000724	double-strand break repair via homologous recombination	32	4	36	82	0.000611371	0.0585155	TRINITY_DN1235_c1_g1,TRINITY_DN20742_c0_g1,TRINITY_DN21802_c0_g1,TRINITY_DN21984_c0_g1,TRINITY_DN2222_c0_g1,TRINITY_DN2236_c2_g1,TRINITY_DN22978_c0_g1,TRINITY_DN2307_c1_g1,TRINITY_DN258_c0_g2,TRINITY_DN2847_c0_g1,TRINITY_DN2954_c1_g1,TRINITY_DN2954_c1_g2,TRINITY_DN2954_c1_g5,TRINITY_DN2954_c1_g6,TRINITY_DN3091_c1_g1,TRINITY_DN3115_c1_g1,TRINITY_DN3172_c0_g2,TRINITY_DN3203_c1_g1,TRINITY_DN3319_c0_…	TRINITY_DN231_c0_g1,TRINITY_DN2984_c3_g1,TRINITY_DN706_c1_g1,TRINITY_DN719_c0_g1
BP	GO:0000710	meiotic mismatch repair	7	0	7	8	0.000615157	0.0585155	TRINITY_DN1045_c1_g2,TRINITY_DN1270_c0_g1,TRINITY_DN2810_c1_g1,TRINITY_DN3782_c0_g1,TRINITY_DN4116_c0_g1,TRINITY_DN570_c0_g1,TRINITY_DN649_c0_g2	-
BP	GO:0044249	cellular biosynthetic process	431	317	748	2581	0.000637529	0.059598	TRINITY_DN10027_c0_g1,TRINITY_DN1002_c1_g1,TRINITY_DN10065_c0_g1,TRINITY_DN1031_c0_g1,TRINITY_DN10382_c0_g1,TRINITY_DN1045_c1_g1,TRINITY_DN1060_c2_g1,TRINITY_DN1074_c3_g1,TRINITY_DN10838_c0_g1,TRINITY_DN11116_c0_g1,TRINITY_DN11170_c0_g1,TRINITY_DN11194_c0_g1,TRINITY_DN11249_c0_g2,TRINITY_DN1138_c0_g1,TRINITY_DN1157_c0_g2,TRINITY_DN115_c0_g1,TRINITY_DN1168_c0_g2,TRINITY_DN1170_c0_g1,TRINITY_DN1177…	TRINITY_DN1003_c0_g1,TRINITY_DN1004_c1_g4,TRINITY_DN1032_c1_g1,TRINITY_DN103_c1_g1,TRINITY_DN1047_c0_g1,TRINITY_DN1060_c1_g1,TRINITY_DN1063_c0_g1,TRINITY_DN1074_c0_g1,TRINITY_DN107_c0_g1,TRINITY_DN1103_c0_g2,TRINITY_DN1105_c0_g1,TRINITY_DN1115_c0_g1,TRINITY_DN1119_c0_g1,TRINITY_DN1135_c0_g1,TRINITY_DN1165_c0_g1,TRINITY_DN1166_c1_g1,TRINITY_DN1171_c0_g1,TRINITY_DN1173_c4_g1,TRINITY_DN1180_c0_g1,TR…
MF	GO:0004529	exodeoxyribonuclease activity	9	1	10	14	0.000638297	0.0963248	TRINITY_DN1270_c0_g1,TRINITY_DN1462_c1_g1,TRINITY_DN178_c0_g2,TRINITY_DN1880_c0_g1,TRINITY_DN2213_c0_g1,TRINITY_DN2871_c0_g1,TRINITY_DN3523_c0_g1,TRINITY_DN3679_c0_g1,TRINITY_DN791_c0_g1	TRINITY_DN3605_c0_g1
MF	GO:0016895	exodeoxyribonuclease activity, producing 5'-phosphomonoesters	9	1	10	14	0.000638297	0.0963248	TRINITY_DN1270_c0_g1,TRINITY_DN1462_c1_g1,TRINITY_DN178_c0_g2,TRINITY_DN1880_c0_g1,TRINITY_DN2213_c0_g1,TRINITY_DN2871_c0_g1,TRINITY_DN3523_c0_g1,TRINITY_DN3679_c0_g1,TRINITY_DN791_c0_g1	TRINITY_DN3605_c0_g1
BP	GO:0051225	spindle assembly	17	1	18	33	0.000680454	0.0614903	TRINITY_DN1817_c0_g1,TRINITY_DN21830_c0_g1,TRINITY_DN235_c1_g1,TRINITY_DN24058_c0_g1,TRINITY_DN24098_c0_g1,TRINITY_DN244_c5_g1,TRINITY_DN276_c2_g1,TRINITY_DN2784_c0_g1,TRINITY_DN2799_c0_g1,TRINITY_DN310_c6_g1,TRINITY_DN3260_c0_g3,TRINITY_DN3589_c0_g1,TRINITY_DN380_c0_g1,TRINITY_DN38_c0_g2,TRINITY_DN5432_c0_g1,TRINITY_DN583_c1_g1,TRINITY_DN7284_c0_g1	TRINITY_DN2125_c0_g1
BP	GO:0090307	mitotic spindle assembly	17	1	18	33	0.000680454	0.0614903	TRINITY_DN1817_c0_g1,TRINITY_DN21830_c0_g1,TRINITY_DN235_c1_g1,TRINITY_DN24058_c0_g1,TRINITY_DN24098_c0_g1,TRINITY_DN244_c5_g1,TRINITY_DN276_c2_g1,TRINITY_DN2784_c0_g1,TRINITY_DN2799_c0_g1,TRINITY_DN310_c6_g1,TRINITY_DN3260_c0_g3,TRINITY_DN3589_c0_g1,TRINITY_DN380_c0_g1,TRINITY_DN38_c0_g2,TRINITY_DN5432_c0_g1,TRINITY_DN583_c1_g1,TRINITY_DN7284_c0_g1	TRINITY_DN2125_c0_g1
BP	GO:0032392	DNA geometric change	24	3	27	57	0.000698419	0.0620791	TRINITY_DN1094_c0_g1,TRINITY_DN1269_c1_g1,TRINITY_DN2041_c0_g1,TRINITY_DN20742_c0_g1,TRINITY_DN21984_c0_g1,TRINITY_DN22092_c0_g1,TRINITY_DN2236_c2_g1,TRINITY_DN2307_c1_g1,TRINITY_DN2314_c0_g1,TRINITY_DN256_c1_g1,TRINITY_DN258_c0_g2,TRINITY_DN2954_c1_g1,TRINITY_DN2954_c1_g2,TRINITY_DN2954_c1_g5,TRINITY_DN2954_c1_g6,TRINITY_DN3115_c1_g1,TRINITY_DN3172_c0_g2,TRINITY_DN3319_c0_g1,TRINITY_DN4207_c0_g1…	TRINITY_DN165_c0_g1,TRINITY_DN3388_c0_g1,TRINITY_DN719_c0_g1
BP	GO:0030148	sphingolipid biosynthetic process	10	11	21	41	0.000755912	0.0644645	TRINITY_DN11994_c0_g1,TRINITY_DN1255_c1_g1,TRINITY_DN19621_c0_g1,TRINITY_DN24098_c0_g1,TRINITY_DN25598_c0_g1,TRINITY_DN4426_c0_g1,TRINITY_DN4478_c1_g1,TRINITY_DN4687_c0_g1,TRINITY_DN7972_c0_g1,TRINITY_DN960_c1_g1	TRINITY_DN1436_c0_g2,TRINITY_DN209_c3_g1,TRINITY_DN2219_c1_g1,TRINITY_DN2234_c0_g1,TRINITY_DN2408_c0_g1,TRINITY_DN2533_c0_g2,TRINITY_DN3235_c0_g1,TRINITY_DN342_c2_g1,TRINITY_DN4465_c0_g1,TRINITY_DN71_c0_g1,TRINITY_DN99_c0_g2
BP	GO:0030490	maturation of SSU-rRNA	12	47	59	152	0.000771302	0.0644645	TRINITY_DN18345_c0_g1,TRINITY_DN19290_c0_g1,TRINITY_DN19966_c0_g1,TRINITY_DN20948_c0_g1,TRINITY_DN21003_c0_g1,TRINITY_DN21201_c0_g1,TRINITY_DN22103_c0_g1,TRINITY_DN23283_c0_g1,TRINITY_DN24208_c0_g1,TRINITY_DN24499_c0_g1,TRINITY_DN24757_c0_g1,TRINITY_DN25712_c0_g1	TRINITY_DN1060_c4_g1,TRINITY_DN1077_c0_g1,TRINITY_DN120_c0_g1,TRINITY_DN1213_c0_g1,TRINITY_DN1269_c0_g1,TRINITY_DN13_c0_g2,TRINITY_DN1436_c0_g2,TRINITY_DN150_c0_g1,TRINITY_DN1552_c0_g1,TRINITY_DN1570_c0_g1,TRINITY_DN1583_c6_g1,TRINITY_DN1604_c3_g4,TRINITY_DN160_c0_g2,TRINITY_DN1666_c0_g1,TRINITY_DN168_c0_g1,TRINITY_DN1725_c0_g1,TRINITY_DN187_c0_g1,TRINITY_DN21057_c0_g1,TRINITY_DN2157_c1_g1,TRINIT…
BP	GO:0044255	cellular lipid metabolic process	83	61	144	428	0.000778229	0.0644645	TRINITY_DN10885_c1_g1,TRINITY_DN1106_c0_g1,TRINITY_DN115_c0_g1,TRINITY_DN11877_c0_g1,TRINITY_DN1191_c0_g2,TRINITY_DN11949_c0_g1,TRINITY_DN11983_c0_g1,TRINITY_DN11994_c0_g1,TRINITY_DN12108_c0_g2,TRINITY_DN1255_c1_g1,TRINITY_DN13176_c0_g1,TRINITY_DN13176_c0_g2,TRINITY_DN1611_c0_g2,TRINITY_DN17269_c0_g1,TRINITY_DN183_c0_g1,TRINITY_DN1871_c0_g2,TRINITY_DN18738_c0_g2,TRINITY_DN1876_c1_g2,TRINITY_DN190…	TRINITY_DN1074_c0_g1,TRINITY_DN1207_c2_g1,TRINITY_DN1208_c0_g1,TRINITY_DN1230_c0_g1,TRINITY_DN128_c10_g3,TRINITY_DN1413_c0_g1,TRINITY_DN1436_c0_g2,TRINITY_DN1489_c0_g1,TRINITY_DN1560_c4_g1,TRINITY_DN1596_c0_g1,TRINITY_DN1633_c0_g1,TRINITY_DN164_c1_g1,TRINITY_DN1684_c0_g1,TRINITY_DN1938_c0_g1,TRINITY_DN193_c2_g4,TRINITY_DN193_c5_g3,TRINITY_DN194_c1_g3,TRINITY_DN209_c3_g1,TRINITY_DN2103_c0_g1,TRINI…
BP	GO:0031573	intra-S DNA damage checkpoint	11	2	13	21	0.000778921	0.0644645	TRINITY_DN1367_c0_g1,TRINITY_DN1742_c0_g1,TRINITY_DN21984_c0_g1,TRINITY_DN2222_c0_g1,TRINITY_DN2236_c2_g1,TRINITY_DN2438_c0_g1,TRINITY_DN3523_c0_g1,TRINITY_DN3679_c0_g1,TRINITY_DN4578_c0_g1,TRINITY_DN791_c0_g1,TRINITY_DN961_c0_g1	TRINITY_DN231_c0_g1,TRINITY_DN2984_c3_g1
BP	GO:0006310	DNA recombination	60	7	67	177	0.000784703	0.0644645	TRINITY_DN1045_c1_g2,TRINITY_DN1235_c1_g1,TRINITY_DN1270_c0_g1,TRINITY_DN1367_c0_g1,TRINITY_DN1388_c0_g2,TRINITY_DN138_c3_g2,TRINITY_DN1462_c1_g1,TRINITY_DN1651_c0_g1,TRINITY_DN1742_c0_g1,TRINITY_DN183_c0_g1,TRINITY_DN2069_c0_g1,TRINITY_DN20742_c0_g1,TRINITY_DN21802_c0_g1,TRINITY_DN21984_c0_g1,TRINITY_DN2222_c0_g1,TRINITY_DN2236_c2_g1,TRINITY_DN22978_c0_g1,TRINITY_DN2307_c1_g1,TRINITY_DN24088_c0_…	TRINITY_DN150_c0_g1,TRINITY_DN231_c0_g1,TRINITY_DN2984_c3_g1,TRINITY_DN4554_c0_g1,TRINITY_DN706_c1_g1,TRINITY_DN719_c0_g1,TRINITY_DN891_c0_g1
BP	GO:0000725	recombinational repair	32	4	36	83	0.000805217	0.0651625	TRINITY_DN1235_c1_g1,TRINITY_DN20742_c0_g1,TRINITY_DN21802_c0_g1,TRINITY_DN21984_c0_g1,TRINITY_DN2222_c0_g1,TRINITY_DN2236_c2_g1,TRINITY_DN22978_c0_g1,TRINITY_DN2307_c1_g1,TRINITY_DN258_c0_g2,TRINITY_DN2847_c0_g1,TRINITY_DN2954_c1_g1,TRINITY_DN2954_c1_g2,TRINITY_DN2954_c1_g5,TRINITY_DN2954_c1_g6,TRINITY_DN3091_c1_g1,TRINITY_DN3115_c1_g1,TRINITY_DN3172_c0_g2,TRINITY_DN3203_c1_g1,TRINITY_DN3319_c0_…	TRINITY_DN231_c0_g1,TRINITY_DN2984_c3_g1,TRINITY_DN706_c1_g1,TRINITY_DN719_c0_g1
CC	GO:0005740	mitochondrial envelope	78	88	166	500	0.000874518	0.0283594	TRINITY_DN10382_c0_g1,TRINITY_DN1046_c1_g1,TRINITY_DN10885_c1_g1,TRINITY_DN1129_c0_g1,TRINITY_DN11455_c0_g1,TRINITY_DN11877_c0_g1,TRINITY_DN11983_c0_g1,TRINITY_DN12132_c1_g1,TRINITY_DN1221_c0_g1,TRINITY_DN12613_c0_g1,TRINITY_DN13234_c0_g2,TRINITY_DN14360_c1_g1,TRINITY_DN15268_c0_g1,TRINITY_DN15767_c0_g1,TRINITY_DN15928_c0_g1,TRINITY_DN17269_c0_g1,TRINITY_DN18131_c0_g1,TRINITY_DN183_c0_g1,TRINITY_…	TRINITY_DN1003_c0_g1,TRINITY_DN1032_c1_g1,TRINITY_DN1046_c0_g1,TRINITY_DN1103_c0_g2,TRINITY_DN1115_c0_g1,TRINITY_DN1119_c0_g1,TRINITY_DN1135_c0_g1,TRINITY_DN1180_c0_g1,TRINITY_DN1184_c0_g1,TRINITY_DN1208_c0_g1,TRINITY_DN1268_c0_g1,TRINITY_DN1274_c0_g1,TRINITY_DN1282_c2_g3,TRINITY_DN1417_c0_g2,TRINITY_DN1490_c0_g1,TRINITY_DN1549_c0_g2,TRINITY_DN1550_c0_g2,TRINITY_DN1571_c0_g1,TRINITY_DN1604_c3_g3,…
BP	GO:0046395	carboxylic acid catabolic process	37	24	61	159	0.000897126	0.0715326	TRINITY_DN10065_c0_g1,TRINITY_DN12108_c0_g2,TRINITY_DN13176_c0_g1,TRINITY_DN13176_c0_g2,TRINITY_DN15204_c0_g1,TRINITY_DN15672_c0_g1,TRINITY_DN15767_c0_g1,TRINITY_DN15928_c0_g1,TRINITY_DN17254_c0_g1,TRINITY_DN18738_c0_g2,TRINITY_DN19783_c0_g1,TRINITY_DN19881_c0_g1,TRINITY_DN2037_c0_g3,TRINITY_DN21269_c0_g1,TRINITY_DN21823_c0_g1,TRINITY_DN21884_c0_g1,TRINITY_DN24143_c0_g1,TRINITY_DN25239_c0_g1,TRIN…	TRINITY_DN1207_c2_g1,TRINITY_DN1314_c0_g1,TRINITY_DN131_c0_g1,TRINITY_DN131_c0_g3,TRINITY_DN1596_c0_g1,TRINITY_DN1656_c0_g1,TRINITY_DN1938_c0_g1,TRINITY_DN193_c2_g4,TRINITY_DN2115_c0_g2,TRINITY_DN230_c9_g1,TRINITY_DN2862_c0_g1,TRINITY_DN290_c1_g2,TRINITY_DN3503_c0_g1,TRINITY_DN357_c8_g2,TRINITY_DN383_c0_g1,TRINITY_DN452_c1_g2,TRINITY_DN4886_c0_g1,TRINITY_DN561_c1_g2,TRINITY_DN685_c0_g2,TRINITY_DN…
CC	GO:0031981	nuclear lumen	167	137	304	976	0.000997655	0.0303367	TRINITY_DN1002_c1_g1,TRINITY_DN1031_c0_g1,TRINITY_DN1045_c1_g2,TRINITY_DN1094_c0_g1,TRINITY_DN1157_c0_g2,TRINITY_DN117_c0_g1,TRINITY_DN11994_c0_g1,TRINITY_DN123_c0_g1,TRINITY_DN13323_c0_g1,TRINITY_DN1367_c0_g1,TRINITY_DN1388_c0_g2,TRINITY_DN138_c3_g2,TRINITY_DN1462_c1_g1,TRINITY_DN14978_c0_g1,TRINITY_DN1516_c0_g1,TRINITY_DN1518_c0_g2,TRINITY_DN1522_c4_g1,TRINITY_DN1536_c2_g1,TRINITY_DN1560_c5_g1,…	TRINITY_DN1060_c4_g1,TRINITY_DN106_c1_g1,TRINITY_DN1077_c0_g1,TRINITY_DN1119_c0_g1,TRINITY_DN1134_c1_g1,TRINITY_DN1192_c0_g1,TRINITY_DN120_c0_g1,TRINITY_DN1213_c0_g1,TRINITY_DN1269_c0_g1,TRINITY_DN1362_c0_g1,TRINITY_DN13_c0_g2,TRINITY_DN1413_c0_g1,TRINITY_DN1417_c0_g3,TRINITY_DN1436_c0_g2,TRINITY_DN144_c0_g1,TRINITY_DN1489_c0_g1,TRINITY_DN1552_c0_g1,TRINITY_DN1557_c0_g1,TRINITY_DN1560_c7_g1,TRINI…
CC	GO:0005743	mitochondrial inner membrane	49	64	113	325	0.00100231	0.0303367	TRINITY_DN1046_c1_g1,TRINITY_DN10885_c1_g1,TRINITY_DN11455_c0_g1,TRINITY_DN11983_c0_g1,TRINITY_DN15268_c0_g1,TRINITY_DN15928_c0_g1,TRINITY_DN17269_c0_g1,TRINITY_DN18131_c0_g1,TRINITY_DN183_c0_g1,TRINITY_DN19304_c0_g1,TRINITY_DN19608_c0_g1,TRINITY_DN2025_c0_g1,TRINITY_DN20296_c0_g1,TRINITY_DN20906_c0_g1,TRINITY_DN20912_c0_g1,TRINITY_DN21006_c0_g1,TRINITY_DN21110_c0_g1,TRINITY_DN21794_c1_g2,TRINITY…	TRINITY_DN1003_c0_g1,TRINITY_DN1046_c0_g1,TRINITY_DN1103_c0_g2,TRINITY_DN1115_c0_g1,TRINITY_DN1135_c0_g1,TRINITY_DN1180_c0_g1,TRINITY_DN1184_c0_g1,TRINITY_DN1208_c0_g1,TRINITY_DN1268_c0_g1,TRINITY_DN1282_c2_g3,TRINITY_DN1490_c0_g1,TRINITY_DN1550_c0_g2,TRINITY_DN1604_c3_g3,TRINITY_DN1613_c0_g1,TRINITY_DN1641_c1_g1,TRINITY_DN177_c0_g1,TRINITY_DN1780_c0_g2,TRINITY_DN1849_c0_g2,TRINITY_DN1885_c0_g1,T…
BP	GO:0006091	generation of precursor metabolites and energy	69	50	119	347	0.0010141	0.079688	TRINITY_DN10065_c0_g1,TRINITY_DN10955_c0_g1,TRINITY_DN11877_c0_g1,TRINITY_DN11951_c0_g1,TRINITY_DN13176_c0_g1,TRINITY_DN13176_c0_g2,TRINITY_DN13242_c0_g1,TRINITY_DN1366_c0_g1,TRINITY_DN15268_c0_g1,TRINITY_DN15360_c0_g1,TRINITY_DN15796_c0_g1,TRINITY_DN17236_c0_g4,TRINITY_DN18131_c0_g1,TRINITY_DN183_c0_g1,TRINITY_DN1866_c0_g1,TRINITY_DN18951_c0_g1,TRINITY_DN1911_c1_g1,TRINITY_DN19304_c0_g1,TRINITY_…	TRINITY_DN1003_c0_g1,TRINITY_DN1004_c1_g4,TRINITY_DN1046_c0_g1,TRINITY_DN1103_c0_g2,TRINITY_DN1115_c0_g1,TRINITY_DN1119_c0_g1,TRINITY_DN1154_c0_g1,TRINITY_DN1180_c0_g1,TRINITY_DN1207_c2_g1,TRINITY_DN1268_c0_g1,TRINITY_DN1365_c0_g1,TRINITY_DN141_c6_g1,TRINITY_DN1483_c0_g2,TRINITY_DN1560_c7_g1,TRINITY_DN1613_c0_g1,TRINITY_DN1641_c1_g1,TRINITY_DN1849_c0_g2,TRINITY_DN194_c1_g2,TRINITY_DN20021_c0_g1,T…
BP	GO:0006629	lipid metabolic process	88	65	153	461	0.00104774	0.0811546	TRINITY_DN10885_c1_g1,TRINITY_DN1106_c0_g1,TRINITY_DN115_c0_g1,TRINITY_DN11877_c0_g1,TRINITY_DN1191_c0_g2,TRINITY_DN11949_c0_g1,TRINITY_DN11983_c0_g1,TRINITY_DN11994_c0_g1,TRINITY_DN12108_c0_g2,TRINITY_DN1255_c1_g1,TRINITY_DN13176_c0_g1,TRINITY_DN13176_c0_g2,TRINITY_DN1611_c0_g2,TRINITY_DN17269_c0_g1,TRINITY_DN183_c0_g1,TRINITY_DN1871_c0_g2,TRINITY_DN18738_c0_g2,TRINITY_DN1876_c1_g2,TRINITY_DN190…	TRINITY_DN1074_c0_g1,TRINITY_DN1119_c0_g1,TRINITY_DN1207_c2_g1,TRINITY_DN1208_c0_g1,TRINITY_DN1230_c0_g1,TRINITY_DN128_c10_g3,TRINITY_DN1413_c0_g1,TRINITY_DN1436_c0_g2,TRINITY_DN1489_c0_g1,TRINITY_DN1560_c4_g1,TRINITY_DN1560_c7_g1,TRINITY_DN1596_c0_g1,TRINITY_DN1633_c0_g1,TRINITY_DN164_c1_g1,TRINITY_DN1684_c0_g1,TRINITY_DN1938_c0_g1,TRINITY_DN193_c2_g4,TRINITY_DN193_c5_g2,TRINITY_DN193_c5_g3,TRIN…
BP	GO:0016054	organic acid catabolic process	37	24	61	160	0.00107822	0.0818161	TRINITY_DN10065_c0_g1,TRINITY_DN12108_c0_g2,TRINITY_DN13176_c0_g1,TRINITY_DN13176_c0_g2,TRINITY_DN15204_c0_g1,TRINITY_DN15672_c0_g1,TRINITY_DN15767_c0_g1,TRINITY_DN15928_c0_g1,TRINITY_DN17254_c0_g1,TRINITY_DN18738_c0_g2,TRINITY_DN19783_c0_g1,TRINITY_DN19881_c0_g1,TRINITY_DN2037_c0_g3,TRINITY_DN21269_c0_g1,TRINITY_DN21823_c0_g1,TRINITY_DN21884_c0_g1,TRINITY_DN24143_c0_g1,TRINITY_DN25239_c0_g1,TRIN…	TRINITY_DN1207_c2_g1,TRINITY_DN1314_c0_g1,TRINITY_DN131_c0_g1,TRINITY_DN131_c0_g3,TRINITY_DN1596_c0_g1,TRINITY_DN1656_c0_g1,TRINITY_DN1938_c0_g1,TRINITY_DN193_c2_g4,TRINITY_DN2115_c0_g2,TRINITY_DN230_c9_g1,TRINITY_DN2862_c0_g1,TRINITY_DN290_c1_g2,TRINITY_DN3503_c0_g1,TRINITY_DN357_c8_g2,TRINITY_DN383_c0_g1,TRINITY_DN452_c1_g2,TRINITY_DN4886_c0_g1,TRINITY_DN561_c1_g2,TRINITY_DN685_c0_g2,TRINITY_DN…
BP	GO:1902975	mitotic DNA replication initiation	17	1	18	34	0.00108646	0.0818161	TRINITY_DN1999_c0_g2,TRINITY_DN20742_c0_g1,TRINITY_DN21984_c0_g1,TRINITY_DN2307_c1_g1,TRINITY_DN2954_c1_g1,TRINITY_DN2954_c1_g2,TRINITY_DN2954_c1_g5,TRINITY_DN2954_c1_g6,TRINITY_DN3172_c0_g2,TRINITY_DN3319_c0_g1,TRINITY_DN3365_c0_g1,TRINITY_DN3523_c0_g1,TRINITY_DN353_c0_g1,TRINITY_DN3568_c0_g2,TRINITY_DN4578_c0_g1,TRINITY_DN4637_c0_g1,TRINITY_DN584_c0_g3	TRINITY_DN231_c0_g1
MF	GO:0030515	snoRNA binding	0	18	18	34	0.0010905	0.150853	-	TRINITY_DN1213_c0_g1,TRINITY_DN13_c0_g2,TRINITY_DN1570_c0_g1,TRINITY_DN227_c1_g1,TRINITY_DN2309_c0_g1,TRINITY_DN2402_c5_g1,TRINITY_DN265_c0_g3,TRINITY_DN310_c0_g3,TRINITY_DN3523_c0_g2,TRINITY_DN4109_c1_g1,TRINITY_DN4395_c0_g1,TRINITY_DN446_c1_g1,TRINITY_DN5076_c0_g1,TRINITY_DN51_c2_g4,TRINITY_DN51_c2_g8,TRINITY_DN639_c1_g2,TRINITY_DN694_c0_g1,TRINITY_DN757_c1_g2
BP	GO:0006281	DNA repair	101	12	113	328	0.00112461	0.082469	TRINITY_DN1031_c0_g1,TRINITY_DN1045_c1_g2,TRINITY_DN1094_c0_g1,TRINITY_DN1235_c1_g1,TRINITY_DN1269_c1_g1,TRINITY_DN1270_c0_g1,TRINITY_DN1367_c0_g1,TRINITY_DN1388_c0_g2,TRINITY_DN138_c3_g2,TRINITY_DN1397_c2_g1,TRINITY_DN14360_c1_g1,TRINITY_DN1462_c1_g1,TRINITY_DN1651_c0_g1,TRINITY_DN1731_c1_g1,TRINITY_DN1742_c0_g1,TRINITY_DN178_c0_g2,TRINITY_DN1800_c0_g1,TRINITY_DN1880_c0_g1,TRINITY_DN1986_c0_g1,T…	TRINITY_DN1229_c0_g1,TRINITY_DN1691_c0_g2,TRINITY_DN197_c2_g1,TRINITY_DN20_c5_g1,TRINITY_DN231_c0_g1,TRINITY_DN2984_c3_g1,TRINITY_DN3605_c0_g1,TRINITY_DN382_c0_g1,TRINITY_DN564_c0_g1,TRINITY_DN706_c1_g1,TRINITY_DN719_c0_g1,TRINITY_DN840_c0_g1
BP	GO:0042273	ribosomal large subunit biogenesis	19	40	59	154	0.00112573	0.082469	TRINITY_DN10838_c0_g1,TRINITY_DN11170_c0_g1,TRINITY_DN11194_c0_g1,TRINITY_DN17160_c0_g1,TRINITY_DN19277_c0_g1,TRINITY_DN19966_c0_g1,TRINITY_DN20054_c0_g1,TRINITY_DN20950_c0_g1,TRINITY_DN21900_c0_g1,TRINITY_DN22415_c0_g1,TRINITY_DN22526_c0_g1,TRINITY_DN23100_c0_g1,TRINITY_DN23347_c0_g1,TRINITY_DN23489_c0_g1,TRINITY_DN25645_c0_g1,TRINITY_DN25876_c0_g1,TRINITY_DN4787_c0_g1,TRINITY_DN682_c3_g1,TRINIT…	TRINITY_DN1063_c0_g1,TRINITY_DN107_c0_g1,TRINITY_DN1308_c1_g1,TRINITY_DN1385_c0_g3,TRINITY_DN1417_c0_g3,TRINITY_DN1436_c0_g2,TRINITY_DN144_c2_g1,TRINITY_DN1521_c0_g1,TRINITY_DN1557_c0_g1,TRINITY_DN2011_c2_g1,TRINITY_DN2128_c0_g1,TRINITY_DN227_c0_g1,TRINITY_DN2390_c0_g1,TRINITY_DN24084_c1_g1,TRINITY_DN2485_c1_g1,TRINITY_DN2567_c0_g1,TRINITY_DN274_c0_g1,TRINITY_DN2865_c0_g1,TRINITY_DN296_c1_g5,TRIN…
BP	GO:0006807	nitrogen compound metabolic process	613	461	1074	3816	0.00114076	0.082469	TRINITY_DN10027_c0_g1,TRINITY_DN1002_c1_g1,TRINITY_DN1004_c0_g1,TRINITY_DN10065_c0_g1,TRINITY_DN1031_c0_g1,TRINITY_DN10382_c0_g1,TRINITY_DN1045_c1_g1,TRINITY_DN1045_c1_g2,TRINITY_DN1046_c1_g1,TRINITY_DN1053_c0_g1,TRINITY_DN1060_c2_g1,TRINITY_DN1074_c3_g1,TRINITY_DN10838_c0_g1,TRINITY_DN10885_c0_g1,TRINITY_DN10885_c1_g1,TRINITY_DN1094_c0_g1,TRINITY_DN1099_c0_g1,TRINITY_DN11116_c0_g1,TRINITY_DN1116…	TRINITY_DN1003_c0_g1,TRINITY_DN1004_c1_g4,TRINITY_DN1018_c0_g1,TRINITY_DN1032_c1_g1,TRINITY_DN1032_c5_g1,TRINITY_DN103_c1_g1,TRINITY_DN1046_c0_g1,TRINITY_DN1047_c0_g1,TRINITY_DN1060_c1_g1,TRINITY_DN1060_c4_g1,TRINITY_DN1063_c0_g1,TRINITY_DN106_c1_g1,TRINITY_DN1074_c0_g1,TRINITY_DN1077_c0_g1,TRINITY_DN107_c0_g1,TRINITY_DN1103_c0_g2,TRINITY_DN1105_c0_g1,TRINITY_DN1115_c0_g1,TRINITY_DN1119_c0_g1,TRI…
BP	GO:0006273	lagging strand elongation	8	3	11	17	0.00119475	0.0852358	TRINITY_DN1031_c0_g1,TRINITY_DN1462_c1_g1,TRINITY_DN2069_c0_g1,TRINITY_DN2314_c0_g1,TRINITY_DN249_c0_g1,TRINITY_DN3090_c1_g1,TRINITY_DN353_c0_g1,TRINITY_DN991_c0_g2	TRINITY_DN165_c0_g1,TRINITY_DN20_c5_g1,TRINITY_DN3605_c0_g1
MF	GO:0003678	DNA helicase activity	19	3	22	45	0.00127974	0.150861	TRINITY_DN1094_c0_g1,TRINITY_DN1269_c1_g1,TRINITY_DN2041_c0_g1,TRINITY_DN20742_c0_g1,TRINITY_DN21984_c0_g1,TRINITY_DN22092_c0_g1,TRINITY_DN2236_c2_g1,TRINITY_DN2307_c1_g1,TRINITY_DN258_c0_g2,TRINITY_DN2954_c1_g1,TRINITY_DN2954_c1_g2,TRINITY_DN2954_c1_g5,TRINITY_DN2954_c1_g6,TRINITY_DN3319_c0_g1,TRINITY_DN4207_c0_g1,TRINITY_DN5437_c0_g1,TRINITY_DN961_c0_g1,TRINITY_DN991_c0_g2,TRINITY_DN997_c0_g1	TRINITY_DN165_c0_g1,TRINITY_DN3388_c0_g1,TRINITY_DN719_c0_g1
BP	GO:0000967	rRNA 5'-end processing	0	19	19	37	0.00128703	0.0906266	-	TRINITY_DN1060_c4_g1,TRINITY_DN120_c0_g1,TRINITY_DN1213_c0_g1,TRINITY_DN13_c0_g2,TRINITY_DN1583_c6_g1,TRINITY_DN1666_c0_g1,TRINITY_DN2089_c0_g1,TRINITY_DN21057_c0_g1,TRINITY_DN2402_c5_g1,TRINITY_DN2882_c0_g1,TRINITY_DN3523_c0_g2,TRINITY_DN4395_c0_g1,TRINITY_DN446_c1_g1,TRINITY_DN447_c2_g2,TRINITY_DN51_c2_g4,TRINITY_DN51_c2_g8,TRINITY_DN541_c1_g1,TRINITY_DN553_c0_g1,TRINITY_DN694_c0_g1
CC	GO:0019866	organelle inner membrane	54	65	119	347	0.00132347	0.038765	TRINITY_DN1046_c1_g1,TRINITY_DN10885_c1_g1,TRINITY_DN11455_c0_g1,TRINITY_DN11983_c0_g1,TRINITY_DN14507_c0_g1,TRINITY_DN15268_c0_g1,TRINITY_DN15928_c0_g1,TRINITY_DN17269_c0_g1,TRINITY_DN18131_c0_g1,TRINITY_DN183_c0_g1,TRINITY_DN19304_c0_g1,TRINITY_DN19608_c0_g1,TRINITY_DN2025_c0_g1,TRINITY_DN20296_c0_g1,TRINITY_DN20906_c0_g1,TRINITY_DN20912_c0_g1,TRINITY_DN21006_c0_g1,TRINITY_DN21110_c0_g1,TRINITY…	TRINITY_DN1003_c0_g1,TRINITY_DN1046_c0_g1,TRINITY_DN1103_c0_g2,TRINITY_DN1115_c0_g1,TRINITY_DN1135_c0_g1,TRINITY_DN1180_c0_g1,TRINITY_DN1184_c0_g1,TRINITY_DN1208_c0_g1,TRINITY_DN1268_c0_g1,TRINITY_DN1282_c2_g3,TRINITY_DN1490_c0_g1,TRINITY_DN1550_c0_g2,TRINITY_DN1604_c3_g3,TRINITY_DN1613_c0_g1,TRINITY_DN1641_c1_g1,TRINITY_DN177_c0_g1,TRINITY_DN1780_c0_g2,TRINITY_DN1849_c0_g2,TRINITY_DN1885_c0_g1,T…
BP	GO:0006104	succinyl-CoA metabolic process	3	2	5	5	0.00139722	0.0962949	TRINITY_DN15360_c0_g1,TRINITY_DN20046_c0_g1,TRINITY_DN20754_c0_g1	TRINITY_DN1365_c0_g1,TRINITY_DN2300_c0_g1
MF	GO:0004774	succinate-CoA ligase activity	3	2	5	5	0.00139962	0.150861	TRINITY_DN15360_c0_g1,TRINITY_DN20046_c0_g1,TRINITY_DN20754_c0_g1	TRINITY_DN1365_c0_g1,TRINITY_DN2300_c0_g1
MF	GO:0050291	sphingosine N-acyltransferase activity	4	1	5	5	0.00139962	0.150861	TRINITY_DN11994_c0_g1,TRINITY_DN1255_c1_g1,TRINITY_DN4478_c1_g1,TRINITY_DN960_c1_g1	TRINITY_DN99_c0_g2
BP	GO:0033314	mitotic DNA replication checkpoint	14	3	17	32	0.00141665	0.0962949	TRINITY_DN1367_c0_g1,TRINITY_DN1800_c0_g1,TRINITY_DN1999_c0_g2,TRINITY_DN2222_c0_g1,TRINITY_DN24098_c0_g1,TRINITY_DN2438_c0_g1,TRINITY_DN2522_c0_g2,TRINITY_DN3365_c0_g1,TRINITY_DN3367_c0_g1,TRINITY_DN3523_c0_g1,TRINITY_DN3679_c0_g1,TRINITY_DN4578_c0_g1,TRINITY_DN709_c0_g1,TRINITY_DN791_c0_g1	TRINITY_DN231_c0_g1,TRINITY_DN2984_c3_g1,TRINITY_DN527_c0_g2
BP	GO:0006536	glutamate metabolic process	15	13	28	62	0.0014208	0.0962949	TRINITY_DN15204_c0_g1,TRINITY_DN15928_c0_g1,TRINITY_DN19881_c0_g1,TRINITY_DN2025_c0_g1,TRINITY_DN21018_c0_g1,TRINITY_DN21823_c0_g1,TRINITY_DN21945_c0_g1,TRINITY_DN3552_c0_g1,TRINITY_DN3889_c7_g1,TRINITY_DN4332_c0_g1,TRINITY_DN4774_c0_g2,TRINITY_DN5129_c0_g1,TRINITY_DN5314_c0_g3,TRINITY_DN6166_c0_g1,TRINITY_DN9610_c0_g1	TRINITY_DN1004_c1_g4,TRINITY_DN1047_c0_g1,TRINITY_DN131_c0_g1,TRINITY_DN131_c0_g3,TRINITY_DN1656_c0_g1,TRINITY_DN243_c0_g1,TRINITY_DN3605_c1_g1,TRINITY_DN4886_c0_g1,TRINITY_DN561_c1_g2,TRINITY_DN782_c0_g3,TRINITY_DN7_c0_g1,TRINITY_DN884_c1_g2,TRINITY_DN888_c0_g1
CC	GO:0042709	succinate-CoA ligase complex	3	2	5	5	0.00144656	0.0410462	TRINITY_DN15360_c0_g1,TRINITY_DN20046_c0_g1,TRINITY_DN20754_c0_g1	TRINITY_DN1365_c0_g1,TRINITY_DN2300_c0_g1
MF	GO:0016878	acid-thiol ligase activity	7	3	10	15	0.00145408	0.150861	TRINITY_DN15360_c0_g1,TRINITY_DN1871_c0_g2,TRINITY_DN1945_c0_g1,TRINITY_DN20046_c0_g1,TRINITY_DN20754_c0_g1,TRINITY_DN21858_c0_g1,TRINITY_DN3439_c0_g1	TRINITY_DN1365_c0_g1,TRINITY_DN2300_c0_g1,TRINITY_DN551_c0_g2
BP	GO:0034471	ncRNA 5'-end processing	0	20	20	40	0.00148005	0.0987085	-	TRINITY_DN1060_c4_g1,TRINITY_DN120_c0_g1,TRINITY_DN1213_c0_g1,TRINITY_DN13_c0_g2,TRINITY_DN1583_c6_g1,TRINITY_DN1666_c0_g1,TRINITY_DN2089_c0_g1,TRINITY_DN21057_c0_g1,TRINITY_DN2402_c5_g1,TRINITY_DN2882_c0_g1,TRINITY_DN3523_c0_g2,TRINITY_DN371_c0_g1,TRINITY_DN4395_c0_g1,TRINITY_DN446_c1_g1,TRINITY_DN447_c2_g2,TRINITY_DN51_c2_g4,TRINITY_DN51_c2_g8,TRINITY_DN541_c1_g1,TRINITY_DN553_c0_g1,TRINITY_DN6…
BP	GO:0008608	attachment of spindle microtubules to kinetochore	20	4	24	51	0.00152924	0.0987085	TRINITY_DN117_c0_g1,TRINITY_DN1560_c5_g1,TRINITY_DN19842_c0_g1,TRINITY_DN21830_c0_g1,TRINITY_DN2312_c0_g1,TRINITY_DN237_c8_g1,TRINITY_DN244_c5_g1,TRINITY_DN2640_c1_g1,TRINITY_DN276_c2_g1,TRINITY_DN3032_c0_g1,TRINITY_DN3040_c1_g1,TRINITY_DN3084_c0_g1,TRINITY_DN3260_c0_g3,TRINITY_DN3335_c0_g1,TRINITY_DN3369_c0_g1,TRINITY_DN3559_c0_g1,TRINITY_DN3589_c0_g1,TRINITY_DN38_c0_g2,TRINITY_DN583_c1_g1,TRINI…	TRINITY_DN1192_c0_g1,TRINITY_DN1807_c1_g1,TRINITY_DN2679_c0_g1,TRINITY_DN927_c0_g1
BP	GO:0032508	DNA duplex unwinding	21	3	24	51	0.00152924	0.0987085	TRINITY_DN1094_c0_g1,TRINITY_DN1269_c1_g1,TRINITY_DN2041_c0_g1,TRINITY_DN20742_c0_g1,TRINITY_DN21984_c0_g1,TRINITY_DN22092_c0_g1,TRINITY_DN2236_c2_g1,TRINITY_DN2307_c1_g1,TRINITY_DN258_c0_g2,TRINITY_DN2954_c1_g1,TRINITY_DN2954_c1_g2,TRINITY_DN2954_c1_g5,TRINITY_DN2954_c1_g6,TRINITY_DN3115_c1_g1,TRINITY_DN3172_c0_g2,TRINITY_DN3319_c0_g1,TRINITY_DN4207_c0_g1,TRINITY_DN5437_c0_g1,TRINITY_DN961_c0_g1…	TRINITY_DN165_c0_g1,TRINITY_DN3388_c0_g1,TRINITY_DN719_c0_g1
BP	GO:0051303	establishment of chromosome localization	21	3	24	51	0.00152924	0.0987085	TRINITY_DN117_c0_g1,TRINITY_DN21830_c0_g1,TRINITY_DN2312_c0_g1,TRINITY_DN237_c8_g1,TRINITY_DN244_c5_g1,TRINITY_DN2640_c1_g1,TRINITY_DN276_c2_g1,TRINITY_DN2799_c0_g1,TRINITY_DN3032_c0_g1,TRINITY_DN3040_c1_g1,TRINITY_DN3084_c0_g1,TRINITY_DN3335_c0_g1,TRINITY_DN3369_c0_g1,TRINITY_DN3559_c0_g1,TRINITY_DN3589_c0_g1,TRINITY_DN380_c0_g1,TRINITY_DN38_c0_g2,TRINITY_DN4467_c0_g1,TRINITY_DN583_c1_g1,TRINITY…	TRINITY_DN1192_c0_g1,TRINITY_DN1498_c0_g1,TRINITY_DN927_c0_g1
BP	GO:0000472	endonucleolytic cleavage to generate mature 5'-end of SSU-rRNA from (SSU-rRNA, 5.8S rRNA, LSU-rRNA)	0	18	18	35	0.00168145	0.107256	-	TRINITY_DN1060_c4_g1,TRINITY_DN120_c0_g1,TRINITY_DN1213_c0_g1,TRINITY_DN13_c0_g2,TRINITY_DN1583_c6_g1,TRINITY_DN1666_c0_g1,TRINITY_DN21057_c0_g1,TRINITY_DN2402_c5_g1,TRINITY_DN2882_c0_g1,TRINITY_DN3523_c0_g2,TRINITY_DN4395_c0_g1,TRINITY_DN446_c1_g1,TRINITY_DN447_c2_g2,TRINITY_DN51_c2_g4,TRINITY_DN51_c2_g8,TRINITY_DN541_c1_g1,TRINITY_DN553_c0_g1,TRINITY_DN694_c0_g1
BP	GO:0032787	monocarboxylic acid metabolic process	59	39	98	282	0.00172948	0.109037	TRINITY_DN10065_c0_g1,TRINITY_DN10885_c1_g1,TRINITY_DN10955_c0_g1,TRINITY_DN11983_c0_g1,TRINITY_DN13176_c0_g1,TRINITY_DN13176_c0_g2,TRINITY_DN15204_c0_g1,TRINITY_DN15796_c0_g1,TRINITY_DN1712_c4_g1,TRINITY_DN1712_c4_g2,TRINITY_DN17269_c0_g1,TRINITY_DN1745_c0_g1,TRINITY_DN183_c0_g1,TRINITY_DN1871_c0_g2,TRINITY_DN18738_c0_g2,TRINITY_DN1911_c1_g1,TRINITY_DN1945_c0_g1,TRINITY_DN19621_c0_g1,TRINITY_DN1…	TRINITY_DN1207_c2_g1,TRINITY_DN128_c10_g3,TRINITY_DN131_c0_g1,TRINITY_DN131_c0_g3,TRINITY_DN1413_c0_g1,TRINITY_DN1596_c0_g1,TRINITY_DN1656_c0_g1,TRINITY_DN1849_c0_g2,TRINITY_DN1938_c0_g1,TRINITY_DN193_c2_g4,TRINITY_DN1999_c0_g1,TRINITY_DN209_c3_g1,TRINITY_DN2115_c0_g2,TRINITY_DN2157_c1_g2,TRINITY_DN21889_c0_g1,TRINITY_DN22_c0_g1,TRINITY_DN230_c9_g1,TRINITY_DN237_c7_g1,TRINITY_DN239_c0_g2,TRINITY_…
BP	GO:0006974	cellular response to DNA damage stimulus	118	20	138	416	0.00188115	0.117237	TRINITY_DN1031_c0_g1,TRINITY_DN1045_c1_g2,TRINITY_DN1094_c0_g1,TRINITY_DN11_c3_g6,TRINITY_DN1235_c1_g1,TRINITY_DN1269_c1_g1,TRINITY_DN1270_c0_g1,TRINITY_DN1367_c0_g1,TRINITY_DN1388_c0_g2,TRINITY_DN138_c3_g2,TRINITY_DN1397_c2_g1,TRINITY_DN14360_c1_g1,TRINITY_DN1446_c0_g2,TRINITY_DN1462_c1_g1,TRINITY_DN1567_c0_g2,TRINITY_DN1651_c0_g1,TRINITY_DN1731_c1_g1,TRINITY_DN1742_c0_g1,TRINITY_DN178_c0_g2,TRI…	TRINITY_DN1173_c4_g1,TRINITY_DN1229_c0_g1,TRINITY_DN1284_c1_g1,TRINITY_DN1413_c0_g1,TRINITY_DN1691_c0_g2,TRINITY_DN197_c2_g1,TRINITY_DN20_c5_g1,TRINITY_DN231_c0_g1,TRINITY_DN2787_c4_g1,TRINITY_DN2984_c3_g1,TRINITY_DN3605_c0_g1,TRINITY_DN382_c0_g1,TRINITY_DN527_c0_g2,TRINITY_DN529_c0_g1,TRINITY_DN564_c0_g1,TRINITY_DN706_c1_g1,TRINITY_DN719_c0_g1,TRINITY_DN840_c0_g1,TRINITY_DN927_c0_g1,TRINITY_DN99…
CC	GO:0031966	mitochondrial membrane	68	85	153	464	0.00192609	0.0529967	TRINITY_DN1046_c1_g1,TRINITY_DN10885_c1_g1,TRINITY_DN1129_c0_g1,TRINITY_DN11455_c0_g1,TRINITY_DN11877_c0_g1,TRINITY_DN11983_c0_g1,TRINITY_DN12132_c1_g1,TRINITY_DN1221_c0_g1,TRINITY_DN12613_c0_g1,TRINITY_DN15268_c0_g1,TRINITY_DN15767_c0_g1,TRINITY_DN15928_c0_g1,TRINITY_DN17269_c0_g1,TRINITY_DN18131_c0_g1,TRINITY_DN183_c0_g1,TRINITY_DN1911_c1_g1,TRINITY_DN19304_c0_g1,TRINITY_DN19356_c0_g1,TRINITY_D…	TRINITY_DN1003_c0_g1,TRINITY_DN1032_c1_g1,TRINITY_DN1046_c0_g1,TRINITY_DN1103_c0_g2,TRINITY_DN1115_c0_g1,TRINITY_DN1135_c0_g1,TRINITY_DN1180_c0_g1,TRINITY_DN1184_c0_g1,TRINITY_DN1208_c0_g1,TRINITY_DN1268_c0_g1,TRINITY_DN1274_c0_g1,TRINITY_DN1282_c2_g3,TRINITY_DN1417_c0_g2,TRINITY_DN1490_c0_g1,TRINITY_DN1549_c0_g2,TRINITY_DN1550_c0_g2,TRINITY_DN1571_c0_g1,TRINITY_DN1604_c3_g3,TRINITY_DN1613_c0_g1,…
BP	GO:0006265	DNA topological change	5	1	6	7	0.00202031	0.121713	TRINITY_DN20853_c0_g1,TRINITY_DN24115_c0_g1,TRINITY_DN3115_c1_g1,TRINITY_DN4038_c0_g1,TRINITY_DN961_c0_g1	TRINITY_DN2984_c3_g1
BP	GO:0032780	negative regulation of ATPase activity	5	1	6	7	0.00202031	0.121713	TRINITY_DN20742_c0_g1,TRINITY_DN2089_c0_g2,TRINITY_DN2307_c1_g1,TRINITY_DN2954_c1_g5,TRINITY_DN3172_c0_g2	TRINITY_DN2984_c3_g1
BP	GO:0060903	positive regulation of meiosis I	4	2	6	7	0.00202031	0.121713	TRINITY_DN183_c0_g1,TRINITY_DN1999_c0_g2,TRINITY_DN2853_c1_g1,TRINITY_DN4218_c0_g1	TRINITY_DN231_c0_g1,TRINITY_DN891_c0_g1
CC	GO:0032300	mismatch repair complex	6	0	6	7	0.0021018	0.0561304	TRINITY_DN1045_c1_g2,TRINITY_DN1986_c0_g1,TRINITY_DN2810_c1_g1,TRINITY_DN3782_c0_g1,TRINITY_DN4116_c0_g1,TRINITY_DN649_c0_g2	-
BP	GO:0036091	positive regulation of transcription from RNA polymerase II promoter in response to oxidative stress	4	3	7	9	0.00212231	0.126452	TRINITY_DN183_c0_g1,TRINITY_DN18951_c0_g1,TRINITY_DN19090_c0_g1,TRINITY_DN25232_c0_g1	TRINITY_DN1119_c0_g1,TRINITY_DN398_c0_g1,TRINITY_DN754_c1_g1
MF	GO:0000403	Y-form DNA binding	7	0	7	9	0.00212684	0.20768	TRINITY_DN138_c3_g2,TRINITY_DN1986_c0_g1,TRINITY_DN22092_c0_g1,TRINITY_DN2522_c0_g2,TRINITY_DN2810_c1_g1,TRINITY_DN3782_c0_g1,TRINITY_DN4578_c0_g1	-
BP	GO:0000966	RNA 5'-end processing	0	20	20	41	0.0021697	0.126832	-	TRINITY_DN1060_c4_g1,TRINITY_DN120_c0_g1,TRINITY_DN1213_c0_g1,TRINITY_DN13_c0_g2,TRINITY_DN1583_c6_g1,TRINITY_DN1666_c0_g1,TRINITY_DN2089_c0_g1,TRINITY_DN21057_c0_g1,TRINITY_DN2402_c5_g1,TRINITY_DN2882_c0_g1,TRINITY_DN3523_c0_g2,TRINITY_DN371_c0_g1,TRINITY_DN4395_c0_g1,TRINITY_DN446_c1_g1,TRINITY_DN447_c2_g2,TRINITY_DN51_c2_g4,TRINITY_DN51_c2_g8,TRINITY_DN541_c1_g1,TRINITY_DN553_c0_g1,TRINITY_DN6…
BP	GO:0000480	endonucleolytic cleavage in 5'-ETS of tricistronic rRNA transcript (SSU-rRNA, 5.8S rRNA, LSU-rRNA)	0	17	17	33	0.00219886	0.126832	-	TRINITY_DN1060_c4_g1,TRINITY_DN120_c0_g1,TRINITY_DN1213_c0_g1,TRINITY_DN13_c0_g2,TRINITY_DN1583_c6_g1,TRINITY_DN1666_c0_g1,TRINITY_DN2402_c5_g1,TRINITY_DN2882_c0_g1,TRINITY_DN3523_c0_g2,TRINITY_DN4395_c0_g1,TRINITY_DN446_c1_g1,TRINITY_DN447_c2_g2,TRINITY_DN51_c2_g4,TRINITY_DN51_c2_g8,TRINITY_DN541_c1_g1,TRINITY_DN553_c0_g1,TRINITY_DN694_c0_g1
BP	GO:0006525	arginine metabolic process	9	8	17	33	0.00219886	0.126832	TRINITY_DN15672_c0_g1,TRINITY_DN19881_c0_g1,TRINITY_DN20901_c0_g1,TRINITY_DN2715_c0_g1,TRINITY_DN3307_c0_g1,TRINITY_DN3889_c7_g1,TRINITY_DN6296_c0_g1,TRINITY_DN7173_c0_g1,TRINITY_DN8284_c0_g1	TRINITY_DN131_c0_g1,TRINITY_DN131_c0_g3,TRINITY_DN1780_c0_g2,TRINITY_DN452_c1_g2,TRINITY_DN535_c2_g1,TRINITY_DN5_c0_g2,TRINITY_DN5_c0_g3,TRINITY_DN685_c0_g2
BP	GO:0008610	lipid biosynthetic process	55	42	97	281	0.0023124	0.131587	TRINITY_DN115_c0_g1,TRINITY_DN11877_c0_g1,TRINITY_DN11949_c0_g1,TRINITY_DN11994_c0_g1,TRINITY_DN12108_c0_g2,TRINITY_DN1255_c1_g1,TRINITY_DN13176_c0_g1,TRINITY_DN13176_c0_g2,TRINITY_DN1611_c0_g2,TRINITY_DN19621_c0_g1,TRINITY_DN19989_c0_g1,TRINITY_DN1_c1_g1,TRINITY_DN20326_c0_g1,TRINITY_DN20735_c0_g1,TRINITY_DN2102_c0_g1,TRINITY_DN23559_c0_g1,TRINITY_DN24098_c0_g1,TRINITY_DN24143_c0_g1,TRINITY_DN24…	TRINITY_DN1074_c0_g1,TRINITY_DN1119_c0_g1,TRINITY_DN1207_c2_g1,TRINITY_DN1208_c0_g1,TRINITY_DN1230_c0_g1,TRINITY_DN128_c10_g3,TRINITY_DN1413_c0_g1,TRINITY_DN1436_c0_g2,TRINITY_DN1560_c4_g1,TRINITY_DN1560_c7_g1,TRINITY_DN1633_c0_g1,TRINITY_DN164_c1_g1,TRINITY_DN1684_c0_g1,TRINITY_DN194_c1_g3,TRINITY_DN209_c3_g1,TRINITY_DN2103_c0_g1,TRINITY_DN21889_c0_g1,TRINITY_DN2219_c1_g1,TRINITY_DN2234_c0_g1,TR…
BP	GO:0006279	premeiotic DNA replication	10	1	11	18	0.00232982	0.131587	TRINITY_DN1031_c0_g1,TRINITY_DN1281_c5_g1,TRINITY_DN1999_c0_g2,TRINITY_DN20742_c0_g1,TRINITY_DN22948_c0_g1,TRINITY_DN2954_c1_g5,TRINITY_DN2954_c1_g6,TRINITY_DN3115_c1_g1,TRINITY_DN3523_c0_g1,TRINITY_DN353_c0_g1	TRINITY_DN231_c0_g1
BP	GO:0044774	mitotic DNA integrity checkpoint	23	3	26	58	0.00236432	0.132158	TRINITY_DN1367_c0_g1,TRINITY_DN1446_c0_g2,TRINITY_DN1742_c0_g1,TRINITY_DN1800_c0_g1,TRINITY_DN1999_c0_g2,TRINITY_DN21984_c0_g1,TRINITY_DN2222_c0_g1,TRINITY_DN2236_c2_g1,TRINITY_DN22948_c0_g1,TRINITY_DN24098_c0_g1,TRINITY_DN24115_c0_g1,TRINITY_DN2438_c0_g1,TRINITY_DN2522_c0_g2,TRINITY_DN3365_c0_g1,TRINITY_DN3367_c0_g1,TRINITY_DN3523_c0_g1,TRINITY_DN3679_c0_g1,TRINITY_DN38_c0_g2,TRINITY_DN4578_c0_g…	TRINITY_DN231_c0_g1,TRINITY_DN2984_c3_g1,TRINITY_DN527_c0_g2
BP	GO:0007064	mitotic sister chromatid cohesion	13	2	15	28	0.00241406	0.133562	TRINITY_DN138_c3_g2,TRINITY_DN2022_c1_g1,TRINITY_DN2041_c0_g1,TRINITY_DN2054_c0_g2,TRINITY_DN2226_c1_g1,TRINITY_DN2522_c0_g2,TRINITY_DN276_c2_g1,TRINITY_DN2799_c0_g1,TRINITY_DN3115_c1_g1,TRINITY_DN3523_c0_g1,TRINITY_DN4038_c0_g1,TRINITY_DN4304_c0_g1,TRINITY_DN4578_c0_g1	TRINITY_DN197_c2_g1,TRINITY_DN706_c1_g1
CC	GO:0031261	DNA replication preinitiation complex	13	0	13	23	0.00267563	0.0684686	TRINITY_DN20742_c0_g1,TRINITY_DN21984_c0_g1,TRINITY_DN2307_c1_g1,TRINITY_DN2954_c1_g1,TRINITY_DN2954_c1_g2,TRINITY_DN2954_c1_g5,TRINITY_DN2954_c1_g6,TRINITY_DN3172_c0_g2,TRINITY_DN3319_c0_g1,TRINITY_DN3365_c0_g1,TRINITY_DN3568_c0_g2,TRINITY_DN584_c0_g3,TRINITY_DN709_c0_g1	-
CC	GO:0022626	cytosolic ribosome	59	53	112	330	0.00271462	0.0684686	TRINITY_DN11194_c0_g1,TRINITY_DN1170_c0_g1,TRINITY_DN1195_c0_g2,TRINITY_DN13508_c0_g1,TRINITY_DN14184_c0_g1,TRINITY_DN1446_c0_g2,TRINITY_DN15335_c0_g1,TRINITY_DN15724_c0_g1,TRINITY_DN17160_c0_g1,TRINITY_DN17878_c0_g1,TRINITY_DN18039_c0_g1,TRINITY_DN18345_c0_g1,TRINITY_DN19277_c0_g1,TRINITY_DN19290_c0_g1,TRINITY_DN19383_c0_g1,TRINITY_DN19741_c0_g1,TRINITY_DN19966_c0_g1,TRINITY_DN20007_c0_g1,TRINIT…	TRINITY_DN103_c1_g1,TRINITY_DN1063_c0_g1,TRINITY_DN107_c0_g1,TRINITY_DN1193_c1_g2,TRINITY_DN1269_c0_g1,TRINITY_DN1308_c1_g1,TRINITY_DN1308_c1_g2,TRINITY_DN1332_c0_g1,TRINITY_DN1385_c0_g3,TRINITY_DN143_c1_g1,TRINITY_DN144_c2_g1,TRINITY_DN1462_c0_g1,TRINITY_DN1491_c0_g1,TRINITY_DN150_c0_g1,TRINITY_DN1521_c0_g1,TRINITY_DN161_c0_g1,TRINITY_DN1621_c1_g1,TRINITY_DN1676_c0_g1,TRINITY_DN168_c0_g1,TRINITY…
BP	GO:0007131	reciprocal meiotic recombination	20	3	23	50	0.00275908	0.147763	TRINITY_DN1045_c1_g2,TRINITY_DN1367_c0_g1,TRINITY_DN1742_c0_g1,TRINITY_DN183_c0_g1,TRINITY_DN2236_c2_g1,TRINITY_DN24088_c0_g1,TRINITY_DN24115_c0_g1,TRINITY_DN2438_c0_g1,TRINITY_DN2810_c1_g1,TRINITY_DN2853_c1_g1,TRINITY_DN3091_c1_g1,TRINITY_DN3115_c1_g1,TRINITY_DN3276_c0_g1,TRINITY_DN4038_c0_g1,TRINITY_DN4218_c0_g1,TRINITY_DN570_c0_g1,TRINITY_DN649_c0_g2,TRINITY_DN90_c6_g1,TRINITY_DN961_c0_g1,TRIN…	TRINITY_DN2984_c3_g1,TRINITY_DN4554_c0_g1,TRINITY_DN891_c0_g1
BP	GO:0035825	homologous recombination	20	3	23	50	0.00275908	0.147763	TRINITY_DN1045_c1_g2,TRINITY_DN1367_c0_g1,TRINITY_DN1742_c0_g1,TRINITY_DN183_c0_g1,TRINITY_DN2236_c2_g1,TRINITY_DN24088_c0_g1,TRINITY_DN24115_c0_g1,TRINITY_DN2438_c0_g1,TRINITY_DN2810_c1_g1,TRINITY_DN2853_c1_g1,TRINITY_DN3091_c1_g1,TRINITY_DN3115_c1_g1,TRINITY_DN3276_c0_g1,TRINITY_DN4038_c0_g1,TRINITY_DN4218_c0_g1,TRINITY_DN570_c0_g1,TRINITY_DN649_c0_g2,TRINITY_DN90_c6_g1,TRINITY_DN961_c0_g1,TRIN…	TRINITY_DN2984_c3_g1,TRINITY_DN4554_c0_g1,TRINITY_DN891_c0_g1
BP	GO:0031570	DNA integrity checkpoint	30	5	35	85	0.00280648	0.147763	TRINITY_DN1287_c0_g1,TRINITY_DN1367_c0_g1,TRINITY_DN138_c3_g2,TRINITY_DN1446_c0_g2,TRINITY_DN1567_c0_g2,TRINITY_DN1742_c0_g1,TRINITY_DN1800_c0_g1,TRINITY_DN183_c0_g1,TRINITY_DN19090_c0_g1,TRINITY_DN1999_c0_g2,TRINITY_DN21984_c0_g1,TRINITY_DN2222_c0_g1,TRINITY_DN2236_c2_g1,TRINITY_DN22948_c0_g1,TRINITY_DN24098_c0_g1,TRINITY_DN24115_c0_g1,TRINITY_DN2438_c0_g1,TRINITY_DN2522_c0_g2,TRINITY_DN25232_c0…	TRINITY_DN1229_c0_g1,TRINITY_DN231_c0_g1,TRINITY_DN2984_c3_g1,TRINITY_DN527_c0_g2,TRINITY_DN927_c0_g1
BP	GO:0000076	DNA replication checkpoint	15	4	19	39	0.00283427	0.147763	TRINITY_DN1367_c0_g1,TRINITY_DN138_c3_g2,TRINITY_DN1800_c0_g1,TRINITY_DN1999_c0_g2,TRINITY_DN2222_c0_g1,TRINITY_DN24098_c0_g1,TRINITY_DN2438_c0_g1,TRINITY_DN2522_c0_g2,TRINITY_DN3365_c0_g1,TRINITY_DN3367_c0_g1,TRINITY_DN3523_c0_g1,TRINITY_DN3679_c0_g1,TRINITY_DN4578_c0_g1,TRINITY_DN709_c0_g1,TRINITY_DN791_c0_g1	TRINITY_DN231_c0_g1,TRINITY_DN2984_c3_g1,TRINITY_DN527_c0_g2,TRINITY_DN927_c0_g1
BP	GO:1902292	cell cycle DNA replication initiation	18	1	19	39	0.00283427	0.147763	TRINITY_DN1999_c0_g2,TRINITY_DN20742_c0_g1,TRINITY_DN21984_c0_g1,TRINITY_DN22948_c0_g1,TRINITY_DN2307_c1_g1,TRINITY_DN2954_c1_g1,TRINITY_DN2954_c1_g2,TRINITY_DN2954_c1_g5,TRINITY_DN2954_c1_g6,TRINITY_DN3172_c0_g2,TRINITY_DN3319_c0_g1,TRINITY_DN3365_c0_g1,TRINITY_DN3523_c0_g1,TRINITY_DN353_c0_g1,TRINITY_DN3568_c0_g2,TRINITY_DN4578_c0_g1,TRINITY_DN4637_c0_g1,TRINITY_DN584_c0_g3	TRINITY_DN231_c0_g1
BP	GO:1902315	nuclear cell cycle DNA replication initiation	18	1	19	39	0.00283427	0.147763	TRINITY_DN1999_c0_g2,TRINITY_DN20742_c0_g1,TRINITY_DN21984_c0_g1,TRINITY_DN22948_c0_g1,TRINITY_DN2307_c1_g1,TRINITY_DN2954_c1_g1,TRINITY_DN2954_c1_g2,TRINITY_DN2954_c1_g5,TRINITY_DN2954_c1_g6,TRINITY_DN3172_c0_g2,TRINITY_DN3319_c0_g1,TRINITY_DN3365_c0_g1,TRINITY_DN3523_c0_g1,TRINITY_DN353_c0_g1,TRINITY_DN3568_c0_g2,TRINITY_DN4578_c0_g1,TRINITY_DN4637_c0_g1,TRINITY_DN584_c0_g3	TRINITY_DN231_c0_g1
BP	GO:0090305	nucleic acid phosphodiester bond hydrolysis	46	38	84	240	0.00287566	0.148493	TRINITY_DN1031_c0_g1,TRINITY_DN1270_c0_g1,TRINITY_DN1397_c2_g1,TRINITY_DN1462_c1_g1,TRINITY_DN1513_c0_g1,TRINITY_DN1522_c4_g1,TRINITY_DN15575_c0_g3,TRINITY_DN1742_c0_g1,TRINITY_DN178_c0_g2,TRINITY_DN1880_c0_g1,TRINITY_DN19966_c0_g1,TRINITY_DN20822_c0_g1,TRINITY_DN21201_c0_g1,TRINITY_DN22103_c0_g1,TRINITY_DN2213_c0_g1,TRINITY_DN2236_c2_g1,TRINITY_DN22415_c0_g1,TRINITY_DN231_c2_g1,TRINITY_DN2402_c1…	TRINITY_DN1060_c4_g1,TRINITY_DN1208_c0_g1,TRINITY_DN120_c0_g1,TRINITY_DN1213_c0_g1,TRINITY_DN13_c0_g2,TRINITY_DN1417_c0_g2,TRINITY_DN1583_c6_g1,TRINITY_DN160_c0_g2,TRINITY_DN1666_c0_g1,TRINITY_DN2089_c0_g1,TRINITY_DN21057_c0_g1,TRINITY_DN214_c0_g1,TRINITY_DN2157_c1_g1,TRINITY_DN2309_c0_g1,TRINITY_DN231_c0_g1,TRINITY_DN2402_c5_g1,TRINITY_DN25281_c1_g1,TRINITY_DN2738_c1_g2,TRINITY_DN2882_c0_g1,TRIN…
BP	GO:0042770	signal transduction in response to DNA damage	8	2	10	16	0.00293959	0.150363	TRINITY_DN1446_c0_g2,TRINITY_DN183_c0_g1,TRINITY_DN21984_c0_g1,TRINITY_DN2222_c0_g1,TRINITY_DN2236_c2_g1,TRINITY_DN24098_c0_g1,TRINITY_DN4578_c0_g1,TRINITY_DN4691_c0_g1	TRINITY_DN231_c0_g1,TRINITY_DN527_c0_g2
MF	GO:0008121	ubiquinol-cytochrome-c reductase activity	5	5	10	16	0.0029473	0.236717	TRINITY_DN18131_c0_g1,TRINITY_DN22200_c0_g1,TRINITY_DN23209_c0_g1,TRINITY_DN25320_c0_g1,TRINITY_DN25601_c0_g1	TRINITY_DN1268_c0_g1,TRINITY_DN194_c1_g2,TRINITY_DN287_c2_g1,TRINITY_DN3298_c1_g3,TRINITY_DN609_c0_g1
MF	GO:0016679	oxidoreductase activity, acting on diphenols and related substances as donors	5	5	10	16	0.0029473	0.236717	TRINITY_DN18131_c0_g1,TRINITY_DN22200_c0_g1,TRINITY_DN23209_c0_g1,TRINITY_DN25320_c0_g1,TRINITY_DN25601_c0_g1	TRINITY_DN1268_c0_g1,TRINITY_DN194_c1_g2,TRINITY_DN287_c2_g1,TRINITY_DN3298_c1_g3,TRINITY_DN609_c0_g1
MF	GO:0016681	oxidoreductase activity, acting on diphenols and related substances as donors, cytochrome as acceptor	5	5	10	16	0.0029473	0.236717	TRINITY_DN18131_c0_g1,TRINITY_DN22200_c0_g1,TRINITY_DN23209_c0_g1,TRINITY_DN25320_c0_g1,TRINITY_DN25601_c0_g1	TRINITY_DN1268_c0_g1,TRINITY_DN194_c1_g2,TRINITY_DN287_c2_g1,TRINITY_DN3298_c1_g3,TRINITY_DN609_c0_g1
BP	GO:0042255	ribosome assembly	19	29	48	125	0.00297827	0.150918	TRINITY_DN11194_c0_g1,TRINITY_DN15724_c0_g1,TRINITY_DN17160_c0_g1,TRINITY_DN17878_c0_g1,TRINITY_DN18244_c0_g1,TRINITY_DN20950_c0_g1,TRINITY_DN21003_c0_g1,TRINITY_DN22103_c0_g1,TRINITY_DN22696_c0_g1,TRINITY_DN23100_c0_g1,TRINITY_DN23489_c0_g1,TRINITY_DN23539_c0_g1,TRINITY_DN24767_c0_g1,TRINITY_DN25645_c0_g1,TRINITY_DN25712_c0_g1,TRINITY_DN4787_c0_g1,TRINITY_DN5863_c0_g3,TRINITY_DN6382_c0_g1,TRINIT…	TRINITY_DN0_c0_g1,TRINITY_DN1063_c0_g1,TRINITY_DN107_c0_g1,TRINITY_DN1213_c0_g1,TRINITY_DN1269_c0_g1,TRINITY_DN1308_c1_g1,TRINITY_DN144_c2_g1,TRINITY_DN161_c0_g1,TRINITY_DN1621_c1_g1,TRINITY_DN1725_c0_g1,TRINITY_DN191_c0_g1,TRINITY_DN227_c0_g1,TRINITY_DN2739_c0_g1,TRINITY_DN274_c0_g1,TRINITY_DN2865_c0_g1,TRINITY_DN3723_c0_g3,TRINITY_DN3811_c1_g2,TRINITY_DN3870_c1_g1,TRINITY_DN4204_c0_g1,TRINITY_D…
MF	GO:0003690	double-stranded DNA binding	49	22	71	198	0.00299461	0.236717	TRINITY_DN1045_c1_g2,TRINITY_DN1157_c0_g2,TRINITY_DN1270_c0_g1,TRINITY_DN138_c3_g2,TRINITY_DN1443_c1_g1,TRINITY_DN1734_c0_g1,TRINITY_DN1986_c0_g1,TRINITY_DN1999_c0_g2,TRINITY_DN2022_c1_g1,TRINITY_DN2037_c0_g3,TRINITY_DN20742_c0_g1,TRINITY_DN2079_c0_g1,TRINITY_DN21945_c0_g1,TRINITY_DN21984_c0_g1,TRINITY_DN2222_c0_g1,TRINITY_DN2226_c1_g1,TRINITY_DN2232_c0_g1,TRINITY_DN2236_c2_g1,TRINITY_DN2283_c0_g…	TRINITY_DN1004_c1_g4,TRINITY_DN1173_c4_g1,TRINITY_DN1206_c0_g1,TRINITY_DN1229_c0_g1,TRINITY_DN1560_c7_g1,TRINITY_DN1633_c0_g1,TRINITY_DN1922_c0_g2,TRINITY_DN1969_c0_g2,TRINITY_DN2047_c2_g1,TRINITY_DN22962_c1_g1,TRINITY_DN2734_c0_g3,TRINITY_DN305_c1_g1,TRINITY_DN3586_c0_g1,TRINITY_DN384_c6_g1,TRINITY_DN398_c0_g1,TRINITY_DN438_c0_g2,TRINITY_DN4583_c1_g1,TRINITY_DN606_c0_g1,TRINITY_DN7057_c0_g2,TRIN…
BP	GO:0044773	mitotic DNA damage checkpoint	17	3	20	42	0.0031115	0.154799	TRINITY_DN1367_c0_g1,TRINITY_DN1446_c0_g2,TRINITY_DN1742_c0_g1,TRINITY_DN1800_c0_g1,TRINITY_DN21984_c0_g1,TRINITY_DN2222_c0_g1,TRINITY_DN2236_c2_g1,TRINITY_DN22948_c0_g1,TRINITY_DN24098_c0_g1,TRINITY_DN2438_c0_g1,TRINITY_DN3523_c0_g1,TRINITY_DN3679_c0_g1,TRINITY_DN4578_c0_g1,TRINITY_DN4691_c0_g1,TRINITY_DN709_c0_g1,TRINITY_DN791_c0_g1,TRINITY_DN961_c0_g1	TRINITY_DN231_c0_g1,TRINITY_DN2984_c3_g1,TRINITY_DN527_c0_g2
BP	GO:0019395	fatty acid oxidation	9	5	14	26	0.00315539	0.154799	TRINITY_DN183_c0_g1,TRINITY_DN21269_c0_g1,TRINITY_DN21823_c0_g1,TRINITY_DN24143_c0_g1,TRINITY_DN25239_c0_g1,TRINITY_DN3208_c0_g1,TRINITY_DN5871_c0_g1,TRINITY_DN5871_c0_g2,TRINITY_DN69_c0_g2	TRINITY_DN1938_c0_g1,TRINITY_DN2115_c0_g2,TRINITY_DN230_c9_g1,TRINITY_DN383_c0_g1,TRINITY_DN888_c0_g1
BP	GO:0034440	lipid oxidation	9	5	14	26	0.00315539	0.154799	TRINITY_DN183_c0_g1,TRINITY_DN21269_c0_g1,TRINITY_DN21823_c0_g1,TRINITY_DN24143_c0_g1,TRINITY_DN25239_c0_g1,TRINITY_DN3208_c0_g1,TRINITY_DN5871_c0_g1,TRINITY_DN5871_c0_g2,TRINITY_DN69_c0_g2	TRINITY_DN1938_c0_g1,TRINITY_DN2115_c0_g2,TRINITY_DN230_c9_g1,TRINITY_DN383_c0_g1,TRINITY_DN888_c0_g1
BP	GO:0009987	cellular process	846	622	1468	5385	0.00316908	0.154799	TRINITY_DN10027_c0_g1,TRINITY_DN1002_c1_g1,TRINITY_DN1004_c0_g1,TRINITY_DN10065_c0_g1,TRINITY_DN1026_c0_g1,TRINITY_DN1031_c0_g1,TRINITY_DN10382_c0_g1,TRINITY_DN1045_c1_g1,TRINITY_DN1045_c1_g2,TRINITY_DN1046_c1_g1,TRINITY_DN1053_c0_g1,TRINITY_DN1060_c2_g1,TRINITY_DN10741_c0_g1,TRINITY_DN1074_c3_g1,TRINITY_DN10838_c0_g1,TRINITY_DN1083_c0_g1,TRINITY_DN10885_c0_g1,TRINITY_DN10885_c1_g1,TRINITY_DN1094…	TRINITY_DN0_c0_g1,TRINITY_DN1003_c0_g1,TRINITY_DN1004_c1_g4,TRINITY_DN1018_c0_g1,TRINITY_DN1022_c0_g1,TRINITY_DN1030_c0_g1,TRINITY_DN1032_c1_g1,TRINITY_DN1032_c4_g1,TRINITY_DN1032_c5_g1,TRINITY_DN103_c1_g1,TRINITY_DN1046_c0_g1,TRINITY_DN1047_c0_g1,TRINITY_DN1048_c0_g1,TRINITY_DN1060_c1_g1,TRINITY_DN1060_c4_g1,TRINITY_DN1063_c0_g1,TRINITY_DN106_c1_g1,TRINITY_DN1074_c0_g1,TRINITY_DN1077_c0_g1,TRINI…
BP	GO:1901522	positive regulation of transcription from RNA polymerase II promoter involved in cellular response to chemical stimulus	5	7	12	21	0.00324248	0.156583	TRINITY_DN183_c0_g1,TRINITY_DN18951_c0_g1,TRINITY_DN19090_c0_g1,TRINITY_DN25232_c0_g1,TRINITY_DN388_c1_g1	TRINITY_DN1119_c0_g1,TRINITY_DN1633_c0_g1,TRINITY_DN2734_c0_g3,TRINITY_DN398_c0_g1,TRINITY_DN754_c1_g1,TRINITY_DN891_c0_g1,TRINITY_DN899_c1_g3
BP	GO:0006665	sphingolipid metabolic process	14	13	27	62	0.00326335	0.156583	TRINITY_DN11994_c0_g1,TRINITY_DN1255_c1_g1,TRINITY_DN19621_c0_g1,TRINITY_DN1_c1_g1,TRINITY_DN24098_c0_g1,TRINITY_DN24420_c0_g1,TRINITY_DN25598_c0_g1,TRINITY_DN2641_c0_g2,TRINITY_DN4426_c0_g1,TRINITY_DN4478_c1_g1,TRINITY_DN4687_c0_g1,TRINITY_DN5331_c0_g1,TRINITY_DN7972_c0_g1,TRINITY_DN960_c1_g1	TRINITY_DN1436_c0_g2,TRINITY_DN209_c3_g1,TRINITY_DN2219_c1_g1,TRINITY_DN2234_c0_g1,TRINITY_DN2408_c0_g1,TRINITY_DN2533_c0_g2,TRINITY_DN292_c0_g1,TRINITY_DN3235_c0_g1,TRINITY_DN342_c2_g1,TRINITY_DN4465_c0_g1,TRINITY_DN470_c0_g1,TRINITY_DN71_c0_g1,TRINITY_DN99_c0_g2
BP	GO:0072350	tricarboxylic acid metabolic process	9	12	21	45	0.00335965	0.159357	TRINITY_DN13242_c0_g1,TRINITY_DN15360_c0_g1,TRINITY_DN20046_c0_g1,TRINITY_DN20754_c0_g1,TRINITY_DN20901_c0_g1,TRINITY_DN21006_c0_g1,TRINITY_DN21823_c0_g1,TRINITY_DN21945_c0_g1,TRINITY_DN25246_c0_g1	TRINITY_DN1004_c1_g4,TRINITY_DN1365_c0_g1,TRINITY_DN1483_c0_g2,TRINITY_DN1613_c0_g1,TRINITY_DN22_c0_g1,TRINITY_DN2300_c0_g1,TRINITY_DN2690_c0_g1,TRINITY_DN2846_c0_g1,TRINITY_DN529_c0_g1,TRINITY_DN782_c0_g3,TRINITY_DN7_c0_g1,TRINITY_DN888_c0_g1
BP	GO:0000470	maturation of LSU-rRNA	5	24	29	68	0.00340933	0.159357	TRINITY_DN19277_c0_g1,TRINITY_DN19966_c0_g1,TRINITY_DN20054_c0_g1,TRINITY_DN22415_c0_g1,TRINITY_DN25876_c0_g1	TRINITY_DN1385_c0_g3,TRINITY_DN1417_c0_g3,TRINITY_DN1436_c0_g2,TRINITY_DN2128_c0_g1,TRINITY_DN2390_c0_g1,TRINITY_DN2485_c1_g1,TRINITY_DN2567_c0_g1,TRINITY_DN296_c1_g5,TRINITY_DN2984_c4_g1,TRINITY_DN3388_c0_g1,TRINITY_DN3870_c1_g1,TRINITY_DN4395_c0_g1,TRINITY_DN4428_c0_g1,TRINITY_DN447_c0_g1,TRINITY_DN467_c5_g1,TRINITY_DN467_c5_g2,TRINITY_DN549_c0_g1,TRINITY_DN5625_c2_g1,TRINITY_DN5_c3_g1,TRINITY_…
BP	GO:0016126	sterol biosynthetic process	19	10	29	68	0.00340933	0.159357	TRINITY_DN11877_c0_g1,TRINITY_DN11949_c0_g1,TRINITY_DN1_c1_g1,TRINITY_DN23559_c0_g1,TRINITY_DN24143_c0_g1,TRINITY_DN2460_c0_g1,TRINITY_DN25249_c0_g1,TRINITY_DN2838_c0_g1,TRINITY_DN371_c3_g1,TRINITY_DN4211_c0_g1,TRINITY_DN4251_c1_g1,TRINITY_DN5079_c0_g1,TRINITY_DN5131_c0_g1,TRINITY_DN5605_c0_g1,TRINITY_DN69_c0_g2,TRINITY_DN7069_c0_g1,TRINITY_DN7322_c0_g3,TRINITY_DN797_c0_g1,TRINITY_DN8206_c0_g1	TRINITY_DN1119_c0_g1,TRINITY_DN1560_c7_g1,TRINITY_DN1633_c0_g1,TRINITY_DN1684_c0_g1,TRINITY_DN2449_c0_g1,TRINITY_DN2464_c0_g1,TRINITY_DN3518_c1_g1,TRINITY_DN4376_c0_g1,TRINITY_DN7196_c0_g1,TRINITY_DN772_c0_g1
BP	GO:1901566	organonitrogen compound biosynthetic process	224	202	426	1437	0.00364932	0.166111	TRINITY_DN10027_c0_g1,TRINITY_DN10382_c0_g1,TRINITY_DN1045_c1_g1,TRINITY_DN1060_c2_g1,TRINITY_DN1074_c3_g1,TRINITY_DN10838_c0_g1,TRINITY_DN11116_c0_g1,TRINITY_DN11170_c0_g1,TRINITY_DN11194_c0_g1,TRINITY_DN11249_c0_g2,TRINITY_DN1138_c0_g1,TRINITY_DN115_c0_g1,TRINITY_DN1168_c0_g2,TRINITY_DN1170_c0_g1,TRINITY_DN1177_c0_g1,TRINITY_DN1191_c0_g2,TRINITY_DN1195_c0_g2,TRINITY_DN11994_c0_g1,TRINITY_DN1203…	TRINITY_DN1003_c0_g1,TRINITY_DN1004_c1_g4,TRINITY_DN1032_c1_g1,TRINITY_DN103_c1_g1,TRINITY_DN1047_c0_g1,TRINITY_DN1060_c1_g1,TRINITY_DN1063_c0_g1,TRINITY_DN1074_c0_g1,TRINITY_DN107_c0_g1,TRINITY_DN1103_c0_g2,TRINITY_DN1115_c0_g1,TRINITY_DN1135_c0_g1,TRINITY_DN1165_c0_g1,TRINITY_DN1166_c1_g1,TRINITY_DN1171_c0_g1,TRINITY_DN1180_c0_g1,TRINITY_DN1181_c1_g2,TRINITY_DN1193_c1_g2,TRINITY_DN1215_c1_g4,TR…
BP	GO:0043619	regulation of transcription from RNA polymerase II promoter in response to oxidative stress	4	5	9	14	0.00367361	0.166111	TRINITY_DN183_c0_g1,TRINITY_DN18951_c0_g1,TRINITY_DN19090_c0_g1,TRINITY_DN25232_c0_g1	TRINITY_DN1119_c0_g1,TRINITY_DN398_c0_g1,TRINITY_DN453_c0_g1,TRINITY_DN754_c1_g1,TRINITY_DN891_c0_g1
BP	GO:0072422	signal transduction involved in DNA damage checkpoint	7	2	9	14	0.00367361	0.166111	TRINITY_DN1446_c0_g2,TRINITY_DN21984_c0_g1,TRINITY_DN2222_c0_g1,TRINITY_DN2236_c2_g1,TRINITY_DN24098_c0_g1,TRINITY_DN4578_c0_g1,TRINITY_DN4691_c0_g1	TRINITY_DN231_c0_g1,TRINITY_DN527_c0_g2
BP	GO:0006066	alcohol metabolic process	31	23	54	145	0.00367637	0.166111	TRINITY_DN10065_c0_g1,TRINITY_DN11877_c0_g1,TRINITY_DN11949_c0_g1,TRINITY_DN1705_c0_g1,TRINITY_DN183_c0_g1,TRINITY_DN19934_c0_g1,TRINITY_DN2173_c1_g1,TRINITY_DN21823_c0_g1,TRINITY_DN23559_c0_g1,TRINITY_DN24047_c0_g1,TRINITY_DN24143_c0_g1,TRINITY_DN2460_c0_g1,TRINITY_DN25201_c0_g1,TRINITY_DN25249_c0_g1,TRINITY_DN3314_c1_g1,TRINITY_DN393_c1_g3,TRINITY_DN4211_c0_g1,TRINITY_DN4251_c1_g1,TRINITY_DN49_…	TRINITY_DN1119_c0_g1,TRINITY_DN1171_c0_g1,TRINITY_DN1489_c1_g2,TRINITY_DN1560_c7_g1,TRINITY_DN1633_c0_g1,TRINITY_DN1684_c0_g1,TRINITY_DN1849_c0_g2,TRINITY_DN2094_c0_g1,TRINITY_DN2449_c0_g1,TRINITY_DN2464_c0_g1,TRINITY_DN2752_c0_g1,TRINITY_DN2752_c0_g3,TRINITY_DN310_c4_g1,TRINITY_DN3518_c1_g1,TRINITY_DN4351_c0_g3,TRINITY_DN4376_c0_g1,TRINITY_DN4468_c0_g1,TRINITY_DN49_c2_g1,TRINITY_DN535_c2_g1,TRIN…
CC	GO:0005739	mitochondrion	207	190	397	1326	0.00403345	0.0968953	TRINITY_DN10065_c0_g1,TRINITY_DN10382_c0_g1,TRINITY_DN1046_c1_g1,TRINITY_DN1074_c3_g1,TRINITY_DN10838_c0_g1,TRINITY_DN10885_c1_g1,TRINITY_DN11116_c0_g1,TRINITY_DN11170_c0_g1,TRINITY_DN11249_c0_g2,TRINITY_DN1129_c0_g1,TRINITY_DN11455_c0_g1,TRINITY_DN1168_c0_g2,TRINITY_DN11877_c0_g1,TRINITY_DN11951_c0_g1,TRINITY_DN11983_c0_g1,TRINITY_DN1203_c0_g1,TRINITY_DN12132_c1_g1,TRINITY_DN1221_c0_g1,TRINITY_D…	TRINITY_DN1003_c0_g1,TRINITY_DN1004_c1_g4,TRINITY_DN1030_c0_g1,TRINITY_DN1032_c1_g1,TRINITY_DN1046_c0_g1,TRINITY_DN1103_c0_g2,TRINITY_DN1115_c0_g1,TRINITY_DN1119_c0_g1,TRINITY_DN1135_c0_g1,TRINITY_DN1154_c0_g1,TRINITY_DN1166_c1_g1,TRINITY_DN1171_c0_g1,TRINITY_DN1180_c0_g1,TRINITY_DN1184_c0_g1,TRINITY_DN1208_c0_g1,TRINITY_DN1253_c1_g1,TRINITY_DN1268_c0_g1,TRINITY_DN1274_c0_g1,TRINITY_DN1282_c2_g3,…
CC	GO:0005875	microtubule associated complex	12	3	15	29	0.00405509	0.0968953	TRINITY_DN15338_c1_g1,TRINITY_DN1817_c0_g1,TRINITY_DN19883_c0_g1,TRINITY_DN21830_c0_g1,TRINITY_DN21869_c0_g1,TRINITY_DN237_c8_g1,TRINITY_DN2799_c0_g1,TRINITY_DN2921_c0_g2,TRINITY_DN3260_c0_g3,TRINITY_DN380_c0_g1,TRINITY_DN38_c0_g2,TRINITY_DN463_c1_g1	TRINITY_DN230_c8_g1,TRINITY_DN281_c1_g1,TRINITY_DN3379_c0_g1
BP	GO:0000447	endonucleolytic cleavage in ITS1 to separate SSU-rRNA from 5.8S rRNA and LSU-rRNA from tricistronic rRNA transcript (SSU-rRNA, 5.8S rRNA, LSU-rRNA)	3	22	25	57	0.00407059	0.182403	TRINITY_DN19966_c0_g1,TRINITY_DN21201_c0_g1,TRINITY_DN22103_c0_g1	TRINITY_DN1060_c4_g1,TRINITY_DN120_c0_g1,TRINITY_DN1213_c0_g1,TRINITY_DN13_c0_g2,TRINITY_DN1583_c6_g1,TRINITY_DN160_c0_g2,TRINITY_DN1666_c0_g1,TRINITY_DN21057_c0_g1,TRINITY_DN2309_c0_g1,TRINITY_DN2402_c5_g1,TRINITY_DN2882_c0_g1,TRINITY_DN3523_c0_g2,TRINITY_DN4395_c0_g1,TRINITY_DN446_c1_g1,TRINITY_DN447_c2_g2,TRINITY_DN51_c2_g4,TRINITY_DN51_c2_g8,TRINITY_DN541_c1_g1,TRINITY_DN549_c0_g1,TRINITY_DN5…
BP	GO:0000460	maturation of 5.8S rRNA	6	34	40	102	0.00417557	0.185573	TRINITY_DN1522_c4_g1,TRINITY_DN19966_c0_g1,TRINITY_DN21201_c0_g1,TRINITY_DN22103_c0_g1,TRINITY_DN22415_c0_g1,TRINITY_DN3713_c0_g1	TRINITY_DN1060_c4_g1,TRINITY_DN120_c0_g1,TRINITY_DN1213_c0_g1,TRINITY_DN13_c0_g2,TRINITY_DN1583_c6_g1,TRINITY_DN160_c0_g2,TRINITY_DN1666_c0_g1,TRINITY_DN21057_c0_g1,TRINITY_DN2309_c0_g1,TRINITY_DN2390_c0_g1,TRINITY_DN2402_c5_g1,TRINITY_DN2485_c1_g1,TRINITY_DN25281_c1_g1,TRINITY_DN2882_c0_g1,TRINITY_DN2984_c4_g1,TRINITY_DN3523_c0_g2,TRINITY_DN3870_c1_g1,TRINITY_DN4395_c0_g1,TRINITY_DN4428_c0_g1,TR…
MF	GO:0003697	single-stranded DNA binding	21	5	26	60	0.00420183	0.298501	TRINITY_DN1045_c1_g2,TRINITY_DN18244_c0_g1,TRINITY_DN2037_c0_g3,TRINITY_DN20742_c0_g1,TRINITY_DN20853_c0_g1,TRINITY_DN21945_c0_g1,TRINITY_DN21984_c0_g1,TRINITY_DN2236_c2_g1,TRINITY_DN22958_c0_g1,TRINITY_DN22978_c0_g1,TRINITY_DN2847_c0_g1,TRINITY_DN2990_c0_g2,TRINITY_DN3091_c1_g1,TRINITY_DN3115_c1_g1,TRINITY_DN3523_c0_g1,TRINITY_DN353_c0_g1,TRINITY_DN3758_c0_g1,TRINITY_DN4116_c0_g1,TRINITY_DN570_c…	TRINITY_DN1004_c1_g4,TRINITY_DN20_c5_g1,TRINITY_DN4583_c1_g1,TRINITY_DN757_c1_g2,TRINITY_DN9_c1_g1
BP	GO:0071897	DNA biosynthetic process	28	7	35	87	0.00441692	0.194704	TRINITY_DN1031_c0_g1,TRINITY_DN1462_c1_g1,TRINITY_DN1637_c1_g1,TRINITY_DN19842_c0_g1,TRINITY_DN2069_c0_g1,TRINITY_DN20822_c0_g1,TRINITY_DN22092_c0_g1,TRINITY_DN2220_c0_g1,TRINITY_DN2236_c2_g1,TRINITY_DN22978_c0_g1,TRINITY_DN2314_c0_g1,TRINITY_DN239_c3_g1,TRINITY_DN249_c0_g1,TRINITY_DN2636_c0_g1,TRINITY_DN2919_c0_g1,TRINITY_DN3085_c0_g1,TRINITY_DN3090_c1_g1,TRINITY_DN3115_c1_g1,TRINITY_DN3523_c0_g…	TRINITY_DN1807_c1_g1,TRINITY_DN1969_c0_g2,TRINITY_DN197_c2_g1,TRINITY_DN1981_c1_g4,TRINITY_DN20_c5_g1,TRINITY_DN3605_c0_g1,TRINITY_DN765_c0_g1
CC	GO:0030894	replisome	9	2	11	19	0.00445288	0.10108	TRINITY_DN1031_c0_g1,TRINITY_DN1651_c0_g1,TRINITY_DN2045_c2_g1,TRINITY_DN3090_c1_g1,TRINITY_DN3115_c1_g1,TRINITY_DN3367_c0_g1,TRINITY_DN353_c0_g1,TRINITY_DN4055_c0_g1,TRINITY_DN909_c2_g1	TRINITY_DN20_c5_g1,TRINITY_DN3605_c0_g1
CC	GO:0043601	nuclear replisome	9	2	11	19	0.00445288	0.10108	TRINITY_DN1031_c0_g1,TRINITY_DN1651_c0_g1,TRINITY_DN2045_c2_g1,TRINITY_DN3090_c1_g1,TRINITY_DN3115_c1_g1,TRINITY_DN3367_c0_g1,TRINITY_DN353_c0_g1,TRINITY_DN4055_c0_g1,TRINITY_DN909_c2_g1	TRINITY_DN20_c5_g1,TRINITY_DN3605_c0_g1
MF	GO:0016887	ATPase activity	85	49	134	411	0.0044553	0.298501	TRINITY_DN1045_c1_g2,TRINITY_DN1046_c1_g1,TRINITY_DN1094_c0_g1,TRINITY_DN11167_c0_g2,TRINITY_DN1269_c1_g1,TRINITY_DN1367_c0_g1,TRINITY_DN15268_c0_g1,TRINITY_DN1911_c1_g1,TRINITY_DN19304_c0_g1,TRINITY_DN19477_c0_g1,TRINITY_DN19842_c0_g1,TRINITY_DN1986_c0_g1,TRINITY_DN2022_c1_g1,TRINITY_DN2041_c0_g1,TRINITY_DN20742_c0_g1,TRINITY_DN21110_c0_g1,TRINITY_DN21830_c0_g1,TRINITY_DN21984_c0_g1,TRINITY_DN22…	TRINITY_DN0_c0_g1,TRINITY_DN1030_c0_g1,TRINITY_DN1032_c4_g1,TRINITY_DN1048_c0_g1,TRINITY_DN106_c1_g1,TRINITY_DN1103_c0_g2,TRINITY_DN1115_c0_g1,TRINITY_DN1180_c0_g1,TRINITY_DN1202_c3_g1,TRINITY_DN1282_c2_g3,TRINITY_DN1417_c0_g3,TRINITY_DN1583_c6_g1,TRINITY_DN165_c0_g1,TRINITY_DN1807_c1_g1,TRINITY_DN1849_c0_g1,TRINITY_DN1849_c0_g3,TRINITY_DN1981_c1_g4,TRINITY_DN2045_c5_g2,TRINITY_DN230_c8_g1,TRINIT…
BP	GO:0000050	urea cycle	6	2	8	12	0.00452285	0.196183	TRINITY_DN20901_c0_g1,TRINITY_DN2715_c0_g1,TRINITY_DN3307_c0_g1,TRINITY_DN6296_c0_g1,TRINITY_DN7173_c0_g1,TRINITY_DN8284_c0_g1	TRINITY_DN3004_c1_g1,TRINITY_DN452_c1_g2
BP	GO:1902402	signal transduction involved in mitotic DNA damage checkpoint	6	2	8	12	0.00452285	0.196183	TRINITY_DN1446_c0_g2,TRINITY_DN21984_c0_g1,TRINITY_DN2222_c0_g1,TRINITY_DN24098_c0_g1,TRINITY_DN4578_c0_g1,TRINITY_DN4691_c0_g1	TRINITY_DN231_c0_g1,TRINITY_DN527_c0_g2
MF	GO:0016597	amino acid binding	4	4	8	12	0.00453303	0.298501	TRINITY_DN3307_c0_g1,TRINITY_DN3889_c7_g1,TRINITY_DN7173_c0_g1,TRINITY_DN8284_c0_g1	TRINITY_DN24176_c0_g1,TRINITY_DN396_c1_g3,TRINITY_DN5_c0_g2,TRINITY_DN5_c0_g3
BP	GO:0006082	organic acid metabolic process	115	96	211	677	0.00461399	0.198548	TRINITY_DN10065_c0_g1,TRINITY_DN10885_c1_g1,TRINITY_DN10955_c0_g1,TRINITY_DN11116_c0_g1,TRINITY_DN115_c0_g1,TRINITY_DN1168_c0_g2,TRINITY_DN11983_c0_g1,TRINITY_DN1203_c0_g1,TRINITY_DN12108_c0_g2,TRINITY_DN13176_c0_g1,TRINITY_DN13176_c0_g2,TRINITY_DN13242_c0_g1,TRINITY_DN15204_c0_g1,TRINITY_DN15360_c0_g1,TRINITY_DN15672_c0_g1,TRINITY_DN15676_c0_g1,TRINITY_DN15767_c0_g1,TRINITY_DN15796_c0_g1,TRINITY…	TRINITY_DN1004_c1_g4,TRINITY_DN1032_c1_g1,TRINITY_DN1047_c0_g1,TRINITY_DN1060_c1_g1,TRINITY_DN1207_c2_g1,TRINITY_DN1215_c1_g4,TRINITY_DN128_c10_g3,TRINITY_DN1314_c0_g1,TRINITY_DN131_c0_g1,TRINITY_DN131_c0_g3,TRINITY_DN1365_c0_g1,TRINITY_DN140_c0_g2,TRINITY_DN1413_c0_g1,TRINITY_DN141_c1_g2,TRINITY_DN1437_c0_g3,TRINITY_DN144_c0_g1,TRINITY_DN1483_c0_g2,TRINITY_DN1596_c0_g1,TRINITY_DN1613_c0_g1,TRINI…
BP	GO:0044818	mitotic G2/M transition checkpoint	14	3	17	35	0.00485055	0.204921	TRINITY_DN1367_c0_g1,TRINITY_DN1800_c0_g1,TRINITY_DN1999_c0_g2,TRINITY_DN2222_c0_g1,TRINITY_DN24098_c0_g1,TRINITY_DN2438_c0_g1,TRINITY_DN2522_c0_g2,TRINITY_DN3365_c0_g1,TRINITY_DN3367_c0_g1,TRINITY_DN3523_c0_g1,TRINITY_DN3679_c0_g1,TRINITY_DN4578_c0_g1,TRINITY_DN709_c0_g1,TRINITY_DN791_c0_g1	TRINITY_DN231_c0_g1,TRINITY_DN2984_c3_g1,TRINITY_DN527_c0_g2
BP	GO:0044282	small molecule catabolic process	56	31	87	254	0.00485808	0.204921	TRINITY_DN10065_c0_g1,TRINITY_DN12108_c0_g2,TRINITY_DN13176_c0_g1,TRINITY_DN13176_c0_g2,TRINITY_DN15204_c0_g1,TRINITY_DN15672_c0_g1,TRINITY_DN15767_c0_g1,TRINITY_DN15928_c0_g1,TRINITY_DN17143_c0_g1,TRINITY_DN17254_c0_g1,TRINITY_DN18738_c0_g2,TRINITY_DN1911_c1_g1,TRINITY_DN1917_c0_g2,TRINITY_DN19783_c0_g1,TRINITY_DN19881_c0_g1,TRINITY_DN19934_c0_g1,TRINITY_DN19997_c0_g1,TRINITY_DN2037_c0_g3,TRINIT…	TRINITY_DN1207_c2_g1,TRINITY_DN1314_c0_g1,TRINITY_DN131_c0_g1,TRINITY_DN131_c0_g3,TRINITY_DN1596_c0_g1,TRINITY_DN1656_c0_g1,TRINITY_DN1938_c0_g1,TRINITY_DN193_c2_g4,TRINITY_DN2094_c0_g1,TRINITY_DN2115_c0_g2,TRINITY_DN230_c9_g1,TRINITY_DN2752_c0_g1,TRINITY_DN2862_c0_g1,TRINITY_DN290_c1_g2,TRINITY_DN3503_c0_g1,TRINITY_DN357_c8_g2,TRINITY_DN383_c0_g1,TRINITY_DN39_c0_g3,TRINITY_DN4468_c0_g1,TRINITY_D…
BP	GO:0051054	positive regulation of DNA metabolic process	18	4	22	49	0.00487548	0.204921	TRINITY_DN1138_c0_g1,TRINITY_DN1397_c2_g1,TRINITY_DN1637_c1_g1,TRINITY_DN183_c0_g1,TRINITY_DN198_c1_g1,TRINITY_DN1999_c0_g2,TRINITY_DN2222_c0_g1,TRINITY_DN22948_c0_g1,TRINITY_DN22978_c0_g1,TRINITY_DN2853_c1_g1,TRINITY_DN2990_c0_g2,TRINITY_DN3115_c1_g1,TRINITY_DN3365_c0_g1,TRINITY_DN4218_c0_g1,TRINITY_DN4713_c0_g1,TRINITY_DN4713_c0_g3,TRINITY_DN90_c6_g1,TRINITY_DN997_c0_g1	TRINITY_DN1981_c1_g4,TRINITY_DN4766_c0_g1,TRINITY_DN765_c0_g1,TRINITY_DN891_c0_g1
BP	GO:0010121	arginine catabolic process to proline via ornithine	2	2	4	4	0.0052075	0.209149	TRINITY_DN15672_c0_g1,TRINITY_DN6296_c0_g1	TRINITY_DN452_c1_g2,TRINITY_DN685_c0_g2
BP	GO:0019493	arginine catabolic process to proline	2	2	4	4	0.0052075	0.209149	TRINITY_DN15672_c0_g1,TRINITY_DN6296_c0_g1	TRINITY_DN452_c1_g2,TRINITY_DN685_c0_g2
BP	GO:0051255	spindle midzone assembly	4	0	4	4	0.0052075	0.209149	TRINITY_DN235_c1_g1,TRINITY_DN3589_c0_g1,TRINITY_DN380_c0_g1,TRINITY_DN5432_c0_g1	-
BP	GO:0051256	mitotic spindle midzone assembly	4	0	4	4	0.0052075	0.209149	TRINITY_DN235_c1_g1,TRINITY_DN3589_c0_g1,TRINITY_DN380_c0_g1,TRINITY_DN5432_c0_g1	-
BP	GO:0061165	endoplasmic reticulum localization involved in endoplasmic reticulum polarization at cell division site	3	1	4	4	0.0052075	0.209149	TRINITY_DN19842_c0_g1,TRINITY_DN2920_c0_g1,TRINITY_DN4769_c0_g1	TRINITY_DN1807_c1_g1
BP	GO:1903459	mitotic DNA replication lagging strand elongation	2	2	4	4	0.0052075	0.209149	TRINITY_DN1031_c0_g1,TRINITY_DN3090_c1_g1	TRINITY_DN165_c0_g1,TRINITY_DN3605_c0_g1
MF	GO:0003680	AT DNA binding	4	0	4	4	0.00521478	0.298501	TRINITY_DN2022_c1_g1,TRINITY_DN2226_c1_g1,TRINITY_DN256_c1_g1,TRINITY_DN4304_c0_g1	-
MF	GO:0004775	succinate-CoA ligase (ADP-forming) activity	2	2	4	4	0.00521478	0.298501	TRINITY_DN20046_c0_g1,TRINITY_DN20754_c0_g1	TRINITY_DN1365_c0_g1,TRINITY_DN2300_c0_g1
MF	GO:0008177	succinate dehydrogenase (ubiquinone) activity	2	2	4	4	0.00521478	0.298501	TRINITY_DN21006_c0_g1,TRINITY_DN25246_c0_g1	TRINITY_DN1613_c0_g1,TRINITY_DN529_c0_g1
MF	GO:0016717	oxidoreductase activity, acting on paired donors, with oxidation of a pair of donors resulting in the reduction of molecular oxygen to two molecules of water	2	2	4	4	0.00521478	0.298501	TRINITY_DN5605_c0_g1,TRINITY_DN836_c3_g1	TRINITY_DN3518_c1_g1,TRINITY_DN4376_c0_g1
MF	GO:0070336	flap-structured DNA binding	4	0	4	4	0.00521478	0.298501	TRINITY_DN1138_c0_g1,TRINITY_DN4578_c0_g1,TRINITY_DN934_c1_g2,TRINITY_DN991_c0_g2	-
BP	GO:0043436	oxoacid metabolic process	114	95	209	672	0.00535017	0.213054	TRINITY_DN10065_c0_g1,TRINITY_DN10885_c1_g1,TRINITY_DN10955_c0_g1,TRINITY_DN11116_c0_g1,TRINITY_DN115_c0_g1,TRINITY_DN1168_c0_g2,TRINITY_DN11983_c0_g1,TRINITY_DN1203_c0_g1,TRINITY_DN12108_c0_g2,TRINITY_DN13176_c0_g1,TRINITY_DN13176_c0_g2,TRINITY_DN13242_c0_g1,TRINITY_DN15204_c0_g1,TRINITY_DN15360_c0_g1,TRINITY_DN15672_c0_g1,TRINITY_DN15676_c0_g1,TRINITY_DN15767_c0_g1,TRINITY_DN15796_c0_g1,TRINITY…	TRINITY_DN1004_c1_g4,TRINITY_DN1032_c1_g1,TRINITY_DN1047_c0_g1,TRINITY_DN1060_c1_g1,TRINITY_DN1207_c2_g1,TRINITY_DN1215_c1_g4,TRINITY_DN128_c10_g3,TRINITY_DN1314_c0_g1,TRINITY_DN131_c0_g1,TRINITY_DN131_c0_g3,TRINITY_DN1365_c0_g1,TRINITY_DN140_c0_g2,TRINITY_DN1413_c0_g1,TRINITY_DN141_c1_g2,TRINITY_DN1437_c0_g3,TRINITY_DN144_c0_g1,TRINITY_DN1483_c0_g2,TRINITY_DN1596_c0_g1,TRINITY_DN1613_c0_g1,TRINI…
CC	GO:0097373	MCM core complex	4	0	4	4	0.00535424	0.118577	TRINITY_DN20742_c0_g1,TRINITY_DN2954_c1_g1,TRINITY_DN2954_c1_g2,TRINITY_DN2954_c1_g6	-
BP	GO:0031297	replication fork processing	10	2	12	22	0.00540735	0.213054	TRINITY_DN1235_c1_g1,TRINITY_DN1270_c0_g1,TRINITY_DN1742_c0_g1,TRINITY_DN2236_c2_g1,TRINITY_DN2522_c0_g2,TRINITY_DN4207_c0_g1,TRINITY_DN709_c0_g1,TRINITY_DN7960_c2_g1,TRINITY_DN961_c0_g1,TRINITY_DN991_c0_g2	TRINITY_DN2984_c3_g1,TRINITY_DN927_c0_g1
BP	GO:0006591	ornithine metabolic process	6	4	10	17	0.00543222	0.213054	TRINITY_DN15672_c0_g1,TRINITY_DN2715_c0_g1,TRINITY_DN3307_c0_g1,TRINITY_DN3889_c7_g1,TRINITY_DN6296_c0_g1,TRINITY_DN7173_c0_g1	TRINITY_DN452_c1_g2,TRINITY_DN5_c0_g2,TRINITY_DN5_c0_g3,TRINITY_DN685_c0_g2
BP	GO:0050000	chromosome localization	23	3	26	61	0.00546487	0.213054	TRINITY_DN117_c0_g1,TRINITY_DN1800_c0_g1,TRINITY_DN21830_c0_g1,TRINITY_DN2312_c0_g1,TRINITY_DN237_c8_g1,TRINITY_DN244_c5_g1,TRINITY_DN2640_c1_g1,TRINITY_DN276_c2_g1,TRINITY_DN2799_c0_g1,TRINITY_DN2847_c0_g1,TRINITY_DN3032_c0_g1,TRINITY_DN3040_c1_g1,TRINITY_DN3084_c0_g1,TRINITY_DN3335_c0_g1,TRINITY_DN3369_c0_g1,TRINITY_DN3559_c0_g1,TRINITY_DN3589_c0_g1,TRINITY_DN380_c0_g1,TRINITY_DN38_c0_g2,TRINIT…	TRINITY_DN1192_c0_g1,TRINITY_DN1498_c0_g1,TRINITY_DN927_c0_g1
BP	GO:0000077	DNA damage checkpoint	22	5	27	64	0.0055405	0.213054	TRINITY_DN1367_c0_g1,TRINITY_DN1446_c0_g2,TRINITY_DN1567_c0_g2,TRINITY_DN1742_c0_g1,TRINITY_DN1800_c0_g1,TRINITY_DN183_c0_g1,TRINITY_DN19090_c0_g1,TRINITY_DN21984_c0_g1,TRINITY_DN2222_c0_g1,TRINITY_DN2236_c2_g1,TRINITY_DN22948_c0_g1,TRINITY_DN24098_c0_g1,TRINITY_DN2438_c0_g1,TRINITY_DN25232_c0_g1,TRINITY_DN3523_c0_g1,TRINITY_DN3679_c0_g1,TRINITY_DN4578_c0_g1,TRINITY_DN4691_c0_g1,TRINITY_DN5638_c0…	TRINITY_DN1229_c0_g1,TRINITY_DN231_c0_g1,TRINITY_DN2984_c3_g1,TRINITY_DN527_c0_g2,TRINITY_DN927_c0_g1
BP	GO:0007052	mitotic spindle organization	24	3	27	64	0.0055405	0.213054	TRINITY_DN1817_c0_g1,TRINITY_DN19842_c0_g1,TRINITY_DN21830_c0_g1,TRINITY_DN235_c1_g1,TRINITY_DN24058_c0_g1,TRINITY_DN24084_c0_g1,TRINITY_DN24098_c0_g1,TRINITY_DN244_c5_g1,TRINITY_DN276_c2_g1,TRINITY_DN2784_c0_g1,TRINITY_DN2799_c0_g1,TRINITY_DN3040_c1_g1,TRINITY_DN3065_c0_g2,TRINITY_DN310_c6_g1,TRINITY_DN3260_c0_g3,TRINITY_DN3589_c0_g1,TRINITY_DN380_c0_g1,TRINITY_DN38_c0_g2,TRINITY_DN4769_c0_g1,TR…	TRINITY_DN1807_c1_g1,TRINITY_DN2125_c0_g1,TRINITY_DN927_c0_g1
BP	GO:0006694	steroid biosynthetic process	19	10	29	70	0.00562366	0.213227	TRINITY_DN11877_c0_g1,TRINITY_DN11949_c0_g1,TRINITY_DN1_c1_g1,TRINITY_DN23559_c0_g1,TRINITY_DN24143_c0_g1,TRINITY_DN2460_c0_g1,TRINITY_DN25249_c0_g1,TRINITY_DN2838_c0_g1,TRINITY_DN371_c3_g1,TRINITY_DN4211_c0_g1,TRINITY_DN4251_c1_g1,TRINITY_DN5079_c0_g1,TRINITY_DN5131_c0_g1,TRINITY_DN5605_c0_g1,TRINITY_DN69_c0_g2,TRINITY_DN7069_c0_g1,TRINITY_DN7322_c0_g3,TRINITY_DN797_c0_g1,TRINITY_DN8206_c0_g1	TRINITY_DN1119_c0_g1,TRINITY_DN1560_c7_g1,TRINITY_DN1633_c0_g1,TRINITY_DN1684_c0_g1,TRINITY_DN2449_c0_g1,TRINITY_DN2464_c0_g1,TRINITY_DN3518_c1_g1,TRINITY_DN4376_c0_g1,TRINITY_DN7196_c0_g1,TRINITY_DN772_c0_g1
BP	GO:0046467	membrane lipid biosynthetic process	15	14	29	70	0.00562366	0.213227	TRINITY_DN11994_c0_g1,TRINITY_DN1255_c1_g1,TRINITY_DN1611_c0_g2,TRINITY_DN19621_c0_g1,TRINITY_DN24098_c0_g1,TRINITY_DN25598_c0_g1,TRINITY_DN2641_c0_g1,TRINITY_DN4426_c0_g1,TRINITY_DN4478_c1_g1,TRINITY_DN4687_c0_g1,TRINITY_DN685_c2_g1,TRINITY_DN790_c1_g1,TRINITY_DN7972_c0_g1,TRINITY_DN844_c1_g1,TRINITY_DN960_c1_g1	TRINITY_DN1074_c0_g1,TRINITY_DN1436_c0_g2,TRINITY_DN209_c3_g1,TRINITY_DN21889_c0_g1,TRINITY_DN2219_c1_g1,TRINITY_DN2234_c0_g1,TRINITY_DN2408_c0_g1,TRINITY_DN2475_c0_g1,TRINITY_DN2533_c0_g2,TRINITY_DN3235_c0_g1,TRINITY_DN342_c2_g1,TRINITY_DN4465_c0_g1,TRINITY_DN71_c0_g1,TRINITY_DN99_c0_g2
BP	GO:0006099	tricarboxylic acid cycle	8	11	19	41	0.00569162	0.214305	TRINITY_DN13242_c0_g1,TRINITY_DN15360_c0_g1,TRINITY_DN20046_c0_g1,TRINITY_DN20754_c0_g1,TRINITY_DN21006_c0_g1,TRINITY_DN21823_c0_g1,TRINITY_DN21945_c0_g1,TRINITY_DN25246_c0_g1	TRINITY_DN1004_c1_g4,TRINITY_DN1365_c0_g1,TRINITY_DN1483_c0_g2,TRINITY_DN1613_c0_g1,TRINITY_DN2300_c0_g1,TRINITY_DN2690_c0_g1,TRINITY_DN2846_c0_g1,TRINITY_DN529_c0_g1,TRINITY_DN782_c0_g3,TRINITY_DN7_c0_g1,TRINITY_DN888_c0_g1
BP	GO:0006101	citrate metabolic process	8	12	20	44	0.00602582	0.223465	TRINITY_DN13242_c0_g1,TRINITY_DN15360_c0_g1,TRINITY_DN20046_c0_g1,TRINITY_DN20754_c0_g1,TRINITY_DN21006_c0_g1,TRINITY_DN21823_c0_g1,TRINITY_DN21945_c0_g1,TRINITY_DN25246_c0_g1	TRINITY_DN1004_c1_g4,TRINITY_DN1365_c0_g1,TRINITY_DN1483_c0_g2,TRINITY_DN1613_c0_g1,TRINITY_DN22_c0_g1,TRINITY_DN2300_c0_g1,TRINITY_DN2690_c0_g1,TRINITY_DN2846_c0_g1,TRINITY_DN529_c0_g1,TRINITY_DN782_c0_g3,TRINITY_DN7_c0_g1,TRINITY_DN888_c0_g1
BP	GO:0006272	leading strand elongation	6	0	6	8	0.00623577	0.223465	TRINITY_DN1031_c0_g1,TRINITY_DN3367_c0_g1,TRINITY_DN3523_c0_g1,TRINITY_DN353_c0_g1,TRINITY_DN4055_c0_g1,TRINITY_DN909_c2_g1	-
MF	GO:0033170	protein-DNA loading ATPase activity	6	0	6	8	0.00624727	0.345682	TRINITY_DN1367_c0_g1,TRINITY_DN2438_c0_g1,TRINITY_DN3091_c1_g1,TRINITY_DN3365_c0_g1,TRINITY_DN4055_c0_g1,TRINITY_DN90_c6_g1	-
BP	GO:0016999	antibiotic metabolic process	29	18	47	126	0.00624752	0.223465	TRINITY_DN10065_c0_g1,TRINITY_DN13242_c0_g1,TRINITY_DN1380_c0_g2,TRINITY_DN15360_c0_g1,TRINITY_DN1712_c4_g1,TRINITY_DN1712_c4_g2,TRINITY_DN17143_c0_g1,TRINITY_DN1745_c0_g1,TRINITY_DN19090_c0_g1,TRINITY_DN20046_c0_g1,TRINITY_DN20754_c0_g1,TRINITY_DN21006_c0_g1,TRINITY_DN2173_c1_g1,TRINITY_DN21823_c0_g1,TRINITY_DN21945_c0_g1,TRINITY_DN22029_c0_g1,TRINITY_DN23653_c0_g1,TRINITY_DN25212_c0_g1,TRINITY_…	TRINITY_DN1004_c1_g4,TRINITY_DN1119_c0_g1,TRINITY_DN1365_c0_g1,TRINITY_DN1483_c0_g2,TRINITY_DN1596_c0_g1,TRINITY_DN1613_c0_g1,TRINITY_DN1849_c0_g2,TRINITY_DN193_c2_g4,TRINITY_DN22_c0_g1,TRINITY_DN2300_c0_g1,TRINITY_DN2690_c0_g1,TRINITY_DN2846_c0_g1,TRINITY_DN396_c0_g2,TRINITY_DN529_c0_g1,TRINITY_DN6981_c0_g1,TRINITY_DN782_c0_g3,TRINITY_DN7_c0_g1,TRINITY_DN888_c0_g1
BP	GO:0000466	maturation of 5.8S rRNA from tricistronic rRNA transcript (SSU-rRNA, 5.8S rRNA, LSU-rRNA)	6	33	39	101	0.0063033	0.223465	TRINITY_DN1522_c4_g1,TRINITY_DN19966_c0_g1,TRINITY_DN21201_c0_g1,TRINITY_DN22103_c0_g1,TRINITY_DN22415_c0_g1,TRINITY_DN3713_c0_g1	TRINITY_DN1060_c4_g1,TRINITY_DN120_c0_g1,TRINITY_DN1213_c0_g1,TRINITY_DN13_c0_g2,TRINITY_DN1583_c6_g1,TRINITY_DN160_c0_g2,TRINITY_DN1666_c0_g1,TRINITY_DN21057_c0_g1,TRINITY_DN2309_c0_g1,TRINITY_DN2390_c0_g1,TRINITY_DN2402_c5_g1,TRINITY_DN25281_c1_g1,TRINITY_DN2882_c0_g1,TRINITY_DN2984_c4_g1,TRINITY_DN3523_c0_g2,TRINITY_DN3870_c1_g1,TRINITY_DN4395_c0_g1,TRINITY_DN4428_c0_g1,TRINITY_DN446_c1_g1,TRI…
CC	GO:0031617	NMS complex	4	2	6	8	0.00647411	0.139964	TRINITY_DN1560_c5_g1,TRINITY_DN2312_c0_g1,TRINITY_DN2640_c1_g1,TRINITY_DN3369_c0_g1	TRINITY_DN1192_c0_g1,TRINITY_DN2679_c0_g1
BP	GO:0019343	cysteine biosynthetic process via cystathionine	2	3	5	6	0.00650979	0.223465	TRINITY_DN11116_c0_g1,TRINITY_DN20967_c0_g1	TRINITY_DN3311_c0_g1,TRINITY_DN804_c0_g1,TRINITY_DN92_c0_g1
BP	GO:0030026	cellular manganese ion homeostasis	0	5	5	6	0.00650979	0.223465	-	TRINITY_DN1711_c0_g1,TRINITY_DN266_c0_g1,TRINITY_DN3138_c0_g1,TRINITY_DN619_c5_g2,TRINITY_DN619_c5_g6
BP	GO:0048598	embryonic morphogenesis	4	1	5	6	0.00650979	0.223465	TRINITY_DN3158_c0_g1,TRINITY_DN3934_c0_g2,TRINITY_DN697_c0_g2,TRINITY_DN7069_c0_g1	TRINITY_DN1119_c0_g1
BP	GO:0051095	regulation of helicase activity	4	1	5	6	0.00650979	0.223465	TRINITY_DN20742_c0_g1,TRINITY_DN2307_c1_g1,TRINITY_DN2954_c1_g5,TRINITY_DN3172_c0_g2	TRINITY_DN2984_c3_g1
BP	GO:0051097	negative regulation of helicase activity	4	1	5	6	0.00650979	0.223465	TRINITY_DN20742_c0_g1,TRINITY_DN2307_c1_g1,TRINITY_DN2954_c1_g5,TRINITY_DN3172_c0_g2	TRINITY_DN2984_c3_g1
BP	GO:0055071	manganese ion homeostasis	0	5	5	6	0.00650979	0.223465	-	TRINITY_DN1711_c0_g1,TRINITY_DN266_c0_g1,TRINITY_DN3138_c0_g1,TRINITY_DN619_c5_g2,TRINITY_DN619_c5_g6
BP	GO:0061392	regulation of transcription from RNA polymerase II promoter in response to osmotic stress	1	4	5	6	0.00650979	0.223465	TRINITY_DN183_c0_g1	TRINITY_DN2734_c0_g3,TRINITY_DN384_c6_g1,TRINITY_DN754_c1_g1,TRINITY_DN891_c0_g1
BP	GO:0061393	positive regulation of transcription from RNA polymerase II promoter in response to osmotic stress	1	4	5	6	0.00650979	0.223465	TRINITY_DN183_c0_g1	TRINITY_DN2734_c0_g3,TRINITY_DN384_c6_g1,TRINITY_DN754_c1_g1,TRINITY_DN891_c0_g1
BP	GO:1903460	mitotic DNA replication leading strand elongation	5	0	5	6	0.00650979	0.223465	TRINITY_DN1031_c0_g1,TRINITY_DN3367_c0_g1,TRINITY_DN3523_c0_g1,TRINITY_DN4055_c0_g1,TRINITY_DN909_c2_g1	-
BP	GO:0000731	DNA synthesis involved in DNA repair	11	2	13	25	0.0065119	0.223465	TRINITY_DN1031_c0_g1,TRINITY_DN1462_c1_g1,TRINITY_DN20822_c0_g1,TRINITY_DN22092_c0_g1,TRINITY_DN2220_c0_g1,TRINITY_DN2314_c0_g1,TRINITY_DN2636_c0_g1,TRINITY_DN3090_c1_g1,TRINITY_DN3523_c0_g1,TRINITY_DN353_c0_g1,TRINITY_DN3565_c0_g1	TRINITY_DN197_c2_g1,TRINITY_DN3605_c0_g1
MF	GO:0000104	succinate dehydrogenase activity	2	3	5	6	0.00652039	0.349156	TRINITY_DN21006_c0_g1,TRINITY_DN25246_c0_g1	TRINITY_DN1483_c0_g2,TRINITY_DN1613_c0_g1,TRINITY_DN529_c0_g1
BP	GO:1903046	meiotic cell cycle process	84	26	110	334	0.00680774	0.232148	TRINITY_DN1031_c0_g1,TRINITY_DN1045_c1_g2,TRINITY_DN117_c0_g1,TRINITY_DN11_c3_g6,TRINITY_DN1270_c0_g1,TRINITY_DN1281_c5_g1,TRINITY_DN1287_c0_g1,TRINITY_DN1367_c0_g1,TRINITY_DN138_c3_g2,TRINITY_DN15338_c1_g1,TRINITY_DN1560_c5_g1,TRINITY_DN1699_c0_g1,TRINITY_DN1742_c0_g1,TRINITY_DN1824_c0_g1,TRINITY_DN183_c0_g1,TRINITY_DN18738_c0_g2,TRINITY_DN1952_c0_g1,TRINITY_DN1999_c0_g2,TRINITY_DN2054_c0_g2,TRI…	TRINITY_DN1171_c0_g1,TRINITY_DN1192_c0_g1,TRINITY_DN128_c10_g2,TRINITY_DN1308_c3_g1,TRINITY_DN1498_c0_g1,TRINITY_DN1691_c0_g2,TRINITY_DN1691_c0_g3,TRINITY_DN19289_c0_g1,TRINITY_DN194_c1_g3,TRINITY_DN230_c8_g1,TRINITY_DN231_c0_g1,TRINITY_DN2340_c1_g1,TRINITY_DN2679_c0_g1,TRINITY_DN2734_c0_g3,TRINITY_DN2984_c3_g1,TRINITY_DN3379_c0_g1,TRINITY_DN3580_c0_g2,TRINITY_DN4554_c0_g1,TRINITY_DN465_c1_g1,TRI…
BP	GO:0017144	drug metabolic process	77	71	148	464	0.00705305	0.238798	TRINITY_DN10065_c0_g1,TRINITY_DN11116_c0_g1,TRINITY_DN12108_c0_g2,TRINITY_DN13234_c0_g2,TRINITY_DN13242_c0_g1,TRINITY_DN1380_c0_g2,TRINITY_DN15268_c0_g1,TRINITY_DN15360_c0_g1,TRINITY_DN15672_c0_g1,TRINITY_DN15767_c0_g1,TRINITY_DN15796_c0_g1,TRINITY_DN1683_c0_g1,TRINITY_DN1712_c4_g1,TRINITY_DN1712_c4_g2,TRINITY_DN17143_c0_g1,TRINITY_DN17254_c0_g1,TRINITY_DN1745_c0_g1,TRINITY_DN18131_c0_g1,TRINITY_…	TRINITY_DN1003_c0_g1,TRINITY_DN1004_c1_g4,TRINITY_DN1018_c0_g1,TRINITY_DN1032_c1_g1,TRINITY_DN1046_c0_g1,TRINITY_DN1047_c0_g1,TRINITY_DN1103_c0_g2,TRINITY_DN1115_c0_g1,TRINITY_DN1119_c0_g1,TRINITY_DN1166_c1_g1,TRINITY_DN1171_c0_g1,TRINITY_DN1180_c0_g1,TRINITY_DN1208_c0_g1,TRINITY_DN1268_c0_g1,TRINITY_DN1365_c0_g1,TRINITY_DN140_c0_g2,TRINITY_DN1437_c0_g3,TRINITY_DN144_c0_g1,TRINITY_DN1483_c0_g2,TR…
BP	GO:0006284	base-excision repair	9	2	11	20	0.00709082	0.238798	TRINITY_DN1031_c0_g1,TRINITY_DN1397_c2_g1,TRINITY_DN1462_c1_g1,TRINITY_DN178_c0_g2,TRINITY_DN2079_c0_g1,TRINITY_DN2213_c0_g1,TRINITY_DN2236_c2_g1,TRINITY_DN249_c0_g1,TRINITY_DN3523_c0_g1	TRINITY_DN1229_c0_g1,TRINITY_DN3605_c0_g1
CC	GO:0044391	ribosomal subunit	55	65	120	366	0.00714747	0.150928	TRINITY_DN11194_c0_g1,TRINITY_DN1170_c0_g1,TRINITY_DN1195_c0_g2,TRINITY_DN13508_c0_g1,TRINITY_DN14184_c0_g1,TRINITY_DN15335_c0_g1,TRINITY_DN15724_c0_g1,TRINITY_DN17160_c0_g1,TRINITY_DN17878_c0_g1,TRINITY_DN18039_c0_g1,TRINITY_DN18345_c0_g1,TRINITY_DN19277_c0_g1,TRINITY_DN19290_c0_g1,TRINITY_DN19383_c0_g1,TRINITY_DN19741_c0_g1,TRINITY_DN19966_c0_g1,TRINITY_DN20007_c0_g1,TRINITY_DN20054_c0_g1,TRINI…	TRINITY_DN103_c1_g1,TRINITY_DN1063_c0_g1,TRINITY_DN107_c0_g1,TRINITY_DN1193_c1_g2,TRINITY_DN1269_c0_g1,TRINITY_DN1308_c1_g1,TRINITY_DN1332_c0_g1,TRINITY_DN1385_c0_g3,TRINITY_DN143_c1_g1,TRINITY_DN144_c2_g1,TRINITY_DN1462_c0_g1,TRINITY_DN1491_c0_g1,TRINITY_DN150_c0_g1,TRINITY_DN1521_c0_g1,TRINITY_DN1557_c0_g1,TRINITY_DN161_c0_g1,TRINITY_DN1621_c1_g1,TRINITY_DN1676_c0_g1,TRINITY_DN168_c0_g1,TRINITY…
BP	GO:0019752	carboxylic acid metabolic process	112	91	203	655	0.00715646	0.23952	TRINITY_DN10065_c0_g1,TRINITY_DN10885_c1_g1,TRINITY_DN10955_c0_g1,TRINITY_DN11116_c0_g1,TRINITY_DN115_c0_g1,TRINITY_DN1168_c0_g2,TRINITY_DN11983_c0_g1,TRINITY_DN1203_c0_g1,TRINITY_DN12108_c0_g2,TRINITY_DN13176_c0_g1,TRINITY_DN13176_c0_g2,TRINITY_DN13242_c0_g1,TRINITY_DN15204_c0_g1,TRINITY_DN15360_c0_g1,TRINITY_DN15672_c0_g1,TRINITY_DN15676_c0_g1,TRINITY_DN15767_c0_g1,TRINITY_DN15796_c0_g1,TRINITY…	TRINITY_DN1004_c1_g4,TRINITY_DN1032_c1_g1,TRINITY_DN1047_c0_g1,TRINITY_DN1060_c1_g1,TRINITY_DN1207_c2_g1,TRINITY_DN128_c10_g3,TRINITY_DN1314_c0_g1,TRINITY_DN131_c0_g1,TRINITY_DN131_c0_g3,TRINITY_DN1365_c0_g1,TRINITY_DN140_c0_g2,TRINITY_DN1413_c0_g1,TRINITY_DN141_c1_g2,TRINITY_DN1437_c0_g3,TRINITY_DN144_c0_g1,TRINITY_DN1483_c0_g2,TRINITY_DN1596_c0_g1,TRINITY_DN1613_c0_g1,TRINITY_DN1656_c0_g1,TRINI…
BP	GO:0036003	positive regulation of transcription from RNA polymerase II promoter in response to stress	7	7	14	28	0.00749171	0.249203	TRINITY_DN1734_c0_g1,TRINITY_DN183_c0_g1,TRINITY_DN18951_c0_g1,TRINITY_DN19090_c0_g1,TRINITY_DN25232_c0_g1,TRINITY_DN2853_c1_g1,TRINITY_DN4218_c0_g1	TRINITY_DN1119_c0_g1,TRINITY_DN1633_c0_g1,TRINITY_DN2734_c0_g3,TRINITY_DN384_c6_g1,TRINITY_DN398_c0_g1,TRINITY_DN754_c1_g1,TRINITY_DN891_c0_g1
BP	GO:0090502	RNA phosphodiester bond hydrolysis, endonucleolytic	9	28	37	96	0.00794794	0.262767	TRINITY_DN15575_c0_g3,TRINITY_DN19966_c0_g1,TRINITY_DN21201_c0_g1,TRINITY_DN22103_c0_g1,TRINITY_DN22415_c0_g1,TRINITY_DN2402_c1_g1,TRINITY_DN4819_c1_g1,TRINITY_DN9262_c0_g1,TRINITY_DN929_c0_g1	TRINITY_DN1060_c4_g1,TRINITY_DN120_c0_g1,TRINITY_DN1213_c0_g1,TRINITY_DN13_c0_g2,TRINITY_DN1583_c6_g1,TRINITY_DN160_c0_g2,TRINITY_DN1666_c0_g1,TRINITY_DN21057_c0_g1,TRINITY_DN214_c0_g1,TRINITY_DN2157_c1_g1,TRINITY_DN2309_c0_g1,TRINITY_DN2402_c5_g1,TRINITY_DN2882_c0_g1,TRINITY_DN3523_c0_g2,TRINITY_DN371_c0_g1,TRINITY_DN4109_c1_g1,TRINITY_DN4351_c0_g3,TRINITY_DN4395_c0_g1,TRINITY_DN446_c1_g1,TRINIT…
CC	GO:1990391	DNA repair complex	14	0	14	28	0.00799872	0.165065	TRINITY_DN1045_c1_g2,TRINITY_DN1731_c1_g1,TRINITY_DN1986_c0_g1,TRINITY_DN20853_c0_g1,TRINITY_DN2810_c1_g1,TRINITY_DN3233_c1_g1,TRINITY_DN3782_c0_g1,TRINITY_DN4116_c0_g1,TRINITY_DN4467_c0_g1,TRINITY_DN570_c0_g1,TRINITY_DN578_c2_g1,TRINITY_DN649_c0_g2,TRINITY_DN872_c0_g1,TRINITY_DN997_c0_g1	-
BP	GO:0009259	ribonucleotide metabolic process	48	35	83	245	0.00806704	0.265088	TRINITY_DN10382_c0_g1,TRINITY_DN115_c0_g1,TRINITY_DN1177_c0_g1,TRINITY_DN14360_c1_g1,TRINITY_DN15268_c0_g1,TRINITY_DN15360_c0_g1,TRINITY_DN15796_c0_g1,TRINITY_DN18131_c0_g1,TRINITY_DN1911_c1_g1,TRINITY_DN19304_c0_g1,TRINITY_DN19934_c0_g1,TRINITY_DN19997_c0_g1,TRINITY_DN20046_c0_g1,TRINITY_DN20754_c0_g1,TRINITY_DN20906_c0_g1,TRINITY_DN21006_c0_g1,TRINITY_DN21794_c1_g2,TRINITY_DN21862_c1_g1,TRINITY…	TRINITY_DN1003_c0_g1,TRINITY_DN1046_c0_g1,TRINITY_DN1103_c0_g2,TRINITY_DN1115_c0_g1,TRINITY_DN1180_c0_g1,TRINITY_DN1253_c0_g2,TRINITY_DN1268_c0_g1,TRINITY_DN1282_c0_g2,TRINITY_DN1365_c0_g1,TRINITY_DN1490_c0_g1,TRINITY_DN1613_c0_g1,TRINITY_DN1641_c1_g1,TRINITY_DN1849_c0_g2,TRINITY_DN194_c1_g2,TRINITY_DN22_c0_g1,TRINITY_DN2300_c0_g1,TRINITY_DN237_c7_g1,TRINITY_DN239_c0_g2,TRINITY_DN246_c1_g1,TRINIT…
BP	GO:0043462	regulation of ATPase activity	11	9	20	45	0.00815875	0.266486	TRINITY_DN11506_c0_g1,TRINITY_DN20742_c0_g1,TRINITY_DN2089_c0_g2,TRINITY_DN2307_c1_g1,TRINITY_DN276_c2_g1,TRINITY_DN2921_c0_g2,TRINITY_DN2954_c1_g5,TRINITY_DN3172_c0_g2,TRINITY_DN3559_c0_g1,TRINITY_DN463_c1_g1,TRINITY_DN682_c3_g1	TRINITY_DN230_c8_g1,TRINITY_DN274_c0_g1,TRINITY_DN2984_c3_g1,TRINITY_DN3379_c0_g1,TRINITY_DN354_c0_g2,TRINITY_DN447_c2_g2,TRINITY_DN680_c0_g3,TRINITY_DN978_c0_g1,TRINITY_DN984_c0_g1
BP	GO:0006259	DNA metabolic process	137	28	165	525	0.00851704	0.275391	TRINITY_DN1031_c0_g1,TRINITY_DN10382_c0_g1,TRINITY_DN1045_c1_g2,TRINITY_DN1094_c0_g1,TRINITY_DN1138_c0_g1,TRINITY_DN1221_c0_g1,TRINITY_DN1235_c1_g1,TRINITY_DN1269_c1_g1,TRINITY_DN1270_c0_g1,TRINITY_DN1281_c5_g1,TRINITY_DN1367_c0_g1,TRINITY_DN1388_c0_g2,TRINITY_DN138_c3_g2,TRINITY_DN1397_c2_g1,TRINITY_DN14360_c1_g1,TRINITY_DN1462_c1_g1,TRINITY_DN1518_c0_g2,TRINITY_DN1637_c1_g1,TRINITY_DN1651_c0_g1…	TRINITY_DN1173_c4_g1,TRINITY_DN1208_c0_g1,TRINITY_DN1229_c0_g1,TRINITY_DN150_c0_g1,TRINITY_DN165_c0_g1,TRINITY_DN1691_c0_g2,TRINITY_DN1807_c1_g1,TRINITY_DN1969_c0_g2,TRINITY_DN197_c2_g1,TRINITY_DN1981_c1_g4,TRINITY_DN20_c5_g1,TRINITY_DN231_c0_g1,TRINITY_DN2984_c3_g1,TRINITY_DN3605_c0_g1,TRINITY_DN382_c0_g1,TRINITY_DN4554_c0_g1,TRINITY_DN4766_c0_g1,TRINITY_DN527_c0_g2,TRINITY_DN538_c0_g2,TRINITY_D…
BP	GO:0055114	oxidation-reduction process	125	87	212	689	0.00853295	0.275391	TRINITY_DN10065_c0_g1,TRINITY_DN11877_c0_g1,TRINITY_DN11951_c0_g1,TRINITY_DN13176_c0_g1,TRINITY_DN13176_c0_g2,TRINITY_DN13234_c0_g2,TRINITY_DN13242_c0_g1,TRINITY_DN1366_c0_g1,TRINITY_DN1380_c0_g2,TRINITY_DN1522_c4_g1,TRINITY_DN15360_c0_g1,TRINITY_DN15676_c0_g1,TRINITY_DN15767_c0_g1,TRINITY_DN15928_c0_g1,TRINITY_DN1648_c0_g1,TRINITY_DN1705_c0_g1,TRINITY_DN17103_c0_g1,TRINITY_DN17236_c0_g4,TRINITY_…	TRINITY_DN1003_c0_g1,TRINITY_DN1004_c1_g4,TRINITY_DN1046_c0_g1,TRINITY_DN1074_c0_g1,TRINITY_DN1119_c0_g1,TRINITY_DN1154_c0_g1,TRINITY_DN1207_c2_g1,TRINITY_DN1230_c0_g1,TRINITY_DN1268_c0_g1,TRINITY_DN1281_c3_g2,TRINITY_DN1296_c0_g1,TRINITY_DN131_c0_g1,TRINITY_DN1365_c0_g1,TRINITY_DN141_c6_g1,TRINITY_DN1483_c0_g2,TRINITY_DN1489_c1_g2,TRINITY_DN1549_c0_g2,TRINITY_DN1560_c7_g1,TRINITY_DN1613_c0_g1,TR…
BP	GO:0051321	meiotic cell cycle	108	37	145	456	0.00859314	0.275692	TRINITY_DN1031_c0_g1,TRINITY_DN1045_c1_g2,TRINITY_DN117_c0_g1,TRINITY_DN11994_c0_g1,TRINITY_DN11_c3_g6,TRINITY_DN1225_c0_g1,TRINITY_DN123_c0_g1,TRINITY_DN1270_c0_g1,TRINITY_DN1281_c5_g1,TRINITY_DN1287_c0_g1,TRINITY_DN1367_c0_g1,TRINITY_DN1388_c0_g2,TRINITY_DN138_c3_g2,TRINITY_DN15338_c1_g1,TRINITY_DN1536_c2_g1,TRINITY_DN1560_c5_g1,TRINITY_DN1699_c0_g1,TRINITY_DN1742_c0_g1,TRINITY_DN1777_c1_g1,TRI…	TRINITY_DN1032_c4_g1,TRINITY_DN1105_c0_g1,TRINITY_DN1171_c0_g1,TRINITY_DN1192_c0_g1,TRINITY_DN128_c10_g2,TRINITY_DN1308_c3_g1,TRINITY_DN1362_c1_g1,TRINITY_DN1424_c0_g1,TRINITY_DN1498_c0_g1,TRINITY_DN1691_c0_g2,TRINITY_DN1691_c0_g3,TRINITY_DN19289_c0_g1,TRINITY_DN194_c1_g3,TRINITY_DN230_c8_g1,TRINITY_DN231_c0_g1,TRINITY_DN2340_c1_g1,TRINITY_DN2475_c0_g1,TRINITY_DN2679_c0_g1,TRINITY_DN2734_c0_g3,TR…
BP	GO:0030258	lipid modification	15	9	24	57	0.00890679	0.283016	TRINITY_DN183_c0_g1,TRINITY_DN1876_c1_g2,TRINITY_DN1947_c0_g1,TRINITY_DN21269_c0_g1,TRINITY_DN21823_c0_g1,TRINITY_DN24143_c0_g1,TRINITY_DN25239_c0_g1,TRINITY_DN2526_c0_g1,TRINITY_DN2838_c0_g1,TRINITY_DN3208_c0_g1,TRINITY_DN4086_c0_g1,TRINITY_DN5871_c0_g1,TRINITY_DN5871_c0_g2,TRINITY_DN69_c0_g2,TRINITY_DN893_c0_g1	TRINITY_DN1938_c0_g1,TRINITY_DN2115_c0_g2,TRINITY_DN230_c9_g1,TRINITY_DN2821_c2_g1,TRINITY_DN383_c0_g1,TRINITY_DN497_c0_g1,TRINITY_DN535_c2_g1,TRINITY_DN888_c0_g1,TRINITY_DN931_c0_g1
BP	GO:1902652	secondary alcohol metabolic process	17	12	29	72	0.00892581	0.283016	TRINITY_DN11877_c0_g1,TRINITY_DN11949_c0_g1,TRINITY_DN21823_c0_g1,TRINITY_DN23559_c0_g1,TRINITY_DN24143_c0_g1,TRINITY_DN2460_c0_g1,TRINITY_DN25249_c0_g1,TRINITY_DN4211_c0_g1,TRINITY_DN4251_c1_g1,TRINITY_DN5079_c0_g1,TRINITY_DN5131_c0_g1,TRINITY_DN5605_c0_g1,TRINITY_DN69_c0_g2,TRINITY_DN7069_c0_g1,TRINITY_DN7322_c0_g3,TRINITY_DN797_c0_g1,TRINITY_DN8206_c0_g1	TRINITY_DN1119_c0_g1,TRINITY_DN1560_c7_g1,TRINITY_DN1633_c0_g1,TRINITY_DN1684_c0_g1,TRINITY_DN2449_c0_g1,TRINITY_DN2464_c0_g1,TRINITY_DN3518_c1_g1,TRINITY_DN4376_c0_g1,TRINITY_DN7196_c0_g1,TRINITY_DN772_c0_g1,TRINITY_DN782_c0_g3,TRINITY_DN888_c0_g1
CC	GO:0043226	organelle	749	560	1309	4736	0.00892902	0.169482	TRINITY_DN1002_c1_g1,TRINITY_DN1004_c0_g1,TRINITY_DN10065_c0_g1,TRINITY_DN1031_c0_g1,TRINITY_DN10382_c0_g1,TRINITY_DN1045_c1_g2,TRINITY_DN1046_c1_g1,TRINITY_DN1053_c0_g1,TRINITY_DN1060_c2_g1,TRINITY_DN10741_c0_g1,TRINITY_DN1074_c3_g1,TRINITY_DN10838_c0_g1,TRINITY_DN1083_c0_g1,TRINITY_DN10885_c0_g1,TRINITY_DN10885_c1_g1,TRINITY_DN1094_c0_g1,TRINITY_DN10_c1_g2,TRINITY_DN1106_c0_g1,TRINITY_DN11116_c…	TRINITY_DN0_c0_g1,TRINITY_DN1003_c0_g1,TRINITY_DN1004_c1_g4,TRINITY_DN1018_c0_g1,TRINITY_DN1022_c0_g1,TRINITY_DN1030_c0_g1,TRINITY_DN1032_c1_g1,TRINITY_DN1032_c4_g1,TRINITY_DN1032_c5_g1,TRINITY_DN103_c1_g1,TRINITY_DN1046_c0_g1,TRINITY_DN1048_c0_g1,TRINITY_DN1060_c4_g1,TRINITY_DN1063_c0_g1,TRINITY_DN106_c1_g1,TRINITY_DN1074_c0_g1,TRINITY_DN1077_c0_g1,TRINITY_DN107_c0_g1,TRINITY_DN1102_c0_g2,TRINIT…
MF	GO:0051010	microtubule plus-end binding	8	0	8	13	0.00902501	0.443901	TRINITY_DN117_c0_g1,TRINITY_DN276_c2_g1,TRINITY_DN2921_c0_g2,TRINITY_DN3032_c0_g1,TRINITY_DN3040_c1_g1,TRINITY_DN3335_c0_g1,TRINITY_DN3369_c0_g1,TRINITY_DN583_c1_g1	-
MF	GO:0003735	structural constituent of ribosome	52	61	113	347	0.00905189	0.443901	TRINITY_DN11194_c0_g1,TRINITY_DN13508_c0_g1,TRINITY_DN14184_c0_g1,TRINITY_DN15335_c0_g1,TRINITY_DN15724_c0_g1,TRINITY_DN17160_c0_g1,TRINITY_DN17878_c0_g1,TRINITY_DN18039_c0_g1,TRINITY_DN18345_c0_g1,TRINITY_DN19277_c0_g1,TRINITY_DN19290_c0_g1,TRINITY_DN19383_c0_g1,TRINITY_DN19741_c0_g1,TRINITY_DN19966_c0_g1,TRINITY_DN20007_c0_g1,TRINITY_DN20054_c0_g1,TRINITY_DN20143_c0_g1,TRINITY_DN20859_c0_g1,TRI…	TRINITY_DN103_c1_g1,TRINITY_DN1063_c0_g1,TRINITY_DN107_c0_g1,TRINITY_DN1193_c1_g2,TRINITY_DN1269_c0_g1,TRINITY_DN1308_c1_g1,TRINITY_DN1332_c0_g1,TRINITY_DN1385_c0_g3,TRINITY_DN143_c1_g1,TRINITY_DN144_c2_g1,TRINITY_DN1462_c0_g1,TRINITY_DN150_c0_g1,TRINITY_DN1521_c0_g1,TRINITY_DN161_c0_g1,TRINITY_DN1621_c1_g1,TRINITY_DN1676_c0_g1,TRINITY_DN168_c0_g1,TRINITY_DN169_c0_g2,TRINITY_DN1712_c0_g5,TRINITY_…
MF	GO:0005261	cation channel activity	9	7	16	34	0.00909195	0.443901	TRINITY_DN15268_c0_g1,TRINITY_DN181_c1_g1,TRINITY_DN19304_c0_g1,TRINITY_DN23229_c0_g1,TRINITY_DN24680_c0_g1,TRINITY_DN24712_c0_g1,TRINITY_DN24713_c0_g1,TRINITY_DN24989_c0_g1,TRINITY_DN747_c0_g1	TRINITY_DN1103_c0_g2,TRINITY_DN1115_c0_g1,TRINITY_DN1180_c0_g1,TRINITY_DN1248_c3_g1,TRINITY_DN3235_c0_g1,TRINITY_DN4465_c0_g1,TRINITY_DN726_c4_g1
CC	GO:0031967	organelle envelope	108	101	209	675	0.00910295	0.169482	TRINITY_DN10382_c0_g1,TRINITY_DN1046_c1_g1,TRINITY_DN10885_c1_g1,TRINITY_DN1129_c0_g1,TRINITY_DN11455_c0_g1,TRINITY_DN11877_c0_g1,TRINITY_DN11983_c0_g1,TRINITY_DN12132_c1_g1,TRINITY_DN1221_c0_g1,TRINITY_DN12613_c0_g1,TRINITY_DN13176_c0_g1,TRINITY_DN13176_c0_g2,TRINITY_DN13234_c0_g2,TRINITY_DN13323_c0_g1,TRINITY_DN14360_c1_g1,TRINITY_DN1446_c3_g1,TRINITY_DN14507_c0_g1,TRINITY_DN15268_c0_g1,TRINITY…	TRINITY_DN1003_c0_g1,TRINITY_DN1018_c0_g1,TRINITY_DN1032_c1_g1,TRINITY_DN1046_c0_g1,TRINITY_DN1103_c0_g2,TRINITY_DN1115_c0_g1,TRINITY_DN1119_c0_g1,TRINITY_DN1135_c0_g1,TRINITY_DN1180_c0_g1,TRINITY_DN1184_c0_g1,TRINITY_DN1207_c2_g1,TRINITY_DN1208_c0_g1,TRINITY_DN1268_c0_g1,TRINITY_DN1274_c0_g1,TRINITY_DN1282_c2_g3,TRINITY_DN1417_c0_g2,TRINITY_DN1490_c0_g1,TRINITY_DN1498_c0_g1,TRINITY_DN1549_c0_g2,…
CC	GO:0031975	envelope	108	101	209	675	0.00910295	0.169482	TRINITY_DN10382_c0_g1,TRINITY_DN1046_c1_g1,TRINITY_DN10885_c1_g1,TRINITY_DN1129_c0_g1,TRINITY_DN11455_c0_g1,TRINITY_DN11877_c0_g1,TRINITY_DN11983_c0_g1,TRINITY_DN12132_c1_g1,TRINITY_DN1221_c0_g1,TRINITY_DN12613_c0_g1,TRINITY_DN13176_c0_g1,TRINITY_DN13176_c0_g2,TRINITY_DN13234_c0_g2,TRINITY_DN13323_c0_g1,TRINITY_DN14360_c1_g1,TRINITY_DN1446_c3_g1,TRINITY_DN14507_c0_g1,TRINITY_DN15268_c0_g1,TRINITY…	TRINITY_DN1003_c0_g1,TRINITY_DN1018_c0_g1,TRINITY_DN1032_c1_g1,TRINITY_DN1046_c0_g1,TRINITY_DN1103_c0_g2,TRINITY_DN1115_c0_g1,TRINITY_DN1119_c0_g1,TRINITY_DN1135_c0_g1,TRINITY_DN1180_c0_g1,TRINITY_DN1184_c0_g1,TRINITY_DN1207_c2_g1,TRINITY_DN1208_c0_g1,TRINITY_DN1268_c0_g1,TRINITY_DN1274_c0_g1,TRINITY_DN1282_c2_g3,TRINITY_DN1417_c0_g2,TRINITY_DN1490_c0_g1,TRINITY_DN1498_c0_g1,TRINITY_DN1549_c0_g2,…
BP	GO:0051455	monopolar spindle attachment to meiosis I kinetochore	8	2	10	18	0.00931022	0.291792	TRINITY_DN117_c0_g1,TRINITY_DN1560_c5_g1,TRINITY_DN2312_c0_g1,TRINITY_DN2640_c1_g1,TRINITY_DN3032_c0_g1,TRINITY_DN3040_c1_g1,TRINITY_DN3335_c0_g1,TRINITY_DN3369_c0_g1	TRINITY_DN1192_c0_g1,TRINITY_DN2679_c0_g1
BP	GO:0070481	nuclear-transcribed mRNA catabolic process, non-stop decay	8	2	10	18	0.00931022	0.291792	TRINITY_DN123_c0_g1,TRINITY_DN1242_c0_g1,TRINITY_DN1522_c4_g1,TRINITY_DN22933_c0_g1,TRINITY_DN3276_c0_g1,TRINITY_DN3713_c0_g1,TRINITY_DN4819_c1_g1,TRINITY_DN780_c0_g1	TRINITY_DN4554_c0_g1,TRINITY_DN578_c6_g1
CC	GO:0005874	microtubule	27	5	32	81	0.00962068	0.169482	TRINITY_DN117_c0_g1,TRINITY_DN15338_c1_g1,TRINITY_DN1817_c0_g1,TRINITY_DN19883_c0_g1,TRINITY_DN21830_c0_g1,TRINITY_DN21869_c0_g1,TRINITY_DN235_c1_g1,TRINITY_DN237_c8_g1,TRINITY_DN24058_c0_g1,TRINITY_DN244_c5_g1,TRINITY_DN25253_c0_g1,TRINITY_DN2640_c1_g1,TRINITY_DN276_c2_g1,TRINITY_DN2784_c0_g1,TRINITY_DN2799_c0_g1,TRINITY_DN2921_c0_g2,TRINITY_DN3032_c0_g1,TRINITY_DN3040_c1_g1,TRINITY_DN3260_c0_g3…	TRINITY_DN230_c8_g1,TRINITY_DN2313_c0_g1,TRINITY_DN277_c0_g1,TRINITY_DN310_c0_g3,TRINITY_DN3379_c0_g1
BP	GO:0019740	nitrogen utilization	7	10	17	37	0.00966613	0.301205	TRINITY_DN1518_c0_g2,TRINITY_DN19881_c0_g1,TRINITY_DN2173_c1_g1,TRINITY_DN4332_c0_g1,TRINITY_DN5314_c0_g3,TRINITY_DN6166_c0_g1,TRINITY_DN7322_c0_g3	TRINITY_DN131_c0_g1,TRINITY_DN131_c0_g3,TRINITY_DN1441_c1_g1,TRINITY_DN2234_c0_g1,TRINITY_DN22962_c1_g1,TRINITY_DN243_c0_g1,TRINITY_DN305_c1_g1,TRINITY_DN3605_c1_g1,TRINITY_DN754_c1_g1,TRINITY_DN79_c7_g3
CC	GO:0000922	spindle pole	13	3	16	34	0.00972049	0.169482	TRINITY_DN117_c0_g1,TRINITY_DN183_c0_g1,TRINITY_DN24058_c0_g1,TRINITY_DN24180_c0_g1,TRINITY_DN2488_c0_g1,TRINITY_DN276_c2_g1,TRINITY_DN2784_c0_g1,TRINITY_DN2799_c0_g1,TRINITY_DN2921_c0_g2,TRINITY_DN3589_c0_g1,TRINITY_DN583_c1_g1,TRINITY_DN5894_c0_g2,TRINITY_DN834_c0_g2	TRINITY_DN2679_c0_g1,TRINITY_DN5_c4_g1,TRINITY_DN750_c0_g2
CC	GO:0005656	nuclear pre-replicative complex	10	0	10	18	0.00980581	0.169482	TRINITY_DN20742_c0_g1,TRINITY_DN21984_c0_g1,TRINITY_DN2307_c1_g1,TRINITY_DN2954_c1_g1,TRINITY_DN2954_c1_g2,TRINITY_DN2954_c1_g5,TRINITY_DN2954_c1_g6,TRINITY_DN3172_c0_g2,TRINITY_DN3365_c0_g1,TRINITY_DN584_c0_g3	-
CC	GO:0036387	pre-replicative complex	10	0	10	18	0.00980581	0.169482	TRINITY_DN20742_c0_g1,TRINITY_DN21984_c0_g1,TRINITY_DN2307_c1_g1,TRINITY_DN2954_c1_g1,TRINITY_DN2954_c1_g2,TRINITY_DN2954_c1_g5,TRINITY_DN2954_c1_g6,TRINITY_DN3172_c0_g2,TRINITY_DN3365_c0_g1,TRINITY_DN584_c0_g3	-
CC	GO:0044732	mitotic spindle pole body	25	0	25	60	0.0098369	0.169482	TRINITY_DN1083_c0_g1,TRINITY_DN117_c0_g1,TRINITY_DN235_c1_g1,TRINITY_DN24058_c0_g1,TRINITY_DN24076_c0_g1,TRINITY_DN24084_c0_g1,TRINITY_DN24098_c0_g1,TRINITY_DN24146_c0_g1,TRINITY_DN244_c5_g1,TRINITY_DN276_c2_g1,TRINITY_DN2784_c0_g1,TRINITY_DN2799_c0_g1,TRINITY_DN3040_c1_g1,TRINITY_DN310_c6_g1,TRINITY_DN3589_c0_g1,TRINITY_DN380_c0_g1,TRINITY_DN4769_c0_g1,TRINITY_DN576_c1_g3,TRINITY_DN583_c1_g1,TRI…	-
BP	GO:0022613	ribonucleoprotein complex biogenesis	64	132	196	635	0.00987137	0.305843	TRINITY_DN1002_c1_g1,TRINITY_DN10838_c0_g1,TRINITY_DN11170_c0_g1,TRINITY_DN11194_c0_g1,TRINITY_DN1170_c0_g1,TRINITY_DN13271_c0_g1,TRINITY_DN1516_c0_g1,TRINITY_DN1522_c4_g1,TRINITY_DN1536_c2_g1,TRINITY_DN15724_c0_g1,TRINITY_DN17069_c0_g2,TRINITY_DN17160_c0_g1,TRINITY_DN17878_c0_g1,TRINITY_DN18244_c0_g1,TRINITY_DN18345_c0_g1,TRINITY_DN19277_c0_g1,TRINITY_DN19290_c0_g1,TRINITY_DN19383_c0_g1,TRINITY_…	TRINITY_DN0_c0_g1,TRINITY_DN1060_c4_g1,TRINITY_DN1063_c0_g1,TRINITY_DN1077_c0_g1,TRINITY_DN107_c0_g1,TRINITY_DN1166_c1_g1,TRINITY_DN120_c0_g1,TRINITY_DN1213_c0_g1,TRINITY_DN1269_c0_g1,TRINITY_DN1308_c1_g1,TRINITY_DN1362_c0_g1,TRINITY_DN1385_c0_g3,TRINITY_DN13_c0_g2,TRINITY_DN1417_c0_g3,TRINITY_DN1436_c0_g2,TRINITY_DN144_c0_g1,TRINITY_DN144_c2_g1,TRINITY_DN150_c0_g1,TRINITY_DN1521_c0_g1,TRINITY_DN…
CC	GO:0005746	mitochondrial respirasome	14	12	26	63	0.0098927	0.169482	TRINITY_DN18131_c0_g1,TRINITY_DN21006_c0_g1,TRINITY_DN21794_c1_g2,TRINITY_DN21862_c1_g1,TRINITY_DN21920_c0_g1,TRINITY_DN22200_c0_g1,TRINITY_DN23209_c0_g1,TRINITY_DN23438_c0_g1,TRINITY_DN24686_c0_g1,TRINITY_DN25246_c0_g1,TRINITY_DN25320_c0_g1,TRINITY_DN25601_c0_g1,TRINITY_DN4547_c0_g1,TRINITY_DN7263_c0_g2	TRINITY_DN1003_c0_g1,TRINITY_DN1046_c0_g1,TRINITY_DN1268_c0_g1,TRINITY_DN1613_c0_g1,TRINITY_DN1641_c1_g1,TRINITY_DN194_c1_g2,TRINITY_DN287_c2_g1,TRINITY_DN3298_c1_g3,TRINITY_DN342_c0_g1,TRINITY_DN529_c0_g1,TRINITY_DN609_c0_g1,TRINITY_DN9_c0_g1
BP	GO:1901617	organic hydroxy compound biosynthetic process	25	17	42	113	0.0100853	0.310696	TRINITY_DN11877_c0_g1,TRINITY_DN11949_c0_g1,TRINITY_DN13234_c0_g2,TRINITY_DN1705_c0_g1,TRINITY_DN183_c0_g1,TRINITY_DN1_c1_g1,TRINITY_DN23559_c0_g1,TRINITY_DN24047_c0_g1,TRINITY_DN24143_c0_g1,TRINITY_DN2460_c0_g1,TRINITY_DN25249_c0_g1,TRINITY_DN2838_c0_g1,TRINITY_DN371_c3_g1,TRINITY_DN4211_c0_g1,TRINITY_DN4251_c1_g1,TRINITY_DN49_c9_g1,TRINITY_DN5079_c0_g1,TRINITY_DN5131_c0_g1,TRINITY_DN5375_c0_g1,…	TRINITY_DN1119_c0_g1,TRINITY_DN1171_c0_g1,TRINITY_DN1489_c1_g2,TRINITY_DN1560_c7_g1,TRINITY_DN1633_c0_g1,TRINITY_DN1684_c0_g1,TRINITY_DN2449_c0_g1,TRINITY_DN2464_c0_g1,TRINITY_DN310_c4_g1,TRINITY_DN3518_c1_g1,TRINITY_DN42_c3_g1,TRINITY_DN42_c4_g2,TRINITY_DN4376_c0_g1,TRINITY_DN535_c2_g1,TRINITY_DN7196_c0_g1,TRINITY_DN754_c1_g1,TRINITY_DN772_c0_g1
CC	GO:0098687	chromosomal region	76	12	88	262	0.0101072	0.16995	TRINITY_DN117_c0_g1,TRINITY_DN1388_c0_g2,TRINITY_DN13_c0_g1,TRINITY_DN14978_c0_g1,TRINITY_DN1560_c5_g1,TRINITY_DN1651_c0_g1,TRINITY_DN1800_c0_g1,TRINITY_DN1817_c0_g1,TRINITY_DN1880_c0_g1,TRINITY_DN1952_c0_g1,TRINITY_DN19883_c0_g1,TRINITY_DN1999_c0_g2,TRINITY_DN2022_c1_g1,TRINITY_DN2045_c2_g1,TRINITY_DN2054_c0_g2,TRINITY_DN20758_c0_g1,TRINITY_DN21802_c0_g1,TRINITY_DN21830_c0_g1,TRINITY_DN22092_c0_…	TRINITY_DN1192_c0_g1,TRINITY_DN1498_c0_g1,TRINITY_DN1691_c0_g2,TRINITY_DN177_c0_g1,TRINITY_DN231_c0_g1,TRINITY_DN2679_c0_g1,TRINITY_DN310_c0_g3,TRINITY_DN3605_c0_g1,TRINITY_DN535_c0_g1,TRINITY_DN719_c0_g1,TRINITY_DN750_c0_g2,TRINITY_DN927_c0_g1
BP	GO:0031647	regulation of protein stability	6	8	14	29	0.0109623	0.335805	TRINITY_DN123_c0_g1,TRINITY_DN183_c0_g1,TRINITY_DN18951_c0_g1,TRINITY_DN198_c1_g1,TRINITY_DN22958_c0_g1,TRINITY_DN357_c8_g3	TRINITY_DN1119_c0_g1,TRINITY_DN165_c0_g1,TRINITY_DN1885_c0_g1,TRINITY_DN2791_c1_g1,TRINITY_DN4583_c1_g1,TRINITY_DN535_c2_g1,TRINITY_DN79_c1_g1,TRINITY_DN952_c1_g2
BP	GO:0000028	ribosomal small subunit assembly	9	13	22	52	0.0112554	0.340879	TRINITY_DN17878_c0_g1,TRINITY_DN18244_c0_g1,TRINITY_DN21003_c0_g1,TRINITY_DN22103_c0_g1,TRINITY_DN22696_c0_g1,TRINITY_DN23539_c0_g1,TRINITY_DN24767_c0_g1,TRINITY_DN25712_c0_g1,TRINITY_DN5863_c0_g3	TRINITY_DN0_c0_g1,TRINITY_DN1213_c0_g1,TRINITY_DN1269_c0_g1,TRINITY_DN161_c0_g1,TRINITY_DN1621_c1_g1,TRINITY_DN1725_c0_g1,TRINITY_DN191_c0_g1,TRINITY_DN2739_c0_g1,TRINITY_DN3811_c1_g2,TRINITY_DN4395_c0_g1,TRINITY_DN447_c2_g2,TRINITY_DN739_c0_g1,TRINITY_DN9_c1_g1
BP	GO:0006635	fatty acid beta-oxidation	6	5	11	21	0.011324	0.340879	TRINITY_DN21269_c0_g1,TRINITY_DN21823_c0_g1,TRINITY_DN24143_c0_g1,TRINITY_DN25239_c0_g1,TRINITY_DN3208_c0_g1,TRINITY_DN69_c0_g2	TRINITY_DN1938_c0_g1,TRINITY_DN2115_c0_g2,TRINITY_DN230_c9_g1,TRINITY_DN383_c0_g1,TRINITY_DN888_c0_g1
BP	GO:0051316	attachment of spindle microtubules to kinetochore involved in meiotic chromosome segregation	9	2	11	21	0.011324	0.340879	TRINITY_DN117_c0_g1,TRINITY_DN1560_c5_g1,TRINITY_DN2312_c0_g1,TRINITY_DN2640_c1_g1,TRINITY_DN3032_c0_g1,TRINITY_DN3040_c1_g1,TRINITY_DN3335_c0_g1,TRINITY_DN3369_c0_g1,TRINITY_DN38_c0_g2	TRINITY_DN1192_c0_g1,TRINITY_DN2679_c0_g1
BP	GO:1902653	secondary alcohol biosynthetic process	16	10	26	64	0.0113794	0.340879	TRINITY_DN11877_c0_g1,TRINITY_DN11949_c0_g1,TRINITY_DN23559_c0_g1,TRINITY_DN24143_c0_g1,TRINITY_DN2460_c0_g1,TRINITY_DN25249_c0_g1,TRINITY_DN4211_c0_g1,TRINITY_DN4251_c1_g1,TRINITY_DN5079_c0_g1,TRINITY_DN5131_c0_g1,TRINITY_DN5605_c0_g1,TRINITY_DN69_c0_g2,TRINITY_DN7069_c0_g1,TRINITY_DN7322_c0_g3,TRINITY_DN797_c0_g1,TRINITY_DN8206_c0_g1	TRINITY_DN1119_c0_g1,TRINITY_DN1560_c7_g1,TRINITY_DN1633_c0_g1,TRINITY_DN1684_c0_g1,TRINITY_DN2449_c0_g1,TRINITY_DN2464_c0_g1,TRINITY_DN3518_c1_g1,TRINITY_DN4376_c0_g1,TRINITY_DN7196_c0_g1,TRINITY_DN772_c0_g1
BP	GO:0000038	very long-chain fatty acid metabolic process	7	2	9	16	0.0122406	0.36267	TRINITY_DN1871_c0_g2,TRINITY_DN1945_c0_g1,TRINITY_DN19621_c0_g1,TRINITY_DN19989_c0_g1,TRINITY_DN25598_c0_g1,TRINITY_DN7494_c0_g1,TRINITY_DN7972_c0_g1	TRINITY_DN342_c2_g1,TRINITY_DN551_c0_g2
BP	GO:0072401	signal transduction involved in DNA integrity checkpoint	7	2	9	16	0.0122406	0.36267	TRINITY_DN1446_c0_g2,TRINITY_DN21984_c0_g1,TRINITY_DN2222_c0_g1,TRINITY_DN2236_c2_g1,TRINITY_DN24098_c0_g1,TRINITY_DN4578_c0_g1,TRINITY_DN4691_c0_g1	TRINITY_DN231_c0_g1,TRINITY_DN527_c0_g2
MF	GO:0031406	carboxylic acid binding	5	4	9	16	0.0122685	0.564751	TRINITY_DN10955_c0_g1,TRINITY_DN3307_c0_g1,TRINITY_DN3889_c7_g1,TRINITY_DN7173_c0_g1,TRINITY_DN8284_c0_g1	TRINITY_DN24176_c0_g1,TRINITY_DN396_c1_g3,TRINITY_DN5_c0_g2,TRINITY_DN5_c0_g3
MF	GO:0043177	organic acid binding	5	4	9	16	0.0122685	0.564751	TRINITY_DN10955_c0_g1,TRINITY_DN3307_c0_g1,TRINITY_DN3889_c7_g1,TRINITY_DN7173_c0_g1,TRINITY_DN8284_c0_g1	TRINITY_DN24176_c0_g1,TRINITY_DN396_c1_g3,TRINITY_DN5_c0_g2,TRINITY_DN5_c0_g3
BP	GO:0045132	meiotic chromosome segregation	30	4	34	89	0.0123885	0.365058	TRINITY_DN117_c0_g1,TRINITY_DN1287_c0_g1,TRINITY_DN138_c3_g2,TRINITY_DN1560_c5_g1,TRINITY_DN1742_c0_g1,TRINITY_DN1952_c0_g1,TRINITY_DN2054_c0_g2,TRINITY_DN2312_c0_g1,TRINITY_DN231_c2_g1,TRINITY_DN237_c8_g1,TRINITY_DN24115_c0_g1,TRINITY_DN25223_c1_g1,TRINITY_DN256_c1_g1,TRINITY_DN2640_c1_g1,TRINITY_DN3032_c0_g1,TRINITY_DN3040_c1_g1,TRINITY_DN3084_c0_g1,TRINITY_DN3335_c0_g1,TRINITY_DN3369_c0_g1,TRI…	TRINITY_DN1192_c0_g1,TRINITY_DN1498_c0_g1,TRINITY_DN2679_c0_g1,TRINITY_DN2984_c3_g1
CC	GO:0042575	DNA polymerase complex	7	2	9	16	0.012834	0.211877	TRINITY_DN1031_c0_g1,TRINITY_DN2045_c2_g1,TRINITY_DN20822_c0_g1,TRINITY_DN2220_c0_g1,TRINITY_DN3090_c1_g1,TRINITY_DN3523_c0_g1,TRINITY_DN353_c0_g1	TRINITY_DN20_c5_g1,TRINITY_DN3605_c0_g1
BP	GO:0006537	glutamate biosynthetic process	6	6	12	24	0.0130272	0.378521	TRINITY_DN15928_c0_g1,TRINITY_DN21823_c0_g1,TRINITY_DN3552_c0_g1,TRINITY_DN4332_c0_g1,TRINITY_DN5314_c0_g3,TRINITY_DN9610_c0_g1	TRINITY_DN3605_c1_g1,TRINITY_DN4886_c0_g1,TRINITY_DN782_c0_g3,TRINITY_DN7_c0_g1,TRINITY_DN884_c1_g2,TRINITY_DN888_c0_g1
BP	GO:0050821	protein stabilization	5	7	12	24	0.0130272	0.378521	TRINITY_DN183_c0_g1,TRINITY_DN18951_c0_g1,TRINITY_DN198_c1_g1,TRINITY_DN22958_c0_g1,TRINITY_DN357_c8_g3	TRINITY_DN1119_c0_g1,TRINITY_DN165_c0_g1,TRINITY_DN1885_c0_g1,TRINITY_DN2791_c1_g1,TRINITY_DN4583_c1_g1,TRINITY_DN535_c2_g1,TRINITY_DN952_c1_g2
BP	GO:0019637	organophosphate metabolic process	95	79	174	562	0.0130683	0.378521	TRINITY_DN1004_c0_g1,TRINITY_DN10065_c0_g1,TRINITY_DN10382_c0_g1,TRINITY_DN115_c0_g1,TRINITY_DN1177_c0_g1,TRINITY_DN12108_c0_g2,TRINITY_DN13176_c0_g1,TRINITY_DN13176_c0_g2,TRINITY_DN13234_c0_g2,TRINITY_DN14360_c1_g1,TRINITY_DN15268_c0_g1,TRINITY_DN15360_c0_g1,TRINITY_DN15767_c0_g1,TRINITY_DN15796_c0_g1,TRINITY_DN1611_c0_g2,TRINITY_DN1683_c0_g1,TRINITY_DN1705_c0_g1,TRINITY_DN18131_c0_g1,TRINITY_DN…	TRINITY_DN1003_c0_g1,TRINITY_DN1046_c0_g1,TRINITY_DN1074_c0_g1,TRINITY_DN1103_c0_g2,TRINITY_DN1115_c0_g1,TRINITY_DN1180_c0_g1,TRINITY_DN1207_c2_g1,TRINITY_DN1208_c0_g1,TRINITY_DN1230_c0_g1,TRINITY_DN1253_c0_g2,TRINITY_DN1268_c0_g1,TRINITY_DN1282_c0_g2,TRINITY_DN1365_c0_g1,TRINITY_DN141_c6_g1,TRINITY_DN1483_c0_g2,TRINITY_DN1489_c0_g1,TRINITY_DN1490_c0_g1,TRINITY_DN1560_c1_g1,TRINITY_DN1560_c4_g1,T…
BP	GO:0006839	mitochondrial transport	27	40	67	196	0.0131247	0.378521	TRINITY_DN1046_c1_g1,TRINITY_DN11455_c0_g1,TRINITY_DN11506_c0_g1,TRINITY_DN12132_c1_g1,TRINITY_DN1221_c0_g1,TRINITY_DN15268_c0_g1,TRINITY_DN17269_c0_g1,TRINITY_DN19304_c0_g1,TRINITY_DN20296_c0_g1,TRINITY_DN20912_c0_g1,TRINITY_DN21899_c0_g1,TRINITY_DN21920_c0_g1,TRINITY_DN22958_c0_g1,TRINITY_DN23229_c0_g1,TRINITY_DN24680_c0_g1,TRINITY_DN24712_c0_g1,TRINITY_DN24713_c0_g1,TRINITY_DN24989_c0_g1,TRINI…	TRINITY_DN1003_c0_g1,TRINITY_DN1103_c0_g2,TRINITY_DN1115_c0_g1,TRINITY_DN1180_c0_g1,TRINITY_DN1184_c0_g1,TRINITY_DN1282_c2_g3,TRINITY_DN1550_c0_g2,TRINITY_DN1571_c0_g1,TRINITY_DN1641_c1_g1,TRINITY_DN165_c0_g1,TRINITY_DN1780_c0_g1,TRINITY_DN1780_c0_g2,TRINITY_DN1938_c0_g1,TRINITY_DN1981_c1_g4,TRINITY_DN24057_c1_g2,TRINITY_DN2517_c0_g1,TRINITY_DN2791_c1_g1,TRINITY_DN2952_c0_g1,TRINITY_DN3124_c2_g1,…
BP	GO:0009117	nucleotide metabolic process	67	48	115	358	0.013255	0.380258	TRINITY_DN1004_c0_g1,TRINITY_DN10065_c0_g1,TRINITY_DN10382_c0_g1,TRINITY_DN115_c0_g1,TRINITY_DN1177_c0_g1,TRINITY_DN14360_c1_g1,TRINITY_DN15268_c0_g1,TRINITY_DN15360_c0_g1,TRINITY_DN15767_c0_g1,TRINITY_DN15796_c0_g1,TRINITY_DN1705_c0_g1,TRINITY_DN18131_c0_g1,TRINITY_DN1911_c1_g1,TRINITY_DN19304_c0_g1,TRINITY_DN19934_c0_g1,TRINITY_DN19997_c0_g1,TRINITY_DN20046_c0_g1,TRINITY_DN20754_c0_g1,TRINITY_D…	TRINITY_DN1003_c0_g1,TRINITY_DN1046_c0_g1,TRINITY_DN1103_c0_g2,TRINITY_DN1115_c0_g1,TRINITY_DN1180_c0_g1,TRINITY_DN1253_c0_g2,TRINITY_DN1268_c0_g1,TRINITY_DN1282_c0_g2,TRINITY_DN1365_c0_g1,TRINITY_DN141_c6_g1,TRINITY_DN1483_c0_g2,TRINITY_DN1490_c0_g1,TRINITY_DN1560_c1_g1,TRINITY_DN1560_c7_g1,TRINITY_DN1613_c0_g1,TRINITY_DN1641_c1_g1,TRINITY_DN1849_c0_g2,TRINITY_DN194_c1_g2,TRINITY_DN20021_c0_g1,T…
CC	GO:0043229	intracellular organelle	745	560	1305	4727	0.0133841	0.217014	TRINITY_DN1002_c1_g1,TRINITY_DN1004_c0_g1,TRINITY_DN10065_c0_g1,TRINITY_DN1031_c0_g1,TRINITY_DN10382_c0_g1,TRINITY_DN1045_c1_g2,TRINITY_DN1046_c1_g1,TRINITY_DN1053_c0_g1,TRINITY_DN1060_c2_g1,TRINITY_DN10741_c0_g1,TRINITY_DN1074_c3_g1,TRINITY_DN10838_c0_g1,TRINITY_DN1083_c0_g1,TRINITY_DN10885_c0_g1,TRINITY_DN10885_c1_g1,TRINITY_DN1094_c0_g1,TRINITY_DN10_c1_g2,TRINITY_DN1106_c0_g1,TRINITY_DN11116_c…	TRINITY_DN0_c0_g1,TRINITY_DN1003_c0_g1,TRINITY_DN1004_c1_g4,TRINITY_DN1018_c0_g1,TRINITY_DN1022_c0_g1,TRINITY_DN1030_c0_g1,TRINITY_DN1032_c1_g1,TRINITY_DN1032_c4_g1,TRINITY_DN1032_c5_g1,TRINITY_DN103_c1_g1,TRINITY_DN1046_c0_g1,TRINITY_DN1048_c0_g1,TRINITY_DN1060_c4_g1,TRINITY_DN1063_c0_g1,TRINITY_DN106_c1_g1,TRINITY_DN1074_c0_g1,TRINITY_DN1077_c0_g1,TRINITY_DN107_c0_g1,TRINITY_DN1102_c0_g2,TRINIT…
BP	GO:0050896	response to stimulus	325	164	489	1691	0.0134809	0.384701	TRINITY_DN10027_c0_g1,TRINITY_DN10065_c0_g1,TRINITY_DN1031_c0_g1,TRINITY_DN1045_c1_g1,TRINITY_DN1045_c1_g2,TRINITY_DN1053_c0_g1,TRINITY_DN1060_c2_g1,TRINITY_DN1074_c3_g1,TRINITY_DN1083_c0_g1,TRINITY_DN1094_c0_g1,TRINITY_DN1099_c0_g1,TRINITY_DN1129_c0_g1,TRINITY_DN11455_c0_g1,TRINITY_DN11506_c0_g1,TRINITY_DN1172_c0_g1,TRINITY_DN1195_c0_g2,TRINITY_DN11_c3_g6,TRINITY_DN1225_c0_g1,TRINITY_DN1235_c1_g…	TRINITY_DN0_c0_g1,TRINITY_DN1004_c1_g4,TRINITY_DN1018_c0_g1,TRINITY_DN1030_c0_g1,TRINITY_DN1032_c4_g1,TRINITY_DN1032_c5_g1,TRINITY_DN1048_c0_g1,TRINITY_DN106_c1_g1,TRINITY_DN1119_c0_g1,TRINITY_DN1173_c4_g1,TRINITY_DN1184_c0_g1,TRINITY_DN1184_c3_g1,TRINITY_DN1215_c1_g4,TRINITY_DN1229_c0_g1,TRINITY_DN1254_c0_g1,TRINITY_DN1282_c0_g2,TRINITY_DN1284_c1_g1,TRINITY_DN128_c15_g1,TRINITY_DN128_c2_g1,TRINI…
BP	GO:0016125	sterol metabolic process	19	10	29	74	0.0136721	0.385919	TRINITY_DN11877_c0_g1,TRINITY_DN11949_c0_g1,TRINITY_DN1_c1_g1,TRINITY_DN23559_c0_g1,TRINITY_DN24143_c0_g1,TRINITY_DN2460_c0_g1,TRINITY_DN25249_c0_g1,TRINITY_DN2838_c0_g1,TRINITY_DN371_c3_g1,TRINITY_DN4211_c0_g1,TRINITY_DN4251_c1_g1,TRINITY_DN5079_c0_g1,TRINITY_DN5131_c0_g1,TRINITY_DN5605_c0_g1,TRINITY_DN69_c0_g2,TRINITY_DN7069_c0_g1,TRINITY_DN7322_c0_g3,TRINITY_DN797_c0_g1,TRINITY_DN8206_c0_g1	TRINITY_DN1119_c0_g1,TRINITY_DN1560_c7_g1,TRINITY_DN1633_c0_g1,TRINITY_DN1684_c0_g1,TRINITY_DN2449_c0_g1,TRINITY_DN2464_c0_g1,TRINITY_DN3518_c1_g1,TRINITY_DN4376_c0_g1,TRINITY_DN7196_c0_g1,TRINITY_DN772_c0_g1
BP	GO:0009150	purine ribonucleotide metabolic process	44	34	78	233	0.013719	0.385919	TRINITY_DN10382_c0_g1,TRINITY_DN14360_c1_g1,TRINITY_DN15268_c0_g1,TRINITY_DN15360_c0_g1,TRINITY_DN15796_c0_g1,TRINITY_DN18131_c0_g1,TRINITY_DN1911_c1_g1,TRINITY_DN19304_c0_g1,TRINITY_DN19934_c0_g1,TRINITY_DN19997_c0_g1,TRINITY_DN20046_c0_g1,TRINITY_DN20754_c0_g1,TRINITY_DN20906_c0_g1,TRINITY_DN21006_c0_g1,TRINITY_DN21794_c1_g2,TRINITY_DN21862_c1_g1,TRINITY_DN21920_c0_g1,TRINITY_DN22200_c0_g1,TRIN…	TRINITY_DN1003_c0_g1,TRINITY_DN1046_c0_g1,TRINITY_DN1103_c0_g2,TRINITY_DN1115_c0_g1,TRINITY_DN1180_c0_g1,TRINITY_DN1253_c0_g2,TRINITY_DN1268_c0_g1,TRINITY_DN1282_c0_g2,TRINITY_DN1365_c0_g1,TRINITY_DN1490_c0_g1,TRINITY_DN1613_c0_g1,TRINITY_DN1641_c1_g1,TRINITY_DN1849_c0_g2,TRINITY_DN194_c1_g2,TRINITY_DN22_c0_g1,TRINITY_DN2300_c0_g1,TRINITY_DN237_c7_g1,TRINITY_DN239_c0_g2,TRINITY_DN246_c1_g1,TRINIT…
BP	GO:1901360	organic cyclic compound metabolic process	383	288	671	2359	0.0137668	0.385919	TRINITY_DN1002_c1_g1,TRINITY_DN1004_c0_g1,TRINITY_DN10065_c0_g1,TRINITY_DN1031_c0_g1,TRINITY_DN10382_c0_g1,TRINITY_DN1045_c1_g2,TRINITY_DN1060_c2_g1,TRINITY_DN1094_c0_g1,TRINITY_DN1099_c0_g1,TRINITY_DN1138_c0_g1,TRINITY_DN1157_c0_g2,TRINITY_DN115_c0_g1,TRINITY_DN1168_c0_g2,TRINITY_DN1177_c0_g1,TRINITY_DN11877_c0_g1,TRINITY_DN11949_c0_g1,TRINITY_DN1203_c0_g1,TRINITY_DN12108_c0_g2,TRINITY_DN1221_c0…	TRINITY_DN1003_c0_g1,TRINITY_DN1032_c1_g1,TRINITY_DN1046_c0_g1,TRINITY_DN1047_c0_g1,TRINITY_DN1060_c1_g1,TRINITY_DN1060_c4_g1,TRINITY_DN1063_c0_g1,TRINITY_DN1077_c0_g1,TRINITY_DN1103_c0_g2,TRINITY_DN1115_c0_g1,TRINITY_DN1119_c0_g1,TRINITY_DN1166_c1_g1,TRINITY_DN1171_c0_g1,TRINITY_DN1173_c4_g1,TRINITY_DN1180_c0_g1,TRINITY_DN1206_c0_g1,TRINITY_DN1207_c2_g1,TRINITY_DN1208_c0_g1,TRINITY_DN120_c0_g1,T…
BP	GO:0051052	regulation of DNA metabolic process	43	8	51	144	0.0140055	0.385919	TRINITY_DN1138_c0_g1,TRINITY_DN138_c3_g2,TRINITY_DN1397_c2_g1,TRINITY_DN1637_c1_g1,TRINITY_DN1800_c0_g1,TRINITY_DN183_c0_g1,TRINITY_DN19842_c0_g1,TRINITY_DN198_c1_g1,TRINITY_DN1999_c0_g2,TRINITY_DN20742_c0_g1,TRINITY_DN21802_c0_g1,TRINITY_DN21984_c0_g1,TRINITY_DN2222_c0_g1,TRINITY_DN2236_c2_g1,TRINITY_DN22948_c0_g1,TRINITY_DN22978_c0_g1,TRINITY_DN2307_c1_g1,TRINITY_DN2314_c0_g1,TRINITY_DN239_c3_g…	TRINITY_DN1807_c1_g1,TRINITY_DN1981_c1_g4,TRINITY_DN231_c0_g1,TRINITY_DN2984_c3_g1,TRINITY_DN4766_c0_g1,TRINITY_DN527_c0_g2,TRINITY_DN765_c0_g1,TRINITY_DN891_c0_g1
BP	GO:0010972	negative regulation of G2/M transition of mitotic cell cycle	20	4	24	59	0.0144451	0.385919	TRINITY_DN1367_c0_g1,TRINITY_DN1800_c0_g1,TRINITY_DN183_c0_g1,TRINITY_DN1999_c0_g2,TRINITY_DN2222_c0_g1,TRINITY_DN24098_c0_g1,TRINITY_DN2438_c0_g1,TRINITY_DN2522_c0_g2,TRINITY_DN3365_c0_g1,TRINITY_DN3367_c0_g1,TRINITY_DN3523_c0_g1,TRINITY_DN3589_c0_g1,TRINITY_DN3679_c0_g1,TRINITY_DN4578_c0_g1,TRINITY_DN4769_c0_g1,TRINITY_DN51_c2_g2,TRINITY_DN51_c2_g7,TRINITY_DN5432_c0_g1,TRINITY_DN709_c0_g1,TRINI…	TRINITY_DN2125_c0_g1,TRINITY_DN231_c0_g1,TRINITY_DN2984_c3_g1,TRINITY_DN527_c0_g2
BP	GO:1902750	negative regulation of cell cycle G2/M phase transition	20	4	24	59	0.0144451	0.385919	TRINITY_DN1367_c0_g1,TRINITY_DN1800_c0_g1,TRINITY_DN183_c0_g1,TRINITY_DN1999_c0_g2,TRINITY_DN2222_c0_g1,TRINITY_DN24098_c0_g1,TRINITY_DN2438_c0_g1,TRINITY_DN2522_c0_g2,TRINITY_DN3365_c0_g1,TRINITY_DN3367_c0_g1,TRINITY_DN3523_c0_g1,TRINITY_DN3589_c0_g1,TRINITY_DN3679_c0_g1,TRINITY_DN4578_c0_g1,TRINITY_DN4769_c0_g1,TRINITY_DN51_c2_g2,TRINITY_DN51_c2_g7,TRINITY_DN5432_c0_g1,TRINITY_DN709_c0_g1,TRINI…	TRINITY_DN2125_c0_g1,TRINITY_DN231_c0_g1,TRINITY_DN2984_c3_g1,TRINITY_DN527_c0_g2
BP	GO:0032069	regulation of nuclease activity	4	2	6	9	0.0144627	0.385919	TRINITY_DN1138_c0_g1,TRINITY_DN2236_c2_g1,TRINITY_DN7506_c0_g1,TRINITY_DN90_c6_g1	TRINITY_DN1229_c0_g1,TRINITY_DN4766_c0_g1
BP	GO:0033567	DNA replication, Okazaki fragment processing	5	1	6	9	0.0144627	0.385919	TRINITY_DN1031_c0_g1,TRINITY_DN1462_c1_g1,TRINITY_DN2314_c0_g1,TRINITY_DN249_c0_g1,TRINITY_DN991_c0_g2	TRINITY_DN3605_c0_g1
BP	GO:0043555	regulation of translation in response to stress	5	1	6	9	0.0144627	0.385919	TRINITY_DN1195_c0_g2,TRINITY_DN1446_c0_g2,TRINITY_DN183_c0_g1,TRINITY_DN4691_c0_g1,TRINITY_DN587_c1_g1	TRINITY_DN15_c1_g2
BP	GO:0006696	ergosterol biosynthetic process	15	8	23	56	0.0144853	0.385919	TRINITY_DN11877_c0_g1,TRINITY_DN11949_c0_g1,TRINITY_DN23559_c0_g1,TRINITY_DN24143_c0_g1,TRINITY_DN2460_c0_g1,TRINITY_DN25249_c0_g1,TRINITY_DN4211_c0_g1,TRINITY_DN4251_c1_g1,TRINITY_DN5079_c0_g1,TRINITY_DN5131_c0_g1,TRINITY_DN5605_c0_g1,TRINITY_DN69_c0_g2,TRINITY_DN7322_c0_g3,TRINITY_DN797_c0_g1,TRINITY_DN8206_c0_g1	TRINITY_DN1633_c0_g1,TRINITY_DN1684_c0_g1,TRINITY_DN2449_c0_g1,TRINITY_DN2464_c0_g1,TRINITY_DN3518_c1_g1,TRINITY_DN4376_c0_g1,TRINITY_DN7196_c0_g1,TRINITY_DN772_c0_g1
BP	GO:0016129	phytosteroid biosynthetic process	15	8	23	56	0.0144853	0.385919	TRINITY_DN11877_c0_g1,TRINITY_DN11949_c0_g1,TRINITY_DN23559_c0_g1,TRINITY_DN24143_c0_g1,TRINITY_DN2460_c0_g1,TRINITY_DN25249_c0_g1,TRINITY_DN4211_c0_g1,TRINITY_DN4251_c1_g1,TRINITY_DN5079_c0_g1,TRINITY_DN5131_c0_g1,TRINITY_DN5605_c0_g1,TRINITY_DN69_c0_g2,TRINITY_DN7322_c0_g3,TRINITY_DN797_c0_g1,TRINITY_DN8206_c0_g1	TRINITY_DN1633_c0_g1,TRINITY_DN1684_c0_g1,TRINITY_DN2449_c0_g1,TRINITY_DN2464_c0_g1,TRINITY_DN3518_c1_g1,TRINITY_DN4376_c0_g1,TRINITY_DN7196_c0_g1,TRINITY_DN772_c0_g1
BP	GO:0044108	cellular alcohol biosynthetic process	15	8	23	56	0.0144853	0.385919	TRINITY_DN11877_c0_g1,TRINITY_DN11949_c0_g1,TRINITY_DN23559_c0_g1,TRINITY_DN24143_c0_g1,TRINITY_DN2460_c0_g1,TRINITY_DN25249_c0_g1,TRINITY_DN4211_c0_g1,TRINITY_DN4251_c1_g1,TRINITY_DN5079_c0_g1,TRINITY_DN5131_c0_g1,TRINITY_DN5605_c0_g1,TRINITY_DN69_c0_g2,TRINITY_DN7322_c0_g3,TRINITY_DN797_c0_g1,TRINITY_DN8206_c0_g1	TRINITY_DN1633_c0_g1,TRINITY_DN1684_c0_g1,TRINITY_DN2449_c0_g1,TRINITY_DN2464_c0_g1,TRINITY_DN3518_c1_g1,TRINITY_DN4376_c0_g1,TRINITY_DN7196_c0_g1,TRINITY_DN772_c0_g1
BP	GO:0097384	cellular lipid biosynthetic process	15	8	23	56	0.0144853	0.385919	TRINITY_DN11877_c0_g1,TRINITY_DN11949_c0_g1,TRINITY_DN23559_c0_g1,TRINITY_DN24143_c0_g1,TRINITY_DN2460_c0_g1,TRINITY_DN25249_c0_g1,TRINITY_DN4211_c0_g1,TRINITY_DN4251_c1_g1,TRINITY_DN5079_c0_g1,TRINITY_DN5131_c0_g1,TRINITY_DN5605_c0_g1,TRINITY_DN69_c0_g2,TRINITY_DN7322_c0_g3,TRINITY_DN797_c0_g1,TRINITY_DN8206_c0_g1	TRINITY_DN1633_c0_g1,TRINITY_DN1684_c0_g1,TRINITY_DN2449_c0_g1,TRINITY_DN2464_c0_g1,TRINITY_DN3518_c1_g1,TRINITY_DN4376_c0_g1,TRINITY_DN7196_c0_g1,TRINITY_DN772_c0_g1
BP	GO:0006643	membrane lipid metabolic process	19	16	35	93	0.01452	0.385919	TRINITY_DN11994_c0_g1,TRINITY_DN1255_c1_g1,TRINITY_DN1611_c0_g2,TRINITY_DN19621_c0_g1,TRINITY_DN1_c1_g1,TRINITY_DN24098_c0_g1,TRINITY_DN24420_c0_g1,TRINITY_DN25598_c0_g1,TRINITY_DN2641_c0_g1,TRINITY_DN2641_c0_g2,TRINITY_DN4426_c0_g1,TRINITY_DN4478_c1_g1,TRINITY_DN4687_c0_g1,TRINITY_DN5331_c0_g1,TRINITY_DN685_c2_g1,TRINITY_DN790_c1_g1,TRINITY_DN7972_c0_g1,TRINITY_DN844_c1_g1,TRINITY_DN960_c1_g1	TRINITY_DN1074_c0_g1,TRINITY_DN1436_c0_g2,TRINITY_DN209_c3_g1,TRINITY_DN21889_c0_g1,TRINITY_DN2219_c1_g1,TRINITY_DN2234_c0_g1,TRINITY_DN2408_c0_g1,TRINITY_DN2475_c0_g1,TRINITY_DN2533_c0_g2,TRINITY_DN292_c0_g1,TRINITY_DN3235_c0_g1,TRINITY_DN342_c2_g1,TRINITY_DN4465_c0_g1,TRINITY_DN470_c0_g1,TRINITY_DN71_c0_g1,TRINITY_DN99_c0_g2
BP	GO:0019693	ribose phosphate metabolic process	49	38	87	264	0.0148594	0.393012	TRINITY_DN10382_c0_g1,TRINITY_DN115_c0_g1,TRINITY_DN1177_c0_g1,TRINITY_DN14360_c1_g1,TRINITY_DN15268_c0_g1,TRINITY_DN15360_c0_g1,TRINITY_DN15796_c0_g1,TRINITY_DN18131_c0_g1,TRINITY_DN1911_c1_g1,TRINITY_DN19304_c0_g1,TRINITY_DN19934_c0_g1,TRINITY_DN19997_c0_g1,TRINITY_DN20046_c0_g1,TRINITY_DN20754_c0_g1,TRINITY_DN20906_c0_g1,TRINITY_DN21006_c0_g1,TRINITY_DN21794_c1_g2,TRINITY_DN21862_c1_g1,TRINITY…	TRINITY_DN1003_c0_g1,TRINITY_DN1046_c0_g1,TRINITY_DN1103_c0_g2,TRINITY_DN1115_c0_g1,TRINITY_DN1180_c0_g1,TRINITY_DN1253_c0_g2,TRINITY_DN1268_c0_g1,TRINITY_DN1282_c0_g2,TRINITY_DN1365_c0_g1,TRINITY_DN1490_c0_g1,TRINITY_DN1560_c7_g1,TRINITY_DN1613_c0_g1,TRINITY_DN1641_c1_g1,TRINITY_DN1849_c0_g2,TRINITY_DN194_c1_g2,TRINITY_DN20021_c0_g1,TRINITY_DN22_c0_g1,TRINITY_DN2300_c0_g1,TRINITY_DN237_c7_g1,TRI…
CC	GO:0030286	dynein complex	4	2	6	9	0.0149855	0.237926	TRINITY_DN15338_c1_g1,TRINITY_DN21869_c0_g1,TRINITY_DN237_c8_g1,TRINITY_DN463_c1_g1	TRINITY_DN230_c8_g1,TRINITY_DN3379_c0_g1
BP	GO:0030242	autophagy of peroxisome	8	2	10	19	0.0149883	0.394497	TRINITY_DN1446_c3_g1,TRINITY_DN1503_c0_g1,TRINITY_DN1866_c0_g1,TRINITY_DN1911_c1_g1,TRINITY_DN230_c4_g1,TRINITY_DN2553_c0_g1,TRINITY_DN4086_c0_g1,TRINITY_DN863_c0_g1	TRINITY_DN3298_c0_g1,TRINITY_DN5242_c0_g1
BP	GO:0000022	mitotic spindle elongation	12	2	14	30	0.0155686	0.40583	TRINITY_DN21830_c0_g1,TRINITY_DN235_c1_g1,TRINITY_DN24098_c0_g1,TRINITY_DN244_c5_g1,TRINITY_DN2799_c0_g1,TRINITY_DN3260_c0_g3,TRINITY_DN3589_c0_g1,TRINITY_DN380_c0_g1,TRINITY_DN4769_c0_g1,TRINITY_DN5432_c0_g1,TRINITY_DN7284_c0_g1,TRINITY_DN9617_c0_g1	TRINITY_DN2125_c0_g1,TRINITY_DN927_c0_g1
BP	GO:0051231	spindle elongation	12	2	14	30	0.0155686	0.40583	TRINITY_DN21830_c0_g1,TRINITY_DN235_c1_g1,TRINITY_DN24098_c0_g1,TRINITY_DN244_c5_g1,TRINITY_DN2799_c0_g1,TRINITY_DN3260_c0_g3,TRINITY_DN3589_c0_g1,TRINITY_DN380_c0_g1,TRINITY_DN4769_c0_g1,TRINITY_DN5432_c0_g1,TRINITY_DN7284_c0_g1,TRINITY_DN9617_c0_g1	TRINITY_DN2125_c0_g1,TRINITY_DN927_c0_g1
MF	GO:0003887	DNA-directed DNA polymerase activity	10	4	14	30	0.0156129	0.564751	TRINITY_DN1031_c0_g1,TRINITY_DN20822_c0_g1,TRINITY_DN2636_c0_g1,TRINITY_DN2919_c0_g1,TRINITY_DN3085_c0_g1,TRINITY_DN3090_c1_g1,TRINITY_DN3523_c0_g1,TRINITY_DN353_c0_g1,TRINITY_DN4783_c0_g4,TRINITY_DN859_c1_g1	TRINITY_DN1969_c0_g2,TRINITY_DN197_c2_g1,TRINITY_DN20_c5_g1,TRINITY_DN3605_c0_g1
CC	GO:0098803	respiratory chain complex	13	12	25	62	0.015669	0.237926	TRINITY_DN18131_c0_g1,TRINITY_DN21006_c0_g1,TRINITY_DN21794_c1_g2,TRINITY_DN21862_c1_g1,TRINITY_DN21920_c0_g1,TRINITY_DN22200_c0_g1,TRINITY_DN23209_c0_g1,TRINITY_DN23438_c0_g1,TRINITY_DN24686_c0_g1,TRINITY_DN25246_c0_g1,TRINITY_DN25320_c0_g1,TRINITY_DN25601_c0_g1,TRINITY_DN4547_c0_g1	TRINITY_DN1003_c0_g1,TRINITY_DN1046_c0_g1,TRINITY_DN1268_c0_g1,TRINITY_DN1613_c0_g1,TRINITY_DN1641_c1_g1,TRINITY_DN194_c1_g2,TRINITY_DN287_c2_g1,TRINITY_DN3298_c1_g3,TRINITY_DN342_c0_g1,TRINITY_DN529_c0_g1,TRINITY_DN609_c0_g1,TRINITY_DN9_c0_g1
BP	GO:1902403	signal transduction involved in mitotic DNA integrity checkpoint	6	2	8	14	0.0161147	0.418056	TRINITY_DN1446_c0_g2,TRINITY_DN21984_c0_g1,TRINITY_DN2222_c0_g1,TRINITY_DN24098_c0_g1,TRINITY_DN4578_c0_g1,TRINITY_DN4691_c0_g1	TRINITY_DN231_c0_g1,TRINITY_DN527_c0_g2
MF	GO:0016829	lyase activity	20	27	47	132	0.0161895	0.564751	TRINITY_DN11116_c0_g1,TRINITY_DN1397_c2_g1,TRINITY_DN178_c0_g2,TRINITY_DN20967_c0_g1,TRINITY_DN21945_c0_g1,TRINITY_DN2213_c0_g1,TRINITY_DN2460_c0_g1,TRINITY_DN25304_c0_g1,TRINITY_DN25354_c0_g1,TRINITY_DN2715_c0_g1,TRINITY_DN2918_c0_g1,TRINITY_DN3394_c1_g1,TRINITY_DN3870_c0_g1,TRINITY_DN4613_c0_g1,TRINITY_DN4774_c0_g2,TRINITY_DN5001_c0_g2,TRINITY_DN569_c0_g3,TRINITY_DN5871_c0_g1,TRINITY_DN5871_c0_…	TRINITY_DN1004_c1_g4,TRINITY_DN1032_c1_g1,TRINITY_DN1171_c0_g1,TRINITY_DN1314_c0_g1,TRINITY_DN1437_c0_g3,TRINITY_DN1596_c0_g1,TRINITY_DN1604_c3_g3,TRINITY_DN193_c2_g4,TRINITY_DN2157_c1_g2,TRINITY_DN2158_c0_g1,TRINITY_DN230_c9_g1,TRINITY_DN2862_c0_g1,TRINITY_DN292_c0_g1,TRINITY_DN3071_c0_g1,TRINITY_DN310_c0_g3,TRINITY_DN3311_c0_g1,TRINITY_DN3842_c0_g1,TRINITY_DN396_c0_g2,TRINITY_DN42_c3_g1,TRINITY…
BP	GO:0046785	microtubule polymerization	15	0	15	33	0.0164662	0.425141	TRINITY_DN1560_c5_g1,TRINITY_DN1817_c0_g1,TRINITY_DN21830_c0_g1,TRINITY_DN2312_c0_g1,TRINITY_DN235_c1_g1,TRINITY_DN24058_c0_g1,TRINITY_DN244_c5_g1,TRINITY_DN2640_c1_g1,TRINITY_DN276_c2_g1,TRINITY_DN2784_c0_g1,TRINITY_DN3040_c1_g1,TRINITY_DN3335_c0_g1,TRINITY_DN3369_c0_g1,TRINITY_DN583_c1_g1,TRINITY_DN5894_c0_g2	-
BP	GO:0000478	endonucleolytic cleavage involved in rRNA processing	4	25	29	75	0.0167111	0.42942	TRINITY_DN19966_c0_g1,TRINITY_DN21201_c0_g1,TRINITY_DN22103_c0_g1,TRINITY_DN22415_c0_g1	TRINITY_DN1060_c4_g1,TRINITY_DN120_c0_g1,TRINITY_DN1213_c0_g1,TRINITY_DN13_c0_g2,TRINITY_DN1583_c6_g1,TRINITY_DN160_c0_g2,TRINITY_DN1666_c0_g1,TRINITY_DN21057_c0_g1,TRINITY_DN2157_c1_g1,TRINITY_DN2309_c0_g1,TRINITY_DN2402_c5_g1,TRINITY_DN2882_c0_g1,TRINITY_DN3523_c0_g2,TRINITY_DN4109_c1_g1,TRINITY_DN4395_c0_g1,TRINITY_DN446_c1_g1,TRINITY_DN447_c2_g2,TRINITY_DN51_c2_g4,TRINITY_DN51_c2_g8,TRINITY_D…
CC	GO:0022625	cytosolic large ribosomal subunit	32	28	60	174	0.0173877	0.237926	TRINITY_DN11194_c0_g1,TRINITY_DN13508_c0_g1,TRINITY_DN14184_c0_g1,TRINITY_DN17160_c0_g1,TRINITY_DN18039_c0_g1,TRINITY_DN19277_c0_g1,TRINITY_DN19741_c0_g1,TRINITY_DN19966_c0_g1,TRINITY_DN20054_c0_g1,TRINITY_DN20143_c0_g1,TRINITY_DN20859_c0_g1,TRINITY_DN20950_c0_g1,TRINITY_DN21102_c0_g1,TRINITY_DN21420_c0_g1,TRINITY_DN21846_c0_g1,TRINITY_DN21900_c0_g1,TRINITY_DN21912_c0_g1,TRINITY_DN22248_c0_g1,TRI…	TRINITY_DN103_c1_g1,TRINITY_DN1063_c0_g1,TRINITY_DN107_c0_g1,TRINITY_DN1193_c1_g2,TRINITY_DN1308_c1_g1,TRINITY_DN1332_c0_g1,TRINITY_DN1385_c0_g3,TRINITY_DN143_c1_g1,TRINITY_DN144_c2_g1,TRINITY_DN1462_c0_g1,TRINITY_DN1521_c0_g1,TRINITY_DN1676_c0_g1,TRINITY_DN169_c0_g2,TRINITY_DN1712_c0_g5,TRINITY_DN1717_c0_g1,TRINITY_DN2064_c0_g1,TRINITY_DN227_c0_g1,TRINITY_DN274_c0_g1,TRINITY_DN2865_c0_g1,TRINITY…
BP	GO:0000712	resolution of meiotic recombination intermediates	4	1	5	7	0.0177335	0.442844	TRINITY_DN1742_c0_g1,TRINITY_DN24115_c0_g1,TRINITY_DN4038_c0_g1,TRINITY_DN570_c0_g1	TRINITY_DN2984_c3_g1
BP	GO:0016233	telomere capping	5	0	5	7	0.0177335	0.442844	TRINITY_DN1270_c0_g1,TRINITY_DN1880_c0_g1,TRINITY_DN198_c1_g1,TRINITY_DN2236_c2_g1,TRINITY_DN961_c0_g1	-
BP	GO:0019346	transsulfuration	2	3	5	7	0.0177335	0.442844	TRINITY_DN11116_c0_g1,TRINITY_DN20967_c0_g1	TRINITY_DN3311_c0_g1,TRINITY_DN804_c0_g1,TRINITY_DN92_c0_g1
BP	GO:0035753	maintenance of DNA trinucleotide repeats	4	1	5	7	0.0177335	0.442844	TRINITY_DN1462_c1_g1,TRINITY_DN1518_c0_g2,TRINITY_DN2236_c2_g1,TRINITY_DN249_c0_g1	TRINITY_DN706_c1_g1
BP	GO:0043007	maintenance of rDNA	5	0	5	7	0.0177335	0.442844	TRINITY_DN21802_c0_g1,TRINITY_DN231_c2_g1,TRINITY_DN4038_c0_g1,TRINITY_DN7960_c2_g1,TRINITY_DN961_c0_g1	-
BP	GO:0097054	L-glutamate biosynthetic process	4	1	5	7	0.0177335	0.442844	TRINITY_DN3552_c0_g1,TRINITY_DN4332_c0_g1,TRINITY_DN5314_c0_g3,TRINITY_DN9610_c0_g1	TRINITY_DN3605_c1_g1
MF	GO:0004017	adenylate kinase activity	4	1	5	7	0.0177608	0.564751	TRINITY_DN10382_c0_g1,TRINITY_DN2236_c2_g1,TRINITY_DN22952_c0_g1,TRINITY_DN8455_c0_g1	TRINITY_DN538_c0_g2
MF	GO:0004092	carnitine O-acetyltransferase activity	3	2	5	7	0.0177608	0.564751	TRINITY_DN10885_c1_g1,TRINITY_DN11983_c0_g1,TRINITY_DN6798_c0_g2	TRINITY_DN24_c0_g1,TRINITY_DN49_c2_g1
MF	GO:0016406	carnitine O-acyltransferase activity	3	2	5	7	0.0177608	0.564751	TRINITY_DN10885_c1_g1,TRINITY_DN11983_c0_g1,TRINITY_DN6798_c0_g2	TRINITY_DN24_c0_g1,TRINITY_DN49_c2_g1
MF	GO:0019239	deaminase activity	1	4	5	7	0.0177608	0.564751	TRINITY_DN60_c12_g1	TRINITY_DN1166_c1_g1,TRINITY_DN2136_c0_g1,TRINITY_DN24125_c0_g1,TRINITY_DN520_c0_g1
MF	GO:0048256	flap endonuclease activity	4	1	5	7	0.0177608	0.564751	TRINITY_DN1270_c0_g1,TRINITY_DN1462_c1_g1,TRINITY_DN7960_c2_g1,TRINITY_DN934_c1_g2	TRINITY_DN2984_c3_g1
BP	GO:0046034	ATP metabolic process	29	23	52	149	0.0178052	0.442844	TRINITY_DN15268_c0_g1,TRINITY_DN15796_c0_g1,TRINITY_DN18131_c0_g1,TRINITY_DN1911_c1_g1,TRINITY_DN19304_c0_g1,TRINITY_DN19934_c0_g1,TRINITY_DN19997_c0_g1,TRINITY_DN20906_c0_g1,TRINITY_DN21006_c0_g1,TRINITY_DN21794_c1_g2,TRINITY_DN21862_c1_g1,TRINITY_DN21920_c0_g1,TRINITY_DN22200_c0_g1,TRINITY_DN23209_c0_g1,TRINITY_DN23229_c0_g1,TRINITY_DN23438_c0_g1,TRINITY_DN24680_c0_g1,TRINITY_DN24686_c0_g1,TRIN…	TRINITY_DN1003_c0_g1,TRINITY_DN1046_c0_g1,TRINITY_DN1103_c0_g2,TRINITY_DN1115_c0_g1,TRINITY_DN1180_c0_g1,TRINITY_DN1268_c0_g1,TRINITY_DN1490_c0_g1,TRINITY_DN1613_c0_g1,TRINITY_DN1641_c1_g1,TRINITY_DN1849_c0_g2,TRINITY_DN194_c1_g2,TRINITY_DN237_c7_g1,TRINITY_DN239_c0_g2,TRINITY_DN287_c2_g1,TRINITY_DN3298_c1_g3,TRINITY_DN342_c0_g1,TRINITY_DN529_c0_g1,TRINITY_DN609_c0_g1,TRINITY_DN726_c4_g1,TRINITY_…
CC	GO:0000228	nuclear chromosome	119	34	153	490	0.0181217	0.237926	TRINITY_DN1031_c0_g1,TRINITY_DN1045_c1_g2,TRINITY_DN117_c0_g1,TRINITY_DN123_c0_g1,TRINITY_DN1367_c0_g1,TRINITY_DN1388_c0_g2,TRINITY_DN138_c3_g2,TRINITY_DN1462_c1_g1,TRINITY_DN14978_c0_g1,TRINITY_DN1522_c4_g1,TRINITY_DN1560_c5_g1,TRINITY_DN1567_c0_g2,TRINITY_DN1651_c0_g1,TRINITY_DN1742_c0_g1,TRINITY_DN1800_c0_g1,TRINITY_DN1824_c0_g1,TRINITY_DN1880_c0_g1,TRINITY_DN19842_c0_g1,TRINITY_DN2022_c1_g1,T…	TRINITY_DN1134_c1_g1,TRINITY_DN1192_c0_g1,TRINITY_DN1413_c0_g1,TRINITY_DN1489_c0_g1,TRINITY_DN1560_c7_g1,TRINITY_DN1633_c0_g1,TRINITY_DN165_c0_g1,TRINITY_DN1691_c0_g2,TRINITY_DN1691_c0_g3,TRINITY_DN177_c0_g1,TRINITY_DN1807_c1_g1,TRINITY_DN197_c2_g1,TRINITY_DN20_c5_g1,TRINITY_DN2125_c0_g1,TRINITY_DN214_c0_g1,TRINITY_DN22123_c0_g1,TRINITY_DN22962_c1_g1,TRINITY_DN237_c0_g1,TRINITY_DN266_c0_g3,TRINIT…
BP	GO:0006163	purine nucleotide metabolic process	44	35	79	239	0.0182277	0.449498	TRINITY_DN10382_c0_g1,TRINITY_DN14360_c1_g1,TRINITY_DN15268_c0_g1,TRINITY_DN15360_c0_g1,TRINITY_DN15796_c0_g1,TRINITY_DN18131_c0_g1,TRINITY_DN1911_c1_g1,TRINITY_DN19304_c0_g1,TRINITY_DN19934_c0_g1,TRINITY_DN19997_c0_g1,TRINITY_DN20046_c0_g1,TRINITY_DN20754_c0_g1,TRINITY_DN20906_c0_g1,TRINITY_DN21006_c0_g1,TRINITY_DN21794_c1_g2,TRINITY_DN21862_c1_g1,TRINITY_DN21920_c0_g1,TRINITY_DN22200_c0_g1,TRIN…	TRINITY_DN1003_c0_g1,TRINITY_DN1046_c0_g1,TRINITY_DN1103_c0_g2,TRINITY_DN1115_c0_g1,TRINITY_DN1180_c0_g1,TRINITY_DN1253_c0_g2,TRINITY_DN1268_c0_g1,TRINITY_DN1282_c0_g2,TRINITY_DN1365_c0_g1,TRINITY_DN1490_c0_g1,TRINITY_DN1613_c0_g1,TRINITY_DN1641_c1_g1,TRINITY_DN1849_c0_g2,TRINITY_DN194_c1_g2,TRINITY_DN22_c0_g1,TRINITY_DN2300_c0_g1,TRINITY_DN237_c7_g1,TRINITY_DN239_c0_g2,TRINITY_DN246_c1_g1,TRINIT…
CC	GO:0005942	phosphatidylinositol 3-kinase complex	5	0	5	7	0.0182873	0.237926	TRINITY_DN1446_c3_g1,TRINITY_DN2421_c0_g1,TRINITY_DN4086_c0_g1,TRINITY_DN863_c0_g1,TRINITY_DN893_c0_g1	-
CC	GO:0035032	phosphatidylinositol 3-kinase complex, class III	5	0	5	7	0.0182873	0.237926	TRINITY_DN1446_c3_g1,TRINITY_DN2421_c0_g1,TRINITY_DN4086_c0_g1,TRINITY_DN863_c0_g1,TRINITY_DN893_c0_g1	-
MF	GO:0008514	organic anion transmembrane transporter activity	15	18	33	88	0.0183754	0.564751	TRINITY_DN11455_c0_g1,TRINITY_DN1770_c0_g1,TRINITY_DN20296_c0_g1,TRINITY_DN2173_c1_g1,TRINITY_DN21899_c0_g1,TRINITY_DN4074_c0_g1,TRINITY_DN4426_c0_g1,TRINITY_DN4687_c0_g1,TRINITY_DN4821_c0_g1,TRINITY_DN4922_c0_g1,TRINITY_DN5167_c0_g1,TRINITY_DN7075_c0_g1,TRINITY_DN911_c1_g1,TRINITY_DN912_c0_g1,TRINITY_DN9839_c0_g1	TRINITY_DN1184_c0_g1,TRINITY_DN1254_c0_g1,TRINITY_DN1320_c0_g1,TRINITY_DN1780_c0_g2,TRINITY_DN23023_c0_g1,TRINITY_DN24176_c0_g1,TRINITY_DN2752_c4_g1,TRINITY_DN3235_c0_g1,TRINITY_DN3766_c0_g2,TRINITY_DN3811_c0_g2,TRINITY_DN39_c0_g1,TRINITY_DN4465_c0_g1,TRINITY_DN505_c2_g2,TRINITY_DN5625_c0_g1,TRINITY_DN67_c1_g1,TRINITY_DN776_c1_g1,TRINITY_DN884_c1_g1,TRINITY_DN961_c1_g2
BP	GO:0006753	nucleoside phosphate metabolic process	67	48	115	362	0.0187646	0.449498	TRINITY_DN1004_c0_g1,TRINITY_DN10065_c0_g1,TRINITY_DN10382_c0_g1,TRINITY_DN115_c0_g1,TRINITY_DN1177_c0_g1,TRINITY_DN14360_c1_g1,TRINITY_DN15268_c0_g1,TRINITY_DN15360_c0_g1,TRINITY_DN15767_c0_g1,TRINITY_DN15796_c0_g1,TRINITY_DN1705_c0_g1,TRINITY_DN18131_c0_g1,TRINITY_DN1911_c1_g1,TRINITY_DN19304_c0_g1,TRINITY_DN19934_c0_g1,TRINITY_DN19997_c0_g1,TRINITY_DN20046_c0_g1,TRINITY_DN20754_c0_g1,TRINITY_D…	TRINITY_DN1003_c0_g1,TRINITY_DN1046_c0_g1,TRINITY_DN1103_c0_g2,TRINITY_DN1115_c0_g1,TRINITY_DN1180_c0_g1,TRINITY_DN1253_c0_g2,TRINITY_DN1268_c0_g1,TRINITY_DN1282_c0_g2,TRINITY_DN1365_c0_g1,TRINITY_DN141_c6_g1,TRINITY_DN1483_c0_g2,TRINITY_DN1490_c0_g1,TRINITY_DN1560_c1_g1,TRINITY_DN1560_c7_g1,TRINITY_DN1613_c0_g1,TRINITY_DN1641_c1_g1,TRINITY_DN1849_c0_g2,TRINITY_DN194_c1_g2,TRINITY_DN20021_c0_g1,T…
BP	GO:0070925	organelle assembly	52	34	86	263	0.0188882	0.449498	TRINITY_DN1074_c3_g1,TRINITY_DN10838_c0_g1,TRINITY_DN11170_c0_g1,TRINITY_DN11194_c0_g1,TRINITY_DN12562_c0_g1,TRINITY_DN14978_c0_g1,TRINITY_DN15724_c0_g1,TRINITY_DN17160_c0_g1,TRINITY_DN17878_c0_g1,TRINITY_DN1817_c0_g1,TRINITY_DN18244_c0_g1,TRINITY_DN1866_c0_g1,TRINITY_DN2005_c0_g1,TRINITY_DN2054_c0_g2,TRINITY_DN20950_c0_g1,TRINITY_DN21003_c0_g1,TRINITY_DN21006_c0_g1,TRINITY_DN21830_c0_g1,TRINITY_…	TRINITY_DN0_c0_g1,TRINITY_DN1063_c0_g1,TRINITY_DN107_c0_g1,TRINITY_DN1192_c0_g1,TRINITY_DN1213_c0_g1,TRINITY_DN1269_c0_g1,TRINITY_DN1308_c1_g1,TRINITY_DN144_c2_g1,TRINITY_DN161_c0_g1,TRINITY_DN1621_c1_g1,TRINITY_DN1725_c0_g1,TRINITY_DN177_c0_g1,TRINITY_DN191_c0_g1,TRINITY_DN2125_c0_g1,TRINITY_DN227_c0_g1,TRINITY_DN2738_c1_g2,TRINITY_DN2739_c0_g1,TRINITY_DN274_c0_g1,TRINITY_DN2865_c0_g1,TRINITY_DN…
BP	GO:0031134	sister chromatid biorientation	10	2	12	25	0.0190413	0.449498	TRINITY_DN117_c0_g1,TRINITY_DN19842_c0_g1,TRINITY_DN21830_c0_g1,TRINITY_DN237_c8_g1,TRINITY_DN3032_c0_g1,TRINITY_DN3040_c1_g1,TRINITY_DN3260_c0_g3,TRINITY_DN3335_c0_g1,TRINITY_DN3369_c0_g1,TRINITY_DN9287_c0_g1	TRINITY_DN1807_c1_g1,TRINITY_DN927_c0_g1
BP	GO:0006059	hexitol metabolic process	1	2	3	3	0.0193992	0.449498	TRINITY_DN393_c1_g3	TRINITY_DN1489_c1_g2,TRINITY_DN2094_c0_g1
BP	GO:0006297	nucleotide-excision repair, DNA gap filling	2	1	3	3	0.0193992	0.449498	TRINITY_DN3523_c0_g1,TRINITY_DN867_c3_g3	TRINITY_DN3605_c0_g1
BP	GO:0006973	intracellular accumulation of glycerol	3	0	3	3	0.0193992	0.449498	TRINITY_DN1705_c0_g1,TRINITY_DN183_c0_g1,TRINITY_DN24047_c0_g1	-
BP	GO:0010286	heat acclimation	2	1	3	3	0.0193992	0.449498	TRINITY_DN1099_c0_g1,TRINITY_DN25319_c0_g1	TRINITY_DN106_c1_g1
BP	GO:0051686	establishment of ER localization	2	1	3	3	0.0193992	0.449498	TRINITY_DN19842_c0_g1,TRINITY_DN2920_c0_g1	TRINITY_DN1807_c1_g1
BP	GO:0061166	establishment of endoplasmic reticulum localization involved in endoplasmic reticulum polarization at cell division site	2	1	3	3	0.0193992	0.449498	TRINITY_DN19842_c0_g1,TRINITY_DN2920_c0_g1	TRINITY_DN1807_c1_g1
BP	GO:0070370	cellular heat acclimation	2	1	3	3	0.0193992	0.449498	TRINITY_DN1099_c0_g1,TRINITY_DN25319_c0_g1	TRINITY_DN106_c1_g1
BP	GO:0071139	resolution of recombination intermediates	3	0	3	3	0.0193992	0.449498	TRINITY_DN2847_c0_g1,TRINITY_DN3758_c0_g1,TRINITY_DN961_c0_g1	-
BP	GO:0097623	potassium ion export across plasma membrane	0	3	3	3	0.0193992	0.449498	-	TRINITY_DN1030_c0_g1,TRINITY_DN334_c5_g1,TRINITY_DN371_c2_g1
BP	GO:0140210	protein transport along microtubule to kinetochore	3	0	3	3	0.0193992	0.449498	TRINITY_DN21830_c0_g1,TRINITY_DN244_c5_g1,TRINITY_DN583_c1_g1	-
BP	GO:1903211	mitotic recombination involved in replication fork processing	3	0	3	3	0.0193992	0.449498	TRINITY_DN1270_c0_g1,TRINITY_DN2236_c2_g1,TRINITY_DN961_c0_g1	-
BP	GO:1904161	DNA synthesis involved in UV-damage excision repair	2	1	3	3	0.0193992	0.449498	TRINITY_DN1031_c0_g1,TRINITY_DN3090_c1_g1	TRINITY_DN3605_c0_g1
MF	GO:0004353	glutamate dehydrogenase [NAD(P)+] activity	1	2	3	3	0.01942	0.564751	TRINITY_DN5314_c0_g3	TRINITY_DN3605_c1_g1,TRINITY_DN561_c1_g2
MF	GO:0004416	hydroxyacylglutathione hydrolase activity	1	2	3	3	0.01942	0.564751	TRINITY_DN22120_c0_g1	TRINITY_DN58_c3_g1,TRINITY_DN640_c0_g1
MF	GO:0004689	phosphorylase kinase activity	3	0	3	3	0.01942	0.564751	TRINITY_DN3158_c0_g1,TRINITY_DN3934_c0_g2,TRINITY_DN697_c0_g2	-
MF	GO:0004776	succinate-CoA ligase (GDP-forming) activity	2	1	3	3	0.01942	0.564751	TRINITY_DN15360_c0_g1,TRINITY_DN20754_c0_g1	TRINITY_DN1365_c0_g1
MF	GO:0030371	translation repressor activity	2	1	3	3	0.01942	0.564751	TRINITY_DN1138_c0_g1,TRINITY_DN381_c0_g1	TRINITY_DN1557_c0_g1
MF	GO:0034618	arginine binding	1	2	3	3	0.01942	0.564751	TRINITY_DN3889_c7_g1	TRINITY_DN5_c0_g2,TRINITY_DN5_c0_g3
MF	GO:0050321	tau-protein kinase activity	3	0	3	3	0.01942	0.564751	TRINITY_DN3158_c0_g1,TRINITY_DN3934_c0_g2,TRINITY_DN697_c0_g2	-
MF	GO:0051538	3 iron, 4 sulfur cluster binding	2	1	3	3	0.01942	0.564751	TRINITY_DN25246_c0_g1,TRINITY_DN4332_c0_g1	TRINITY_DN1613_c0_g1
MF	GO:0070704	sterol desaturase activity	1	2	3	3	0.01942	0.564751	TRINITY_DN5605_c0_g1	TRINITY_DN3518_c1_g1,TRINITY_DN4376_c0_g1
CC	GO:0005964	phosphorylase kinase complex	3	0	3	3	0.0198081	0.237926	TRINITY_DN3158_c0_g1,TRINITY_DN3934_c0_g2,TRINITY_DN697_c0_g2	-
CC	GO:0009331	glycerol-3-phosphate dehydrogenase complex	2	1	3	3	0.0198081	0.237926	TRINITY_DN1705_c0_g1,TRINITY_DN24047_c0_g1	TRINITY_DN4468_c0_g1
CC	GO:0030692	Noc4p-Nop14p complex	0	3	3	3	0.0198081	0.237926	-	TRINITY_DN120_c0_g1,TRINITY_DN51_c2_g4,TRINITY_DN51_c2_g8
CC	GO:0043625	delta DNA polymerase complex	2	1	3	3	0.0198081	0.237926	TRINITY_DN1031_c0_g1,TRINITY_DN3090_c1_g1	TRINITY_DN3605_c0_g1
CC	GO:0098723	skeletal muscle myofibril	3	0	3	3	0.0198081	0.237926	TRINITY_DN3158_c0_g1,TRINITY_DN3934_c0_g2,TRINITY_DN697_c0_g2	-
BP	GO:0008202	steroid metabolic process	19	10	29	76	0.0202645	0.456265	TRINITY_DN11877_c0_g1,TRINITY_DN11949_c0_g1,TRINITY_DN1_c1_g1,TRINITY_DN23559_c0_g1,TRINITY_DN24143_c0_g1,TRINITY_DN2460_c0_g1,TRINITY_DN25249_c0_g1,TRINITY_DN2838_c0_g1,TRINITY_DN371_c3_g1,TRINITY_DN4211_c0_g1,TRINITY_DN4251_c1_g1,TRINITY_DN5079_c0_g1,TRINITY_DN5131_c0_g1,TRINITY_DN5605_c0_g1,TRINITY_DN69_c0_g2,TRINITY_DN7069_c0_g1,TRINITY_DN7322_c0_g3,TRINITY_DN797_c0_g1,TRINITY_DN8206_c0_g1	TRINITY_DN1119_c0_g1,TRINITY_DN1560_c7_g1,TRINITY_DN1633_c0_g1,TRINITY_DN1684_c0_g1,TRINITY_DN2449_c0_g1,TRINITY_DN2464_c0_g1,TRINITY_DN3518_c1_g1,TRINITY_DN4376_c0_g1,TRINITY_DN7196_c0_g1,TRINITY_DN772_c0_g1
CC	GO:0000775	chromosome, centromeric region	51	8	59	172	0.0203881	0.237926	TRINITY_DN117_c0_g1,TRINITY_DN1388_c0_g2,TRINITY_DN13_c0_g1,TRINITY_DN14978_c0_g1,TRINITY_DN1560_c5_g1,TRINITY_DN1800_c0_g1,TRINITY_DN1817_c0_g1,TRINITY_DN1952_c0_g1,TRINITY_DN19883_c0_g1,TRINITY_DN1999_c0_g2,TRINITY_DN2022_c1_g1,TRINITY_DN2045_c2_g1,TRINITY_DN2054_c0_g2,TRINITY_DN20758_c0_g1,TRINITY_DN21802_c0_g1,TRINITY_DN21830_c0_g1,TRINITY_DN2226_c1_g1,TRINITY_DN2312_c0_g1,TRINITY_DN231_c2_g1…	TRINITY_DN1192_c0_g1,TRINITY_DN1691_c0_g2,TRINITY_DN177_c0_g1,TRINITY_DN231_c0_g1,TRINITY_DN2679_c0_g1,TRINITY_DN310_c0_g3,TRINITY_DN535_c0_g1,TRINITY_DN927_c0_g1
BP	GO:0005981	regulation of glycogen catabolic process	3	1	4	5	0.0204486	0.456265	TRINITY_DN3158_c0_g1,TRINITY_DN3934_c0_g2,TRINITY_DN697_c0_g2	TRINITY_DN79_c1_g1
BP	GO:0006072	glycerol-3-phosphate metabolic process	2	2	4	5	0.0204486	0.456265	TRINITY_DN1705_c0_g1,TRINITY_DN24047_c0_g1	TRINITY_DN2752_c0_g1,TRINITY_DN4468_c0_g1
BP	GO:0006121	mitochondrial electron transport, succinate to ubiquinone	2	2	4	5	0.0204486	0.456265	TRINITY_DN21006_c0_g1,TRINITY_DN25246_c0_g1	TRINITY_DN1613_c0_g1,TRINITY_DN529_c0_g1
BP	GO:0010845	positive regulation of reciprocal meiotic recombination	3	1	4	5	0.0204486	0.456265	TRINITY_DN183_c0_g1,TRINITY_DN2853_c1_g1,TRINITY_DN4218_c0_g1	TRINITY_DN891_c0_g1
BP	GO:0052646	alditol phosphate metabolic process	2	2	4	5	0.0204486	0.456265	TRINITY_DN1705_c0_g1,TRINITY_DN24047_c0_g1	TRINITY_DN2752_c0_g1,TRINITY_DN4468_c0_g1
BP	GO:0070070	proton-transporting V-type ATPase complex assembly	4	0	4	5	0.0204486	0.456265	TRINITY_DN1911_c1_g1,TRINITY_DN2793_c0_g1,TRINITY_DN3753_c0_g1,TRINITY_DN734_c0_g2	-
BP	GO:0070072	vacuolar proton-transporting V-type ATPase complex assembly	4	0	4	5	0.0204486	0.456265	TRINITY_DN1911_c1_g1,TRINITY_DN2793_c0_g1,TRINITY_DN3753_c0_g1,TRINITY_DN734_c0_g2	-
BP	GO:1990497	regulation of cytoplasmic translation in response to stress	3	1	4	5	0.0204486	0.456265	TRINITY_DN1446_c0_g2,TRINITY_DN183_c0_g1,TRINITY_DN4691_c0_g1	TRINITY_DN15_c1_g2
MF	GO:0003689	DNA clamp loader activity	4	0	4	5	0.0204754	0.564751	TRINITY_DN1367_c0_g1,TRINITY_DN2438_c0_g1,TRINITY_DN3365_c0_g1,TRINITY_DN4055_c0_g1	-
MF	GO:0003988	acetyl-CoA C-acyltransferase activity	4	0	4	5	0.0204754	0.564751	TRINITY_DN21269_c0_g1,TRINITY_DN24143_c0_g1,TRINITY_DN3208_c0_g1,TRINITY_DN69_c0_g2	-
MF	GO:0004723	calcium-dependent protein serine/threonine phosphatase activity	4	0	4	5	0.0204754	0.564751	TRINITY_DN1099_c0_g1,TRINITY_DN1759_c1_g1,TRINITY_DN1915_c0_g1,TRINITY_DN25319_c0_g1	-
MF	GO:0008309	double-stranded DNA exodeoxyribonuclease activity	4	0	4	5	0.0204754	0.564751	TRINITY_DN1270_c0_g1,TRINITY_DN1462_c1_g1,TRINITY_DN178_c0_g2,TRINITY_DN2213_c0_g1	-
MF	GO:0016635	oxidoreductase activity, acting on the CH-CH group of donors, quinone or related compound as acceptor	2	2	4	5	0.0204754	0.564751	TRINITY_DN21006_c0_g1,TRINITY_DN25246_c0_g1	TRINITY_DN1613_c0_g1,TRINITY_DN529_c0_g1
MF	GO:0016639	oxidoreductase activity, acting on the CH-NH2 group of donors, NAD or NADP as acceptor	2	2	4	5	0.0204754	0.564751	TRINITY_DN4332_c0_g1,TRINITY_DN5314_c0_g3	TRINITY_DN3605_c1_g1,TRINITY_DN561_c1_g2
MF	GO:0016886	ligase activity, forming phosphoric ester bonds	4	0	4	5	0.0204754	0.564751	TRINITY_DN2069_c0_g1,TRINITY_DN249_c0_g1,TRINITY_DN587_c1_g1,TRINITY_DN867_c3_g3	-
MF	GO:0016746	transferase activity, transferring acyl groups	27	28	55	160	0.0207529	0.564751	TRINITY_DN10885_c1_g1,TRINITY_DN1121_c0_g1,TRINITY_DN11983_c0_g1,TRINITY_DN11994_c0_g1,TRINITY_DN1255_c1_g1,TRINITY_DN19475_c0_g1,TRINITY_DN21269_c0_g1,TRINITY_DN21802_c0_g1,TRINITY_DN24143_c0_g1,TRINITY_DN24420_c0_g1,TRINITY_DN25354_c0_g1,TRINITY_DN25456_c0_g1,TRINITY_DN25598_c0_g1,TRINITY_DN25800_c0_g1,TRINITY_DN2657_c1_g1,TRINITY_DN3208_c0_g1,TRINITY_DN3514_c1_g1,TRINITY_DN3861_c0_g1,TRINITY_D…	TRINITY_DN1077_c0_g1,TRINITY_DN128_c10_g3,TRINITY_DN163_c2_g1,TRINITY_DN17_c0_g1,TRINITY_DN193_c5_g2,TRINITY_DN197_c2_g1,TRINITY_DN19943_c0_g1,TRINITY_DN227_c6_g1,TRINITY_DN22_c0_g1,TRINITY_DN246_c1_g1,TRINITY_DN2475_c0_g1,TRINITY_DN24_c0_g1,TRINITY_DN2720_c0_g1,TRINITY_DN2846_c0_g1,TRINITY_DN2984_c0_g2,TRINITY_DN342_c2_g1,TRINITY_DN413_c0_g1,TRINITY_DN456_c1_g3,TRINITY_DN49_c2_g1,TRINITY_DN564_c…
CC	GO:0005782	peroxisomal matrix	6	3	9	17	0.0208222	0.237926	TRINITY_DN11167_c0_g2,TRINITY_DN18738_c0_g2,TRINITY_DN24295_c0_g1,TRINITY_DN3208_c0_g1,TRINITY_DN5554_c0_g1,TRINITY_DN5605_c1_g1	TRINITY_DN2846_c0_g1,TRINITY_DN383_c0_g1,TRINITY_DN634_c1_g1
CC	GO:0031907	microbody lumen	6	3	9	17	0.0208222	0.237926	TRINITY_DN11167_c0_g2,TRINITY_DN18738_c0_g2,TRINITY_DN24295_c0_g1,TRINITY_DN3208_c0_g1,TRINITY_DN5554_c0_g1,TRINITY_DN5605_c1_g1	TRINITY_DN2846_c0_g1,TRINITY_DN383_c0_g1,TRINITY_DN634_c1_g1
CC	GO:0005749	mitochondrial respiratory chain complex II, succinate dehydrogenase complex (ubiquinone)	2	2	4	5	0.0209849	0.237926	TRINITY_DN21006_c0_g1,TRINITY_DN25246_c0_g1	TRINITY_DN1613_c0_g1,TRINITY_DN529_c0_g1
CC	GO:0005955	calcineurin complex	4	0	4	5	0.0209849	0.237926	TRINITY_DN1099_c0_g1,TRINITY_DN1759_c1_g1,TRINITY_DN1915_c0_g1,TRINITY_DN25319_c0_g1	-
CC	GO:0017087	mitochondrial processing peptidase complex	2	2	4	5	0.0209849	0.237926	TRINITY_DN21920_c0_g1,TRINITY_DN4547_c0_g1	TRINITY_DN1550_c0_g2,TRINITY_DN1641_c1_g1
CC	GO:0042729	DASH complex	4	0	4	5	0.0209849	0.237926	TRINITY_DN117_c0_g1,TRINITY_DN3032_c0_g1,TRINITY_DN3040_c1_g1,TRINITY_DN3335_c0_g1	-
CC	GO:0045257	succinate dehydrogenase complex (ubiquinone)	2	2	4	5	0.0209849	0.237926	TRINITY_DN21006_c0_g1,TRINITY_DN25246_c0_g1	TRINITY_DN1613_c0_g1,TRINITY_DN529_c0_g1
CC	GO:0045273	respiratory chain complex II	2	2	4	5	0.0209849	0.237926	TRINITY_DN21006_c0_g1,TRINITY_DN25246_c0_g1	TRINITY_DN1613_c0_g1,TRINITY_DN529_c0_g1
CC	GO:0045281	succinate dehydrogenase complex	2	2	4	5	0.0209849	0.237926	TRINITY_DN21006_c0_g1,TRINITY_DN25246_c0_g1	TRINITY_DN1613_c0_g1,TRINITY_DN529_c0_g1
CC	GO:0045283	fumarate reductase complex	2	2	4	5	0.0209849	0.237926	TRINITY_DN21006_c0_g1,TRINITY_DN25246_c0_g1	TRINITY_DN1613_c0_g1,TRINITY_DN529_c0_g1
CC	GO:0055087	Ski complex	3	1	4	5	0.0209849	0.237926	TRINITY_DN22933_c0_g1,TRINITY_DN3276_c0_g1,TRINITY_DN780_c0_g1	TRINITY_DN4554_c0_g1
CC	GO:1990498	mitotic spindle microtubule	4	0	4	5	0.0209849	0.237926	TRINITY_DN117_c0_g1,TRINITY_DN244_c5_g1,TRINITY_DN5432_c0_g1,TRINITY_DN583_c1_g1	-
CC	GO:1990204	oxidoreductase complex	16	15	31	82	0.0212246	0.237926	TRINITY_DN15676_c0_g1,TRINITY_DN1705_c0_g1,TRINITY_DN17103_c0_g1,TRINITY_DN18131_c0_g1,TRINITY_DN21006_c0_g1,TRINITY_DN21920_c0_g1,TRINITY_DN22200_c0_g1,TRINITY_DN23209_c0_g1,TRINITY_DN24047_c0_g1,TRINITY_DN2474_c2_g1,TRINITY_DN25246_c0_g1,TRINITY_DN25288_c0_g1,TRINITY_DN25320_c0_g1,TRINITY_DN25601_c0_g1,TRINITY_DN4547_c0_g1,TRINITY_DN7600_c0_g2	TRINITY_DN1003_c0_g1,TRINITY_DN1268_c0_g1,TRINITY_DN1613_c0_g1,TRINITY_DN1641_c1_g1,TRINITY_DN194_c1_g2,TRINITY_DN246_c1_g1,TRINITY_DN2690_c0_g1,TRINITY_DN2704_c0_g1,TRINITY_DN287_c2_g1,TRINITY_DN3298_c1_g3,TRINITY_DN3503_c0_g1,TRINITY_DN4468_c0_g1,TRINITY_DN529_c0_g1,TRINITY_DN609_c0_g1,TRINITY_DN782_c0_g3
BP	GO:0006527	arginine catabolic process	3	4	7	12	0.0212392	0.460636	TRINITY_DN15672_c0_g1,TRINITY_DN19881_c0_g1,TRINITY_DN6296_c0_g1	TRINITY_DN131_c0_g1,TRINITY_DN131_c0_g3,TRINITY_DN452_c1_g2,TRINITY_DN685_c0_g2
BP	GO:0019432	triglyceride biosynthetic process	5	2	7	12	0.0212392	0.460636	TRINITY_DN13176_c0_g1,TRINITY_DN13176_c0_g2,TRINITY_DN24420_c0_g1,TRINITY_DN5331_c0_g1,TRINITY_DN797_c0_g1	TRINITY_DN1207_c2_g1,TRINITY_DN194_c1_g3
BP	GO:0030989	dynein-driven meiotic oscillatory nuclear movement	5	2	7	12	0.0212392	0.460636	TRINITY_DN15338_c1_g1,TRINITY_DN237_c8_g1,TRINITY_DN276_c2_g1,TRINITY_DN463_c1_g1,TRINITY_DN5432_c0_g1	TRINITY_DN230_c8_g1,TRINITY_DN3379_c0_g1
BP	GO:0046460	neutral lipid biosynthetic process	5	2	7	12	0.0212392	0.460636	TRINITY_DN13176_c0_g1,TRINITY_DN13176_c0_g2,TRINITY_DN24420_c0_g1,TRINITY_DN5331_c0_g1,TRINITY_DN797_c0_g1	TRINITY_DN1207_c2_g1,TRINITY_DN194_c1_g3
BP	GO:0046463	acylglycerol biosynthetic process	5	2	7	12	0.0212392	0.460636	TRINITY_DN13176_c0_g1,TRINITY_DN13176_c0_g2,TRINITY_DN24420_c0_g1,TRINITY_DN5331_c0_g1,TRINITY_DN797_c0_g1	TRINITY_DN1207_c2_g1,TRINITY_DN194_c1_g3
BP	GO:0048478	replication fork protection	5	2	7	12	0.0212392	0.460636	TRINITY_DN138_c3_g2,TRINITY_DN1999_c0_g2,TRINITY_DN20742_c0_g1,TRINITY_DN2522_c0_g2,TRINITY_DN4578_c0_g1	TRINITY_DN231_c0_g1,TRINITY_DN527_c0_g2
BP	GO:2000573	positive regulation of DNA biosynthetic process	5	2	7	12	0.0212392	0.460636	TRINITY_DN1637_c1_g1,TRINITY_DN22978_c0_g1,TRINITY_DN3115_c1_g1,TRINITY_DN4713_c0_g1,TRINITY_DN4713_c0_g3	TRINITY_DN1981_c1_g4,TRINITY_DN765_c0_g1
MF	GO:0034061	DNA polymerase activity	10	4	14	31	0.0215803	0.577796	TRINITY_DN1031_c0_g1,TRINITY_DN20822_c0_g1,TRINITY_DN2636_c0_g1,TRINITY_DN2919_c0_g1,TRINITY_DN3085_c0_g1,TRINITY_DN3090_c1_g1,TRINITY_DN3523_c0_g1,TRINITY_DN353_c0_g1,TRINITY_DN4783_c0_g4,TRINITY_DN859_c1_g1	TRINITY_DN1969_c0_g2,TRINITY_DN197_c2_g1,TRINITY_DN20_c5_g1,TRINITY_DN3605_c0_g1
BP	GO:0043603	cellular amide metabolic process	147	132	279	942	0.0216521	0.46772	TRINITY_DN10027_c0_g1,TRINITY_DN10838_c0_g1,TRINITY_DN11170_c0_g1,TRINITY_DN11194_c0_g1,TRINITY_DN1138_c0_g1,TRINITY_DN1168_c0_g2,TRINITY_DN1170_c0_g1,TRINITY_DN11951_c0_g1,TRINITY_DN1195_c0_g2,TRINITY_DN11994_c0_g1,TRINITY_DN1203_c0_g1,TRINITY_DN1242_c0_g1,TRINITY_DN1255_c1_g1,TRINITY_DN12607_c0_g1,TRINITY_DN13271_c0_g1,TRINITY_DN13508_c0_g1,TRINITY_DN14184_c0_g1,TRINITY_DN1446_c0_g2,TRINITY_DN1…	TRINITY_DN1032_c1_g1,TRINITY_DN103_c1_g1,TRINITY_DN1060_c1_g1,TRINITY_DN1063_c0_g1,TRINITY_DN107_c0_g1,TRINITY_DN1119_c0_g1,TRINITY_DN1135_c0_g1,TRINITY_DN1165_c0_g1,TRINITY_DN1181_c1_g2,TRINITY_DN1193_c1_g2,TRINITY_DN1208_c0_g1,TRINITY_DN1215_c1_g4,TRINITY_DN1269_c0_g1,TRINITY_DN1308_c1_g1,TRINITY_DN1308_c1_g2,TRINITY_DN131_c0_g1,TRINITY_DN131_c0_g3,TRINITY_DN1332_c0_g1,TRINITY_DN1365_c0_g1,TRIN…
BP	GO:0006275	regulation of DNA replication	23	2	25	64	0.0220446	0.474308	TRINITY_DN138_c3_g2,TRINITY_DN1397_c2_g1,TRINITY_DN183_c0_g1,TRINITY_DN198_c1_g1,TRINITY_DN1999_c0_g2,TRINITY_DN20742_c0_g1,TRINITY_DN21984_c0_g1,TRINITY_DN2222_c0_g1,TRINITY_DN22948_c0_g1,TRINITY_DN22978_c0_g1,TRINITY_DN2307_c1_g1,TRINITY_DN24115_c0_g1,TRINITY_DN2522_c0_g2,TRINITY_DN2683_c0_g1,TRINITY_DN2810_c1_g1,TRINITY_DN2990_c0_g2,TRINITY_DN3365_c0_g1,TRINITY_DN3782_c0_g1,TRINITY_DN4207_c0_g…	TRINITY_DN231_c0_g1,TRINITY_DN527_c0_g2
CC	GO:0005694	chromosome	140	40	180	587	0.0223309	0.244642	TRINITY_DN1031_c0_g1,TRINITY_DN1045_c1_g2,TRINITY_DN1094_c0_g1,TRINITY_DN117_c0_g1,TRINITY_DN123_c0_g1,TRINITY_DN1270_c0_g1,TRINITY_DN1367_c0_g1,TRINITY_DN1388_c0_g2,TRINITY_DN138_c3_g2,TRINITY_DN13_c0_g1,TRINITY_DN1462_c1_g1,TRINITY_DN14978_c0_g1,TRINITY_DN1518_c0_g2,TRINITY_DN1522_c4_g1,TRINITY_DN1560_c5_g1,TRINITY_DN1567_c0_g2,TRINITY_DN1651_c0_g1,TRINITY_DN1742_c0_g1,TRINITY_DN1800_c0_g1,TRIN…	TRINITY_DN1134_c1_g1,TRINITY_DN1192_c0_g1,TRINITY_DN1413_c0_g1,TRINITY_DN1489_c0_g1,TRINITY_DN1498_c0_g1,TRINITY_DN1560_c7_g1,TRINITY_DN1633_c0_g1,TRINITY_DN165_c0_g1,TRINITY_DN1691_c0_g2,TRINITY_DN1691_c0_g3,TRINITY_DN177_c0_g1,TRINITY_DN1807_c1_g1,TRINITY_DN197_c2_g1,TRINITY_DN20_c5_g1,TRINITY_DN2125_c0_g1,TRINITY_DN214_c0_g1,TRINITY_DN22123_c0_g1,TRINITY_DN22962_c1_g1,TRINITY_DN231_c0_g1,TRINI…
CC	GO:0030687	preribosome, large subunit precursor	13	32	45	127	0.022459	0.244642	TRINITY_DN18039_c0_g1,TRINITY_DN19966_c0_g1,TRINITY_DN20054_c0_g1,TRINITY_DN20950_c0_g1,TRINITY_DN21846_c0_g1,TRINITY_DN21900_c0_g1,TRINITY_DN22248_c0_g1,TRINITY_DN22415_c0_g1,TRINITY_DN23489_c0_g1,TRINITY_DN25645_c0_g1,TRINITY_DN25876_c0_g1,TRINITY_DN3748_c0_g1,TRINITY_DN682_c3_g1	TRINITY_DN103_c1_g1,TRINITY_DN1063_c0_g1,TRINITY_DN1385_c0_g3,TRINITY_DN1436_c0_g2,TRINITY_DN143_c1_g1,TRINITY_DN144_c2_g1,TRINITY_DN1521_c0_g1,TRINITY_DN1557_c0_g1,TRINITY_DN2011_c2_g1,TRINITY_DN2045_c5_g2,TRINITY_DN2064_c0_g1,TRINITY_DN2128_c0_g1,TRINITY_DN2390_c0_g1,TRINITY_DN24084_c1_g1,TRINITY_DN2485_c1_g1,TRINITY_DN2567_c0_g1,TRINITY_DN274_c0_g1,TRINITY_DN296_c1_g5,TRINITY_DN2984_c4_g1,TRIN…
CC	GO:0005840	ribosome	66	74	140	448	0.0226321	0.244642	TRINITY_DN11194_c0_g1,TRINITY_DN1170_c0_g1,TRINITY_DN1195_c0_g2,TRINITY_DN13508_c0_g1,TRINITY_DN14184_c0_g1,TRINITY_DN1446_c0_g2,TRINITY_DN14787_c0_g1,TRINITY_DN15335_c0_g1,TRINITY_DN15724_c0_g1,TRINITY_DN17160_c0_g1,TRINITY_DN17878_c0_g1,TRINITY_DN18039_c0_g1,TRINITY_DN18345_c0_g1,TRINITY_DN18946_c0_g2,TRINITY_DN19277_c0_g1,TRINITY_DN19290_c0_g1,TRINITY_DN19383_c0_g1,TRINITY_DN19477_c0_g1,TRINIT…	TRINITY_DN103_c1_g1,TRINITY_DN1063_c0_g1,TRINITY_DN107_c0_g1,TRINITY_DN1135_c0_g1,TRINITY_DN1193_c1_g2,TRINITY_DN1269_c0_g1,TRINITY_DN1308_c1_g1,TRINITY_DN1308_c1_g2,TRINITY_DN1332_c0_g1,TRINITY_DN1385_c0_g3,TRINITY_DN143_c1_g1,TRINITY_DN144_c2_g1,TRINITY_DN1462_c0_g1,TRINITY_DN1491_c0_g1,TRINITY_DN150_c0_g1,TRINITY_DN1521_c0_g1,TRINITY_DN1557_c0_g1,TRINITY_DN161_c0_g1,TRINITY_DN1621_c1_g1,TRINIT…
BP	GO:0000027	ribosomal large subunit assembly	8	15	23	58	0.022761	0.479098	TRINITY_DN11194_c0_g1,TRINITY_DN17160_c0_g1,TRINITY_DN20950_c0_g1,TRINITY_DN23100_c0_g1,TRINITY_DN23489_c0_g1,TRINITY_DN25645_c0_g1,TRINITY_DN4787_c0_g1,TRINITY_DN8070_c0_g1	TRINITY_DN1063_c0_g1,TRINITY_DN107_c0_g1,TRINITY_DN1308_c1_g1,TRINITY_DN144_c2_g1,TRINITY_DN227_c0_g1,TRINITY_DN274_c0_g1,TRINITY_DN2865_c0_g1,TRINITY_DN3870_c1_g1,TRINITY_DN4204_c0_g1,TRINITY_DN4395_c0_g1,TRINITY_DN467_c5_g1,TRINITY_DN467_c5_g2,TRINITY_DN689_c6_g3,TRINITY_DN802_c1_g1,TRINITY_DN978_c0_g4
BP	GO:0008204	ergosterol metabolic process	15	8	23	58	0.022761	0.479098	TRINITY_DN11877_c0_g1,TRINITY_DN11949_c0_g1,TRINITY_DN23559_c0_g1,TRINITY_DN24143_c0_g1,TRINITY_DN2460_c0_g1,TRINITY_DN25249_c0_g1,TRINITY_DN4211_c0_g1,TRINITY_DN4251_c1_g1,TRINITY_DN5079_c0_g1,TRINITY_DN5131_c0_g1,TRINITY_DN5605_c0_g1,TRINITY_DN69_c0_g2,TRINITY_DN7322_c0_g3,TRINITY_DN797_c0_g1,TRINITY_DN8206_c0_g1	TRINITY_DN1633_c0_g1,TRINITY_DN1684_c0_g1,TRINITY_DN2449_c0_g1,TRINITY_DN2464_c0_g1,TRINITY_DN3518_c1_g1,TRINITY_DN4376_c0_g1,TRINITY_DN7196_c0_g1,TRINITY_DN772_c0_g1
BP	GO:0016128	phytosteroid metabolic process	15	8	23	58	0.022761	0.479098	TRINITY_DN11877_c0_g1,TRINITY_DN11949_c0_g1,TRINITY_DN23559_c0_g1,TRINITY_DN24143_c0_g1,TRINITY_DN2460_c0_g1,TRINITY_DN25249_c0_g1,TRINITY_DN4211_c0_g1,TRINITY_DN4251_c1_g1,TRINITY_DN5079_c0_g1,TRINITY_DN5131_c0_g1,TRINITY_DN5605_c0_g1,TRINITY_DN69_c0_g2,TRINITY_DN7322_c0_g3,TRINITY_DN797_c0_g1,TRINITY_DN8206_c0_g1	TRINITY_DN1633_c0_g1,TRINITY_DN1684_c0_g1,TRINITY_DN2449_c0_g1,TRINITY_DN2464_c0_g1,TRINITY_DN3518_c1_g1,TRINITY_DN4376_c0_g1,TRINITY_DN7196_c0_g1,TRINITY_DN772_c0_g1
BP	GO:0007095	mitotic G2 DNA damage checkpoint	8	2	10	20	0.0228857	0.479098	TRINITY_DN1367_c0_g1,TRINITY_DN1800_c0_g1,TRINITY_DN2222_c0_g1,TRINITY_DN24098_c0_g1,TRINITY_DN2438_c0_g1,TRINITY_DN3679_c0_g1,TRINITY_DN709_c0_g1,TRINITY_DN791_c0_g1	TRINITY_DN2984_c3_g1,TRINITY_DN527_c0_g2
BP	GO:0031572	G2 DNA damage checkpoint	8	2	10	20	0.0228857	0.479098	TRINITY_DN1367_c0_g1,TRINITY_DN1800_c0_g1,TRINITY_DN2222_c0_g1,TRINITY_DN24098_c0_g1,TRINITY_DN2438_c0_g1,TRINITY_DN3679_c0_g1,TRINITY_DN709_c0_g1,TRINITY_DN791_c0_g1	TRINITY_DN2984_c3_g1,TRINITY_DN527_c0_g2
BP	GO:0051307	meiotic chromosome separation	9	1	10	20	0.0228857	0.479098	TRINITY_DN1742_c0_g1,TRINITY_DN231_c2_g1,TRINITY_DN24115_c0_g1,TRINITY_DN25223_c1_g1,TRINITY_DN256_c1_g1,TRINITY_DN38_c0_g2,TRINITY_DN4038_c0_g1,TRINITY_DN570_c0_g1,TRINITY_DN9617_c0_g1	TRINITY_DN2984_c3_g1
BP	GO:0060631	regulation of meiosis I	7	3	10	20	0.0228857	0.479098	TRINITY_DN183_c0_g1,TRINITY_DN1999_c0_g2,TRINITY_DN2236_c2_g1,TRINITY_DN2853_c1_g1,TRINITY_DN4218_c0_g1,TRINITY_DN961_c0_g1,TRINITY_DN991_c0_g2	TRINITY_DN231_c0_g1,TRINITY_DN2984_c3_g1,TRINITY_DN891_c0_g1
BP	GO:0060249	anatomical structure homeostasis	26	5	31	83	0.0230786	0.481279	TRINITY_DN1221_c0_g1,TRINITY_DN1270_c0_g1,TRINITY_DN1367_c0_g1,TRINITY_DN1637_c1_g1,TRINITY_DN1651_c0_g1,TRINITY_DN1880_c0_g1,TRINITY_DN198_c1_g1,TRINITY_DN2236_c2_g1,TRINITY_DN22948_c0_g1,TRINITY_DN239_c3_g1,TRINITY_DN2438_c0_g1,TRINITY_DN3091_c1_g1,TRINITY_DN3115_c1_g1,TRINITY_DN3540_c0_g1,TRINITY_DN354_c0_g1,TRINITY_DN3679_c0_g1,TRINITY_DN3949_c0_g1,TRINITY_DN4038_c0_g1,TRINITY_DN4207_c0_g1,TR…	TRINITY_DN1119_c0_g1,TRINITY_DN1981_c1_g4,TRINITY_DN719_c0_g1,TRINITY_DN750_c0_g2,TRINITY_DN765_c0_g1
BP	GO:0000463	maturation of LSU-rRNA from tricistronic rRNA transcript (SSU-rRNA, 5.8S rRNA, LSU-rRNA)	3	18	21	52	0.0232714	0.483439	TRINITY_DN19966_c0_g1,TRINITY_DN22415_c0_g1,TRINITY_DN25876_c0_g1	TRINITY_DN1417_c0_g3,TRINITY_DN2128_c0_g1,TRINITY_DN2390_c0_g1,TRINITY_DN2567_c0_g1,TRINITY_DN296_c1_g5,TRINITY_DN2984_c4_g1,TRINITY_DN3388_c0_g1,TRINITY_DN3870_c1_g1,TRINITY_DN4395_c0_g1,TRINITY_DN4428_c0_g1,TRINITY_DN549_c0_g1,TRINITY_DN5625_c2_g1,TRINITY_DN5_c3_g1,TRINITY_DN608_c0_g1,TRINITY_DN689_c6_g3,TRINITY_DN802_c1_g1,TRINITY_DN883_c0_g2,TRINITY_DN90_c2_g7
MF	GO:0004222	metalloendopeptidase activity	11	10	21	52	0.0233498	0.601398	TRINITY_DN21920_c0_g1,TRINITY_DN24319_c0_g2,TRINITY_DN2507_c0_g1,TRINITY_DN2507_c0_g2,TRINITY_DN25601_c0_g1,TRINITY_DN3565_c0_g1,TRINITY_DN4310_c0_g1,TRINITY_DN4547_c0_g1,TRINITY_DN58_c10_g1,TRINITY_DN58_c4_g1,TRINITY_DN983_c1_g2	TRINITY_DN1282_c2_g3,TRINITY_DN1550_c0_g2,TRINITY_DN159_c1_g3,TRINITY_DN1641_c1_g1,TRINITY_DN165_c0_g1,TRINITY_DN230_c1_g1,TRINITY_DN236_c3_g1,TRINITY_DN287_c2_g1,TRINITY_DN3957_c0_g1,TRINITY_DN444_c0_g1
MF	GO:0004527	exonuclease activity	16	3	19	46	0.0235487	0.601398	TRINITY_DN1270_c0_g1,TRINITY_DN1462_c1_g1,TRINITY_DN1522_c4_g1,TRINITY_DN178_c0_g2,TRINITY_DN1880_c0_g1,TRINITY_DN20822_c0_g1,TRINITY_DN2213_c0_g1,TRINITY_DN2871_c0_g1,TRINITY_DN3523_c0_g1,TRINITY_DN353_c0_g1,TRINITY_DN3679_c0_g1,TRINITY_DN3713_c0_g1,TRINITY_DN381_c0_g1,TRINITY_DN4138_c0_g1,TRINITY_DN791_c0_g1,TRINITY_DN934_c1_g2	TRINITY_DN2089_c0_g1,TRINITY_DN3605_c0_g1,TRINITY_DN578_c6_g1
MF	GO:0005216	ion channel activity	11	8	19	46	0.0235487	0.601398	TRINITY_DN12132_c1_g1,TRINITY_DN15268_c0_g1,TRINITY_DN181_c1_g1,TRINITY_DN19304_c0_g1,TRINITY_DN23229_c0_g1,TRINITY_DN24680_c0_g1,TRINITY_DN24712_c0_g1,TRINITY_DN24713_c0_g1,TRINITY_DN24989_c0_g1,TRINITY_DN25532_c0_g1,TRINITY_DN747_c0_g1	TRINITY_DN1103_c0_g2,TRINITY_DN1115_c0_g1,TRINITY_DN1180_c0_g1,TRINITY_DN1248_c3_g1,TRINITY_DN3235_c0_g1,TRINITY_DN4465_c0_g1,TRINITY_DN561_c0_g1,TRINITY_DN726_c4_g1
BP	GO:0072521	purine-containing compound metabolic process	50	40	90	279	0.0237622	0.49175	TRINITY_DN10382_c0_g1,TRINITY_DN12108_c0_g2,TRINITY_DN14360_c1_g1,TRINITY_DN15268_c0_g1,TRINITY_DN15360_c0_g1,TRINITY_DN15796_c0_g1,TRINITY_DN18131_c0_g1,TRINITY_DN1911_c1_g1,TRINITY_DN19304_c0_g1,TRINITY_DN19905_c0_g1,TRINITY_DN19934_c0_g1,TRINITY_DN19997_c0_g1,TRINITY_DN20046_c0_g1,TRINITY_DN20754_c0_g1,TRINITY_DN20906_c0_g1,TRINITY_DN21006_c0_g1,TRINITY_DN21794_c1_g2,TRINITY_DN21862_c1_g1,TRIN…	TRINITY_DN1003_c0_g1,TRINITY_DN1046_c0_g1,TRINITY_DN1103_c0_g2,TRINITY_DN1115_c0_g1,TRINITY_DN1180_c0_g1,TRINITY_DN1208_c0_g1,TRINITY_DN1253_c0_g2,TRINITY_DN1268_c0_g1,TRINITY_DN1282_c0_g2,TRINITY_DN1365_c0_g1,TRINITY_DN1490_c0_g1,TRINITY_DN1613_c0_g1,TRINITY_DN1641_c1_g1,TRINITY_DN1849_c0_g2,TRINITY_DN194_c1_g2,TRINITY_DN2157_c1_g2,TRINITY_DN22_c0_g1,TRINITY_DN2300_c0_g1,TRINITY_DN237_c7_g1,TRIN…
BP	GO:0006793	phosphorus metabolic process	164	118	282	955	0.0243631	0.500418	TRINITY_DN1004_c0_g1,TRINITY_DN10065_c0_g1,TRINITY_DN1026_c0_g1,TRINITY_DN10382_c0_g1,TRINITY_DN1099_c0_g1,TRINITY_DN1157_c0_g2,TRINITY_DN115_c0_g1,TRINITY_DN1177_c0_g1,TRINITY_DN1195_c0_g2,TRINITY_DN11_c3_g6,TRINITY_DN12108_c0_g2,TRINITY_DN1225_c0_g1,TRINITY_DN123_c0_g1,TRINITY_DN13176_c0_g1,TRINITY_DN13176_c0_g2,TRINITY_DN13234_c0_g2,TRINITY_DN14360_c1_g1,TRINITY_DN1446_c0_g2,TRINITY_DN1446_c3_…	TRINITY_DN1003_c0_g1,TRINITY_DN1032_c1_g1,TRINITY_DN1032_c5_g1,TRINITY_DN1046_c0_g1,TRINITY_DN1047_c0_g1,TRINITY_DN1074_c0_g1,TRINITY_DN1103_c0_g2,TRINITY_DN1115_c0_g1,TRINITY_DN1119_c0_g1,TRINITY_DN1180_c0_g1,TRINITY_DN1207_c2_g1,TRINITY_DN1208_c0_g1,TRINITY_DN1230_c0_g1,TRINITY_DN1253_c0_g2,TRINITY_DN1268_c0_g1,TRINITY_DN1282_c0_g2,TRINITY_DN128_c2_g1,TRINITY_DN1365_c0_g1,TRINITY_DN141_c6_g1,TR…
BP	GO:0034470	ncRNA processing	34	104	138	445	0.0243656	0.500418	TRINITY_DN1516_c0_g1,TRINITY_DN1522_c4_g1,TRINITY_DN18244_c0_g1,TRINITY_DN18345_c0_g1,TRINITY_DN19277_c0_g1,TRINITY_DN19290_c0_g1,TRINITY_DN19383_c0_g1,TRINITY_DN19741_c0_g1,TRINITY_DN19966_c0_g1,TRINITY_DN20007_c0_g1,TRINITY_DN20054_c0_g1,TRINITY_DN20948_c0_g1,TRINITY_DN20950_c0_g1,TRINITY_DN21003_c0_g1,TRINITY_DN21201_c0_g1,TRINITY_DN22103_c0_g1,TRINITY_DN22415_c0_g1,TRINITY_DN2305_c0_g2,TRINIT…	TRINITY_DN1060_c4_g1,TRINITY_DN1063_c0_g1,TRINITY_DN1077_c0_g1,TRINITY_DN1166_c1_g1,TRINITY_DN120_c0_g1,TRINITY_DN1213_c0_g1,TRINITY_DN1269_c0_g1,TRINITY_DN1296_c0_g1,TRINITY_DN1385_c0_g3,TRINITY_DN13_c0_g2,TRINITY_DN1417_c0_g3,TRINITY_DN1436_c0_g2,TRINITY_DN144_c0_g1,TRINITY_DN150_c0_g1,TRINITY_DN1515_c1_g1,TRINITY_DN1552_c0_g1,TRINITY_DN1570_c0_g1,TRINITY_DN1583_c6_g1,TRINITY_DN1604_c3_g4,TRINI…
BP	GO:0046165	alcohol biosynthetic process	20	14	34	93	0.0249592	0.508447	TRINITY_DN11877_c0_g1,TRINITY_DN11949_c0_g1,TRINITY_DN1705_c0_g1,TRINITY_DN183_c0_g1,TRINITY_DN23559_c0_g1,TRINITY_DN24047_c0_g1,TRINITY_DN24143_c0_g1,TRINITY_DN2460_c0_g1,TRINITY_DN25249_c0_g1,TRINITY_DN4211_c0_g1,TRINITY_DN4251_c1_g1,TRINITY_DN49_c9_g1,TRINITY_DN5079_c0_g1,TRINITY_DN5131_c0_g1,TRINITY_DN5605_c0_g1,TRINITY_DN69_c0_g2,TRINITY_DN7069_c0_g1,TRINITY_DN7322_c0_g3,TRINITY_DN797_c0_g1,…	TRINITY_DN1119_c0_g1,TRINITY_DN1171_c0_g1,TRINITY_DN1489_c1_g2,TRINITY_DN1560_c7_g1,TRINITY_DN1633_c0_g1,TRINITY_DN1684_c0_g1,TRINITY_DN2449_c0_g1,TRINITY_DN2464_c0_g1,TRINITY_DN310_c4_g1,TRINITY_DN3518_c1_g1,TRINITY_DN4376_c0_g1,TRINITY_DN535_c2_g1,TRINITY_DN7196_c0_g1,TRINITY_DN772_c0_g1
BP	GO:0000479	endonucleolytic cleavage of tricistronic rRNA transcript (SSU-rRNA, 5.8S rRNA, LSU-rRNA)	4	24	28	74	0.0250379	0.508447	TRINITY_DN19966_c0_g1,TRINITY_DN21201_c0_g1,TRINITY_DN22103_c0_g1,TRINITY_DN22415_c0_g1	TRINITY_DN1060_c4_g1,TRINITY_DN120_c0_g1,TRINITY_DN1213_c0_g1,TRINITY_DN13_c0_g2,TRINITY_DN1583_c6_g1,TRINITY_DN160_c0_g2,TRINITY_DN1666_c0_g1,TRINITY_DN21057_c0_g1,TRINITY_DN2309_c0_g1,TRINITY_DN2402_c5_g1,TRINITY_DN2882_c0_g1,TRINITY_DN3523_c0_g2,TRINITY_DN4109_c1_g1,TRINITY_DN4395_c0_g1,TRINITY_DN446_c1_g1,TRINITY_DN447_c2_g2,TRINITY_DN51_c2_g4,TRINITY_DN51_c2_g8,TRINITY_DN541_c1_g1,TRINITY_DN…
BP	GO:0006270	DNA replication initiation	24	4	28	74	0.0250379	0.508447	TRINITY_DN10382_c0_g1,TRINITY_DN1800_c0_g1,TRINITY_DN1999_c0_g2,TRINITY_DN20742_c0_g1,TRINITY_DN21984_c0_g1,TRINITY_DN22948_c0_g1,TRINITY_DN22978_c0_g1,TRINITY_DN2307_c1_g1,TRINITY_DN2683_c0_g1,TRINITY_DN2954_c1_g1,TRINITY_DN2954_c1_g2,TRINITY_DN2954_c1_g5,TRINITY_DN2954_c1_g6,TRINITY_DN3172_c0_g2,TRINITY_DN3319_c0_g1,TRINITY_DN3365_c0_g1,TRINITY_DN3523_c0_g1,TRINITY_DN353_c0_g1,TRINITY_DN3568_c0…	TRINITY_DN20_c5_g1,TRINITY_DN231_c0_g1,TRINITY_DN538_c0_g2,TRINITY_DN706_c1_g1
CC	GO:0031298	replication fork protection complex	16	2	18	43	0.0250664	0.261699	TRINITY_DN138_c3_g2,TRINITY_DN2045_c2_g1,TRINITY_DN20742_c0_g1,TRINITY_DN20758_c0_g1,TRINITY_DN21984_c0_g1,TRINITY_DN22978_c0_g1,TRINITY_DN2307_c1_g1,TRINITY_DN2522_c0_g2,TRINITY_DN2954_c1_g1,TRINITY_DN2954_c1_g2,TRINITY_DN2954_c1_g5,TRINITY_DN2954_c1_g6,TRINITY_DN3172_c0_g2,TRINITY_DN3319_c0_g1,TRINITY_DN4578_c0_g1,TRINITY_DN6332_c0_g1	TRINITY_DN1691_c0_g2,TRINITY_DN1691_c0_g3
CC	GO:0009295	nucleoid	10	11	21	52	0.0250747	0.261699	TRINITY_DN10065_c0_g1,TRINITY_DN15268_c0_g1,TRINITY_DN20754_c0_g1,TRINITY_DN21823_c0_g1,TRINITY_DN21945_c0_g1,TRINITY_DN22958_c0_g1,TRINITY_DN23229_c0_g1,TRINITY_DN2990_c0_g2,TRINITY_DN3314_c1_g1,TRINITY_DN7600_c0_g2	TRINITY_DN1004_c1_g4,TRINITY_DN1115_c0_g1,TRINITY_DN1314_c0_g1,TRINITY_DN1365_c0_g1,TRINITY_DN2690_c0_g1,TRINITY_DN2862_c0_g1,TRINITY_DN4583_c1_g1,TRINITY_DN4766_c0_g1,TRINITY_DN782_c0_g3,TRINITY_DN888_c0_g1,TRINITY_DN904_c1_g1
CC	GO:0042645	mitochondrial nucleoid	10	11	21	52	0.0250747	0.261699	TRINITY_DN10065_c0_g1,TRINITY_DN15268_c0_g1,TRINITY_DN20754_c0_g1,TRINITY_DN21823_c0_g1,TRINITY_DN21945_c0_g1,TRINITY_DN22958_c0_g1,TRINITY_DN23229_c0_g1,TRINITY_DN2990_c0_g2,TRINITY_DN3314_c1_g1,TRINITY_DN7600_c0_g2	TRINITY_DN1004_c1_g4,TRINITY_DN1115_c0_g1,TRINITY_DN1314_c0_g1,TRINITY_DN1365_c0_g1,TRINITY_DN2690_c0_g1,TRINITY_DN2862_c0_g1,TRINITY_DN4583_c1_g1,TRINITY_DN4766_c0_g1,TRINITY_DN782_c0_g3,TRINITY_DN888_c0_g1,TRINITY_DN904_c1_g1
MF	GO:0015252	proton channel activity	7	4	11	23	0.0252422	0.625403	TRINITY_DN15268_c0_g1,TRINITY_DN19304_c0_g1,TRINITY_DN23229_c0_g1,TRINITY_DN24680_c0_g1,TRINITY_DN24712_c0_g1,TRINITY_DN24713_c0_g1,TRINITY_DN24989_c0_g1	TRINITY_DN1103_c0_g2,TRINITY_DN1115_c0_g1,TRINITY_DN1180_c0_g1,TRINITY_DN726_c4_g1
MF	GO:0046933	proton-transporting ATP synthase activity, rotational mechanism	7	4	11	23	0.0252422	0.625403	TRINITY_DN15268_c0_g1,TRINITY_DN19304_c0_g1,TRINITY_DN23229_c0_g1,TRINITY_DN24680_c0_g1,TRINITY_DN24712_c0_g1,TRINITY_DN24713_c0_g1,TRINITY_DN24989_c0_g1	TRINITY_DN1103_c0_g2,TRINITY_DN1115_c0_g1,TRINITY_DN1180_c0_g1,TRINITY_DN726_c4_g1
BP	GO:0046483	heterocycle metabolic process	362	282	644	2275	0.0257725	0.521413	TRINITY_DN1002_c1_g1,TRINITY_DN1004_c0_g1,TRINITY_DN10065_c0_g1,TRINITY_DN1031_c0_g1,TRINITY_DN10382_c0_g1,TRINITY_DN1045_c1_g2,TRINITY_DN1060_c2_g1,TRINITY_DN1094_c0_g1,TRINITY_DN1099_c0_g1,TRINITY_DN1138_c0_g1,TRINITY_DN1157_c0_g2,TRINITY_DN115_c0_g1,TRINITY_DN1168_c0_g2,TRINITY_DN1177_c0_g1,TRINITY_DN1203_c0_g1,TRINITY_DN12108_c0_g2,TRINITY_DN1221_c0_g1,TRINITY_DN1235_c1_g1,TRINITY_DN123_c0_g1…	TRINITY_DN1003_c0_g1,TRINITY_DN1032_c1_g1,TRINITY_DN1046_c0_g1,TRINITY_DN1047_c0_g1,TRINITY_DN1060_c1_g1,TRINITY_DN1060_c4_g1,TRINITY_DN1063_c0_g1,TRINITY_DN1077_c0_g1,TRINITY_DN1103_c0_g2,TRINITY_DN1115_c0_g1,TRINITY_DN1119_c0_g1,TRINITY_DN1166_c1_g1,TRINITY_DN1171_c0_g1,TRINITY_DN1173_c4_g1,TRINITY_DN1180_c0_g1,TRINITY_DN1206_c0_g1,TRINITY_DN1207_c2_g1,TRINITY_DN1208_c0_g1,TRINITY_DN120_c0_g1,T…
BP	GO:0009199	ribonucleoside triphosphate metabolic process	32	23	55	162	0.0264128	0.530624	TRINITY_DN115_c0_g1,TRINITY_DN14360_c1_g1,TRINITY_DN15268_c0_g1,TRINITY_DN15796_c0_g1,TRINITY_DN18131_c0_g1,TRINITY_DN1911_c1_g1,TRINITY_DN19304_c0_g1,TRINITY_DN19934_c0_g1,TRINITY_DN19997_c0_g1,TRINITY_DN20906_c0_g1,TRINITY_DN21006_c0_g1,TRINITY_DN21794_c1_g2,TRINITY_DN21862_c1_g1,TRINITY_DN21920_c0_g1,TRINITY_DN22200_c0_g1,TRINITY_DN23209_c0_g1,TRINITY_DN23229_c0_g1,TRINITY_DN23438_c0_g1,TRINIT…	TRINITY_DN1003_c0_g1,TRINITY_DN1046_c0_g1,TRINITY_DN1103_c0_g2,TRINITY_DN1115_c0_g1,TRINITY_DN1180_c0_g1,TRINITY_DN1268_c0_g1,TRINITY_DN1490_c0_g1,TRINITY_DN1613_c0_g1,TRINITY_DN1641_c1_g1,TRINITY_DN1849_c0_g2,TRINITY_DN194_c1_g2,TRINITY_DN237_c7_g1,TRINITY_DN239_c0_g2,TRINITY_DN287_c2_g1,TRINITY_DN3298_c1_g3,TRINITY_DN342_c0_g1,TRINITY_DN529_c0_g1,TRINITY_DN609_c0_g1,TRINITY_DN726_c4_g1,TRINITY_…
BP	GO:0010520	regulation of reciprocal meiotic recombination	6	2	8	15	0.0265214	0.530624	TRINITY_DN183_c0_g1,TRINITY_DN2236_c2_g1,TRINITY_DN2853_c1_g1,TRINITY_DN4218_c0_g1,TRINITY_DN961_c0_g1,TRINITY_DN991_c0_g2	TRINITY_DN2984_c3_g1,TRINITY_DN891_c0_g1
BP	GO:1990758	mitotic sister chromatid biorientation	7	1	8	15	0.0265214	0.530624	TRINITY_DN117_c0_g1,TRINITY_DN21830_c0_g1,TRINITY_DN237_c8_g1,TRINITY_DN3032_c0_g1,TRINITY_DN3040_c1_g1,TRINITY_DN3335_c0_g1,TRINITY_DN3369_c0_g1	TRINITY_DN927_c0_g1
BP	GO:0006950	response to stress	223	91	314	1072	0.0269968	0.53815	TRINITY_DN10065_c0_g1,TRINITY_DN1031_c0_g1,TRINITY_DN1045_c1_g1,TRINITY_DN1045_c1_g2,TRINITY_DN1060_c2_g1,TRINITY_DN1074_c3_g1,TRINITY_DN1094_c0_g1,TRINITY_DN1099_c0_g1,TRINITY_DN1129_c0_g1,TRINITY_DN11506_c0_g1,TRINITY_DN1195_c0_g2,TRINITY_DN11_c3_g6,TRINITY_DN1225_c0_g1,TRINITY_DN1235_c1_g1,TRINITY_DN1242_c0_g1,TRINITY_DN12562_c0_g1,TRINITY_DN12607_c0_g1,TRINITY_DN1269_c1_g1,TRINITY_DN1270_c0_g…	TRINITY_DN1004_c1_g4,TRINITY_DN1018_c0_g1,TRINITY_DN1030_c0_g1,TRINITY_DN106_c1_g1,TRINITY_DN1119_c0_g1,TRINITY_DN1173_c4_g1,TRINITY_DN1215_c1_g4,TRINITY_DN1229_c0_g1,TRINITY_DN1282_c0_g2,TRINITY_DN1284_c1_g1,TRINITY_DN128_c2_g1,TRINITY_DN1308_c1_g2,TRINITY_DN1308_c3_g1,TRINITY_DN1413_c0_g1,TRINITY_DN1483_c0_g2,TRINITY_DN1489_c0_g1,TRINITY_DN1489_c1_g2,TRINITY_DN1491_c0_g1,TRINITY_DN1549_c0_g2,TR…
CC	GO:0035974	meiotic spindle pole body	5	3	8	15	0.0276251	0.285041	TRINITY_DN237_c8_g1,TRINITY_DN2640_c1_g1,TRINITY_DN463_c1_g1,TRINITY_DN4769_c0_g1,TRINITY_DN9147_c0_g2	TRINITY_DN230_c8_g1,TRINITY_DN3379_c0_g1,TRINITY_DN851_c0_g2
MF	GO:0004518	nuclease activity	30	10	40	113	0.0277014	0.666625	TRINITY_DN1270_c0_g1,TRINITY_DN1462_c1_g1,TRINITY_DN1513_c0_g1,TRINITY_DN1522_c4_g1,TRINITY_DN15575_c0_g3,TRINITY_DN1742_c0_g1,TRINITY_DN178_c0_g2,TRINITY_DN1880_c0_g1,TRINITY_DN20822_c0_g1,TRINITY_DN2213_c0_g1,TRINITY_DN2402_c1_g1,TRINITY_DN25320_c0_g1,TRINITY_DN2871_c0_g1,TRINITY_DN2919_c0_g1,TRINITY_DN3085_c0_g1,TRINITY_DN3523_c0_g1,TRINITY_DN353_c0_g1,TRINITY_DN3679_c0_g1,TRINITY_DN3713_c0_g1…	TRINITY_DN1060_c4_g1,TRINITY_DN1208_c0_g1,TRINITY_DN1417_c0_g2,TRINITY_DN2089_c0_g1,TRINITY_DN214_c0_g1,TRINITY_DN2157_c1_g1,TRINITY_DN2984_c3_g1,TRINITY_DN3605_c0_g1,TRINITY_DN4351_c0_g3,TRINITY_DN578_c6_g1
BP	GO:0009061	anaerobic respiration	3	3	6	10	0.0280089	0.550233	TRINITY_DN21006_c0_g1,TRINITY_DN21899_c0_g1,TRINITY_DN22988_c0_g1	TRINITY_DN3811_c0_g2,TRINITY_DN529_c0_g1,TRINITY_DN756_c1_g1
BP	GO:0034389	lipid droplet organization	4	2	6	10	0.0280089	0.550233	TRINITY_DN13176_c0_g1,TRINITY_DN13176_c0_g2,TRINITY_DN24420_c0_g1,TRINITY_DN5331_c0_g1	TRINITY_DN1207_c2_g1,TRINITY_DN1560_c4_g1
BP	GO:0045836	positive regulation of meiotic nuclear division	4	2	6	10	0.0280089	0.550233	TRINITY_DN183_c0_g1,TRINITY_DN1999_c0_g2,TRINITY_DN2853_c1_g1,TRINITY_DN4218_c0_g1	TRINITY_DN231_c0_g1,TRINITY_DN891_c0_g1
BP	GO:0051607	defense response to virus	5	1	6	10	0.0280089	0.550233	TRINITY_DN22933_c0_g1,TRINITY_DN2402_c1_g1,TRINITY_DN3276_c0_g1,TRINITY_DN780_c0_g1,TRINITY_DN929_c0_g1	TRINITY_DN4554_c0_g1
MF	GO:0008409	5'-3' exonuclease activity	6	0	6	10	0.0280558	0.666625	TRINITY_DN1270_c0_g1,TRINITY_DN1462_c1_g1,TRINITY_DN1880_c0_g1,TRINITY_DN2871_c0_g1,TRINITY_DN4138_c0_g1,TRINITY_DN934_c1_g2	-
BP	GO:0043604	amide biosynthetic process	127	119	246	829	0.0282116	0.552214	TRINITY_DN10027_c0_g1,TRINITY_DN10838_c0_g1,TRINITY_DN11170_c0_g1,TRINITY_DN11194_c0_g1,TRINITY_DN1138_c0_g1,TRINITY_DN1168_c0_g2,TRINITY_DN1170_c0_g1,TRINITY_DN1195_c0_g2,TRINITY_DN11994_c0_g1,TRINITY_DN1203_c0_g1,TRINITY_DN1242_c0_g1,TRINITY_DN1255_c1_g1,TRINITY_DN12607_c0_g1,TRINITY_DN13271_c0_g1,TRINITY_DN13508_c0_g1,TRINITY_DN14184_c0_g1,TRINITY_DN1446_c0_g2,TRINITY_DN14787_c0_g1,TRINITY_DN1…	TRINITY_DN1032_c1_g1,TRINITY_DN103_c1_g1,TRINITY_DN1060_c1_g1,TRINITY_DN1063_c0_g1,TRINITY_DN107_c0_g1,TRINITY_DN1135_c0_g1,TRINITY_DN1165_c0_g1,TRINITY_DN1181_c1_g2,TRINITY_DN1193_c1_g2,TRINITY_DN1215_c1_g4,TRINITY_DN1269_c0_g1,TRINITY_DN1308_c1_g1,TRINITY_DN1308_c1_g2,TRINITY_DN131_c0_g1,TRINITY_DN131_c0_g3,TRINITY_DN1332_c0_g1,TRINITY_DN1385_c0_g3,TRINITY_DN138_c1_g1,TRINITY_DN1417_c0_g2,TRINI…
MF	GO:0008374	O-acyltransferase activity	7	6	13	29	0.0282294	0.666625	TRINITY_DN10885_c1_g1,TRINITY_DN11983_c0_g1,TRINITY_DN24420_c0_g1,TRINITY_DN25800_c0_g1,TRINITY_DN5331_c0_g1,TRINITY_DN6798_c0_g2,TRINITY_DN8923_c0_g1	TRINITY_DN193_c5_g2,TRINITY_DN227_c6_g1,TRINITY_DN2475_c0_g1,TRINITY_DN24_c0_g1,TRINITY_DN413_c0_g1,TRINITY_DN49_c2_g1
CC	GO:0032993	protein-DNA complex	27	6	33	90	0.028346	0.289193	TRINITY_DN1031_c0_g1,TRINITY_DN1651_c0_g1,TRINITY_DN2045_c2_g1,TRINITY_DN20742_c0_g1,TRINITY_DN20758_c0_g1,TRINITY_DN21984_c0_g1,TRINITY_DN2307_c1_g1,TRINITY_DN2954_c1_g1,TRINITY_DN2954_c1_g2,TRINITY_DN2954_c1_g5,TRINITY_DN2954_c1_g6,TRINITY_DN3065_c0_g2,TRINITY_DN3090_c1_g1,TRINITY_DN3115_c1_g1,TRINITY_DN3172_c0_g2,TRINITY_DN3319_c0_g1,TRINITY_DN3365_c0_g1,TRINITY_DN3367_c0_g1,TRINITY_DN353_c0_g…	TRINITY_DN1560_c7_g1,TRINITY_DN1691_c0_g2,TRINITY_DN1691_c0_g3,TRINITY_DN177_c0_g1,TRINITY_DN20_c5_g1,TRINITY_DN3605_c0_g1
BP	GO:0009123	nucleoside monophosphate metabolic process	37	25	62	186	0.0284149	0.554193	TRINITY_DN10382_c0_g1,TRINITY_DN1177_c0_g1,TRINITY_DN15268_c0_g1,TRINITY_DN18131_c0_g1,TRINITY_DN1911_c1_g1,TRINITY_DN19304_c0_g1,TRINITY_DN19934_c0_g1,TRINITY_DN19997_c0_g1,TRINITY_DN20906_c0_g1,TRINITY_DN21006_c0_g1,TRINITY_DN21794_c1_g2,TRINITY_DN21862_c1_g1,TRINITY_DN21920_c0_g1,TRINITY_DN22200_c0_g1,TRINITY_DN2236_c2_g1,TRINITY_DN22952_c0_g1,TRINITY_DN23209_c0_g1,TRINITY_DN23229_c0_g1,TRINIT…	TRINITY_DN1003_c0_g1,TRINITY_DN1046_c0_g1,TRINITY_DN1103_c0_g2,TRINITY_DN1115_c0_g1,TRINITY_DN1180_c0_g1,TRINITY_DN1253_c0_g2,TRINITY_DN1268_c0_g1,TRINITY_DN1490_c0_g1,TRINITY_DN1613_c0_g1,TRINITY_DN1641_c1_g1,TRINITY_DN1849_c0_g2,TRINITY_DN194_c1_g2,TRINITY_DN237_c7_g1,TRINITY_DN287_c2_g1,TRINITY_DN3298_c1_g3,TRINITY_DN342_c0_g1,TRINITY_DN430_c0_g1,TRINITY_DN442_c0_g3,TRINITY_DN529_c0_g1,TRINITY…
BP	GO:0006796	phosphate-containing compound metabolic process	162	116	278	944	0.0288918	0.561475	TRINITY_DN1004_c0_g1,TRINITY_DN10065_c0_g1,TRINITY_DN1026_c0_g1,TRINITY_DN10382_c0_g1,TRINITY_DN1099_c0_g1,TRINITY_DN1157_c0_g2,TRINITY_DN115_c0_g1,TRINITY_DN1177_c0_g1,TRINITY_DN1195_c0_g2,TRINITY_DN11_c3_g6,TRINITY_DN12108_c0_g2,TRINITY_DN1225_c0_g1,TRINITY_DN123_c0_g1,TRINITY_DN13176_c0_g1,TRINITY_DN13176_c0_g2,TRINITY_DN13234_c0_g2,TRINITY_DN14360_c1_g1,TRINITY_DN1446_c0_g2,TRINITY_DN1446_c3_…	TRINITY_DN1003_c0_g1,TRINITY_DN1032_c1_g1,TRINITY_DN1032_c5_g1,TRINITY_DN1046_c0_g1,TRINITY_DN1047_c0_g1,TRINITY_DN1074_c0_g1,TRINITY_DN1103_c0_g2,TRINITY_DN1115_c0_g1,TRINITY_DN1119_c0_g1,TRINITY_DN1180_c0_g1,TRINITY_DN1207_c2_g1,TRINITY_DN1208_c0_g1,TRINITY_DN1230_c0_g1,TRINITY_DN1253_c0_g2,TRINITY_DN1268_c0_g1,TRINITY_DN1282_c0_g2,TRINITY_DN128_c2_g1,TRINITY_DN1365_c0_g1,TRINITY_DN141_c6_g1,TR…
CC	GO:0005736	RNA polymerase I complex	1	5	6	10	0.0289645	0.291654	TRINITY_DN1002_c1_g1	TRINITY_DN1362_c0_g1,TRINITY_DN2047_c6_g1,TRINITY_DN387_c1_g2,TRINITY_DN4552_c0_g1,TRINITY_DN619_c10_g1
CC	GO:0005777	peroxisome	29	16	45	129	0.0295508	0.291654	TRINITY_DN10885_c1_g1,TRINITY_DN11167_c0_g2,TRINITY_DN11983_c0_g1,TRINITY_DN1705_c0_g1,TRINITY_DN179_c1_g1,TRINITY_DN1871_c0_g2,TRINITY_DN18738_c0_g2,TRINITY_DN1945_c0_g1,TRINITY_DN19982_c0_g1,TRINITY_DN21269_c0_g1,TRINITY_DN21823_c0_g1,TRINITY_DN21858_c0_g1,TRINITY_DN230_c4_g1,TRINITY_DN24047_c0_g1,TRINITY_DN24143_c0_g1,TRINITY_DN24295_c0_g1,TRINITY_DN2649_c0_g1,TRINITY_DN3208_c0_g1,TRINITY_DN34…	TRINITY_DN1105_c0_g1,TRINITY_DN1119_c0_g1,TRINITY_DN1938_c0_g1,TRINITY_DN230_c8_g1,TRINITY_DN230_c9_g1,TRINITY_DN24_c0_g1,TRINITY_DN2846_c0_g1,TRINITY_DN3379_c0_g1,TRINITY_DN383_c0_g1,TRINITY_DN396_c0_g2,TRINITY_DN551_c0_g2,TRINITY_DN634_c1_g1,TRINITY_DN6981_c0_g1,TRINITY_DN772_c0_g1,TRINITY_DN7_c0_g1,TRINITY_DN888_c0_g1
CC	GO:0042579	microbody	29	16	45	129	0.0295508	0.291654	TRINITY_DN10885_c1_g1,TRINITY_DN11167_c0_g2,TRINITY_DN11983_c0_g1,TRINITY_DN1705_c0_g1,TRINITY_DN179_c1_g1,TRINITY_DN1871_c0_g2,TRINITY_DN18738_c0_g2,TRINITY_DN1945_c0_g1,TRINITY_DN19982_c0_g1,TRINITY_DN21269_c0_g1,TRINITY_DN21823_c0_g1,TRINITY_DN21858_c0_g1,TRINITY_DN230_c4_g1,TRINITY_DN24047_c0_g1,TRINITY_DN24143_c0_g1,TRINITY_DN24295_c0_g1,TRINITY_DN2649_c0_g1,TRINITY_DN3208_c0_g1,TRINITY_DN34…	TRINITY_DN1105_c0_g1,TRINITY_DN1119_c0_g1,TRINITY_DN1938_c0_g1,TRINITY_DN230_c8_g1,TRINITY_DN230_c9_g1,TRINITY_DN24_c0_g1,TRINITY_DN2846_c0_g1,TRINITY_DN3379_c0_g1,TRINITY_DN383_c0_g1,TRINITY_DN396_c0_g2,TRINITY_DN551_c0_g2,TRINITY_DN634_c1_g1,TRINITY_DN6981_c0_g1,TRINITY_DN772_c0_g1,TRINITY_DN7_c0_g1,TRINITY_DN888_c0_g1
BP	GO:0009144	purine nucleoside triphosphate metabolic process	32	23	55	163	0.0297379	0.575853	TRINITY_DN14360_c1_g1,TRINITY_DN15268_c0_g1,TRINITY_DN15796_c0_g1,TRINITY_DN18131_c0_g1,TRINITY_DN1911_c1_g1,TRINITY_DN19304_c0_g1,TRINITY_DN19934_c0_g1,TRINITY_DN19997_c0_g1,TRINITY_DN20906_c0_g1,TRINITY_DN21006_c0_g1,TRINITY_DN21794_c1_g2,TRINITY_DN21862_c1_g1,TRINITY_DN21920_c0_g1,TRINITY_DN22200_c0_g1,TRINITY_DN23209_c0_g1,TRINITY_DN23229_c0_g1,TRINITY_DN23438_c0_g1,TRINITY_DN24359_c0_g1,TRIN…	TRINITY_DN1003_c0_g1,TRINITY_DN1046_c0_g1,TRINITY_DN1103_c0_g2,TRINITY_DN1115_c0_g1,TRINITY_DN1180_c0_g1,TRINITY_DN1268_c0_g1,TRINITY_DN1490_c0_g1,TRINITY_DN1613_c0_g1,TRINITY_DN1641_c1_g1,TRINITY_DN1849_c0_g2,TRINITY_DN194_c1_g2,TRINITY_DN237_c7_g1,TRINITY_DN239_c0_g2,TRINITY_DN287_c2_g1,TRINITY_DN3298_c1_g3,TRINITY_DN342_c0_g1,TRINITY_DN529_c0_g1,TRINITY_DN609_c0_g1,TRINITY_DN726_c4_g1,TRINITY_…
BP	GO:0010501	RNA secondary structure unwinding	6	11	17	41	0.0299971	0.578806	TRINITY_DN1094_c0_g1,TRINITY_DN19477_c0_g1,TRINITY_DN3387_c0_g1,TRINITY_DN3748_c0_g1,TRINITY_DN4087_c0_g1,TRINITY_DN8065_c0_g1	TRINITY_DN1417_c0_g3,TRINITY_DN1583_c6_g1,TRINITY_DN1849_c0_g1,TRINITY_DN1849_c0_g3,TRINITY_DN2567_c0_g1,TRINITY_DN3388_c0_g1,TRINITY_DN467_c5_g1,TRINITY_DN467_c5_g2,TRINITY_DN553_c0_g1,TRINITY_DN687_c2_g2,TRINITY_DN689_c6_g3
MF	GO:0016776	phosphotransferase activity, phosphate group as acceptor	12	6	18	44	0.0300269	0.666625	TRINITY_DN10382_c0_g1,TRINITY_DN14360_c1_g1,TRINITY_DN15268_c0_g1,TRINITY_DN19304_c0_g1,TRINITY_DN2236_c2_g1,TRINITY_DN22952_c0_g1,TRINITY_DN23229_c0_g1,TRINITY_DN24680_c0_g1,TRINITY_DN24712_c0_g1,TRINITY_DN24713_c0_g1,TRINITY_DN24989_c0_g1,TRINITY_DN8455_c0_g1	TRINITY_DN1103_c0_g2,TRINITY_DN1115_c0_g1,TRINITY_DN1180_c0_g1,TRINITY_DN535_c2_g1,TRINITY_DN538_c0_g2,TRINITY_DN726_c4_g1
BP	GO:0006526	arginine biosynthetic process	6	3	9	18	0.0304898	0.586227	TRINITY_DN20901_c0_g1,TRINITY_DN2715_c0_g1,TRINITY_DN3307_c0_g1,TRINITY_DN3889_c7_g1,TRINITY_DN7173_c0_g1,TRINITY_DN8284_c0_g1	TRINITY_DN1780_c0_g2,TRINITY_DN5_c0_g2,TRINITY_DN5_c0_g3
BP	GO:0002181	cytoplasmic translation	88	73	161	529	0.0308531	0.588201	TRINITY_DN10838_c0_g1,TRINITY_DN11170_c0_g1,TRINITY_DN11194_c0_g1,TRINITY_DN1170_c0_g1,TRINITY_DN1195_c0_g2,TRINITY_DN1242_c0_g1,TRINITY_DN13271_c0_g1,TRINITY_DN13508_c0_g1,TRINITY_DN14184_c0_g1,TRINITY_DN1446_c0_g2,TRINITY_DN14787_c0_g1,TRINITY_DN15335_c0_g1,TRINITY_DN15724_c0_g1,TRINITY_DN17069_c0_g2,TRINITY_DN17160_c0_g1,TRINITY_DN17878_c0_g1,TRINITY_DN18039_c0_g1,TRINITY_DN18345_c0_g1,TRINITY…	TRINITY_DN103_c1_g1,TRINITY_DN1060_c1_g1,TRINITY_DN1063_c0_g1,TRINITY_DN107_c0_g1,TRINITY_DN1165_c0_g1,TRINITY_DN1193_c1_g2,TRINITY_DN1269_c0_g1,TRINITY_DN1308_c1_g2,TRINITY_DN1332_c0_g1,TRINITY_DN1385_c0_g3,TRINITY_DN138_c1_g1,TRINITY_DN143_c1_g1,TRINITY_DN144_c2_g1,TRINITY_DN1462_c0_g1,TRINITY_DN1491_c0_g1,TRINITY_DN150_c0_g1,TRINITY_DN1521_c0_g1,TRINITY_DN15_c1_g2,TRINITY_DN161_c0_g1,TRINITY_D…
BP	GO:0045930	negative regulation of mitotic cell cycle	46	11	57	170	0.0308736	0.588201	TRINITY_DN1367_c0_g1,TRINITY_DN1446_c0_g2,TRINITY_DN15338_c1_g1,TRINITY_DN1742_c0_g1,TRINITY_DN1800_c0_g1,TRINITY_DN183_c0_g1,TRINITY_DN1999_c0_g2,TRINITY_DN2054_c0_g2,TRINITY_DN20758_c0_g1,TRINITY_DN21830_c0_g1,TRINITY_DN21984_c0_g1,TRINITY_DN2222_c0_g1,TRINITY_DN2236_c2_g1,TRINITY_DN22948_c0_g1,TRINITY_DN2312_c0_g1,TRINITY_DN235_c1_g1,TRINITY_DN24076_c0_g1,TRINITY_DN24098_c0_g1,TRINITY_DN24115_…	TRINITY_DN1032_c5_g1,TRINITY_DN1282_c0_g2,TRINITY_DN1691_c0_g2,TRINITY_DN189_c0_g2,TRINITY_DN2125_c0_g1,TRINITY_DN231_c0_g1,TRINITY_DN2984_c3_g1,TRINITY_DN527_c0_g2,TRINITY_DN527_c2_g1,TRINITY_DN891_c0_g1,TRINITY_DN927_c0_g1
BP	GO:0009205	purine ribonucleoside triphosphate metabolic process	31	23	54	160	0.030918	0.588201	TRINITY_DN14360_c1_g1,TRINITY_DN15268_c0_g1,TRINITY_DN15796_c0_g1,TRINITY_DN18131_c0_g1,TRINITY_DN1911_c1_g1,TRINITY_DN19304_c0_g1,TRINITY_DN19934_c0_g1,TRINITY_DN19997_c0_g1,TRINITY_DN20906_c0_g1,TRINITY_DN21006_c0_g1,TRINITY_DN21794_c1_g2,TRINITY_DN21862_c1_g1,TRINITY_DN21920_c0_g1,TRINITY_DN22200_c0_g1,TRINITY_DN23209_c0_g1,TRINITY_DN23229_c0_g1,TRINITY_DN23438_c0_g1,TRINITY_DN24359_c0_g1,TRIN…	TRINITY_DN1003_c0_g1,TRINITY_DN1046_c0_g1,TRINITY_DN1103_c0_g2,TRINITY_DN1115_c0_g1,TRINITY_DN1180_c0_g1,TRINITY_DN1268_c0_g1,TRINITY_DN1490_c0_g1,TRINITY_DN1613_c0_g1,TRINITY_DN1641_c1_g1,TRINITY_DN1849_c0_g2,TRINITY_DN194_c1_g2,TRINITY_DN237_c7_g1,TRINITY_DN239_c0_g2,TRINITY_DN287_c2_g1,TRINITY_DN3298_c1_g3,TRINITY_DN342_c0_g1,TRINITY_DN529_c0_g1,TRINITY_DN609_c0_g1,TRINITY_DN726_c4_g1,TRINITY_…
CC	GO:0005876	spindle microtubule	15	0	15	35	0.0313962	0.306535	TRINITY_DN117_c0_g1,TRINITY_DN1817_c0_g1,TRINITY_DN19883_c0_g1,TRINITY_DN21830_c0_g1,TRINITY_DN237_c8_g1,TRINITY_DN244_c5_g1,TRINITY_DN2640_c1_g1,TRINITY_DN276_c2_g1,TRINITY_DN2799_c0_g1,TRINITY_DN3040_c1_g1,TRINITY_DN380_c0_g1,TRINITY_DN38_c0_g2,TRINITY_DN5432_c0_g1,TRINITY_DN583_c1_g1,TRINITY_DN5894_c0_g2	-
BP	GO:0022414	reproductive process	140	54	194	646	0.0316545	0.599554	TRINITY_DN1031_c0_g1,TRINITY_DN1045_c1_g2,TRINITY_DN1099_c0_g1,TRINITY_DN117_c0_g1,TRINITY_DN1195_c0_g2,TRINITY_DN11994_c0_g1,TRINITY_DN11_c3_g6,TRINITY_DN1225_c0_g1,TRINITY_DN123_c0_g1,TRINITY_DN1270_c0_g1,TRINITY_DN1281_c5_g1,TRINITY_DN1281_c6_g1,TRINITY_DN1287_c0_g1,TRINITY_DN1367_c0_g1,TRINITY_DN1380_c0_g2,TRINITY_DN1388_c0_g2,TRINITY_DN138_c3_g2,TRINITY_DN1462_c1_g1,TRINITY_DN15338_c1_g1,TRI…	TRINITY_DN0_c0_g1,TRINITY_DN1032_c4_g1,TRINITY_DN1048_c0_g1,TRINITY_DN1105_c0_g1,TRINITY_DN1119_c0_g1,TRINITY_DN1171_c0_g1,TRINITY_DN1192_c0_g1,TRINITY_DN128_c10_g2,TRINITY_DN1308_c3_g1,TRINITY_DN1362_c1_g1,TRINITY_DN1383_c0_g1,TRINITY_DN1424_c0_g1,TRINITY_DN1489_c0_g1,TRINITY_DN1498_c0_g1,TRINITY_DN1691_c0_g2,TRINITY_DN1691_c0_g3,TRINITY_DN19289_c0_g1,TRINITY_DN194_c1_g3,TRINITY_DN20_c6_g1,TRINI…
BP	GO:0044242	cellular lipid catabolic process	15	11	26	69	0.0317359	0.599554	TRINITY_DN1106_c0_g1,TRINITY_DN13176_c0_g1,TRINITY_DN13176_c0_g2,TRINITY_DN18738_c0_g2,TRINITY_DN21269_c0_g1,TRINITY_DN21823_c0_g1,TRINITY_DN24143_c0_g1,TRINITY_DN25239_c0_g1,TRINITY_DN3208_c0_g1,TRINITY_DN5130_c0_g1,TRINITY_DN5605_c1_g1,TRINITY_DN5871_c0_g1,TRINITY_DN5871_c0_g2,TRINITY_DN69_c0_g2,TRINITY_DN960_c1_g1	TRINITY_DN1207_c2_g1,TRINITY_DN1596_c0_g1,TRINITY_DN1938_c0_g1,TRINITY_DN193_c2_g4,TRINITY_DN2115_c0_g2,TRINITY_DN230_c9_g1,TRINITY_DN383_c0_g1,TRINITY_DN391_c0_g1,TRINITY_DN836_c5_g1,TRINITY_DN888_c0_g1,TRINITY_DN955_c0_g1
BP	GO:0051716	cellular response to stimulus	300	127	427	1485	0.0319452	0.601413	TRINITY_DN10027_c0_g1,TRINITY_DN10065_c0_g1,TRINITY_DN1031_c0_g1,TRINITY_DN1045_c1_g1,TRINITY_DN1045_c1_g2,TRINITY_DN1053_c0_g1,TRINITY_DN1060_c2_g1,TRINITY_DN1074_c3_g1,TRINITY_DN1083_c0_g1,TRINITY_DN1094_c0_g1,TRINITY_DN1099_c0_g1,TRINITY_DN1129_c0_g1,TRINITY_DN11506_c0_g1,TRINITY_DN1195_c0_g2,TRINITY_DN11_c3_g6,TRINITY_DN1225_c0_g1,TRINITY_DN1235_c1_g1,TRINITY_DN123_c0_g1,TRINITY_DN1242_c0_g1,…	TRINITY_DN0_c0_g1,TRINITY_DN1018_c0_g1,TRINITY_DN1030_c0_g1,TRINITY_DN1032_c4_g1,TRINITY_DN1032_c5_g1,TRINITY_DN106_c1_g1,TRINITY_DN1119_c0_g1,TRINITY_DN1173_c4_g1,TRINITY_DN1184_c3_g1,TRINITY_DN1215_c1_g4,TRINITY_DN1229_c0_g1,TRINITY_DN1282_c0_g2,TRINITY_DN1284_c1_g1,TRINITY_DN128_c15_g1,TRINITY_DN128_c2_g1,TRINITY_DN1308_c1_g2,TRINITY_DN1308_c3_g1,TRINITY_DN1413_c0_g1,TRINITY_DN1424_c0_g1,TRINI…
BP	GO:0000723	telomere maintenance	26	4	30	82	0.0334578	0.625546	TRINITY_DN1221_c0_g1,TRINITY_DN1270_c0_g1,TRINITY_DN1367_c0_g1,TRINITY_DN1637_c1_g1,TRINITY_DN1651_c0_g1,TRINITY_DN1880_c0_g1,TRINITY_DN198_c1_g1,TRINITY_DN2236_c2_g1,TRINITY_DN22948_c0_g1,TRINITY_DN239_c3_g1,TRINITY_DN2438_c0_g1,TRINITY_DN3091_c1_g1,TRINITY_DN3115_c1_g1,TRINITY_DN3540_c0_g1,TRINITY_DN354_c0_g1,TRINITY_DN3679_c0_g1,TRINITY_DN3949_c0_g1,TRINITY_DN4038_c0_g1,TRINITY_DN4207_c0_g1,TR…	TRINITY_DN1981_c1_g4,TRINITY_DN719_c0_g1,TRINITY_DN750_c0_g2,TRINITY_DN765_c0_g1
BP	GO:0032200	telomere organization	26	4	30	82	0.0334578	0.625546	TRINITY_DN1221_c0_g1,TRINITY_DN1270_c0_g1,TRINITY_DN1367_c0_g1,TRINITY_DN1637_c1_g1,TRINITY_DN1651_c0_g1,TRINITY_DN1880_c0_g1,TRINITY_DN198_c1_g1,TRINITY_DN2236_c2_g1,TRINITY_DN22948_c0_g1,TRINITY_DN239_c3_g1,TRINITY_DN2438_c0_g1,TRINITY_DN3091_c1_g1,TRINITY_DN3115_c1_g1,TRINITY_DN3540_c0_g1,TRINITY_DN354_c0_g1,TRINITY_DN3679_c0_g1,TRINITY_DN3949_c0_g1,TRINITY_DN4038_c0_g1,TRINITY_DN4207_c0_g1,TR…	TRINITY_DN1981_c1_g4,TRINITY_DN719_c0_g1,TRINITY_DN750_c0_g2,TRINITY_DN765_c0_g1
BP	GO:0006139	nucleobase-containing compound metabolic process	340	266	606	2142	0.0336548	0.627066	TRINITY_DN1002_c1_g1,TRINITY_DN1004_c0_g1,TRINITY_DN10065_c0_g1,TRINITY_DN1031_c0_g1,TRINITY_DN10382_c0_g1,TRINITY_DN1045_c1_g2,TRINITY_DN1060_c2_g1,TRINITY_DN1094_c0_g1,TRINITY_DN1099_c0_g1,TRINITY_DN1138_c0_g1,TRINITY_DN1157_c0_g2,TRINITY_DN115_c0_g1,TRINITY_DN1168_c0_g2,TRINITY_DN1177_c0_g1,TRINITY_DN12108_c0_g2,TRINITY_DN1221_c0_g1,TRINITY_DN1235_c1_g1,TRINITY_DN123_c0_g1,TRINITY_DN1242_c0_g1…	TRINITY_DN1003_c0_g1,TRINITY_DN1046_c0_g1,TRINITY_DN1060_c1_g1,TRINITY_DN1060_c4_g1,TRINITY_DN1063_c0_g1,TRINITY_DN1077_c0_g1,TRINITY_DN1103_c0_g2,TRINITY_DN1115_c0_g1,TRINITY_DN1119_c0_g1,TRINITY_DN1166_c1_g1,TRINITY_DN1173_c4_g1,TRINITY_DN1180_c0_g1,TRINITY_DN1206_c0_g1,TRINITY_DN1207_c2_g1,TRINITY_DN1208_c0_g1,TRINITY_DN120_c0_g1,TRINITY_DN1213_c0_g1,TRINITY_DN1229_c0_g1,TRINITY_DN1253_c0_g2,T…
BP	GO:0034645	cellular macromolecule biosynthetic process	301	211	512	1797	0.0340246	0.631785	TRINITY_DN1002_c1_g1,TRINITY_DN10065_c0_g1,TRINITY_DN1031_c0_g1,TRINITY_DN10382_c0_g1,TRINITY_DN1045_c1_g1,TRINITY_DN1060_c2_g1,TRINITY_DN1074_c3_g1,TRINITY_DN10838_c0_g1,TRINITY_DN11170_c0_g1,TRINITY_DN11194_c0_g1,TRINITY_DN11249_c0_g2,TRINITY_DN1138_c0_g1,TRINITY_DN1157_c0_g2,TRINITY_DN1168_c0_g2,TRINITY_DN1170_c0_g1,TRINITY_DN1191_c0_g2,TRINITY_DN1195_c0_g2,TRINITY_DN1235_c1_g1,TRINITY_DN123_c…	TRINITY_DN103_c1_g1,TRINITY_DN1060_c1_g1,TRINITY_DN1063_c0_g1,TRINITY_DN1074_c0_g1,TRINITY_DN107_c0_g1,TRINITY_DN1119_c0_g1,TRINITY_DN1135_c0_g1,TRINITY_DN1165_c0_g1,TRINITY_DN1173_c4_g1,TRINITY_DN1181_c1_g2,TRINITY_DN1193_c1_g2,TRINITY_DN1206_c0_g1,TRINITY_DN1207_c2_g1,TRINITY_DN1269_c0_g1,TRINITY_DN128_c2_g1,TRINITY_DN1308_c1_g1,TRINITY_DN1308_c1_g2,TRINITY_DN1308_c3_g1,TRINITY_DN131_c0_g1,TRIN…
BP	GO:0009141	nucleoside triphosphate metabolic process	33	24	57	171	0.0345457	0.639272	TRINITY_DN115_c0_g1,TRINITY_DN14360_c1_g1,TRINITY_DN15268_c0_g1,TRINITY_DN15796_c0_g1,TRINITY_DN18131_c0_g1,TRINITY_DN1911_c1_g1,TRINITY_DN19304_c0_g1,TRINITY_DN19934_c0_g1,TRINITY_DN19997_c0_g1,TRINITY_DN20906_c0_g1,TRINITY_DN21006_c0_g1,TRINITY_DN21794_c1_g2,TRINITY_DN21862_c1_g1,TRINITY_DN21920_c0_g1,TRINITY_DN22200_c0_g1,TRINITY_DN23209_c0_g1,TRINITY_DN23229_c0_g1,TRINITY_DN23438_c0_g1,TRINIT…	TRINITY_DN1003_c0_g1,TRINITY_DN1046_c0_g1,TRINITY_DN1103_c0_g2,TRINITY_DN1115_c0_g1,TRINITY_DN1180_c0_g1,TRINITY_DN1268_c0_g1,TRINITY_DN1490_c0_g1,TRINITY_DN1613_c0_g1,TRINITY_DN1641_c1_g1,TRINITY_DN1849_c0_g2,TRINITY_DN194_c1_g2,TRINITY_DN237_c7_g1,TRINITY_DN239_c0_g2,TRINITY_DN287_c2_g1,TRINITY_DN3298_c1_g3,TRINITY_DN342_c0_g1,TRINITY_DN442_c0_g3,TRINITY_DN529_c0_g1,TRINITY_DN609_c0_g1,TRINITY_…
BP	GO:0019400	alditol metabolic process	6	5	11	24	0.035466	0.646125	TRINITY_DN1705_c0_g1,TRINITY_DN19934_c0_g1,TRINITY_DN24047_c0_g1,TRINITY_DN25201_c0_g1,TRINITY_DN393_c1_g3,TRINITY_DN5331_c0_g1	TRINITY_DN1489_c1_g2,TRINITY_DN2094_c0_g1,TRINITY_DN2752_c0_g1,TRINITY_DN2752_c0_g3,TRINITY_DN4468_c0_g1
BP	GO:0006089	lactate metabolic process	3	4	7	13	0.0355118	0.646125	TRINITY_DN19906_c0_g1,TRINITY_DN22120_c0_g1,TRINITY_DN2918_c0_g1	TRINITY_DN357_c8_g2,TRINITY_DN58_c3_g1,TRINITY_DN640_c0_g1,TRINITY_DN937_c1_g1
BP	GO:0009615	response to virus	6	1	7	13	0.0355118	0.646125	TRINITY_DN183_c0_g1,TRINITY_DN22933_c0_g1,TRINITY_DN2402_c1_g1,TRINITY_DN3276_c0_g1,TRINITY_DN780_c0_g1,TRINITY_DN929_c0_g1	TRINITY_DN4554_c0_g1
BP	GO:0043470	regulation of carbohydrate catabolic process	4	3	7	13	0.0355118	0.646125	TRINITY_DN15796_c0_g1,TRINITY_DN3158_c0_g1,TRINITY_DN3934_c0_g2,TRINITY_DN697_c0_g2	TRINITY_DN239_c0_g2,TRINITY_DN79_c1_g1,TRINITY_DN961_c2_g1
BP	GO:0070199	establishment of protein localization to chromosome	7	0	7	13	0.0355118	0.646125	TRINITY_DN21830_c0_g1,TRINITY_DN244_c5_g1,TRINITY_DN354_c0_g1,TRINITY_DN4207_c0_g1,TRINITY_DN4637_c0_g1,TRINITY_DN583_c1_g1,TRINITY_DN9287_c0_g1	-
CC	GO:0022627	cytosolic small ribosomal subunit	23	24	47	137	0.0355829	0.343716	TRINITY_DN1170_c0_g1,TRINITY_DN1195_c0_g2,TRINITY_DN15335_c0_g1,TRINITY_DN15724_c0_g1,TRINITY_DN17878_c0_g1,TRINITY_DN18345_c0_g1,TRINITY_DN19290_c0_g1,TRINITY_DN19383_c0_g1,TRINITY_DN20007_c0_g1,TRINITY_DN20948_c0_g1,TRINITY_DN21003_c0_g1,TRINITY_DN21201_c0_g1,TRINITY_DN22103_c0_g1,TRINITY_DN22696_c0_g1,TRINITY_DN23283_c0_g1,TRINITY_DN23539_c0_g1,TRINITY_DN23991_c0_g1,TRINITY_DN24499_c0_g1,TRINI…	TRINITY_DN1269_c0_g1,TRINITY_DN1491_c0_g1,TRINITY_DN150_c0_g1,TRINITY_DN161_c0_g1,TRINITY_DN1621_c1_g1,TRINITY_DN168_c0_g1,TRINITY_DN1725_c0_g1,TRINITY_DN187_c0_g1,TRINITY_DN191_c0_g1,TRINITY_DN2045_c4_g2,TRINITY_DN2174_c0_g1,TRINITY_DN2262_c1_g2,TRINITY_DN291_c0_g1,TRINITY_DN307_c0_g1,TRINITY_DN3723_c0_g3,TRINITY_DN37_c0_g1,TRINITY_DN3811_c1_g1,TRINITY_DN3811_c1_g2,TRINITY_DN4204_c0_g1,TRINITY_D…
MF	GO:0016491	oxidoreductase activity	86	67	153	503	0.0356678	0.666625	TRINITY_DN10065_c0_g1,TRINITY_DN11877_c0_g1,TRINITY_DN13234_c0_g2,TRINITY_DN13242_c0_g1,TRINITY_DN1380_c0_g2,TRINITY_DN1522_c4_g1,TRINITY_DN15676_c0_g1,TRINITY_DN15767_c0_g1,TRINITY_DN15928_c0_g1,TRINITY_DN1648_c0_g1,TRINITY_DN1705_c0_g1,TRINITY_DN17103_c0_g1,TRINITY_DN1771_c0_g1,TRINITY_DN179_c1_g1,TRINITY_DN18131_c0_g1,TRINITY_DN18206_c0_g1,TRINITY_DN18738_c0_g2,TRINITY_DN18951_c0_g1,TRINITY_DN…	TRINITY_DN1003_c0_g1,TRINITY_DN1046_c0_g1,TRINITY_DN1074_c0_g1,TRINITY_DN1119_c0_g1,TRINITY_DN1154_c0_g1,TRINITY_DN1230_c0_g1,TRINITY_DN1268_c0_g1,TRINITY_DN1281_c3_g2,TRINITY_DN1296_c0_g1,TRINITY_DN131_c0_g1,TRINITY_DN141_c6_g1,TRINITY_DN1483_c0_g2,TRINITY_DN1489_c1_g2,TRINITY_DN1549_c0_g2,TRINITY_DN1613_c0_g1,TRINITY_DN1633_c0_g1,TRINITY_DN163_c2_g1,TRINITY_DN1676_c1_g1,TRINITY_DN1849_c0_g2,TRI…
BP	GO:0055086	nucleobase-containing small molecule metabolic process	76	53	129	419	0.0359101	0.651186	TRINITY_DN1004_c0_g1,TRINITY_DN10065_c0_g1,TRINITY_DN10382_c0_g1,TRINITY_DN115_c0_g1,TRINITY_DN1177_c0_g1,TRINITY_DN12108_c0_g2,TRINITY_DN14360_c1_g1,TRINITY_DN15268_c0_g1,TRINITY_DN15360_c0_g1,TRINITY_DN15767_c0_g1,TRINITY_DN15796_c0_g1,TRINITY_DN1705_c0_g1,TRINITY_DN18131_c0_g1,TRINITY_DN1911_c1_g1,TRINITY_DN19304_c0_g1,TRINITY_DN19905_c0_g1,TRINITY_DN19934_c0_g1,TRINITY_DN19997_c0_g1,TRINITY_D…	TRINITY_DN1003_c0_g1,TRINITY_DN1046_c0_g1,TRINITY_DN1103_c0_g2,TRINITY_DN1115_c0_g1,TRINITY_DN1180_c0_g1,TRINITY_DN1208_c0_g1,TRINITY_DN1253_c0_g2,TRINITY_DN1268_c0_g1,TRINITY_DN1282_c0_g2,TRINITY_DN1365_c0_g1,TRINITY_DN141_c6_g1,TRINITY_DN1483_c0_g2,TRINITY_DN1490_c0_g1,TRINITY_DN1560_c1_g1,TRINITY_DN1560_c7_g1,TRINITY_DN1613_c0_g1,TRINITY_DN1641_c1_g1,TRINITY_DN1849_c0_g2,TRINITY_DN194_c1_g2,TR…
BP	GO:1902850	microtubule cytoskeleton organization involved in mitosis	27	5	32	89	0.0366854	0.653765	TRINITY_DN15338_c1_g1,TRINITY_DN1817_c0_g1,TRINITY_DN19842_c0_g1,TRINITY_DN21830_c0_g1,TRINITY_DN235_c1_g1,TRINITY_DN237_c8_g1,TRINITY_DN24058_c0_g1,TRINITY_DN24084_c0_g1,TRINITY_DN24098_c0_g1,TRINITY_DN244_c5_g1,TRINITY_DN276_c2_g1,TRINITY_DN2784_c0_g1,TRINITY_DN2799_c0_g1,TRINITY_DN2921_c0_g2,TRINITY_DN3040_c1_g1,TRINITY_DN3065_c0_g2,TRINITY_DN310_c6_g1,TRINITY_DN3260_c0_g3,TRINITY_DN3589_c0_g1…	TRINITY_DN1807_c1_g1,TRINITY_DN2125_c0_g1,TRINITY_DN230_c8_g1,TRINITY_DN3379_c0_g1,TRINITY_DN927_c0_g1
CC	GO:0097038	perinuclear endoplasmic reticulum	4	3	7	13	0.0368216	0.351937	TRINITY_DN20969_c0_g1,TRINITY_DN24420_c0_g1,TRINITY_DN747_c0_g1,TRINITY_DN8802_c0_g1	TRINITY_DN292_c0_g1,TRINITY_DN334_c5_g1,TRINITY_DN58_c5_g3
BP	GO:0009303	rRNA transcription	8	4	12	27	0.0368804	0.653765	TRINITY_DN1002_c1_g1,TRINITY_DN20758_c0_g1,TRINITY_DN2504_c0_g1,TRINITY_DN2762_c0_g2,TRINITY_DN2853_c1_g1,TRINITY_DN4218_c0_g1,TRINITY_DN6332_c0_g1,TRINITY_DN853_c0_g1	TRINITY_DN1691_c0_g2,TRINITY_DN1969_c0_g2,TRINITY_DN4552_c0_g1,TRINITY_DN619_c10_g1
BP	GO:0006116	NADH oxidation	3	2	5	8	0.0368964	0.653765	TRINITY_DN1705_c0_g1,TRINITY_DN24047_c0_g1,TRINITY_DN49_c9_g1	TRINITY_DN1849_c0_g2,TRINITY_DN4468_c0_g1
BP	GO:0009437	carnitine metabolic process	3	2	5	8	0.0368964	0.653765	TRINITY_DN10885_c1_g1,TRINITY_DN11983_c0_g1,TRINITY_DN6798_c0_g2	TRINITY_DN24_c0_g1,TRINITY_DN49_c2_g1
BP	GO:0009790	embryo development	4	1	5	8	0.0368964	0.653765	TRINITY_DN3158_c0_g1,TRINITY_DN3934_c0_g2,TRINITY_DN697_c0_g2,TRINITY_DN7069_c0_g1	TRINITY_DN1119_c0_g1
BP	GO:0019676	ammonia assimilation cycle	3	2	5	8	0.0368964	0.653765	TRINITY_DN4332_c0_g1,TRINITY_DN5314_c0_g3,TRINITY_DN6166_c0_g1	TRINITY_DN243_c0_g1,TRINITY_DN3605_c1_g1
BP	GO:0071474	cellular hyperosmotic response	3	2	5	8	0.0368964	0.653765	TRINITY_DN1705_c0_g1,TRINITY_DN183_c0_g1,TRINITY_DN24047_c0_g1	TRINITY_DN2734_c0_g3,TRINITY_DN754_c1_g1
MF	GO:0015645	fatty acid ligase activity	4	1	5	8	0.0369501	0.666625	TRINITY_DN1871_c0_g2,TRINITY_DN1945_c0_g1,TRINITY_DN21858_c0_g1,TRINITY_DN3439_c0_g1	TRINITY_DN551_c0_g2
MF	GO:0031957	very long-chain fatty acid-CoA ligase activity	4	1	5	8	0.0369501	0.666625	TRINITY_DN1871_c0_g2,TRINITY_DN1945_c0_g1,TRINITY_DN21858_c0_g1,TRINITY_DN3439_c0_g1	TRINITY_DN551_c0_g2
BP	GO:0042776	mitochondrial ATP synthesis coupled proton transport	7	6	13	30	0.0377817	0.667272	TRINITY_DN15268_c0_g1,TRINITY_DN19304_c0_g1,TRINITY_DN23229_c0_g1,TRINITY_DN24680_c0_g1,TRINITY_DN24712_c0_g1,TRINITY_DN24713_c0_g1,TRINITY_DN24989_c0_g1	TRINITY_DN1003_c0_g1,TRINITY_DN1103_c0_g2,TRINITY_DN1115_c0_g1,TRINITY_DN1180_c0_g1,TRINITY_DN726_c4_g1,TRINITY_DN9_c0_g1
CC	GO:0000923	equatorial microtubule organizing center	5	0	5	8	0.0379761	0.355487	TRINITY_DN235_c1_g1,TRINITY_DN24058_c0_g1,TRINITY_DN244_c5_g1,TRINITY_DN2784_c0_g1,TRINITY_DN5432_c0_g1	-
CC	GO:0031428	box C/D snoRNP complex	1	4	5	8	0.0379761	0.355487	TRINITY_DN391_c0_g4	TRINITY_DN227_c1_g1,TRINITY_DN2280_c0_g1,TRINITY_DN2567_c0_g1,TRINITY_DN694_c0_g1
BP	GO:0008156	negative regulation of DNA replication	12	2	14	33	0.0382806	0.673888	TRINITY_DN138_c3_g2,TRINITY_DN1999_c0_g2,TRINITY_DN20742_c0_g1,TRINITY_DN21984_c0_g1,TRINITY_DN2222_c0_g1,TRINITY_DN2522_c0_g2,TRINITY_DN2683_c0_g1,TRINITY_DN2810_c1_g1,TRINITY_DN3782_c0_g1,TRINITY_DN4207_c0_g1,TRINITY_DN4578_c0_g1,TRINITY_DN4637_c0_g1	TRINITY_DN231_c0_g1,TRINITY_DN527_c0_g2
MF	GO:0016877	ligase activity, forming carbon-sulfur bonds	10	4	14	33	0.038381	0.666625	TRINITY_DN1074_c3_g1,TRINITY_DN1212_c0_g1,TRINITY_DN15360_c0_g1,TRINITY_DN1871_c0_g2,TRINITY_DN1945_c0_g1,TRINITY_DN20046_c0_g1,TRINITY_DN20754_c0_g1,TRINITY_DN21858_c0_g1,TRINITY_DN2305_c0_g2,TRINITY_DN3439_c0_g1	TRINITY_DN1365_c0_g1,TRINITY_DN2300_c0_g1,TRINITY_DN2787_c4_g1,TRINITY_DN551_c0_g2
MF	GO:0016627	oxidoreductase activity, acting on the CH-CH group of donors	9	7	16	39	0.0385041	0.666625	TRINITY_DN18738_c0_g2,TRINITY_DN20326_c0_g1,TRINITY_DN21006_c0_g1,TRINITY_DN24208_c0_g1,TRINITY_DN25246_c0_g1,TRINITY_DN4086_c0_g2,TRINITY_DN4416_c0_g1,TRINITY_DN5106_c0_g1,TRINITY_DN5605_c1_g1	TRINITY_DN1230_c0_g1,TRINITY_DN1296_c0_g1,TRINITY_DN1483_c0_g2,TRINITY_DN1613_c0_g1,TRINITY_DN1964_c0_g1,TRINITY_DN2622_c1_g1,TRINITY_DN529_c0_g1
CC	GO:0070469	respirasome	15	13	28	76	0.0387668	0.359187	TRINITY_DN18131_c0_g1,TRINITY_DN21006_c0_g1,TRINITY_DN21794_c1_g2,TRINITY_DN21862_c1_g1,TRINITY_DN21920_c0_g1,TRINITY_DN22200_c0_g1,TRINITY_DN23209_c0_g1,TRINITY_DN23438_c0_g1,TRINITY_DN24686_c0_g1,TRINITY_DN25246_c0_g1,TRINITY_DN25285_c0_g1,TRINITY_DN25320_c0_g1,TRINITY_DN25601_c0_g1,TRINITY_DN4547_c0_g1,TRINITY_DN7263_c0_g2	TRINITY_DN1003_c0_g1,TRINITY_DN1046_c0_g1,TRINITY_DN1268_c0_g1,TRINITY_DN1613_c0_g1,TRINITY_DN1641_c1_g1,TRINITY_DN194_c1_g2,TRINITY_DN21889_c0_g1,TRINITY_DN287_c2_g1,TRINITY_DN3298_c1_g3,TRINITY_DN342_c0_g1,TRINITY_DN529_c0_g1,TRINITY_DN609_c0_g1,TRINITY_DN9_c0_g1
BP	GO:1901988	negative regulation of cell cycle phase transition	36	9	45	132	0.0389416	0.681102	TRINITY_DN1367_c0_g1,TRINITY_DN1446_c0_g2,TRINITY_DN15338_c1_g1,TRINITY_DN1800_c0_g1,TRINITY_DN183_c0_g1,TRINITY_DN1999_c0_g2,TRINITY_DN2054_c0_g2,TRINITY_DN20758_c0_g1,TRINITY_DN21830_c0_g1,TRINITY_DN2222_c0_g1,TRINITY_DN2312_c0_g1,TRINITY_DN24076_c0_g1,TRINITY_DN24098_c0_g1,TRINITY_DN2438_c0_g1,TRINITY_DN2522_c0_g2,TRINITY_DN276_c2_g1,TRINITY_DN3260_c0_g3,TRINITY_DN3365_c0_g1,TRINITY_DN3367_c0_…	TRINITY_DN1032_c5_g1,TRINITY_DN1691_c0_g2,TRINITY_DN189_c0_g2,TRINITY_DN2125_c0_g1,TRINITY_DN231_c0_g1,TRINITY_DN2984_c3_g1,TRINITY_DN527_c0_g2,TRINITY_DN527_c2_g1,TRINITY_DN927_c0_g1
BP	GO:1901991	negative regulation of mitotic cell cycle phase transition	36	9	45	132	0.0389416	0.681102	TRINITY_DN1367_c0_g1,TRINITY_DN1446_c0_g2,TRINITY_DN15338_c1_g1,TRINITY_DN1800_c0_g1,TRINITY_DN183_c0_g1,TRINITY_DN1999_c0_g2,TRINITY_DN2054_c0_g2,TRINITY_DN20758_c0_g1,TRINITY_DN21830_c0_g1,TRINITY_DN2222_c0_g1,TRINITY_DN2312_c0_g1,TRINITY_DN24076_c0_g1,TRINITY_DN24098_c0_g1,TRINITY_DN2438_c0_g1,TRINITY_DN2522_c0_g2,TRINITY_DN276_c2_g1,TRINITY_DN3260_c0_g3,TRINITY_DN3365_c0_g1,TRINITY_DN3367_c0_…	TRINITY_DN1032_c5_g1,TRINITY_DN1691_c0_g2,TRINITY_DN189_c0_g2,TRINITY_DN2125_c0_g1,TRINITY_DN231_c0_g1,TRINITY_DN2984_c3_g1,TRINITY_DN527_c0_g2,TRINITY_DN527_c2_g1,TRINITY_DN927_c0_g1
BP	GO:1901606	alpha-amino acid catabolic process	22	12	34	96	0.0396837	0.691849	TRINITY_DN10065_c0_g1,TRINITY_DN12108_c0_g2,TRINITY_DN15204_c0_g1,TRINITY_DN15672_c0_g1,TRINITY_DN15767_c0_g1,TRINITY_DN15928_c0_g1,TRINITY_DN17254_c0_g1,TRINITY_DN19783_c0_g1,TRINITY_DN19881_c0_g1,TRINITY_DN2037_c0_g3,TRINITY_DN25288_c0_g1,TRINITY_DN2605_c0_g1,TRINITY_DN3314_c1_g1,TRINITY_DN3552_c0_g1,TRINITY_DN4774_c0_g2,TRINITY_DN49_c9_g1,TRINITY_DN5129_c0_g1,TRINITY_DN5375_c0_g1,TRINITY_DN568…	TRINITY_DN1314_c0_g1,TRINITY_DN131_c0_g1,TRINITY_DN131_c0_g3,TRINITY_DN1656_c0_g1,TRINITY_DN2862_c0_g1,TRINITY_DN290_c1_g2,TRINITY_DN3503_c0_g1,TRINITY_DN452_c1_g2,TRINITY_DN4886_c0_g1,TRINITY_DN561_c1_g2,TRINITY_DN685_c0_g2,TRINITY_DN884_c1_g2
CC	GO:0005816	spindle pole body	34	6	40	115	0.0403446	0.366198	TRINITY_DN1083_c0_g1,TRINITY_DN117_c0_g1,TRINITY_DN1817_c0_g1,TRINITY_DN235_c1_g1,TRINITY_DN237_c8_g1,TRINITY_DN24058_c0_g1,TRINITY_DN24076_c0_g1,TRINITY_DN24084_c0_g1,TRINITY_DN24098_c0_g1,TRINITY_DN24146_c0_g1,TRINITY_DN244_c5_g1,TRINITY_DN2640_c1_g1,TRINITY_DN276_c2_g1,TRINITY_DN2784_c0_g1,TRINITY_DN2799_c0_g1,TRINITY_DN3040_c1_g1,TRINITY_DN310_c6_g1,TRINITY_DN3369_c0_g1,TRINITY_DN3589_c0_g1,T…	TRINITY_DN1032_c5_g1,TRINITY_DN230_c8_g1,TRINITY_DN3379_c0_g1,TRINITY_DN590_c2_g1,TRINITY_DN851_c0_g2,TRINITY_DN927_c0_g1
CC	GO:0015935	small ribosomal subunit	23	30	53	158	0.0406353	0.366198	TRINITY_DN1170_c0_g1,TRINITY_DN1195_c0_g2,TRINITY_DN15335_c0_g1,TRINITY_DN15724_c0_g1,TRINITY_DN17878_c0_g1,TRINITY_DN18345_c0_g1,TRINITY_DN19290_c0_g1,TRINITY_DN19383_c0_g1,TRINITY_DN20007_c0_g1,TRINITY_DN20948_c0_g1,TRINITY_DN21003_c0_g1,TRINITY_DN21201_c0_g1,TRINITY_DN22103_c0_g1,TRINITY_DN22696_c0_g1,TRINITY_DN23283_c0_g1,TRINITY_DN23539_c0_g1,TRINITY_DN23991_c0_g1,TRINITY_DN24499_c0_g1,TRINI…	TRINITY_DN1269_c0_g1,TRINITY_DN1491_c0_g1,TRINITY_DN150_c0_g1,TRINITY_DN161_c0_g1,TRINITY_DN1621_c1_g1,TRINITY_DN168_c0_g1,TRINITY_DN1725_c0_g1,TRINITY_DN187_c0_g1,TRINITY_DN191_c0_g1,TRINITY_DN2033_c1_g1,TRINITY_DN2045_c4_g2,TRINITY_DN2174_c0_g1,TRINITY_DN2262_c1_g2,TRINITY_DN2574_c0_g4,TRINITY_DN2739_c0_g1,TRINITY_DN291_c0_g1,TRINITY_DN307_c0_g1,TRINITY_DN3723_c0_g3,TRINITY_DN3786_c0_g1,TRINITY…
CC	GO:0005732	small nucleolar ribonucleoprotein complex	4	11	15	36	0.0407334	0.366198	TRINITY_DN1516_c0_g1,TRINITY_DN18244_c0_g1,TRINITY_DN19966_c0_g1,TRINITY_DN391_c0_g4	TRINITY_DN1213_c0_g1,TRINITY_DN227_c1_g1,TRINITY_DN2280_c0_g1,TRINITY_DN2402_c5_g1,TRINITY_DN2567_c0_g1,TRINITY_DN310_c0_g3,TRINITY_DN3523_c0_g2,TRINITY_DN3870_c1_g1,TRINITY_DN549_c0_g1,TRINITY_DN694_c0_g1,TRINITY_DN9_c1_g1
BP	GO:0034085	establishment of sister chromatid cohesion	7	1	8	16	0.0408022	0.704553	TRINITY_DN138_c3_g2,TRINITY_DN2022_c1_g1,TRINITY_DN2041_c0_g1,TRINITY_DN2054_c0_g2,TRINITY_DN2226_c1_g1,TRINITY_DN3115_c1_g1,TRINITY_DN4304_c0_g1	TRINITY_DN197_c2_g1
BP	GO:0034427	nuclear-transcribed mRNA catabolic process, exonucleolytic, 3'-5'	6	2	8	16	0.0408022	0.704553	TRINITY_DN1242_c0_g1,TRINITY_DN1522_c4_g1,TRINITY_DN22933_c0_g1,TRINITY_DN3276_c0_g1,TRINITY_DN3713_c0_g1,TRINITY_DN780_c0_g1	TRINITY_DN4554_c0_g1,TRINITY_DN578_c6_g1
BP	GO:0070478	nuclear-transcribed mRNA catabolic process, 3'-5' exonucleolytic nonsense-mediated decay	6	2	8	16	0.0408022	0.704553	TRINITY_DN1242_c0_g1,TRINITY_DN1522_c4_g1,TRINITY_DN22933_c0_g1,TRINITY_DN3276_c0_g1,TRINITY_DN3713_c0_g1,TRINITY_DN780_c0_g1	TRINITY_DN4554_c0_g1,TRINITY_DN578_c6_g1
BP	GO:0034660	ncRNA metabolic process	53	118	171	569	0.0412398	0.709849	TRINITY_DN1002_c1_g1,TRINITY_DN1168_c0_g2,TRINITY_DN1242_c0_g1,TRINITY_DN1516_c0_g1,TRINITY_DN1522_c4_g1,TRINITY_DN18244_c0_g1,TRINITY_DN18345_c0_g1,TRINITY_DN19277_c0_g1,TRINITY_DN19290_c0_g1,TRINITY_DN19383_c0_g1,TRINITY_DN19741_c0_g1,TRINITY_DN19842_c0_g1,TRINITY_DN19966_c0_g1,TRINITY_DN20007_c0_g1,TRINITY_DN20054_c0_g1,TRINITY_DN20758_c0_g1,TRINITY_DN20948_c0_g1,TRINITY_DN20950_c0_g1,TRINITY_…	TRINITY_DN1060_c1_g1,TRINITY_DN1060_c4_g1,TRINITY_DN1063_c0_g1,TRINITY_DN1077_c0_g1,TRINITY_DN1166_c1_g1,TRINITY_DN120_c0_g1,TRINITY_DN1213_c0_g1,TRINITY_DN1269_c0_g1,TRINITY_DN1296_c0_g1,TRINITY_DN1362_c0_g1,TRINITY_DN1385_c0_g3,TRINITY_DN13_c0_g2,TRINITY_DN1417_c0_g3,TRINITY_DN1436_c0_g2,TRINITY_DN144_c0_g1,TRINITY_DN150_c0_g1,TRINITY_DN1515_c1_g1,TRINITY_DN1552_c0_g1,TRINITY_DN1560_c7_g1,TRINI…
BP	GO:0090329	regulation of DNA-dependent DNA replication	21	2	23	61	0.0414549	0.710889	TRINITY_DN138_c3_g2,TRINITY_DN1397_c2_g1,TRINITY_DN183_c0_g1,TRINITY_DN1999_c0_g2,TRINITY_DN20742_c0_g1,TRINITY_DN21984_c0_g1,TRINITY_DN22948_c0_g1,TRINITY_DN22978_c0_g1,TRINITY_DN2307_c1_g1,TRINITY_DN24115_c0_g1,TRINITY_DN2522_c0_g2,TRINITY_DN2683_c0_g1,TRINITY_DN2810_c1_g1,TRINITY_DN2990_c0_g2,TRINITY_DN3365_c0_g1,TRINITY_DN3782_c0_g1,TRINITY_DN4207_c0_g1,TRINITY_DN4321_c0_g1,TRINITY_DN4578_c0_…	TRINITY_DN231_c0_g1,TRINITY_DN527_c0_g2
MF	GO:0015631	tubulin binding	21	2	23	61	0.0415926	0.666625	TRINITY_DN117_c0_g1,TRINITY_DN1929_c0_g1,TRINITY_DN21830_c0_g1,TRINITY_DN237_c8_g1,TRINITY_DN24058_c0_g1,TRINITY_DN24084_c0_g1,TRINITY_DN244_c5_g1,TRINITY_DN25253_c0_g1,TRINITY_DN276_c2_g1,TRINITY_DN2784_c0_g1,TRINITY_DN2799_c0_g1,TRINITY_DN2921_c0_g2,TRINITY_DN3032_c0_g1,TRINITY_DN3040_c1_g1,TRINITY_DN3335_c0_g1,TRINITY_DN3369_c0_g1,TRINITY_DN380_c0_g1,TRINITY_DN5432_c0_g1,TRINITY_DN583_c1_g1,TR…	TRINITY_DN2313_c0_g1,TRINITY_DN277_c0_g1
BP	GO:0009059	macromolecule biosynthetic process	302	211	513	1806	0.0416695	0.710889	TRINITY_DN1002_c1_g1,TRINITY_DN10065_c0_g1,TRINITY_DN1031_c0_g1,TRINITY_DN10382_c0_g1,TRINITY_DN1045_c1_g1,TRINITY_DN1060_c2_g1,TRINITY_DN1074_c3_g1,TRINITY_DN10838_c0_g1,TRINITY_DN11170_c0_g1,TRINITY_DN11194_c0_g1,TRINITY_DN11249_c0_g2,TRINITY_DN1138_c0_g1,TRINITY_DN1157_c0_g2,TRINITY_DN1168_c0_g2,TRINITY_DN1170_c0_g1,TRINITY_DN1191_c0_g2,TRINITY_DN1195_c0_g2,TRINITY_DN1235_c1_g1,TRINITY_DN123_c…	TRINITY_DN103_c1_g1,TRINITY_DN1060_c1_g1,TRINITY_DN1063_c0_g1,TRINITY_DN1074_c0_g1,TRINITY_DN107_c0_g1,TRINITY_DN1119_c0_g1,TRINITY_DN1135_c0_g1,TRINITY_DN1165_c0_g1,TRINITY_DN1173_c4_g1,TRINITY_DN1181_c1_g2,TRINITY_DN1193_c1_g2,TRINITY_DN1206_c0_g1,TRINITY_DN1207_c2_g1,TRINITY_DN1269_c0_g1,TRINITY_DN128_c2_g1,TRINITY_DN1308_c1_g1,TRINITY_DN1308_c1_g2,TRINITY_DN1308_c3_g1,TRINITY_DN131_c0_g1,TRIN…
BP	GO:0000003	reproduction	148	57	205	690	0.0416936	0.710889	TRINITY_DN1031_c0_g1,TRINITY_DN1045_c1_g2,TRINITY_DN1099_c0_g1,TRINITY_DN117_c0_g1,TRINITY_DN1195_c0_g2,TRINITY_DN11994_c0_g1,TRINITY_DN11_c3_g6,TRINITY_DN1225_c0_g1,TRINITY_DN123_c0_g1,TRINITY_DN1270_c0_g1,TRINITY_DN1281_c5_g1,TRINITY_DN1281_c6_g1,TRINITY_DN1287_c0_g1,TRINITY_DN1367_c0_g1,TRINITY_DN1380_c0_g2,TRINITY_DN1388_c0_g2,TRINITY_DN138_c3_g2,TRINITY_DN1462_c1_g1,TRINITY_DN15338_c1_g1,TRI…	TRINITY_DN0_c0_g1,TRINITY_DN1032_c4_g1,TRINITY_DN1048_c0_g1,TRINITY_DN1105_c0_g1,TRINITY_DN1119_c0_g1,TRINITY_DN1171_c0_g1,TRINITY_DN1192_c0_g1,TRINITY_DN128_c10_g2,TRINITY_DN1308_c3_g1,TRINITY_DN1362_c1_g1,TRINITY_DN1383_c0_g1,TRINITY_DN1424_c0_g1,TRINITY_DN1489_c0_g1,TRINITY_DN1498_c0_g1,TRINITY_DN1691_c0_g2,TRINITY_DN1691_c0_g3,TRINITY_DN189_c0_g2,TRINITY_DN19289_c0_g1,TRINITY_DN194_c1_g3,TRIN…
MF	GO:0019843	rRNA binding	16	24	40	116	0.0418359	0.666625	TRINITY_DN14184_c0_g1,TRINITY_DN14787_c0_g1,TRINITY_DN15335_c0_g1,TRINITY_DN17160_c0_g1,TRINITY_DN20007_c0_g1,TRINITY_DN20948_c0_g1,TRINITY_DN21003_c0_g1,TRINITY_DN21201_c0_g1,TRINITY_DN21846_c0_g1,TRINITY_DN22526_c0_g1,TRINITY_DN23489_c0_g1,TRINITY_DN23539_c0_g1,TRINITY_DN24073_c0_g1,TRINITY_DN25645_c0_g1,TRINITY_DN25712_c0_g1,TRINITY_DN8070_c0_g1	TRINITY_DN103_c1_g1,TRINITY_DN1269_c0_g1,TRINITY_DN144_c2_g1,TRINITY_DN1570_c0_g1,TRINITY_DN1666_c0_g1,TRINITY_DN168_c0_g1,TRINITY_DN169_c0_g2,TRINITY_DN1712_c0_g5,TRINITY_DN1725_c0_g1,TRINITY_DN2128_c0_g1,TRINITY_DN2157_c1_g1,TRINITY_DN2262_c1_g2,TRINITY_DN227_c0_g1,TRINITY_DN2739_c0_g1,TRINITY_DN310_c0_g3,TRINITY_DN3811_c1_g2,TRINITY_DN3870_c1_g1,TRINITY_DN4204_c0_g1,TRINITY_DN4395_c0_g1,TRINIT…
MF	GO:0015267	channel activity	12	10	22	58	0.0427467	0.666625	TRINITY_DN12132_c1_g1,TRINITY_DN15268_c0_g1,TRINITY_DN181_c1_g1,TRINITY_DN19304_c0_g1,TRINITY_DN23229_c0_g1,TRINITY_DN24680_c0_g1,TRINITY_DN24712_c0_g1,TRINITY_DN24713_c0_g1,TRINITY_DN24989_c0_g1,TRINITY_DN25201_c0_g1,TRINITY_DN25532_c0_g1,TRINITY_DN747_c0_g1	TRINITY_DN1103_c0_g2,TRINITY_DN1115_c0_g1,TRINITY_DN1180_c0_g1,TRINITY_DN1248_c3_g1,TRINITY_DN2752_c0_g3,TRINITY_DN3235_c0_g1,TRINITY_DN4201_c0_g2,TRINITY_DN4465_c0_g1,TRINITY_DN561_c0_g1,TRINITY_DN726_c4_g1
MF	GO:0022803	passive transmembrane transporter activity	12	10	22	58	0.0427467	0.666625	TRINITY_DN12132_c1_g1,TRINITY_DN15268_c0_g1,TRINITY_DN181_c1_g1,TRINITY_DN19304_c0_g1,TRINITY_DN23229_c0_g1,TRINITY_DN24680_c0_g1,TRINITY_DN24712_c0_g1,TRINITY_DN24713_c0_g1,TRINITY_DN24989_c0_g1,TRINITY_DN25201_c0_g1,TRINITY_DN25532_c0_g1,TRINITY_DN747_c0_g1	TRINITY_DN1103_c0_g2,TRINITY_DN1115_c0_g1,TRINITY_DN1180_c0_g1,TRINITY_DN1248_c3_g1,TRINITY_DN2752_c0_g3,TRINITY_DN3235_c0_g1,TRINITY_DN4201_c0_g2,TRINITY_DN4465_c0_g1,TRINITY_DN561_c0_g1,TRINITY_DN726_c4_g1
BP	GO:0033554	cellular response to stress	207	77	284	974	0.0433931	0.737547	TRINITY_DN10065_c0_g1,TRINITY_DN1031_c0_g1,TRINITY_DN1045_c1_g1,TRINITY_DN1045_c1_g2,TRINITY_DN1060_c2_g1,TRINITY_DN1074_c3_g1,TRINITY_DN1094_c0_g1,TRINITY_DN1099_c0_g1,TRINITY_DN1129_c0_g1,TRINITY_DN11506_c0_g1,TRINITY_DN1195_c0_g2,TRINITY_DN11_c3_g6,TRINITY_DN1225_c0_g1,TRINITY_DN1235_c1_g1,TRINITY_DN1242_c0_g1,TRINITY_DN12562_c0_g1,TRINITY_DN1269_c1_g1,TRINITY_DN1270_c0_g1,TRINITY_DN1367_c0_g1…	TRINITY_DN1018_c0_g1,TRINITY_DN1030_c0_g1,TRINITY_DN106_c1_g1,TRINITY_DN1119_c0_g1,TRINITY_DN1173_c4_g1,TRINITY_DN1215_c1_g4,TRINITY_DN1229_c0_g1,TRINITY_DN1282_c0_g2,TRINITY_DN1284_c1_g1,TRINITY_DN128_c2_g1,TRINITY_DN1308_c1_g2,TRINITY_DN1308_c3_g1,TRINITY_DN1413_c0_g1,TRINITY_DN1483_c0_g2,TRINITY_DN1489_c0_g1,TRINITY_DN1489_c1_g2,TRINITY_DN1491_c0_g1,TRINITY_DN1549_c0_g2,TRINITY_DN15_c1_g2,TRIN…
BP	GO:0007051	spindle organization	24	3	27	74	0.0435782	0.738379	TRINITY_DN1817_c0_g1,TRINITY_DN19842_c0_g1,TRINITY_DN21830_c0_g1,TRINITY_DN235_c1_g1,TRINITY_DN24058_c0_g1,TRINITY_DN24084_c0_g1,TRINITY_DN24098_c0_g1,TRINITY_DN244_c5_g1,TRINITY_DN276_c2_g1,TRINITY_DN2784_c0_g1,TRINITY_DN2799_c0_g1,TRINITY_DN3040_c1_g1,TRINITY_DN3065_c0_g2,TRINITY_DN310_c6_g1,TRINITY_DN3260_c0_g3,TRINITY_DN3589_c0_g1,TRINITY_DN380_c0_g1,TRINITY_DN38_c0_g2,TRINITY_DN4769_c0_g1,TR…	TRINITY_DN1807_c1_g1,TRINITY_DN2125_c0_g1,TRINITY_DN927_c0_g1
BP	GO:1902600	proton transmembrane transport	18	24	42	123	0.0438017	0.739853	TRINITY_DN15268_c0_g1,TRINITY_DN18131_c0_g1,TRINITY_DN1911_c1_g1,TRINITY_DN19304_c0_g1,TRINITY_DN20906_c0_g1,TRINITY_DN21794_c1_g2,TRINITY_DN21862_c1_g1,TRINITY_DN22200_c0_g1,TRINITY_DN23209_c0_g1,TRINITY_DN23229_c0_g1,TRINITY_DN23438_c0_g1,TRINITY_DN24680_c0_g1,TRINITY_DN24686_c0_g1,TRINITY_DN24712_c0_g1,TRINITY_DN24713_c0_g1,TRINITY_DN24989_c0_g1,TRINITY_DN25320_c0_g1,TRINITY_DN25601_c0_g1	TRINITY_DN1003_c0_g1,TRINITY_DN1046_c0_g1,TRINITY_DN1102_c0_g2,TRINITY_DN1103_c0_g2,TRINITY_DN1115_c0_g1,TRINITY_DN1180_c0_g1,TRINITY_DN1268_c0_g1,TRINITY_DN1316_c0_g3,TRINITY_DN1490_c0_g1,TRINITY_DN194_c1_g2,TRINITY_DN2622_c1_g1,TRINITY_DN266_c0_g1,TRINITY_DN287_c2_g1,TRINITY_DN3298_c1_g3,TRINITY_DN334_c5_g1,TRINITY_DN342_c0_g1,TRINITY_DN3766_c0_g2,TRINITY_DN609_c0_g1,TRINITY_DN717_c0_g1,TRINITY…
BP	GO:0006518	peptide metabolic process	118	113	231	784	0.0441934	0.743341	TRINITY_DN10027_c0_g1,TRINITY_DN10838_c0_g1,TRINITY_DN11170_c0_g1,TRINITY_DN11194_c0_g1,TRINITY_DN1138_c0_g1,TRINITY_DN1168_c0_g2,TRINITY_DN1170_c0_g1,TRINITY_DN11951_c0_g1,TRINITY_DN1195_c0_g2,TRINITY_DN1242_c0_g1,TRINITY_DN12607_c0_g1,TRINITY_DN13271_c0_g1,TRINITY_DN13508_c0_g1,TRINITY_DN14184_c0_g1,TRINITY_DN1446_c0_g2,TRINITY_DN14787_c0_g1,TRINITY_DN15335_c0_g1,TRINITY_DN15724_c0_g1,TRINITY_D…	TRINITY_DN103_c1_g1,TRINITY_DN1060_c1_g1,TRINITY_DN1063_c0_g1,TRINITY_DN107_c0_g1,TRINITY_DN1119_c0_g1,TRINITY_DN1135_c0_g1,TRINITY_DN1165_c0_g1,TRINITY_DN1181_c1_g2,TRINITY_DN1193_c1_g2,TRINITY_DN1215_c1_g4,TRINITY_DN1269_c0_g1,TRINITY_DN1308_c1_g1,TRINITY_DN1308_c1_g2,TRINITY_DN131_c0_g1,TRINITY_DN131_c0_g3,TRINITY_DN1332_c0_g1,TRINITY_DN1385_c0_g3,TRINITY_DN138_c1_g1,TRINITY_DN1417_c0_g2,TRINI…
BP	GO:1901135	carbohydrate derivative metabolic process	86	66	152	503	0.0442824	0.743341	TRINITY_DN10382_c0_g1,TRINITY_DN1045_c1_g1,TRINITY_DN1060_c2_g1,TRINITY_DN11249_c0_g2,TRINITY_DN115_c0_g1,TRINITY_DN1177_c0_g1,TRINITY_DN1191_c0_g2,TRINITY_DN12108_c0_g2,TRINITY_DN14360_c1_g1,TRINITY_DN15268_c0_g1,TRINITY_DN15360_c0_g1,TRINITY_DN15676_c0_g1,TRINITY_DN15796_c0_g1,TRINITY_DN1611_c0_g2,TRINITY_DN1705_c0_g1,TRINITY_DN17103_c0_g1,TRINITY_DN17206_c0_g1,TRINITY_DN1811_c0_g1,TRINITY_DN18…	TRINITY_DN1003_c0_g1,TRINITY_DN1018_c0_g1,TRINITY_DN1046_c0_g1,TRINITY_DN1074_c0_g1,TRINITY_DN1103_c0_g2,TRINITY_DN1115_c0_g1,TRINITY_DN1180_c0_g1,TRINITY_DN1253_c0_g2,TRINITY_DN1268_c0_g1,TRINITY_DN1282_c0_g2,TRINITY_DN1365_c0_g1,TRINITY_DN1381_c0_g1,TRINITY_DN1436_c0_g2,TRINITY_DN1490_c0_g1,TRINITY_DN1515_c1_g1,TRINITY_DN1560_c7_g1,TRINITY_DN1613_c0_g1,TRINITY_DN1623_c0_g1,TRINITY_DN1641_c1_g1,…
BP	GO:0032204	regulation of telomere maintenance	7	2	9	19	0.0444413	0.743705	TRINITY_DN1637_c1_g1,TRINITY_DN198_c1_g1,TRINITY_DN239_c3_g1,TRINITY_DN3115_c1_g1,TRINITY_DN4207_c0_g1,TRINITY_DN4713_c0_g1,TRINITY_DN4713_c0_g3	TRINITY_DN1981_c1_g4,TRINITY_DN765_c0_g1
BP	GO:0006289	nucleotide-excision repair	24	2	26	71	0.0450613	0.751761	TRINITY_DN1031_c0_g1,TRINITY_DN1094_c0_g1,TRINITY_DN1269_c1_g1,TRINITY_DN1367_c0_g1,TRINITY_DN1397_c2_g1,TRINITY_DN1731_c1_g1,TRINITY_DN198_c1_g1,TRINITY_DN20758_c0_g1,TRINITY_DN20853_c0_g1,TRINITY_DN22092_c0_g1,TRINITY_DN2222_c0_g1,TRINITY_DN2438_c0_g1,TRINITY_DN249_c0_g1,TRINITY_DN3115_c1_g1,TRINITY_DN3117_c0_g1,TRINITY_DN3233_c1_g1,TRINITY_DN3523_c0_g1,TRINITY_DN4467_c0_g1,TRINITY_DN570_c0_g1,…	TRINITY_DN1691_c0_g2,TRINITY_DN3605_c0_g1
BP	GO:0016310	phosphorylation	91	58	149	493	0.0459237	0.760217	TRINITY_DN1026_c0_g1,TRINITY_DN10382_c0_g1,TRINITY_DN1157_c0_g2,TRINITY_DN1177_c0_g1,TRINITY_DN1195_c0_g2,TRINITY_DN1225_c0_g1,TRINITY_DN123_c0_g1,TRINITY_DN14360_c1_g1,TRINITY_DN1446_c0_g2,TRINITY_DN1446_c3_g1,TRINITY_DN15268_c0_g1,TRINITY_DN15796_c0_g1,TRINITY_DN1683_c0_g1,TRINITY_DN1699_c0_g1,TRINITY_DN1777_c1_g1,TRINITY_DN18131_c0_g1,TRINITY_DN183_c0_g1,TRINITY_DN1866_c0_g1,TRINITY_DN1876_c1_…	TRINITY_DN1003_c0_g1,TRINITY_DN1032_c1_g1,TRINITY_DN1032_c5_g1,TRINITY_DN1046_c0_g1,TRINITY_DN1047_c0_g1,TRINITY_DN1103_c0_g2,TRINITY_DN1115_c0_g1,TRINITY_DN1119_c0_g1,TRINITY_DN1180_c0_g1,TRINITY_DN1268_c0_g1,TRINITY_DN1282_c0_g2,TRINITY_DN128_c2_g1,TRINITY_DN1424_c0_g1,TRINITY_DN1489_c0_g1,TRINITY_DN1560_c1_g1,TRINITY_DN1613_c0_g1,TRINITY_DN1641_c1_g1,TRINITY_DN1849_c0_g2,TRINITY_DN194_c1_g2,TR…
MF	GO:0008017	microtubule binding	18	1	19	49	0.0460291	0.666625	TRINITY_DN117_c0_g1,TRINITY_DN21830_c0_g1,TRINITY_DN237_c8_g1,TRINITY_DN24084_c0_g1,TRINITY_DN244_c5_g1,TRINITY_DN25253_c0_g1,TRINITY_DN276_c2_g1,TRINITY_DN2799_c0_g1,TRINITY_DN2921_c0_g2,TRINITY_DN3032_c0_g1,TRINITY_DN3040_c1_g1,TRINITY_DN3335_c0_g1,TRINITY_DN3369_c0_g1,TRINITY_DN380_c0_g1,TRINITY_DN5432_c0_g1,TRINITY_DN583_c1_g1,TRINITY_DN7473_c0_g1,TRINITY_DN7499_c0_g1	TRINITY_DN2313_c0_g1
MF	GO:0015179	L-amino acid transmembrane transporter activity	4	6	10	22	0.0469599	0.666625	TRINITY_DN1770_c0_g1,TRINITY_DN4426_c0_g1,TRINITY_DN4687_c0_g1,TRINITY_DN5167_c0_g1	TRINITY_DN1320_c0_g1,TRINITY_DN1780_c0_g2,TRINITY_DN23023_c0_g1,TRINITY_DN24176_c0_g1,TRINITY_DN2752_c4_g1,TRINITY_DN5625_c0_g1
BP	GO:0043043	peptide biosynthetic process	108	107	215	728	0.0470792	0.760217	TRINITY_DN10027_c0_g1,TRINITY_DN10838_c0_g1,TRINITY_DN11170_c0_g1,TRINITY_DN11194_c0_g1,TRINITY_DN1138_c0_g1,TRINITY_DN1168_c0_g2,TRINITY_DN1170_c0_g1,TRINITY_DN1195_c0_g2,TRINITY_DN1242_c0_g1,TRINITY_DN12607_c0_g1,TRINITY_DN13271_c0_g1,TRINITY_DN13508_c0_g1,TRINITY_DN14184_c0_g1,TRINITY_DN1446_c0_g2,TRINITY_DN14787_c0_g1,TRINITY_DN15335_c0_g1,TRINITY_DN15724_c0_g1,TRINITY_DN17069_c0_g2,TRINITY_D…	TRINITY_DN103_c1_g1,TRINITY_DN1060_c1_g1,TRINITY_DN1063_c0_g1,TRINITY_DN107_c0_g1,TRINITY_DN1135_c0_g1,TRINITY_DN1165_c0_g1,TRINITY_DN1181_c1_g2,TRINITY_DN1193_c1_g2,TRINITY_DN1215_c1_g4,TRINITY_DN1269_c0_g1,TRINITY_DN1308_c1_g1,TRINITY_DN1308_c1_g2,TRINITY_DN131_c0_g1,TRINITY_DN131_c0_g3,TRINITY_DN1332_c0_g1,TRINITY_DN1385_c0_g3,TRINITY_DN138_c1_g1,TRINITY_DN1417_c0_g2,TRINITY_DN143_c1_g1,TRINIT…
CC	GO:0043227	membrane-bounded organelle	666	510	1176	4258	0.0471588	0.391335	TRINITY_DN1002_c1_g1,TRINITY_DN1004_c0_g1,TRINITY_DN10065_c0_g1,TRINITY_DN1031_c0_g1,TRINITY_DN10382_c0_g1,TRINITY_DN1045_c1_g2,TRINITY_DN1046_c1_g1,TRINITY_DN1053_c0_g1,TRINITY_DN1060_c2_g1,TRINITY_DN10741_c0_g1,TRINITY_DN1074_c3_g1,TRINITY_DN10838_c0_g1,TRINITY_DN10885_c0_g1,TRINITY_DN10885_c1_g1,TRINITY_DN1094_c0_g1,TRINITY_DN10_c1_g2,TRINITY_DN1106_c0_g1,TRINITY_DN11116_c0_g1,TRINITY_DN11167_…	TRINITY_DN0_c0_g1,TRINITY_DN1003_c0_g1,TRINITY_DN1004_c1_g4,TRINITY_DN1018_c0_g1,TRINITY_DN1022_c0_g1,TRINITY_DN1030_c0_g1,TRINITY_DN1032_c1_g1,TRINITY_DN1032_c4_g1,TRINITY_DN1032_c5_g1,TRINITY_DN1046_c0_g1,TRINITY_DN1048_c0_g1,TRINITY_DN1060_c4_g1,TRINITY_DN106_c1_g1,TRINITY_DN1074_c0_g1,TRINITY_DN1077_c0_g1,TRINITY_DN1102_c0_g2,TRINITY_DN1103_c0_g2,TRINITY_DN1105_c0_g1,TRINITY_DN1115_c0_g1,TRIN…
BP	GO:0043648	dicarboxylic acid metabolic process	22	18	40	117	0.0473917	0.760217	TRINITY_DN13242_c0_g1,TRINITY_DN15204_c0_g1,TRINITY_DN15767_c0_g1,TRINITY_DN15928_c0_g1,TRINITY_DN19881_c0_g1,TRINITY_DN2025_c0_g1,TRINITY_DN21006_c0_g1,TRINITY_DN21018_c0_g1,TRINITY_DN21823_c0_g1,TRINITY_DN21945_c0_g1,TRINITY_DN23122_c0_g1,TRINITY_DN25246_c0_g1,TRINITY_DN3552_c0_g1,TRINITY_DN3889_c7_g1,TRINITY_DN4332_c0_g1,TRINITY_DN4613_c0_g1,TRINITY_DN4774_c0_g2,TRINITY_DN5129_c0_g1,TRINITY_DN…	TRINITY_DN1004_c1_g4,TRINITY_DN1032_c1_g1,TRINITY_DN1047_c0_g1,TRINITY_DN131_c0_g1,TRINITY_DN131_c0_g3,TRINITY_DN1483_c0_g2,TRINITY_DN1613_c0_g1,TRINITY_DN1656_c0_g1,TRINITY_DN243_c0_g1,TRINITY_DN2690_c0_g1,TRINITY_DN2835_c0_g1,TRINITY_DN3605_c1_g1,TRINITY_DN4886_c0_g1,TRINITY_DN561_c1_g2,TRINITY_DN782_c0_g3,TRINITY_DN7_c0_g1,TRINITY_DN884_c1_g2,TRINITY_DN888_c0_g1
BP	GO:0006577	amino-acid betaine metabolic process	3	3	6	11	0.047834	0.760217	TRINITY_DN10885_c1_g1,TRINITY_DN11983_c0_g1,TRINITY_DN6798_c0_g2	TRINITY_DN24_c0_g1,TRINITY_DN49_c2_g1,TRINITY_DN860_c5_g1
BP	GO:0032206	positive regulation of telomere maintenance	4	2	6	11	0.047834	0.760217	TRINITY_DN1637_c1_g1,TRINITY_DN3115_c1_g1,TRINITY_DN4713_c0_g1,TRINITY_DN4713_c0_g3	TRINITY_DN1981_c1_g4,TRINITY_DN765_c0_g1
BP	GO:0032212	positive regulation of telomere maintenance via telomerase	4	2	6	11	0.047834	0.760217	TRINITY_DN1637_c1_g1,TRINITY_DN3115_c1_g1,TRINITY_DN4713_c0_g1,TRINITY_DN4713_c0_g3	TRINITY_DN1981_c1_g4,TRINITY_DN765_c0_g1
BP	GO:0051592	response to calcium ion	4	2	6	11	0.047834	0.760217	TRINITY_DN1759_c1_g1,TRINITY_DN1915_c0_g1,TRINITY_DN2793_c0_g1,TRINITY_DN3753_c0_g1	TRINITY_DN2734_c0_g3,TRINITY_DN970_c0_g4
BP	GO:0071277	cellular response to calcium ion	4	2	6	11	0.047834	0.760217	TRINITY_DN1759_c1_g1,TRINITY_DN1915_c0_g1,TRINITY_DN2793_c0_g1,TRINITY_DN3753_c0_g1	TRINITY_DN2734_c0_g3,TRINITY_DN970_c0_g4
BP	GO:1904358	positive regulation of telomere maintenance via telomere lengthening	4	2	6	11	0.047834	0.760217	TRINITY_DN1637_c1_g1,TRINITY_DN3115_c1_g1,TRINITY_DN4713_c0_g1,TRINITY_DN4713_c0_g3	TRINITY_DN1981_c1_g4,TRINITY_DN765_c0_g1
MF	GO:0016413	O-acetyltransferase activity	3	3	6	11	0.04791	0.666625	TRINITY_DN10885_c1_g1,TRINITY_DN11983_c0_g1,TRINITY_DN6798_c0_g2	TRINITY_DN227_c6_g1,TRINITY_DN24_c0_g1,TRINITY_DN49_c2_g1
MF	GO:1990939	ATP-dependent microtubule motor activity	4	2	6	11	0.04791	0.666625	TRINITY_DN21830_c0_g1,TRINITY_DN237_c8_g1,TRINITY_DN2799_c0_g1,TRINITY_DN380_c0_g1	TRINITY_DN230_c8_g1,TRINITY_DN3379_c0_g1
MF	GO:0004519	endonuclease activity	17	7	24	65	0.0482739	0.666625	TRINITY_DN1270_c0_g1,TRINITY_DN1462_c1_g1,TRINITY_DN15575_c0_g3,TRINITY_DN1742_c0_g1,TRINITY_DN2213_c0_g1,TRINITY_DN2402_c1_g1,TRINITY_DN25320_c0_g1,TRINITY_DN2919_c0_g1,TRINITY_DN3085_c0_g1,TRINITY_DN4783_c0_g4,TRINITY_DN4819_c1_g1,TRINITY_DN570_c0_g1,TRINITY_DN587_c1_g1,TRINITY_DN7960_c2_g1,TRINITY_DN9262_c0_g1,TRINITY_DN929_c0_g1,TRINITY_DN934_c1_g2	TRINITY_DN1060_c4_g1,TRINITY_DN1208_c0_g1,TRINITY_DN1417_c0_g2,TRINITY_DN214_c0_g1,TRINITY_DN2157_c1_g1,TRINITY_DN2984_c3_g1,TRINITY_DN4351_c0_g3
BP	GO:0019243	methylglyoxal catabolic process to D-lactate via S-lactoyl-glutathione	2	2	4	6	0.0483262	0.760217	TRINITY_DN22120_c0_g1,TRINITY_DN2918_c0_g1	TRINITY_DN58_c3_g1,TRINITY_DN640_c0_g1
BP	GO:0032070	regulation of deoxyribonuclease activity	3	1	4	6	0.0483262	0.760217	TRINITY_DN1138_c0_g1,TRINITY_DN2236_c2_g1,TRINITY_DN90_c6_g1	TRINITY_DN4766_c0_g1
BP	GO:0032071	regulation of endodeoxyribonuclease activity	3	1	4	6	0.0483262	0.760217	TRINITY_DN1138_c0_g1,TRINITY_DN2236_c2_g1,TRINITY_DN90_c6_g1	TRINITY_DN4766_c0_g1
BP	GO:0043111	replication fork arrest	4	0	4	6	0.0483262	0.760217	TRINITY_DN138_c3_g2,TRINITY_DN2522_c0_g2,TRINITY_DN2810_c1_g1,TRINITY_DN3782_c0_g1	-
BP	GO:0043471	regulation of cellular carbohydrate catabolic process	3	1	4	6	0.0483262	0.760217	TRINITY_DN3158_c0_g1,TRINITY_DN3934_c0_g2,TRINITY_DN697_c0_g2	TRINITY_DN79_c1_g1
BP	GO:0051418	microtubule nucleation by microtubule organizing center	4	0	4	6	0.0483262	0.760217	TRINITY_DN235_c1_g1,TRINITY_DN24058_c0_g1,TRINITY_DN244_c5_g1,TRINITY_DN2784_c0_g1	-
BP	GO:0061164	transitional endoplasmic reticulum polarization at cell division site	3	1	4	6	0.0483262	0.760217	TRINITY_DN19842_c0_g1,TRINITY_DN2920_c0_g1,TRINITY_DN4769_c0_g1	TRINITY_DN1807_c1_g1
BP	GO:0071630	nuclear protein quality control by the ubiquitin-proteasome system	2	2	4	6	0.0483262	0.760217	TRINITY_DN1129_c0_g1,TRINITY_DN19842_c0_g1	TRINITY_DN1491_c0_g1,TRINITY_DN1807_c1_g1
BP	GO:0098840	protein transport along microtubule	4	0	4	6	0.0483262	0.760217	TRINITY_DN21830_c0_g1,TRINITY_DN244_c5_g1,TRINITY_DN2799_c0_g1,TRINITY_DN583_c1_g1	-
BP	GO:0099118	microtubule-based protein transport	4	0	4	6	0.0483262	0.760217	TRINITY_DN21830_c0_g1,TRINITY_DN244_c5_g1,TRINITY_DN2799_c0_g1,TRINITY_DN583_c1_g1	-
MF	GO:0000400	four-way junction DNA binding	4	0	4	6	0.0483855	0.666625	TRINITY_DN22092_c0_g1,TRINITY_DN3091_c1_g1,TRINITY_DN3782_c0_g1,TRINITY_DN991_c0_g2	-
MF	GO:0001965	G-protein alpha-subunit binding	3	1	4	6	0.0483855	0.666625	TRINITY_DN1195_c0_g2,TRINITY_DN3060_c0_g1,TRINITY_DN8919_c0_g2	TRINITY_DN1498_c0_g1
MF	GO:0008296	3'-5'-exodeoxyribonuclease activity	3	1	4	6	0.0483855	0.666625	TRINITY_DN178_c0_g2,TRINITY_DN2213_c0_g1,TRINITY_DN3523_c0_g1	TRINITY_DN3605_c0_g1
MF	GO:0017108	5'-flap endonuclease activity	4	0	4	6	0.0483855	0.666625	TRINITY_DN1270_c0_g1,TRINITY_DN1462_c1_g1,TRINITY_DN7960_c2_g1,TRINITY_DN934_c1_g2	-
MF	GO:0035312	5'-3' exodeoxyribonuclease activity	4	0	4	6	0.0483855	0.666625	TRINITY_DN1270_c0_g1,TRINITY_DN1462_c1_g1,TRINITY_DN1880_c0_g1,TRINITY_DN2871_c0_g1	-
BP	GO:0015985	energy coupled proton transport, down electrochemical gradient	8	8	16	40	0.0485126	0.760217	TRINITY_DN15268_c0_g1,TRINITY_DN19304_c0_g1,TRINITY_DN20906_c0_g1,TRINITY_DN23229_c0_g1,TRINITY_DN24680_c0_g1,TRINITY_DN24712_c0_g1,TRINITY_DN24713_c0_g1,TRINITY_DN24989_c0_g1	TRINITY_DN1003_c0_g1,TRINITY_DN1103_c0_g2,TRINITY_DN1115_c0_g1,TRINITY_DN1180_c0_g1,TRINITY_DN1490_c0_g1,TRINITY_DN726_c4_g1,TRINITY_DN928_c0_g1,TRINITY_DN9_c0_g1
BP	GO:0015986	ATP synthesis coupled proton transport	8	8	16	40	0.0485126	0.760217	TRINITY_DN15268_c0_g1,TRINITY_DN19304_c0_g1,TRINITY_DN20906_c0_g1,TRINITY_DN23229_c0_g1,TRINITY_DN24680_c0_g1,TRINITY_DN24712_c0_g1,TRINITY_DN24713_c0_g1,TRINITY_DN24989_c0_g1	TRINITY_DN1003_c0_g1,TRINITY_DN1103_c0_g2,TRINITY_DN1115_c0_g1,TRINITY_DN1180_c0_g1,TRINITY_DN1490_c0_g1,TRINITY_DN726_c4_g1,TRINITY_DN928_c0_g1,TRINITY_DN9_c0_g1
BP	GO:0015893	drug transport	15	21	36	104	0.0486741	0.76055	TRINITY_DN11455_c0_g1,TRINITY_DN1172_c0_g1,TRINITY_DN1509_c2_g1,TRINITY_DN1770_c0_g1,TRINITY_DN198_c1_g1,TRINITY_DN2173_c1_g1,TRINITY_DN21899_c0_g1,TRINITY_DN25201_c0_g1,TRINITY_DN319_c0_g1,TRINITY_DN3556_c0_g1,TRINITY_DN4469_c0_g1,TRINITY_DN4821_c0_g1,TRINITY_DN5167_c0_g1,TRINITY_DN7322_c0_g3,TRINITY_DN8396_c0_g1	TRINITY_DN1184_c0_g1,TRINITY_DN1254_c0_g1,TRINITY_DN1780_c0_g2,TRINITY_DN1899_c0_g2,TRINITY_DN1938_c0_g1,TRINITY_DN23023_c0_g1,TRINITY_DN24176_c0_g1,TRINITY_DN2752_c0_g3,TRINITY_DN2752_c4_g1,TRINITY_DN2_c0_g2,TRINITY_DN2_c0_g5,TRINITY_DN300_c0_g1,TRINITY_DN3467_c4_g1,TRINITY_DN3467_c4_g2,TRINITY_DN3766_c0_g2,TRINITY_DN3811_c0_g2,TRINITY_DN39_c0_g1,TRINITY_DN505_c2_g2,TRINITY_DN5625_c0_g1,TRINITY_…
CC	GO:0034506	chromosome, centromeric core domain	8	2	10	22	0.0489546	0.391335	TRINITY_DN1388_c0_g2,TRINITY_DN20758_c0_g1,TRINITY_DN24115_c0_g1,TRINITY_DN256_c1_g1,TRINITY_DN3065_c0_g2,TRINITY_DN3084_c0_g1,TRINITY_DN3559_c0_g1,TRINITY_DN6332_c0_g1	TRINITY_DN1691_c0_g2,TRINITY_DN927_c0_g1
BP	GO:0031122	cytoplasmic microtubule organization	11	1	12	28	0.0492043	0.762122	TRINITY_DN117_c0_g1,TRINITY_DN1817_c0_g1,TRINITY_DN21830_c0_g1,TRINITY_DN235_c1_g1,TRINITY_DN237_c8_g1,TRINITY_DN24058_c0_g1,TRINITY_DN244_c5_g1,TRINITY_DN2784_c0_g1,TRINITY_DN2799_c0_g1,TRINITY_DN583_c1_g1,TRINITY_DN5894_c0_g2	TRINITY_DN2313_c0_g1
MF	GO:0005200	structural constituent of cytoskeleton	15	0	15	37	0.049228	0.666625	TRINITY_DN15338_c1_g1,TRINITY_DN1560_c5_g1,TRINITY_DN1817_c0_g1,TRINITY_DN2312_c0_g1,TRINITY_DN235_c1_g1,TRINITY_DN24058_c0_g1,TRINITY_DN2640_c1_g1,TRINITY_DN276_c2_g1,TRINITY_DN2784_c0_g1,TRINITY_DN3369_c0_g1,TRINITY_DN380_c0_g1,TRINITY_DN583_c1_g1,TRINITY_DN5894_c0_g2,TRINITY_DN6917_c0_g1,TRINITY_DN7284_c0_g1	-
MF	GO:0016796	exonuclease activity, active with either ribo- or deoxyribonucleic acids and producing 5'-phosphomonoesters	13	2	15	37	0.049228	0.666625	TRINITY_DN1270_c0_g1,TRINITY_DN1462_c1_g1,TRINITY_DN1522_c4_g1,TRINITY_DN178_c0_g2,TRINITY_DN1880_c0_g1,TRINITY_DN2213_c0_g1,TRINITY_DN2871_c0_g1,TRINITY_DN3523_c0_g1,TRINITY_DN3679_c0_g1,TRINITY_DN3713_c0_g1,TRINITY_DN381_c0_g1,TRINITY_DN4138_c0_g1,TRINITY_DN791_c0_g1	TRINITY_DN3605_c0_g1,TRINITY_DN578_c6_g1
CC	GO:0030981	cortical microtubule cytoskeleton	6	0	6	11	0.0493709	0.391335	TRINITY_DN21830_c0_g1,TRINITY_DN237_c8_g1,TRINITY_DN276_c2_g1,TRINITY_DN2799_c0_g1,TRINITY_DN463_c1_g1,TRINITY_DN5432_c0_g1	-
BP	GO:0000726	non-recombinational repair	14	0	14	34	0.0494596	0.762122	TRINITY_DN1462_c1_g1,TRINITY_DN1880_c0_g1,TRINITY_DN21802_c0_g1,TRINITY_DN2236_c2_g1,TRINITY_DN258_c0_g2,TRINITY_DN3233_c1_g1,TRINITY_DN3523_c0_g1,TRINITY_DN353_c0_g1,TRINITY_DN354_c0_g1,TRINITY_DN4207_c0_g1,TRINITY_DN431_c0_g1,TRINITY_DN570_c0_g1,TRINITY_DN859_c1_g1,TRINITY_DN867_c3_g3	-
CC	GO:0000796	condensin complex	4	0	4	6	0.0495023	0.391335	TRINITY_DN231_c2_g1,TRINITY_DN25223_c1_g1,TRINITY_DN256_c1_g1,TRINITY_DN3559_c0_g1	-
CC	GO:0000799	nuclear condensin complex	4	0	4	6	0.0495023	0.391335	TRINITY_DN231_c2_g1,TRINITY_DN25223_c1_g1,TRINITY_DN256_c1_g1,TRINITY_DN3559_c0_g1	-
CC	GO:0005824	outer plaque of spindle pole body	4	0	4	6	0.0495023	0.391335	TRINITY_DN235_c1_g1,TRINITY_DN24058_c0_g1,TRINITY_DN2784_c0_g1,TRINITY_DN7284_c0_g1	-
CC	GO:0030689	Noc complex	0	4	4	6	0.0495023	0.391335	-	TRINITY_DN120_c0_g1,TRINITY_DN24084_c1_g1,TRINITY_DN51_c2_g4,TRINITY_DN51_c2_g8
CC	GO:0031389	Rad17 RFC-like complex	4	0	4	6	0.0495023	0.391335	TRINITY_DN1367_c0_g1,TRINITY_DN2438_c0_g1,TRINITY_DN3367_c0_g1,TRINITY_DN909_c2_g1	-
CC	GO:0055028	cortical microtubule	4	0	4	6	0.0495023	0.391335	TRINITY_DN21830_c0_g1,TRINITY_DN276_c2_g1,TRINITY_DN2799_c0_g1,TRINITY_DN5432_c0_g1	-
CC	GO:0097042	extrinsic component of fungal-type vacuolar membrane	4	0	4	6	0.0495023	0.391335	TRINITY_DN1787_c0_g1,TRINITY_DN4270_c0_g1,TRINITY_DN604_c2_g2,TRINITY_DN680_c0_g2	-
CC	GO:1990530	Cdc50p-Drs2p complex	2	2	4	6	0.0495023	0.391335	TRINITY_DN5863_c0_g3,TRINITY_DN6684_c0_g1	TRINITY_DN0_c0_g1,TRINITY_DN1032_c4_g1
BP	GO:2000104	negative regulation of DNA-dependent DNA replication	11	2	13	31	0.0495259	0.762122	TRINITY_DN138_c3_g2,TRINITY_DN1999_c0_g2,TRINITY_DN20742_c0_g1,TRINITY_DN21984_c0_g1,TRINITY_DN2522_c0_g2,TRINITY_DN2683_c0_g1,TRINITY_DN2810_c1_g1,TRINITY_DN3782_c0_g1,TRINITY_DN4207_c0_g1,TRINITY_DN4578_c0_g1,TRINITY_DN4637_c0_g1	TRINITY_DN231_c0_g1,TRINITY_DN527_c0_g2
MF	GO:1990837	sequence-specific double-stranded DNA binding	29	19	48	144	0.0495297	0.666625	TRINITY_DN1157_c0_g2,TRINITY_DN1734_c0_g1,TRINITY_DN1999_c0_g2,TRINITY_DN2022_c1_g1,TRINITY_DN2037_c0_g3,TRINITY_DN20742_c0_g1,TRINITY_DN21984_c0_g1,TRINITY_DN2226_c1_g1,TRINITY_DN2232_c0_g1,TRINITY_DN22958_c0_g1,TRINITY_DN22978_c0_g1,TRINITY_DN2307_c1_g1,TRINITY_DN23576_c0_g1,TRINITY_DN2388_c0_g1,TRINITY_DN256_c1_g1,TRINITY_DN2853_c1_g1,TRINITY_DN2954_c1_g1,TRINITY_DN2954_c1_g2,TRINITY_DN2954_c1…	TRINITY_DN1206_c0_g1,TRINITY_DN1560_c7_g1,TRINITY_DN1633_c0_g1,TRINITY_DN1922_c0_g2,TRINITY_DN1969_c0_g2,TRINITY_DN2047_c2_g1,TRINITY_DN22962_c1_g1,TRINITY_DN2734_c0_g3,TRINITY_DN305_c1_g1,TRINITY_DN3586_c0_g1,TRINITY_DN384_c6_g1,TRINITY_DN398_c0_g1,TRINITY_DN438_c0_g2,TRINITY_DN4583_c1_g1,TRINITY_DN606_c0_g1,TRINITY_DN7057_c0_g2,TRINITY_DN754_c1_g1,TRINITY_DN891_c0_g1,TRINITY_DN899_c1_g3
BP	GO:0044107	cellular alcohol metabolic process	15	8	23	62	0.0496746	0.762122	TRINITY_DN11877_c0_g1,TRINITY_DN11949_c0_g1,TRINITY_DN23559_c0_g1,TRINITY_DN24143_c0_g1,TRINITY_DN2460_c0_g1,TRINITY_DN25249_c0_g1,TRINITY_DN4211_c0_g1,TRINITY_DN4251_c1_g1,TRINITY_DN5079_c0_g1,TRINITY_DN5131_c0_g1,TRINITY_DN5605_c0_g1,TRINITY_DN69_c0_g2,TRINITY_DN7322_c0_g3,TRINITY_DN797_c0_g1,TRINITY_DN8206_c0_g1	TRINITY_DN1633_c0_g1,TRINITY_DN1684_c0_g1,TRINITY_DN2449_c0_g1,TRINITY_DN2464_c0_g1,TRINITY_DN3518_c1_g1,TRINITY_DN4376_c0_g1,TRINITY_DN7196_c0_g1,TRINITY_DN772_c0_g1
MF	GO:0008509	anion transmembrane transporter activity	18	20	38	111	0.051501	0.666625	TRINITY_DN11455_c0_g1,TRINITY_DN12132_c1_g1,TRINITY_DN1770_c0_g1,TRINITY_DN20296_c0_g1,TRINITY_DN20912_c0_g1,TRINITY_DN2173_c1_g1,TRINITY_DN21899_c0_g1,TRINITY_DN25532_c0_g1,TRINITY_DN4074_c0_g1,TRINITY_DN4426_c0_g1,TRINITY_DN4687_c0_g1,TRINITY_DN4821_c0_g1,TRINITY_DN4922_c0_g1,TRINITY_DN5167_c0_g1,TRINITY_DN7075_c0_g1,TRINITY_DN911_c1_g1,TRINITY_DN912_c0_g1,TRINITY_DN9839_c0_g1	TRINITY_DN1184_c0_g1,TRINITY_DN1254_c0_g1,TRINITY_DN1320_c0_g1,TRINITY_DN1780_c0_g2,TRINITY_DN23023_c0_g1,TRINITY_DN24176_c0_g1,TRINITY_DN2752_c4_g1,TRINITY_DN3235_c0_g1,TRINITY_DN3766_c0_g2,TRINITY_DN3811_c0_g2,TRINITY_DN39_c0_g1,TRINITY_DN4465_c0_g1,TRINITY_DN505_c2_g2,TRINITY_DN561_c0_g1,TRINITY_DN5625_c0_g1,TRINITY_DN67_c1_g1,TRINITY_DN717_c0_g1,TRINITY_DN776_c1_g1,TRINITY_DN884_c1_g1,TRINITY…
BP	GO:0007049	cell cycle	223	76	299	1032	0.0516124	0.762122	TRINITY_DN1031_c0_g1,TRINITY_DN1045_c1_g2,TRINITY_DN1060_c2_g1,TRINITY_DN1083_c0_g1,TRINITY_DN11116_c0_g1,TRINITY_DN117_c0_g1,TRINITY_DN1195_c0_g2,TRINITY_DN11994_c0_g1,TRINITY_DN11_c3_g6,TRINITY_DN1216_c0_g1,TRINITY_DN1225_c0_g1,TRINITY_DN123_c0_g1,TRINITY_DN1270_c0_g1,TRINITY_DN1281_c5_g1,TRINITY_DN1287_c0_g1,TRINITY_DN12897_c0_g1,TRINITY_DN1342_c0_g4,TRINITY_DN1367_c0_g1,TRINITY_DN1388_c0_g2,T…	TRINITY_DN1018_c0_g1,TRINITY_DN1032_c4_g1,TRINITY_DN1032_c5_g1,TRINITY_DN1105_c0_g1,TRINITY_DN1171_c0_g1,TRINITY_DN1173_c4_g1,TRINITY_DN1192_c0_g1,TRINITY_DN1229_c0_g1,TRINITY_DN1282_c0_g2,TRINITY_DN128_c10_g2,TRINITY_DN128_c2_g1,TRINITY_DN1308_c3_g1,TRINITY_DN134_c5_g1,TRINITY_DN1362_c1_g1,TRINITY_DN1424_c0_g1,TRINITY_DN1491_c0_g1,TRINITY_DN1498_c0_g1,TRINITY_DN165_c0_g1,TRINITY_DN1691_c0_g2,TRI…
CC	GO:0005753	mitochondrial proton-transporting ATP synthase complex	8	6	14	34	0.0521554	0.391335	TRINITY_DN15268_c0_g1,TRINITY_DN19304_c0_g1,TRINITY_DN20906_c0_g1,TRINITY_DN23229_c0_g1,TRINITY_DN24680_c0_g1,TRINITY_DN24712_c0_g1,TRINITY_DN24713_c0_g1,TRINITY_DN24989_c0_g1	TRINITY_DN1103_c0_g2,TRINITY_DN1115_c0_g1,TRINITY_DN1180_c0_g1,TRINITY_DN1490_c0_g1,TRINITY_DN726_c4_g1,TRINITY_DN928_c0_g1
CC	GO:0045259	proton-transporting ATP synthase complex	8	6	14	34	0.0521554	0.391335	TRINITY_DN15268_c0_g1,TRINITY_DN19304_c0_g1,TRINITY_DN20906_c0_g1,TRINITY_DN23229_c0_g1,TRINITY_DN24680_c0_g1,TRINITY_DN24712_c0_g1,TRINITY_DN24713_c0_g1,TRINITY_DN24989_c0_g1	TRINITY_DN1103_c0_g2,TRINITY_DN1115_c0_g1,TRINITY_DN1180_c0_g1,TRINITY_DN1490_c0_g1,TRINITY_DN726_c4_g1,TRINITY_DN928_c0_g1
CC	GO:0015630	microtubule cytoskeleton	53	15	68	211	0.0522355	0.391335	TRINITY_DN1083_c0_g1,TRINITY_DN117_c0_g1,TRINITY_DN15338_c1_g1,TRINITY_DN1817_c0_g1,TRINITY_DN183_c0_g1,TRINITY_DN19842_c0_g1,TRINITY_DN19883_c0_g1,TRINITY_DN21830_c0_g1,TRINITY_DN21869_c0_g1,TRINITY_DN235_c1_g1,TRINITY_DN237_c8_g1,TRINITY_DN24058_c0_g1,TRINITY_DN24076_c0_g1,TRINITY_DN24084_c0_g1,TRINITY_DN24098_c0_g1,TRINITY_DN24146_c0_g1,TRINITY_DN24180_c0_g1,TRINITY_DN244_c5_g1,TRINITY_DN2488_…	TRINITY_DN1032_c5_g1,TRINITY_DN1807_c1_g1,TRINITY_DN2125_c0_g1,TRINITY_DN230_c8_g1,TRINITY_DN2313_c0_g1,TRINITY_DN2679_c0_g1,TRINITY_DN277_c0_g1,TRINITY_DN281_c1_g1,TRINITY_DN310_c0_g3,TRINITY_DN3379_c0_g1,TRINITY_DN590_c2_g1,TRINITY_DN5_c4_g1,TRINITY_DN750_c0_g2,TRINITY_DN851_c0_g2,TRINITY_DN927_c0_g1
CC	GO:0005819	spindle	31	5	36	104	0.0533099	0.391335	TRINITY_DN117_c0_g1,TRINITY_DN1817_c0_g1,TRINITY_DN183_c0_g1,TRINITY_DN19842_c0_g1,TRINITY_DN19883_c0_g1,TRINITY_DN21830_c0_g1,TRINITY_DN237_c8_g1,TRINITY_DN24058_c0_g1,TRINITY_DN24180_c0_g1,TRINITY_DN244_c5_g1,TRINITY_DN2488_c0_g1,TRINITY_DN2640_c1_g1,TRINITY_DN276_c2_g1,TRINITY_DN2784_c0_g1,TRINITY_DN2799_c0_g1,TRINITY_DN2921_c0_g2,TRINITY_DN3032_c0_g1,TRINITY_DN3040_c1_g1,TRINITY_DN3084_c0_g1,…	TRINITY_DN1807_c1_g1,TRINITY_DN2125_c0_g1,TRINITY_DN2679_c0_g1,TRINITY_DN5_c4_g1,TRINITY_DN750_c0_g2
MF	GO:0043565	sequence-specific DNA binding	39	30	69	216	0.0533114	0.666625	TRINITY_DN1157_c0_g2,TRINITY_DN1734_c0_g1,TRINITY_DN18244_c0_g1,TRINITY_DN1999_c0_g2,TRINITY_DN2022_c1_g1,TRINITY_DN2037_c0_g3,TRINITY_DN20742_c0_g1,TRINITY_DN21884_c0_g1,TRINITY_DN21984_c0_g1,TRINITY_DN2226_c1_g1,TRINITY_DN2232_c0_g1,TRINITY_DN2236_c2_g1,TRINITY_DN22948_c0_g1,TRINITY_DN22958_c0_g1,TRINITY_DN22978_c0_g1,TRINITY_DN2307_c1_g1,TRINITY_DN23576_c0_g1,TRINITY_DN2388_c0_g1,TRINITY_DN256…	TRINITY_DN1206_c0_g1,TRINITY_DN1308_c3_g1,TRINITY_DN134_c5_g1,TRINITY_DN1383_c0_g1,TRINITY_DN146_c0_g2,TRINITY_DN1560_c7_g1,TRINITY_DN1633_c0_g1,TRINITY_DN1922_c0_g2,TRINITY_DN1969_c0_g2,TRINITY_DN2047_c2_g1,TRINITY_DN22962_c1_g1,TRINITY_DN2734_c0_g3,TRINITY_DN290_c1_g2,TRINITY_DN305_c1_g1,TRINITY_DN3586_c0_g1,TRINITY_DN3842_c0_g1,TRINITY_DN384_c6_g1,TRINITY_DN398_c0_g1,TRINITY_DN438_c0_g2,TRINIT…
BP	GO:0006725	cellular aromatic compound metabolic process	361	273	634	2259	0.0545954	0.762122	TRINITY_DN1002_c1_g1,TRINITY_DN1004_c0_g1,TRINITY_DN10065_c0_g1,TRINITY_DN1031_c0_g1,TRINITY_DN10382_c0_g1,TRINITY_DN1045_c1_g2,TRINITY_DN1060_c2_g1,TRINITY_DN1094_c0_g1,TRINITY_DN1099_c0_g1,TRINITY_DN1138_c0_g1,TRINITY_DN1157_c0_g2,TRINITY_DN115_c0_g1,TRINITY_DN1168_c0_g2,TRINITY_DN1177_c0_g1,TRINITY_DN1203_c0_g1,TRINITY_DN12108_c0_g2,TRINITY_DN1221_c0_g1,TRINITY_DN1235_c1_g1,TRINITY_DN123_c0_g1…	TRINITY_DN1003_c0_g1,TRINITY_DN1032_c1_g1,TRINITY_DN1046_c0_g1,TRINITY_DN1060_c1_g1,TRINITY_DN1060_c4_g1,TRINITY_DN1063_c0_g1,TRINITY_DN1077_c0_g1,TRINITY_DN1103_c0_g2,TRINITY_DN1115_c0_g1,TRINITY_DN1119_c0_g1,TRINITY_DN1166_c1_g1,TRINITY_DN1171_c0_g1,TRINITY_DN1173_c4_g1,TRINITY_DN1180_c0_g1,TRINITY_DN1206_c0_g1,TRINITY_DN1207_c2_g1,TRINITY_DN1208_c0_g1,TRINITY_DN120_c0_g1,TRINITY_DN1213_c0_g1,T…
BP	GO:0000469	cleavage involved in rRNA processing	6	27	33	95	0.0547316	0.762122	TRINITY_DN1522_c4_g1,TRINITY_DN19966_c0_g1,TRINITY_DN21201_c0_g1,TRINITY_DN22103_c0_g1,TRINITY_DN22415_c0_g1,TRINITY_DN3713_c0_g1	TRINITY_DN1060_c4_g1,TRINITY_DN120_c0_g1,TRINITY_DN1213_c0_g1,TRINITY_DN13_c0_g2,TRINITY_DN1583_c6_g1,TRINITY_DN160_c0_g2,TRINITY_DN1666_c0_g1,TRINITY_DN21057_c0_g1,TRINITY_DN2157_c1_g1,TRINITY_DN2309_c0_g1,TRINITY_DN2402_c5_g1,TRINITY_DN25281_c1_g1,TRINITY_DN2882_c0_g1,TRINITY_DN3523_c0_g2,TRINITY_DN4109_c1_g1,TRINITY_DN4395_c0_g1,TRINITY_DN446_c1_g1,TRINITY_DN447_c2_g2,TRINITY_DN51_c2_g4,TRINIT…
BP	GO:0005980	glycogen catabolic process	5	2	7	14	0.054909	0.762122	TRINITY_DN1866_c0_g1,TRINITY_DN3158_c0_g1,TRINITY_DN3934_c0_g2,TRINITY_DN4461_c0_g1,TRINITY_DN697_c0_g2	TRINITY_DN79_c1_g1,TRINITY_DN814_c0_g1
BP	GO:0009068	aspartate family amino acid catabolic process	4	3	7	14	0.054909	0.762122	TRINITY_DN10065_c0_g1,TRINITY_DN15204_c0_g1,TRINITY_DN3314_c1_g1,TRINITY_DN49_c9_g1	TRINITY_DN1314_c0_g1,TRINITY_DN1656_c0_g1,TRINITY_DN2862_c0_g1
BP	GO:0034087	establishment of mitotic sister chromatid cohesion	6	1	7	14	0.054909	0.762122	TRINITY_DN138_c3_g2,TRINITY_DN2022_c1_g1,TRINITY_DN2054_c0_g2,TRINITY_DN2226_c1_g1,TRINITY_DN3115_c1_g1,TRINITY_DN4304_c0_g1	TRINITY_DN197_c2_g1
BP	GO:0036297	interstrand cross-link repair	7	0	7	14	0.054909	0.762122	TRINITY_DN1094_c0_g1,TRINITY_DN1880_c0_g1,TRINITY_DN2041_c0_g1,TRINITY_DN3782_c0_g1,TRINITY_DN570_c0_g1,TRINITY_DN934_c1_g2,TRINITY_DN991_c0_g2	-
MF	GO:0043138	3'-5' DNA helicase activity	6	1	7	14	0.0550032	0.666625	TRINITY_DN1094_c0_g1,TRINITY_DN21984_c0_g1,TRINITY_DN3319_c0_g1,TRINITY_DN5437_c0_g1,TRINITY_DN961_c0_g1,TRINITY_DN991_c0_g2	TRINITY_DN719_c0_g1
MF	GO:0043169	cation binding	188	131	319	1106	0.0556241	0.666625	TRINITY_DN1002_c1_g1,TRINITY_DN10885_c0_g1,TRINITY_DN10955_c0_g1,TRINITY_DN1099_c0_g1,TRINITY_DN1129_c0_g1,TRINITY_DN11506_c0_g1,TRINITY_DN1191_c0_g1,TRINITY_DN11943_c0_g1,TRINITY_DN11949_c0_g1,TRINITY_DN11951_c0_g1,TRINITY_DN123_c0_g1,TRINITY_DN1270_c0_g1,TRINITY_DN13176_c0_g1,TRINITY_DN13176_c0_g2,TRINITY_DN13323_c0_g1,TRINITY_DN1366_c0_g1,TRINITY_DN1380_c0_g2,TRINITY_DN1397_c2_g1,TRINITY_DN140…	TRINITY_DN0_c0_g1,TRINITY_DN1003_c0_g1,TRINITY_DN1004_c1_g4,TRINITY_DN1032_c1_g1,TRINITY_DN1105_c0_g1,TRINITY_DN1119_c0_g1,TRINITY_DN1166_c1_g1,TRINITY_DN1173_c4_g1,TRINITY_DN1202_c3_g1,TRINITY_DN1207_c2_g1,TRINITY_DN1208_c0_g1,TRINITY_DN1229_c0_g1,TRINITY_DN1253_c0_g2,TRINITY_DN1282_c2_g3,TRINITY_DN1308_c3_g1,TRINITY_DN1383_c0_g1,TRINITY_DN138_c1_g1,TRINITY_DN140_c0_g2,TRINITY_DN1437_c0_g3,TRINI…
CC	GO:0016281	eukaryotic translation initiation factor 4F complex	6	1	7	14	0.0568242	0.391335	TRINITY_DN10838_c0_g1,TRINITY_DN11170_c0_g1,TRINITY_DN19477_c0_g1,TRINITY_DN4087_c0_g1,TRINITY_DN4386_c0_g1,TRINITY_DN8530_c0_g2	TRINITY_DN687_c2_g2
CC	GO:0015934	large ribosomal subunit	32	36	68	212	0.0572065	0.391335	TRINITY_DN11194_c0_g1,TRINITY_DN13508_c0_g1,TRINITY_DN14184_c0_g1,TRINITY_DN17160_c0_g1,TRINITY_DN18039_c0_g1,TRINITY_DN19277_c0_g1,TRINITY_DN19741_c0_g1,TRINITY_DN19966_c0_g1,TRINITY_DN20054_c0_g1,TRINITY_DN20143_c0_g1,TRINITY_DN20859_c0_g1,TRINITY_DN20950_c0_g1,TRINITY_DN21102_c0_g1,TRINITY_DN21420_c0_g1,TRINITY_DN21846_c0_g1,TRINITY_DN21900_c0_g1,TRINITY_DN21912_c0_g1,TRINITY_DN22248_c0_g1,TRI…	TRINITY_DN103_c1_g1,TRINITY_DN1063_c0_g1,TRINITY_DN107_c0_g1,TRINITY_DN1193_c1_g2,TRINITY_DN1308_c1_g1,TRINITY_DN1332_c0_g1,TRINITY_DN1385_c0_g3,TRINITY_DN143_c1_g1,TRINITY_DN144_c2_g1,TRINITY_DN1462_c0_g1,TRINITY_DN1521_c0_g1,TRINITY_DN1557_c0_g1,TRINITY_DN1676_c0_g1,TRINITY_DN169_c0_g2,TRINITY_DN1712_c0_g5,TRINITY_DN1717_c0_g1,TRINITY_DN2064_c0_g1,TRINITY_DN227_c0_g1,TRINITY_DN2500_c0_g1,TRINIT…
BP	GO:1990542	mitochondrial transmembrane transport	19	28	47	142	0.0573659	0.762122	TRINITY_DN1046_c1_g1,TRINITY_DN11455_c0_g1,TRINITY_DN12132_c1_g1,TRINITY_DN15268_c0_g1,TRINITY_DN19304_c0_g1,TRINITY_DN20296_c0_g1,TRINITY_DN20912_c0_g1,TRINITY_DN21899_c0_g1,TRINITY_DN22958_c0_g1,TRINITY_DN23229_c0_g1,TRINITY_DN24680_c0_g1,TRINITY_DN24712_c0_g1,TRINITY_DN24713_c0_g1,TRINITY_DN24989_c0_g1,TRINITY_DN25532_c0_g1,TRINITY_DN4821_c0_g1,TRINITY_DN5167_c0_g1,TRINITY_DN8396_c0_g1,TRINITY…	TRINITY_DN1003_c0_g1,TRINITY_DN1103_c0_g2,TRINITY_DN1115_c0_g1,TRINITY_DN1180_c0_g1,TRINITY_DN1184_c0_g1,TRINITY_DN1282_c2_g3,TRINITY_DN1571_c0_g1,TRINITY_DN1780_c0_g1,TRINITY_DN1780_c0_g2,TRINITY_DN24057_c1_g2,TRINITY_DN2791_c1_g1,TRINITY_DN2952_c0_g1,TRINITY_DN3435_c0_g1,TRINITY_DN354_c0_g2,TRINITY_DN3811_c0_g2,TRINITY_DN39_c0_g1,TRINITY_DN405_c0_g1,TRINITY_DN4201_c0_g2,TRINITY_DN4583_c1_g1,TRI…
CC	GO:0072686	mitotic spindle	18	2	20	53	0.0580237	0.391335	TRINITY_DN117_c0_g1,TRINITY_DN1817_c0_g1,TRINITY_DN19842_c0_g1,TRINITY_DN21830_c0_g1,TRINITY_DN244_c5_g1,TRINITY_DN276_c2_g1,TRINITY_DN2799_c0_g1,TRINITY_DN3032_c0_g1,TRINITY_DN3040_c1_g1,TRINITY_DN3084_c0_g1,TRINITY_DN3260_c0_g3,TRINITY_DN3335_c0_g1,TRINITY_DN3589_c0_g1,TRINITY_DN380_c0_g1,TRINITY_DN38_c0_g2,TRINITY_DN5432_c0_g1,TRINITY_DN583_c1_g1,TRINITY_DN9617_c0_g1	TRINITY_DN1807_c1_g1,TRINITY_DN2125_c0_g1
BP	GO:0019751	polyol metabolic process	8	9	17	44	0.058977	0.762122	TRINITY_DN1705_c0_g1,TRINITY_DN183_c0_g1,TRINITY_DN19934_c0_g1,TRINITY_DN24047_c0_g1,TRINITY_DN25201_c0_g1,TRINITY_DN393_c1_g3,TRINITY_DN5331_c0_g1,TRINITY_DN9262_c0_g1	TRINITY_DN1171_c0_g1,TRINITY_DN1489_c1_g2,TRINITY_DN2094_c0_g1,TRINITY_DN2752_c0_g1,TRINITY_DN2752_c0_g3,TRINITY_DN310_c4_g1,TRINITY_DN4351_c0_g3,TRINITY_DN4468_c0_g1,TRINITY_DN535_c2_g1
MF	GO:0016835	carbon-oxygen lyase activity	10	7	17	44	0.0591391	0.666625	TRINITY_DN11116_c0_g1,TRINITY_DN1397_c2_g1,TRINITY_DN21945_c0_g1,TRINITY_DN2213_c0_g1,TRINITY_DN25354_c0_g1,TRINITY_DN3870_c0_g1,TRINITY_DN4613_c0_g1,TRINITY_DN4774_c0_g2,TRINITY_DN569_c0_g3,TRINITY_DN7972_c0_g1	TRINITY_DN1004_c1_g4,TRINITY_DN1171_c0_g1,TRINITY_DN1437_c0_g3,TRINITY_DN193_c2_g4,TRINITY_DN2158_c0_g1,TRINITY_DN310_c0_g3,TRINITY_DN3311_c0_g1
BP	GO:0009126	purine nucleoside monophosphate metabolic process	31	23	54	166	0.0593751	0.762122	TRINITY_DN10382_c0_g1,TRINITY_DN15268_c0_g1,TRINITY_DN18131_c0_g1,TRINITY_DN1911_c1_g1,TRINITY_DN19304_c0_g1,TRINITY_DN19934_c0_g1,TRINITY_DN19997_c0_g1,TRINITY_DN20906_c0_g1,TRINITY_DN21006_c0_g1,TRINITY_DN21794_c1_g2,TRINITY_DN21862_c1_g1,TRINITY_DN21920_c0_g1,TRINITY_DN22200_c0_g1,TRINITY_DN23209_c0_g1,TRINITY_DN23229_c0_g1,TRINITY_DN23438_c0_g1,TRINITY_DN24680_c0_g1,TRINITY_DN24686_c0_g1,TRIN…	TRINITY_DN1003_c0_g1,TRINITY_DN1046_c0_g1,TRINITY_DN1103_c0_g2,TRINITY_DN1115_c0_g1,TRINITY_DN1180_c0_g1,TRINITY_DN1253_c0_g2,TRINITY_DN1268_c0_g1,TRINITY_DN1490_c0_g1,TRINITY_DN1613_c0_g1,TRINITY_DN1641_c1_g1,TRINITY_DN1849_c0_g2,TRINITY_DN194_c1_g2,TRINITY_DN237_c7_g1,TRINITY_DN287_c2_g1,TRINITY_DN3298_c1_g3,TRINITY_DN342_c0_g1,TRINITY_DN529_c0_g1,TRINITY_DN538_c0_g2,TRINITY_DN609_c0_g1,TRINITY…
BP	GO:0009167	purine ribonucleoside monophosphate metabolic process	31	23	54	166	0.0593751	0.762122	TRINITY_DN10382_c0_g1,TRINITY_DN15268_c0_g1,TRINITY_DN18131_c0_g1,TRINITY_DN1911_c1_g1,TRINITY_DN19304_c0_g1,TRINITY_DN19934_c0_g1,TRINITY_DN19997_c0_g1,TRINITY_DN20906_c0_g1,TRINITY_DN21006_c0_g1,TRINITY_DN21794_c1_g2,TRINITY_DN21862_c1_g1,TRINITY_DN21920_c0_g1,TRINITY_DN22200_c0_g1,TRINITY_DN23209_c0_g1,TRINITY_DN23229_c0_g1,TRINITY_DN23438_c0_g1,TRINITY_DN24680_c0_g1,TRINITY_DN24686_c0_g1,TRIN…	TRINITY_DN1003_c0_g1,TRINITY_DN1046_c0_g1,TRINITY_DN1103_c0_g2,TRINITY_DN1115_c0_g1,TRINITY_DN1180_c0_g1,TRINITY_DN1253_c0_g2,TRINITY_DN1268_c0_g1,TRINITY_DN1490_c0_g1,TRINITY_DN1613_c0_g1,TRINITY_DN1641_c1_g1,TRINITY_DN1849_c0_g2,TRINITY_DN194_c1_g2,TRINITY_DN237_c7_g1,TRINITY_DN287_c2_g1,TRINITY_DN3298_c1_g3,TRINITY_DN342_c0_g1,TRINITY_DN529_c0_g1,TRINITY_DN538_c0_g2,TRINITY_DN609_c0_g1,TRINITY…
BP	GO:0006123	mitochondrial electron transport, cytochrome c to oxygen	5	3	8	17	0.0593819	0.762122	TRINITY_DN21794_c1_g2,TRINITY_DN21862_c1_g1,TRINITY_DN23438_c0_g1,TRINITY_DN24686_c0_g1,TRINITY_DN7263_c0_g2	TRINITY_DN1046_c0_g1,TRINITY_DN342_c0_g1,TRINITY_DN9_c0_g1
BP	GO:0019646	aerobic electron transport chain	5	3	8	17	0.0593819	0.762122	TRINITY_DN21794_c1_g2,TRINITY_DN21862_c1_g1,TRINITY_DN23438_c0_g1,TRINITY_DN24686_c0_g1,TRINITY_DN7263_c0_g2	TRINITY_DN1046_c0_g1,TRINITY_DN342_c0_g1,TRINITY_DN9_c0_g1
BP	GO:0043928	exonucleolytic catabolism of deadenylated mRNA	6	2	8	17	0.0593819	0.762122	TRINITY_DN1242_c0_g1,TRINITY_DN1522_c4_g1,TRINITY_DN22933_c0_g1,TRINITY_DN3276_c0_g1,TRINITY_DN3713_c0_g1,TRINITY_DN780_c0_g1	TRINITY_DN4554_c0_g1,TRINITY_DN578_c6_g1
BP	GO:0046942	carboxylic acid transport	18	16	34	99	0.060153	0.762122	TRINITY_DN11455_c0_g1,TRINITY_DN1770_c0_g1,TRINITY_DN1871_c0_g2,TRINITY_DN1945_c0_g1,TRINITY_DN19989_c0_g1,TRINITY_DN20296_c0_g1,TRINITY_DN2173_c1_g1,TRINITY_DN25201_c0_g1,TRINITY_DN3556_c0_g1,TRINITY_DN4074_c0_g1,TRINITY_DN425_c0_g2,TRINITY_DN4426_c0_g1,TRINITY_DN4687_c0_g1,TRINITY_DN5167_c0_g1,TRINITY_DN7075_c0_g1,TRINITY_DN7322_c0_g3,TRINITY_DN7494_c0_g1,TRINITY_DN9839_c0_g1	TRINITY_DN1184_c0_g1,TRINITY_DN1254_c0_g1,TRINITY_DN1320_c0_g1,TRINITY_DN1756_c1_g1,TRINITY_DN1780_c0_g2,TRINITY_DN23023_c0_g1,TRINITY_DN24176_c0_g1,TRINITY_DN2752_c0_g3,TRINITY_DN2752_c4_g1,TRINITY_DN3766_c0_g2,TRINITY_DN4463_c0_g2,TRINITY_DN551_c0_g2,TRINITY_DN5625_c0_g1,TRINITY_DN776_c1_g1,TRINITY_DN884_c1_g1,TRINITY_DN961_c1_g2
BP	GO:0034502	protein localization to chromosome	19	3	22	60	0.0610764	0.762122	TRINITY_DN2022_c1_g1,TRINITY_DN2054_c0_g2,TRINITY_DN21830_c0_g1,TRINITY_DN2226_c1_g1,TRINITY_DN2312_c0_g1,TRINITY_DN24076_c0_g1,TRINITY_DN244_c5_g1,TRINITY_DN3115_c1_g1,TRINITY_DN3260_c0_g3,TRINITY_DN3365_c0_g1,TRINITY_DN3369_c0_g1,TRINITY_DN354_c0_g1,TRINITY_DN3589_c0_g1,TRINITY_DN38_c0_g2,TRINITY_DN4207_c0_g1,TRINITY_DN4304_c0_g1,TRINITY_DN4637_c0_g1,TRINITY_DN583_c1_g1,TRINITY_DN9287_c0_g1	TRINITY_DN1192_c0_g1,TRINITY_DN177_c0_g1,TRINITY_DN927_c0_g1
CC	GO:0099081	supramolecular polymer	33	6	39	115	0.0613222	0.391335	TRINITY_DN117_c0_g1,TRINITY_DN12897_c0_g1,TRINITY_DN15338_c1_g1,TRINITY_DN1817_c0_g1,TRINITY_DN19883_c0_g1,TRINITY_DN2033_c0_g1,TRINITY_DN2089_c0_g2,TRINITY_DN21830_c0_g1,TRINITY_DN21869_c0_g1,TRINITY_DN235_c1_g1,TRINITY_DN237_c8_g1,TRINITY_DN24058_c0_g1,TRINITY_DN244_c5_g1,TRINITY_DN25253_c0_g1,TRINITY_DN2640_c1_g1,TRINITY_DN276_c2_g1,TRINITY_DN2784_c0_g1,TRINITY_DN2799_c0_g1,TRINITY_DN2921_c0_g…	TRINITY_DN230_c8_g1,TRINITY_DN2313_c0_g1,TRINITY_DN277_c0_g1,TRINITY_DN310_c0_g3,TRINITY_DN3379_c0_g1,TRINITY_DN810_c0_g1
CC	GO:0099512	supramolecular fiber	33	6	39	115	0.0613222	0.391335	TRINITY_DN117_c0_g1,TRINITY_DN12897_c0_g1,TRINITY_DN15338_c1_g1,TRINITY_DN1817_c0_g1,TRINITY_DN19883_c0_g1,TRINITY_DN2033_c0_g1,TRINITY_DN2089_c0_g2,TRINITY_DN21830_c0_g1,TRINITY_DN21869_c0_g1,TRINITY_DN235_c1_g1,TRINITY_DN237_c8_g1,TRINITY_DN24058_c0_g1,TRINITY_DN244_c5_g1,TRINITY_DN25253_c0_g1,TRINITY_DN2640_c1_g1,TRINITY_DN276_c2_g1,TRINITY_DN2784_c0_g1,TRINITY_DN2799_c0_g1,TRINITY_DN2921_c0_g…	TRINITY_DN230_c8_g1,TRINITY_DN2313_c0_g1,TRINITY_DN277_c0_g1,TRINITY_DN310_c0_g3,TRINITY_DN3379_c0_g1,TRINITY_DN810_c0_g1
BP	GO:0045786	negative regulation of cell cycle	58	14	72	228	0.0614662	0.762122	TRINITY_DN1287_c0_g1,TRINITY_DN1367_c0_g1,TRINITY_DN138_c3_g2,TRINITY_DN1446_c0_g2,TRINITY_DN15338_c1_g1,TRINITY_DN1567_c0_g2,TRINITY_DN1742_c0_g1,TRINITY_DN1800_c0_g1,TRINITY_DN183_c0_g1,TRINITY_DN19090_c0_g1,TRINITY_DN1999_c0_g2,TRINITY_DN2033_c0_g1,TRINITY_DN2054_c0_g2,TRINITY_DN20758_c0_g1,TRINITY_DN21830_c0_g1,TRINITY_DN21984_c0_g1,TRINITY_DN2222_c0_g1,TRINITY_DN2236_c2_g1,TRINITY_DN22948_c0…	TRINITY_DN1032_c5_g1,TRINITY_DN1229_c0_g1,TRINITY_DN1282_c0_g2,TRINITY_DN1691_c0_g2,TRINITY_DN189_c0_g2,TRINITY_DN2125_c0_g1,TRINITY_DN231_c0_g1,TRINITY_DN2984_c3_g1,TRINITY_DN465_c1_g1,TRINITY_DN527_c0_g2,TRINITY_DN527_c2_g1,TRINITY_DN736_c0_g1,TRINITY_DN891_c0_g1,TRINITY_DN927_c0_g1
CC	GO:0045239	tricarboxylic acid cycle enzyme complex	4	4	8	17	0.061611	0.391335	TRINITY_DN15360_c0_g1,TRINITY_DN20046_c0_g1,TRINITY_DN20754_c0_g1,TRINITY_DN7600_c0_g2	TRINITY_DN1365_c0_g1,TRINITY_DN2300_c0_g1,TRINITY_DN2690_c0_g1,TRINITY_DN782_c0_g3
MF	GO:0015297	antiporter activity	4	11	15	38	0.0617813	0.666625	TRINITY_DN17269_c0_g1,TRINITY_DN21899_c0_g1,TRINITY_DN4821_c0_g1,TRINITY_DN5167_c0_g1	TRINITY_DN1102_c0_g2,TRINITY_DN1316_c0_g3,TRINITY_DN1899_c0_g2,TRINITY_DN23023_c0_g1,TRINITY_DN2_c0_g2,TRINITY_DN2_c0_g5,TRINITY_DN334_c5_g1,TRINITY_DN3811_c0_g2,TRINITY_DN5625_c0_g1,TRINITY_DN717_c0_g1,TRINITY_DN961_c1_g2
BP	GO:0006266	DNA ligation	3	0	3	4	0.0619743	0.762122	TRINITY_DN2069_c0_g1,TRINITY_DN249_c0_g1,TRINITY_DN867_c3_g3	-
BP	GO:0006846	acetate transport	2	1	3	4	0.0619743	0.762122	TRINITY_DN2173_c1_g1,TRINITY_DN25201_c0_g1	TRINITY_DN2752_c0_g3
BP	GO:0009219	pyrimidine deoxyribonucleotide metabolic process	2	1	3	4	0.0619743	0.762122	TRINITY_DN2474_c2_g1,TRINITY_DN60_c12_g1	TRINITY_DN442_c0_g3
BP	GO:0009221	pyrimidine deoxyribonucleotide biosynthetic process	2	1	3	4	0.0619743	0.762122	TRINITY_DN2474_c2_g1,TRINITY_DN60_c12_g1	TRINITY_DN442_c0_g3
BP	GO:0009265	2'-deoxyribonucleotide biosynthetic process	2	1	3	4	0.0619743	0.762122	TRINITY_DN2474_c2_g1,TRINITY_DN60_c12_g1	TRINITY_DN442_c0_g3
BP	GO:0009394	2'-deoxyribonucleotide metabolic process	2	1	3	4	0.0619743	0.762122	TRINITY_DN2474_c2_g1,TRINITY_DN60_c12_g1	TRINITY_DN442_c0_g3
BP	GO:0018364	peptidyl-glutamine methylation	2	1	3	4	0.0619743	0.762122	TRINITY_DN20947_c0_g1,TRINITY_DN391_c0_g4	TRINITY_DN2280_c0_g1
BP	GO:0019401	alditol biosynthetic process	2	1	3	4	0.0619743	0.762122	TRINITY_DN1705_c0_g1,TRINITY_DN24047_c0_g1	TRINITY_DN1489_c1_g2
BP	GO:0019692	deoxyribose phosphate metabolic process	2	1	3	4	0.0619743	0.762122	TRINITY_DN2474_c2_g1,TRINITY_DN60_c12_g1	TRINITY_DN442_c0_g3
BP	GO:0030491	heteroduplex formation	3	0	3	4	0.0619743	0.762122	TRINITY_DN3091_c1_g1,TRINITY_DN3115_c1_g1,TRINITY_DN90_c6_g1	-
BP	GO:0035621	ER to Golgi ceramide transport	2	1	3	4	0.0619743	0.762122	TRINITY_DN1_c1_g1,TRINITY_DN7015_c0_g1	TRINITY_DN2734_c0_g2
BP	GO:0035627	ceramide transport	2	1	3	4	0.0619743	0.762122	TRINITY_DN1_c1_g1,TRINITY_DN7015_c0_g1	TRINITY_DN2734_c0_g2
BP	GO:0036205	histone catabolic process	1	2	3	4	0.0619743	0.762122	TRINITY_DN2732_c0_g1	TRINITY_DN138_c1_g1,TRINITY_DN453_c0_g1
BP	GO:0042445	hormone metabolic process	3	0	3	4	0.0619743	0.762122	TRINITY_DN21917_c0_g1,TRINITY_DN5106_c0_g1,TRINITY_DN7069_c0_g1	-
BP	GO:0045819	positive regulation of glycogen catabolic process	3	0	3	4	0.0619743	0.762122	TRINITY_DN3158_c0_g1,TRINITY_DN3934_c0_g2,TRINITY_DN697_c0_g2	-
BP	GO:0046385	deoxyribose phosphate biosynthetic process	2	1	3	4	0.0619743	0.762122	TRINITY_DN2474_c2_g1,TRINITY_DN60_c12_g1	TRINITY_DN442_c0_g3
BP	GO:0070200	establishment of protein localization to telomere	3	0	3	4	0.0619743	0.762122	TRINITY_DN354_c0_g1,TRINITY_DN4207_c0_g1,TRINITY_DN4637_c0_g1	-
BP	GO:0071586	CAAX-box protein processing	2	1	3	4	0.0619743	0.762122	TRINITY_DN4310_c0_g1,TRINITY_DN58_c4_g1	TRINITY_DN230_c1_g1
BP	GO:0072428	signal transduction involved in intra-S DNA damage checkpoint	2	1	3	4	0.0619743	0.762122	TRINITY_DN21984_c0_g1,TRINITY_DN4578_c0_g1	TRINITY_DN231_c0_g1
BP	GO:0080120	CAAX-box protein maturation	2	1	3	4	0.0619743	0.762122	TRINITY_DN4310_c0_g1,TRINITY_DN58_c4_g1	TRINITY_DN230_c1_g1
BP	GO:1903477	mitotic contractile ring actin filament bundle assembly	3	0	3	4	0.0619743	0.762122	TRINITY_DN741_c0_g1,TRINITY_DN8461_c0_g2,TRINITY_DN8461_c0_g3	-
BP	GO:1903693	regulation of mitotic G1 cell cycle arrest in response to nitrogen starvation	1	2	3	4	0.0619743	0.762122	TRINITY_DN183_c0_g1	TRINITY_DN1282_c0_g2,TRINITY_DN891_c0_g1
BP	GO:1903694	positive regulation of mitotic G1 cell cycle arrest in response to nitrogen starvation	1	2	3	4	0.0619743	0.762122	TRINITY_DN183_c0_g1	TRINITY_DN1282_c0_g2,TRINITY_DN891_c0_g1
BP	GO:1990611	regulation of cytoplasmic translational initiation in response to stress	3	0	3	4	0.0619743	0.762122	TRINITY_DN1446_c0_g2,TRINITY_DN183_c0_g1,TRINITY_DN4691_c0_g1	-
MF	GO:0000406	double-strand/single-strand DNA junction binding	3	0	3	4	0.0620355	0.666625	TRINITY_DN1986_c0_g1,TRINITY_DN2810_c1_g1,TRINITY_DN3782_c0_g1	-
MF	GO:0003909	DNA ligase activity	3	0	3	4	0.0620355	0.666625	TRINITY_DN2069_c0_g1,TRINITY_DN249_c0_g1,TRINITY_DN867_c3_g3	-
MF	GO:0003910	DNA ligase (ATP) activity	3	0	3	4	0.0620355	0.666625	TRINITY_DN2069_c0_g1,TRINITY_DN249_c0_g1,TRINITY_DN867_c3_g3	-
MF	GO:0003985	acetyl-CoA C-acetyltransferase activity	3	0	3	4	0.0620355	0.666625	TRINITY_DN21269_c0_g1,TRINITY_DN24143_c0_g1,TRINITY_DN69_c0_g2	-
MF	GO:0004042	acetyl-CoA:L-glutamate N-acetyltransferase activity	1	2	3	4	0.0620355	0.666625	TRINITY_DN3889_c7_g1	TRINITY_DN5_c0_g2,TRINITY_DN5_c0_g3
MF	GO:0008443	phosphofructokinase activity	1	2	3	4	0.0620355	0.666625	TRINITY_DN1911_c1_g1	TRINITY_DN521_c0_g2,TRINITY_DN961_c2_g1
MF	GO:0016453	C-acetyltransferase activity	3	0	3	4	0.0620355	0.666625	TRINITY_DN21269_c0_g1,TRINITY_DN24143_c0_g1,TRINITY_DN69_c0_g2	-
MF	GO:0016743	carboxyl- or carbamoyltransferase activity	3	0	3	4	0.0620355	0.666625	TRINITY_DN3307_c0_g1,TRINITY_DN7173_c0_g1,TRINITY_DN8284_c0_g1	-
MF	GO:0036009	protein-glutamine N-methyltransferase activity	2	1	3	4	0.0620355	0.666625	TRINITY_DN20947_c0_g1,TRINITY_DN391_c0_g4	TRINITY_DN2280_c0_g1
MF	GO:0061775	cohesin ATPase activity	3	0	3	4	0.0620355	0.666625	TRINITY_DN2022_c1_g1,TRINITY_DN2226_c1_g1,TRINITY_DN4304_c0_g1	-
BP	GO:0070914	UV-damage excision repair	8	1	9	20	0.0620776	0.762122	TRINITY_DN1031_c0_g1,TRINITY_DN1094_c0_g1,TRINITY_DN1462_c1_g1,TRINITY_DN3090_c1_g1,TRINITY_DN3367_c0_g1,TRINITY_DN4055_c0_g1,TRINITY_DN909_c2_g1,TRINITY_DN961_c0_g1	TRINITY_DN3605_c0_g1
BP	GO:0009063	cellular amino acid catabolic process	23	13	36	106	0.0630753	0.762122	TRINITY_DN10065_c0_g1,TRINITY_DN12108_c0_g2,TRINITY_DN15204_c0_g1,TRINITY_DN15672_c0_g1,TRINITY_DN15767_c0_g1,TRINITY_DN15928_c0_g1,TRINITY_DN17254_c0_g1,TRINITY_DN19783_c0_g1,TRINITY_DN19881_c0_g1,TRINITY_DN2037_c0_g3,TRINITY_DN21884_c0_g1,TRINITY_DN25288_c0_g1,TRINITY_DN2605_c0_g1,TRINITY_DN3314_c1_g1,TRINITY_DN3552_c0_g1,TRINITY_DN4774_c0_g2,TRINITY_DN49_c9_g1,TRINITY_DN5129_c0_g1,TRINITY_DN53…	TRINITY_DN1314_c0_g1,TRINITY_DN131_c0_g1,TRINITY_DN131_c0_g3,TRINITY_DN1656_c0_g1,TRINITY_DN2862_c0_g1,TRINITY_DN290_c1_g2,TRINITY_DN3503_c0_g1,TRINITY_DN452_c1_g2,TRINITY_DN4886_c0_g1,TRINITY_DN561_c1_g2,TRINITY_DN685_c0_g2,TRINITY_DN79_c7_g3,TRINITY_DN884_c1_g2
CC	GO:0000928	gamma-tubulin small complex, spindle pole body	3	0	3	4	0.0631699	0.391335	TRINITY_DN235_c1_g1,TRINITY_DN24058_c0_g1,TRINITY_DN2784_c0_g1	-
CC	GO:0005754	mitochondrial proton-transporting ATP synthase, catalytic core	2	1	3	4	0.0631699	0.391335	TRINITY_DN15268_c0_g1,TRINITY_DN23229_c0_g1	TRINITY_DN1115_c0_g1
CC	GO:0005822	inner plaque of spindle pole body	3	0	3	4	0.0631699	0.391335	TRINITY_DN235_c1_g1,TRINITY_DN24058_c0_g1,TRINITY_DN2784_c0_g1	-
CC	GO:0005825	half bridge of spindle pole body	3	0	3	4	0.0631699	0.391335	TRINITY_DN235_c1_g1,TRINITY_DN24058_c0_g1,TRINITY_DN2784_c0_g1	-
CC	GO:0008275	gamma-tubulin small complex	3	0	3	4	0.0631699	0.391335	TRINITY_DN235_c1_g1,TRINITY_DN24058_c0_g1,TRINITY_DN2784_c0_g1	-
CC	GO:0030907	MBF transcription complex	3	0	3	4	0.0631699	0.391335	TRINITY_DN2388_c0_g1,TRINITY_DN2853_c1_g1,TRINITY_DN4218_c0_g1	-
CC	GO:0031262	Ndc80 complex	3	0	3	4	0.0631699	0.391335	TRINITY_DN1560_c5_g1,TRINITY_DN2312_c0_g1,TRINITY_DN2640_c1_g1	-
CC	GO:0032126	eisosome	1	2	3	4	0.0631699	0.391335	TRINITY_DN4138_c0_g1	TRINITY_DN810_c0_g1,TRINITY_DN851_c0_g2
CC	GO:0032302	MutSbeta complex	3	0	3	4	0.0631699	0.391335	TRINITY_DN1986_c0_g1,TRINITY_DN2810_c1_g1,TRINITY_DN3782_c0_g1	-
CC	GO:0044697	HICS complex	2	1	3	4	0.0631699	0.391335	TRINITY_DN1342_c0_g4,TRINITY_DN2920_c0_g1	TRINITY_DN3561_c0_g1
CC	GO:0045267	proton-transporting ATP synthase, catalytic core	2	1	3	4	0.0631699	0.391335	TRINITY_DN15268_c0_g1,TRINITY_DN23229_c0_g1	TRINITY_DN1115_c0_g1
CC	GO:0061496	half bridge of mitotic spindle pole body	3	0	3	4	0.0631699	0.391335	TRINITY_DN235_c1_g1,TRINITY_DN24058_c0_g1,TRINITY_DN2784_c0_g1	-
CC	GO:0061497	inner plaque of mitotic spindle pole body	3	0	3	4	0.0631699	0.391335	TRINITY_DN235_c1_g1,TRINITY_DN24058_c0_g1,TRINITY_DN2784_c0_g1	-
BP	GO:0005978	glycogen biosynthetic process	9	1	10	23	0.0635349	0.762122	TRINITY_DN1366_c0_g1,TRINITY_DN17236_c0_g4,TRINITY_DN2168_c0_g1,TRINITY_DN3158_c0_g1,TRINITY_DN3934_c0_g2,TRINITY_DN4586_c0_g1,TRINITY_DN5353_c0_g1,TRINITY_DN6157_c0_g1,TRINITY_DN697_c0_g2	TRINITY_DN79_c1_g1
BP	GO:0019627	urea metabolic process	7	3	10	23	0.0635349	0.762122	TRINITY_DN20901_c0_g1,TRINITY_DN2715_c0_g1,TRINITY_DN3307_c0_g1,TRINITY_DN6296_c0_g1,TRINITY_DN6309_c0_g1,TRINITY_DN7173_c0_g1,TRINITY_DN8284_c0_g1	TRINITY_DN3004_c1_g1,TRINITY_DN452_c1_g2,TRINITY_DN79_c7_g3
BP	GO:0006220	pyrimidine nucleotide metabolic process	8	5	13	32	0.0635521	0.762122	TRINITY_DN115_c0_g1,TRINITY_DN1177_c0_g1,TRINITY_DN14360_c1_g1,TRINITY_DN2474_c2_g1,TRINITY_DN25800_c0_g1,TRINITY_DN60_c12_g1,TRINITY_DN8284_c0_g1,TRINITY_DN8455_c0_g1	TRINITY_DN227_c6_g1,TRINITY_DN413_c0_g1,TRINITY_DN430_c0_g1,TRINITY_DN442_c0_g3,TRINITY_DN736_c0_g1
BP	GO:0006221	pyrimidine nucleotide biosynthetic process	8	5	13	32	0.0635521	0.762122	TRINITY_DN115_c0_g1,TRINITY_DN1177_c0_g1,TRINITY_DN14360_c1_g1,TRINITY_DN2474_c2_g1,TRINITY_DN25800_c0_g1,TRINITY_DN60_c12_g1,TRINITY_DN8284_c0_g1,TRINITY_DN8455_c0_g1	TRINITY_DN227_c6_g1,TRINITY_DN413_c0_g1,TRINITY_DN430_c0_g1,TRINITY_DN442_c0_g3,TRINITY_DN736_c0_g1
BP	GO:0006303	double-strand break repair via nonhomologous end joining	13	0	13	32	0.0635521	0.762122	TRINITY_DN1462_c1_g1,TRINITY_DN1880_c0_g1,TRINITY_DN21802_c0_g1,TRINITY_DN2236_c2_g1,TRINITY_DN258_c0_g2,TRINITY_DN3233_c1_g1,TRINITY_DN3523_c0_g1,TRINITY_DN353_c0_g1,TRINITY_DN354_c0_g1,TRINITY_DN4207_c0_g1,TRINITY_DN431_c0_g1,TRINITY_DN859_c1_g1,TRINITY_DN867_c3_g3	-
BP	GO:0009065	glutamine family amino acid catabolic process	5	8	13	32	0.0635521	0.762122	TRINITY_DN15204_c0_g1,TRINITY_DN15672_c0_g1,TRINITY_DN15928_c0_g1,TRINITY_DN19881_c0_g1,TRINITY_DN6296_c0_g1	TRINITY_DN131_c0_g1,TRINITY_DN131_c0_g3,TRINITY_DN1656_c0_g1,TRINITY_DN452_c1_g2,TRINITY_DN4886_c0_g1,TRINITY_DN561_c1_g2,TRINITY_DN685_c0_g2,TRINITY_DN884_c1_g2
BP	GO:0071459	protein localization to chromosome, centromeric region	10	3	13	32	0.0635521	0.762122	TRINITY_DN2054_c0_g2,TRINITY_DN21830_c0_g1,TRINITY_DN2312_c0_g1,TRINITY_DN24076_c0_g1,TRINITY_DN244_c5_g1,TRINITY_DN3260_c0_g3,TRINITY_DN3369_c0_g1,TRINITY_DN3589_c0_g1,TRINITY_DN38_c0_g2,TRINITY_DN583_c1_g1	TRINITY_DN1192_c0_g1,TRINITY_DN177_c0_g1,TRINITY_DN927_c0_g1
MF	GO:0019205	nucleobase-containing compound kinase activity	9	1	10	23	0.0636658	0.666625	TRINITY_DN10382_c0_g1,TRINITY_DN1177_c0_g1,TRINITY_DN14360_c1_g1,TRINITY_DN2079_c0_g1,TRINITY_DN2236_c2_g1,TRINITY_DN22952_c0_g1,TRINITY_DN3937_c0_g1,TRINITY_DN587_c1_g1,TRINITY_DN8455_c0_g1	TRINITY_DN538_c0_g2
MF	GO:0097159	organic cyclic compound binding	386	304	690	2471	0.063678	0.666625	TRINITY_DN1002_c1_g1,TRINITY_DN1004_c0_g1,TRINITY_DN1031_c0_g1,TRINITY_DN10382_c0_g1,TRINITY_DN1045_c1_g2,TRINITY_DN1046_c1_g1,TRINITY_DN1053_c0_g1,TRINITY_DN10838_c0_g1,TRINITY_DN1094_c0_g1,TRINITY_DN10955_c0_g1,TRINITY_DN11116_c0_g1,TRINITY_DN11167_c0_g2,TRINITY_DN11170_c0_g1,TRINITY_DN11194_c0_g1,TRINITY_DN1129_c0_g1,TRINITY_DN1138_c0_g1,TRINITY_DN11506_c0_g1,TRINITY_DN1157_c0_g2,TRINITY_DN115…	TRINITY_DN0_c0_g1,TRINITY_DN1003_c0_g1,TRINITY_DN1004_c1_g4,TRINITY_DN1022_c0_g1,TRINITY_DN1030_c0_g1,TRINITY_DN1032_c1_g1,TRINITY_DN1032_c5_g1,TRINITY_DN103_c1_g1,TRINITY_DN1047_c0_g1,TRINITY_DN1048_c0_g1,TRINITY_DN1060_c1_g1,TRINITY_DN1063_c0_g1,TRINITY_DN106_c1_g1,TRINITY_DN1077_c0_g1,TRINITY_DN107_c0_g1,TRINITY_DN1115_c0_g1,TRINITY_DN1165_c0_g1,TRINITY_DN1166_c1_g1,TRINITY_DN1173_c4_g1,TRINIT…
MF	GO:0015171	amino acid transmembrane transporter activity	6	7	13	32	0.0637028	0.666625	TRINITY_DN1770_c0_g1,TRINITY_DN4074_c0_g1,TRINITY_DN4426_c0_g1,TRINITY_DN4687_c0_g1,TRINITY_DN5167_c0_g1,TRINITY_DN7075_c0_g1	TRINITY_DN1254_c0_g1,TRINITY_DN1320_c0_g1,TRINITY_DN1780_c0_g2,TRINITY_DN23023_c0_g1,TRINITY_DN24176_c0_g1,TRINITY_DN2752_c4_g1,TRINITY_DN5625_c0_g1
MF	GO:0051087	chaperone binding	4	9	13	32	0.0637028	0.666625	TRINITY_DN1637_c1_g1,TRINITY_DN1929_c0_g1,TRINITY_DN22958_c0_g1,TRINITY_DN357_c8_g3	TRINITY_DN106_c1_g1,TRINITY_DN1119_c0_g1,TRINITY_DN2791_c1_g1,TRINITY_DN2952_c0_g1,TRINITY_DN405_c0_g1,TRINITY_DN4583_c1_g1,TRINITY_DN765_c0_g1,TRINITY_DN793_c0_g1,TRINITY_DN984_c0_g1
CC	GO:0005815	microtubule organizing center	35	6	41	122	0.0639629	0.391335	TRINITY_DN1083_c0_g1,TRINITY_DN117_c0_g1,TRINITY_DN1817_c0_g1,TRINITY_DN235_c1_g1,TRINITY_DN237_c8_g1,TRINITY_DN24058_c0_g1,TRINITY_DN24076_c0_g1,TRINITY_DN24084_c0_g1,TRINITY_DN24098_c0_g1,TRINITY_DN24146_c0_g1,TRINITY_DN244_c5_g1,TRINITY_DN2640_c1_g1,TRINITY_DN276_c2_g1,TRINITY_DN2784_c0_g1,TRINITY_DN2799_c0_g1,TRINITY_DN3040_c1_g1,TRINITY_DN310_c6_g1,TRINITY_DN3369_c0_g1,TRINITY_DN3589_c0_g1,T…	TRINITY_DN1032_c5_g1,TRINITY_DN230_c8_g1,TRINITY_DN3379_c0_g1,TRINITY_DN590_c2_g1,TRINITY_DN851_c0_g2,TRINITY_DN927_c0_g1
MF	GO:0003713	transcription coactivator activity	8	3	11	26	0.064253	0.666625	TRINITY_DN13176_c0_g1,TRINITY_DN13176_c0_g2,TRINITY_DN1824_c0_g1,TRINITY_DN2070_c0_g1,TRINITY_DN2853_c1_g1,TRINITY_DN4218_c0_g1,TRINITY_DN4331_c0_g1,TRINITY_DN597_c1_g1	TRINITY_DN1207_c2_g1,TRINITY_DN22123_c0_g1,TRINITY_DN79_c7_g3
BP	GO:0006572	tyrosine catabolic process	4	1	5	9	0.0649384	0.762122	TRINITY_DN17254_c0_g1,TRINITY_DN19783_c0_g1,TRINITY_DN5375_c0_g1,TRINITY_DN5680_c0_g1	TRINITY_DN290_c1_g2
BP	GO:0009129	pyrimidine nucleoside monophosphate metabolic process	3	2	5	9	0.0649384	0.762122	TRINITY_DN1177_c0_g1,TRINITY_DN60_c12_g1,TRINITY_DN8284_c0_g1	TRINITY_DN430_c0_g1,TRINITY_DN442_c0_g3
BP	GO:0009130	pyrimidine nucleoside monophosphate biosynthetic process	3	2	5	9	0.0649384	0.762122	TRINITY_DN1177_c0_g1,TRINITY_DN60_c12_g1,TRINITY_DN8284_c0_g1	TRINITY_DN430_c0_g1,TRINITY_DN442_c0_g3
BP	GO:0010922	positive regulation of phosphatase activity	2	3	5	9	0.0649384	0.762122	TRINITY_DN1_c1_g1,TRINITY_DN7015_c0_g1	TRINITY_DN194_c1_g3,TRINITY_DN2227_c0_g1,TRINITY_DN2734_c0_g2
BP	GO:0043605	cellular amide catabolic process	1	4	5	9	0.0649384	0.762122	TRINITY_DN19881_c0_g1	TRINITY_DN1208_c0_g1,TRINITY_DN131_c0_g3,TRINITY_DN3004_c1_g1,TRINITY_DN79_c7_g3
BP	GO:0046685	response to arsenic-containing substance	2	3	5	9	0.0649384	0.762122	TRINITY_DN183_c0_g1,TRINITY_DN25201_c0_g1	TRINITY_DN2214_c0_g1,TRINITY_DN2752_c0_g3,TRINITY_DN754_c1_g1
BP	GO:0090293	nitrogen catabolite regulation of transcription	1	4	5	9	0.0649384	0.762122	TRINITY_DN1518_c0_g2	TRINITY_DN22962_c1_g1,TRINITY_DN305_c1_g1,TRINITY_DN754_c1_g1,TRINITY_DN79_c7_g3
MF	GO:0005324	long-chain fatty acid transporter activity	4	1	5	9	0.0650275	0.666625	TRINITY_DN1871_c0_g2,TRINITY_DN1945_c0_g1,TRINITY_DN19989_c0_g1,TRINITY_DN7494_c0_g1	TRINITY_DN551_c0_g2
MF	GO:0009378	four-way junction helicase activity	4	1	5	9	0.0650275	0.666625	TRINITY_DN22092_c0_g1,TRINITY_DN5437_c0_g1,TRINITY_DN961_c0_g1,TRINITY_DN991_c0_g2	TRINITY_DN719_c0_g1
MF	GO:0008237	metallopeptidase activity	23	12	35	103	0.0659379	0.666625	TRINITY_DN10885_c0_g1,TRINITY_DN1191_c0_g1,TRINITY_DN11951_c0_g1,TRINITY_DN1577_c0_g2,TRINITY_DN1705_c0_g1,TRINITY_DN1707_c0_g1,TRINITY_DN1817_c2_g1,TRINITY_DN1850_c0_g1,TRINITY_DN1929_c1_g1,TRINITY_DN21917_c0_g1,TRINITY_DN21920_c0_g1,TRINITY_DN24319_c0_g2,TRINITY_DN2507_c0_g1,TRINITY_DN2507_c0_g2,TRINITY_DN25601_c0_g1,TRINITY_DN3448_c0_g2,TRINITY_DN3565_c0_g1,TRINITY_DN4240_c0_g2,TRINITY_DN4310_…	TRINITY_DN1282_c2_g3,TRINITY_DN1550_c0_g2,TRINITY_DN159_c1_g3,TRINITY_DN1641_c1_g1,TRINITY_DN165_c0_g1,TRINITY_DN1885_c0_g1,TRINITY_DN230_c1_g1,TRINITY_DN236_c3_g1,TRINITY_DN2754_c3_g1,TRINITY_DN287_c2_g1,TRINITY_DN3957_c0_g1,TRINITY_DN444_c0_g1
CC	GO:0098800	inner mitochondrial membrane protein complex	21	25	46	139	0.0660263	0.391335	TRINITY_DN15268_c0_g1,TRINITY_DN18131_c0_g1,TRINITY_DN19304_c0_g1,TRINITY_DN20906_c0_g1,TRINITY_DN21006_c0_g1,TRINITY_DN21794_c1_g2,TRINITY_DN21862_c1_g1,TRINITY_DN21920_c0_g1,TRINITY_DN22200_c0_g1,TRINITY_DN23209_c0_g1,TRINITY_DN23229_c0_g1,TRINITY_DN23438_c0_g1,TRINITY_DN24680_c0_g1,TRINITY_DN24686_c0_g1,TRINITY_DN24712_c0_g1,TRINITY_DN24713_c0_g1,TRINITY_DN24989_c0_g1,TRINITY_DN25246_c0_g1,TRI…	TRINITY_DN1003_c0_g1,TRINITY_DN1046_c0_g1,TRINITY_DN1103_c0_g2,TRINITY_DN1115_c0_g1,TRINITY_DN1180_c0_g1,TRINITY_DN1268_c0_g1,TRINITY_DN1282_c2_g3,TRINITY_DN1490_c0_g1,TRINITY_DN1613_c0_g1,TRINITY_DN1641_c1_g1,TRINITY_DN194_c1_g2,TRINITY_DN24057_c1_g2,TRINITY_DN2791_c1_g1,TRINITY_DN287_c2_g1,TRINITY_DN2952_c0_g1,TRINITY_DN3298_c1_g3,TRINITY_DN342_c0_g1,TRINITY_DN354_c0_g2,TRINITY_DN4766_c0_g1,TRI…
CC	GO:0000145	exocyst	4	1	5	9	0.0667143	0.391335	TRINITY_DN2437_c1_g1,TRINITY_DN2488_c0_g1,TRINITY_DN290_c6_g1,TRINITY_DN834_c0_g2	TRINITY_DN1186_c0_g1
CC	GO:0031235	intrinsic component of the cytoplasmic side of the plasma membrane	3	2	5	9	0.0667143	0.391335	TRINITY_DN1871_c0_g2,TRINITY_DN1945_c0_g1,TRINITY_DN2920_c0_g1	TRINITY_DN189_c0_g2,TRINITY_DN551_c0_g2
CC	GO:0035859	Seh1-associated complex	5	0	5	9	0.0667143	0.391335	TRINITY_DN1787_c0_g1,TRINITY_DN4270_c0_g1,TRINITY_DN604_c2_g2,TRINITY_DN680_c0_g2,TRINITY_DN731_c0_g1	-
CC	GO:1990752	microtubule end	5	0	5	9	0.0667143	0.391335	TRINITY_DN21830_c0_g1,TRINITY_DN244_c5_g1,TRINITY_DN276_c2_g1,TRINITY_DN2799_c0_g1,TRINITY_DN583_c1_g1	-
BP	GO:0015672	monovalent inorganic cation transport	21	30	51	157	0.0669265	0.762122	TRINITY_DN15268_c0_g1,TRINITY_DN17269_c0_g1,TRINITY_DN18131_c0_g1,TRINITY_DN181_c1_g1,TRINITY_DN1911_c1_g1,TRINITY_DN19304_c0_g1,TRINITY_DN20906_c0_g1,TRINITY_DN2173_c1_g1,TRINITY_DN21794_c1_g2,TRINITY_DN21862_c1_g1,TRINITY_DN22200_c0_g1,TRINITY_DN23209_c0_g1,TRINITY_DN23229_c0_g1,TRINITY_DN23438_c0_g1,TRINITY_DN24680_c0_g1,TRINITY_DN24686_c0_g1,TRINITY_DN24712_c0_g1,TRINITY_DN24713_c0_g1,TRINITY…	TRINITY_DN1003_c0_g1,TRINITY_DN1030_c0_g1,TRINITY_DN1046_c0_g1,TRINITY_DN1102_c0_g2,TRINITY_DN1103_c0_g2,TRINITY_DN1115_c0_g1,TRINITY_DN1180_c0_g1,TRINITY_DN1268_c0_g1,TRINITY_DN1316_c0_g3,TRINITY_DN1490_c0_g1,TRINITY_DN1899_c0_g2,TRINITY_DN194_c1_g2,TRINITY_DN2622_c1_g1,TRINITY_DN266_c0_g1,TRINITY_DN2734_c0_g3,TRINITY_DN287_c2_g1,TRINITY_DN3124_c2_g1,TRINITY_DN3298_c1_g3,TRINITY_DN334_c5_g1,TRIN…
BP	GO:0072507	divalent inorganic cation homeostasis	10	14	24	67	0.0669446	0.762122	TRINITY_DN1099_c0_g1,TRINITY_DN1400_c0_g2,TRINITY_DN1759_c1_g1,TRINITY_DN181_c1_g1,TRINITY_DN18951_c0_g1,TRINITY_DN1915_c0_g1,TRINITY_DN2252_c0_g1,TRINITY_DN25319_c0_g1,TRINITY_DN2576_c0_g1,TRINITY_DN747_c0_g1	TRINITY_DN1030_c0_g1,TRINITY_DN1119_c0_g1,TRINITY_DN1202_c3_g1,TRINITY_DN1248_c3_g1,TRINITY_DN1922_c0_g2,TRINITY_DN236_c3_g1,TRINITY_DN236_c3_g2,TRINITY_DN266_c0_g1,TRINITY_DN2734_c0_g3,TRINITY_DN3138_c0_g1,TRINITY_DN3235_c0_g1,TRINITY_DN371_c2_g1,TRINITY_DN4465_c0_g1,TRINITY_DN717_c0_g1
MF	GO:0005516	calmodulin binding	12	7	19	51	0.0677068	0.666625	TRINITY_DN1759_c1_g1,TRINITY_DN183_c0_g1,TRINITY_DN1915_c0_g1,TRINITY_DN24146_c0_g1,TRINITY_DN24261_c0_g1,TRINITY_DN3158_c0_g1,TRINITY_DN3934_c0_g2,TRINITY_DN697_c0_g2,TRINITY_DN741_c0_g1,TRINITY_DN7473_c0_g1,TRINITY_DN8461_c0_g2,TRINITY_DN8461_c0_g3	TRINITY_DN1284_c1_g1,TRINITY_DN128_c15_g1,TRINITY_DN1424_c0_g1,TRINITY_DN20_c6_g1,TRINITY_DN3981_c0_g1,TRINITY_DN49_c0_g1,TRINITY_DN64_c0_g1
MF	GO:0003723	RNA binding	116	137	253	872	0.0677505	0.666625	TRINITY_DN10838_c0_g1,TRINITY_DN11116_c0_g1,TRINITY_DN11170_c0_g1,TRINITY_DN11194_c0_g1,TRINITY_DN1138_c0_g1,TRINITY_DN1170_c0_g1,TRINITY_DN1242_c0_g1,TRINITY_DN13242_c0_g1,TRINITY_DN13271_c0_g1,TRINITY_DN13508_c0_g1,TRINITY_DN14184_c0_g1,TRINITY_DN1438_c1_g1,TRINITY_DN1446_c0_g2,TRINITY_DN14787_c0_g1,TRINITY_DN1516_c0_g1,TRINITY_DN1522_c4_g1,TRINITY_DN15335_c0_g1,TRINITY_DN15575_c0_g3,TRINITY_DN…	TRINITY_DN103_c1_g1,TRINITY_DN1047_c0_g1,TRINITY_DN1060_c1_g1,TRINITY_DN1063_c0_g1,TRINITY_DN1077_c0_g1,TRINITY_DN107_c0_g1,TRINITY_DN1165_c0_g1,TRINITY_DN1166_c1_g1,TRINITY_DN1181_c1_g2,TRINITY_DN1193_c1_g2,TRINITY_DN1213_c0_g1,TRINITY_DN1269_c0_g1,TRINITY_DN1308_c1_g1,TRINITY_DN1332_c0_g1,TRINITY_DN1362_c1_g1,TRINITY_DN1385_c0_g3,TRINITY_DN13_c0_g2,TRINITY_DN1417_c0_g2,TRINITY_DN1417_c0_g3,TRIN…
BP	GO:0000280	nuclear division	95	23	118	390	0.0682376	0.762122	TRINITY_DN1045_c1_g2,TRINITY_DN1083_c0_g1,TRINITY_DN117_c0_g1,TRINITY_DN1216_c0_g1,TRINITY_DN1287_c0_g1,TRINITY_DN1367_c0_g1,TRINITY_DN138_c3_g2,TRINITY_DN1392_c0_g1,TRINITY_DN13_c0_g1,TRINITY_DN14978_c0_g1,TRINITY_DN15228_c0_g1,TRINITY_DN15338_c1_g1,TRINITY_DN1560_c5_g1,TRINITY_DN17206_c0_g1,TRINITY_DN1742_c0_g1,TRINITY_DN1817_c0_g1,TRINITY_DN183_c0_g1,TRINITY_DN1952_c0_g1,TRINITY_DN1957_c1_g1,T…	TRINITY_DN1032_c5_g1,TRINITY_DN1192_c0_g1,TRINITY_DN1362_c1_g1,TRINITY_DN1498_c0_g1,TRINITY_DN1691_c0_g2,TRINITY_DN177_c0_g1,TRINITY_DN1807_c1_g1,TRINITY_DN189_c0_g2,TRINITY_DN197_c2_g1,TRINITY_DN2125_c0_g1,TRINITY_DN230_c8_g1,TRINITY_DN231_c0_g1,TRINITY_DN2679_c0_g1,TRINITY_DN2984_c3_g1,TRINITY_DN3379_c0_g1,TRINITY_DN3853_c1_g1,TRINITY_DN4554_c0_g1,TRINITY_DN465_c1_g1,TRINITY_DN527_c0_g2,TRINITY…
BP	GO:0015849	organic acid transport	18	16	34	100	0.0684189	0.762122	TRINITY_DN11455_c0_g1,TRINITY_DN1770_c0_g1,TRINITY_DN1871_c0_g2,TRINITY_DN1945_c0_g1,TRINITY_DN19989_c0_g1,TRINITY_DN20296_c0_g1,TRINITY_DN2173_c1_g1,TRINITY_DN25201_c0_g1,TRINITY_DN3556_c0_g1,TRINITY_DN4074_c0_g1,TRINITY_DN425_c0_g2,TRINITY_DN4426_c0_g1,TRINITY_DN4687_c0_g1,TRINITY_DN5167_c0_g1,TRINITY_DN7075_c0_g1,TRINITY_DN7322_c0_g3,TRINITY_DN7494_c0_g1,TRINITY_DN9839_c0_g1	TRINITY_DN1184_c0_g1,TRINITY_DN1254_c0_g1,TRINITY_DN1320_c0_g1,TRINITY_DN1756_c1_g1,TRINITY_DN1780_c0_g2,TRINITY_DN23023_c0_g1,TRINITY_DN24176_c0_g1,TRINITY_DN2752_c0_g3,TRINITY_DN2752_c4_g1,TRINITY_DN3766_c0_g2,TRINITY_DN4463_c0_g2,TRINITY_DN551_c0_g2,TRINITY_DN5625_c0_g1,TRINITY_DN776_c1_g1,TRINITY_DN884_c1_g1,TRINITY_DN961_c1_g2
BP	GO:0015711	organic anion transport	35	31	66	209	0.0709447	0.762122	TRINITY_DN11455_c0_g1,TRINITY_DN1172_c0_g1,TRINITY_DN1221_c0_g1,TRINITY_DN12607_c0_g1,TRINITY_DN1509_c2_g1,TRINITY_DN1770_c0_g1,TRINITY_DN1871_c0_g2,TRINITY_DN1945_c0_g1,TRINITY_DN198_c1_g1,TRINITY_DN19989_c0_g1,TRINITY_DN20296_c0_g1,TRINITY_DN20735_c0_g1,TRINITY_DN2173_c1_g1,TRINITY_DN21899_c0_g1,TRINITY_DN2302_c0_g1,TRINITY_DN25201_c0_g1,TRINITY_DN319_c0_g1,TRINITY_DN3556_c0_g1,TRINITY_DN4074_c…	TRINITY_DN0_c0_g1,TRINITY_DN1032_c4_g1,TRINITY_DN1102_c0_g2,TRINITY_DN1184_c0_g1,TRINITY_DN1254_c0_g1,TRINITY_DN1316_c0_g3,TRINITY_DN1320_c0_g1,TRINITY_DN1489_c0_g1,TRINITY_DN1756_c1_g1,TRINITY_DN1780_c0_g2,TRINITY_DN1938_c0_g1,TRINITY_DN23023_c0_g1,TRINITY_DN24176_c0_g1,TRINITY_DN2752_c0_g3,TRINITY_DN2752_c4_g1,TRINITY_DN310_c4_g1,TRINITY_DN3235_c0_g1,TRINITY_DN3766_c0_g2,TRINITY_DN3811_c0_g2,TR…
MF	GO:1901363	heterocyclic compound binding	383	303	686	2460	0.0719101	0.666625	TRINITY_DN1002_c1_g1,TRINITY_DN1004_c0_g1,TRINITY_DN1031_c0_g1,TRINITY_DN10382_c0_g1,TRINITY_DN1045_c1_g2,TRINITY_DN1046_c1_g1,TRINITY_DN1053_c0_g1,TRINITY_DN10838_c0_g1,TRINITY_DN1094_c0_g1,TRINITY_DN10955_c0_g1,TRINITY_DN11116_c0_g1,TRINITY_DN11167_c0_g2,TRINITY_DN11170_c0_g1,TRINITY_DN11194_c0_g1,TRINITY_DN1129_c0_g1,TRINITY_DN1138_c0_g1,TRINITY_DN11506_c0_g1,TRINITY_DN1157_c0_g2,TRINITY_DN115…	TRINITY_DN0_c0_g1,TRINITY_DN1003_c0_g1,TRINITY_DN1004_c1_g4,TRINITY_DN1022_c0_g1,TRINITY_DN1030_c0_g1,TRINITY_DN1032_c1_g1,TRINITY_DN1032_c5_g1,TRINITY_DN103_c1_g1,TRINITY_DN1047_c0_g1,TRINITY_DN1048_c0_g1,TRINITY_DN1060_c1_g1,TRINITY_DN1063_c0_g1,TRINITY_DN106_c1_g1,TRINITY_DN1077_c0_g1,TRINITY_DN107_c0_g1,TRINITY_DN1115_c0_g1,TRINITY_DN1165_c0_g1,TRINITY_DN1166_c1_g1,TRINITY_DN1173_c4_g1,TRINIT…
BP	GO:0071248	cellular response to metal ion	12	10	22	61	0.072145	0.762122	TRINITY_DN12607_c0_g1,TRINITY_DN1577_c0_g2,TRINITY_DN15796_c0_g1,TRINITY_DN1734_c0_g1,TRINITY_DN1759_c1_g1,TRINITY_DN183_c0_g1,TRINITY_DN1915_c0_g1,TRINITY_DN19842_c0_g1,TRINITY_DN20883_c0_g1,TRINITY_DN2793_c0_g1,TRINITY_DN3496_c0_g1,TRINITY_DN3753_c0_g1	TRINITY_DN1119_c0_g1,TRINITY_DN1308_c3_g1,TRINITY_DN1807_c1_g1,TRINITY_DN239_c0_g2,TRINITY_DN2734_c0_g3,TRINITY_DN754_c1_g1,TRINITY_DN884_c1_g1,TRINITY_DN891_c0_g1,TRINITY_DN970_c0_g4,TRINITY_DN998_c3_g2
BP	GO:0000255	allantoin metabolic process	0	2	2	2	0.0722322	0.762122	-	TRINITY_DN1208_c0_g1,TRINITY_DN3004_c1_g1
BP	GO:0000256	allantoin catabolic process	0	2	2	2	0.0722322	0.762122	-	TRINITY_DN1208_c0_g1,TRINITY_DN3004_c1_g1
BP	GO:0000304	response to singlet oxygen	0	2	2	2	0.0722322	0.762122	-	TRINITY_DN398_c0_g1,TRINITY_DN754_c1_g1
BP	GO:0000455	enzyme-directed rRNA pseudouridine synthesis	0	2	2	2	0.0722322	0.762122	-	TRINITY_DN1166_c1_g1,TRINITY_DN282_c2_g1
BP	GO:0000464	endonucleolytic cleavage in ITS1 upstream of 5.8S rRNA from tricistronic rRNA transcript (SSU-rRNA, 5.8S rRNA, LSU-rRNA)	0	2	2	2	0.0722322	0.762122	-	TRINITY_DN4395_c0_g1,TRINITY_DN689_c6_g3
BP	GO:0000494	box C/D snoRNA 3'-end processing	1	1	2	2	0.0722322	0.762122	TRINITY_DN391_c0_g4	TRINITY_DN2280_c0_g1
BP	GO:0000734	gene conversion at mating-type locus, DNA repair synthesis	2	0	2	2	0.0722322	0.762122	TRINITY_DN1462_c1_g1,TRINITY_DN353_c0_g1	-
BP	GO:0001561	fatty acid alpha-oxidation	2	0	2	2	0.0722322	0.762122	TRINITY_DN5871_c0_g1,TRINITY_DN5871_c0_g2	-
BP	GO:0001890	placenta development	1	1	2	2	0.0722322	0.762122	TRINITY_DN183_c0_g1	TRINITY_DN1119_c0_g1
BP	GO:0001935	endothelial cell proliferation	1	1	2	2	0.0722322	0.762122	TRINITY_DN7499_c0_g1	TRINITY_DN1560_c7_g1
BP	GO:0001936	regulation of endothelial cell proliferation	1	1	2	2	0.0722322	0.762122	TRINITY_DN7499_c0_g1	TRINITY_DN1560_c7_g1
BP	GO:0002521	leukocyte differentiation	1	1	2	2	0.0722322	0.762122	TRINITY_DN183_c0_g1	TRINITY_DN1119_c0_g1
BP	GO:0006041	glucosamine metabolic process	0	2	2	2	0.0722322	0.762122	-	TRINITY_DN237_c7_g1,TRINITY_DN2573_c0_g1
BP	GO:0006172	ADP biosynthetic process	1	1	2	2	0.0722322	0.762122	TRINITY_DN10382_c0_g1	TRINITY_DN538_c0_g2
BP	GO:0006231	dTMP biosynthetic process	1	1	2	2	0.0722322	0.762122	TRINITY_DN60_c12_g1	TRINITY_DN442_c0_g3
BP	GO:0006287	base-excision repair, gap-filling	1	1	2	2	0.0722322	0.762122	TRINITY_DN3523_c0_g1	TRINITY_DN3605_c0_g1
BP	GO:0006296	nucleotide-excision repair, DNA incision, 5'-to lesion	2	0	2	2	0.0722322	0.762122	TRINITY_DN1397_c2_g1,TRINITY_DN570_c0_g1	-
BP	GO:0006863	purine nucleobase transport	1	1	2	2	0.0722322	0.762122	TRINITY_DN4922_c0_g1	TRINITY_DN775_c0_g1
BP	GO:0006883	cellular sodium ion homeostasis	0	2	2	2	0.0722322	0.762122	-	TRINITY_DN334_c5_g1,TRINITY_DN677_c0_g1
BP	GO:0007079	mitotic chromosome movement towards spindle pole	2	0	2	2	0.0722322	0.762122	TRINITY_DN21830_c0_g1,TRINITY_DN244_c5_g1	-
BP	GO:0008216	spermidine metabolic process	0	2	2	2	0.0722322	0.762122	-	TRINITY_DN2157_c1_g2,TRINITY_DN581_c1_g2
BP	GO:0008295	spermidine biosynthetic process	0	2	2	2	0.0722322	0.762122	-	TRINITY_DN2157_c1_g2,TRINITY_DN581_c1_g2
BP	GO:0009157	deoxyribonucleoside monophosphate biosynthetic process	1	1	2	2	0.0722322	0.762122	TRINITY_DN60_c12_g1	TRINITY_DN442_c0_g3
BP	GO:0009162	deoxyribonucleoside monophosphate metabolic process	1	1	2	2	0.0722322	0.762122	TRINITY_DN60_c12_g1	TRINITY_DN442_c0_g3
BP	GO:0009176	pyrimidine deoxyribonucleoside monophosphate metabolic process	1	1	2	2	0.0722322	0.762122	TRINITY_DN60_c12_g1	TRINITY_DN442_c0_g3
BP	GO:0009177	pyrimidine deoxyribonucleoside monophosphate biosynthetic process	1	1	2	2	0.0722322	0.762122	TRINITY_DN60_c12_g1	TRINITY_DN442_c0_g3
BP	GO:0009992	cellular water homeostasis	2	0	2	2	0.0722322	0.762122	TRINITY_DN1705_c0_g1,TRINITY_DN24047_c0_g1	-
BP	GO:0010846	activation of reciprocal meiotic recombination	1	1	2	2	0.0722322	0.762122	TRINITY_DN183_c0_g1	TRINITY_DN891_c0_g1
BP	GO:0015810	aspartate transmembrane transport	1	1	2	2	0.0722322	0.762122	TRINITY_DN5167_c0_g1	TRINITY_DN5625_c0_g1
BP	GO:0019367	fatty acid elongation, saturated fatty acid	1	1	2	2	0.0722322	0.762122	TRINITY_DN25598_c0_g1	TRINITY_DN342_c2_g1
BP	GO:0019368	fatty acid elongation, unsaturated fatty acid	1	1	2	2	0.0722322	0.762122	TRINITY_DN25598_c0_g1	TRINITY_DN342_c2_g1
BP	GO:0019407	hexitol catabolic process	1	1	2	2	0.0722322	0.762122	TRINITY_DN393_c1_g3	TRINITY_DN2094_c0_g1
BP	GO:0019547	arginine catabolic process to ornithine	1	1	2	2	0.0722322	0.762122	TRINITY_DN6296_c0_g1	TRINITY_DN452_c1_g2
BP	GO:0030104	water homeostasis	2	0	2	2	0.0722322	0.762122	TRINITY_DN1705_c0_g1,TRINITY_DN24047_c0_g1	-
BP	GO:0030951	establishment or maintenance of microtubule cytoskeleton polarity	2	0	2	2	0.0722322	0.762122	TRINITY_DN2799_c0_g1,TRINITY_DN583_c1_g1	-
BP	GO:0031292	gene conversion at mating-type locus, DNA double-strand break processing	2	0	2	2	0.0722322	0.762122	TRINITY_DN1270_c0_g1,TRINITY_DN961_c0_g1	-
BP	GO:0032056	positive regulation of translation in response to stress	2	0	2	2	0.0722322	0.762122	TRINITY_DN4691_c0_g1,TRINITY_DN587_c1_g1	-
BP	GO:0032074	negative regulation of nuclease activity	2	0	2	2	0.0722322	0.762122	TRINITY_DN2236_c2_g1,TRINITY_DN7506_c0_g1	-
BP	GO:0033184	positive regulation of histone ubiquitination	1	1	2	2	0.0722322	0.762122	TRINITY_DN19842_c0_g1	TRINITY_DN1807_c1_g1
BP	GO:0033383	geranyl diphosphate metabolic process	0	2	2	2	0.0722322	0.762122	-	TRINITY_DN2741_c2_g1,TRINITY_DN6278_c0_g2
BP	GO:0033384	geranyl diphosphate biosynthetic process	0	2	2	2	0.0722322	0.762122	-	TRINITY_DN2741_c2_g1,TRINITY_DN6278_c0_g2
BP	GO:0033385	geranylgeranyl diphosphate metabolic process	0	2	2	2	0.0722322	0.762122	-	TRINITY_DN2741_c2_g1,TRINITY_DN6278_c0_g2
BP	GO:0033386	geranylgeranyl diphosphate biosynthetic process	0	2	2	2	0.0722322	0.762122	-	TRINITY_DN2741_c2_g1,TRINITY_DN6278_c0_g2
BP	GO:0034625	fatty acid elongation, monounsaturated fatty acid	1	1	2	2	0.0722322	0.762122	TRINITY_DN25598_c0_g1	TRINITY_DN342_c2_g1
BP	GO:0034626	fatty acid elongation, polyunsaturated fatty acid	1	1	2	2	0.0722322	0.762122	TRINITY_DN25598_c0_g1	TRINITY_DN342_c2_g1
BP	GO:0034631	microtubule anchoring at spindle pole body	2	0	2	2	0.0722322	0.762122	TRINITY_DN2784_c0_g1,TRINITY_DN2799_c0_g1	-
BP	GO:0034754	cellular hormone metabolic process	2	0	2	2	0.0722322	0.762122	TRINITY_DN5106_c0_g1,TRINITY_DN7069_c0_g1	-
BP	GO:0035543	positive regulation of SNARE complex assembly	2	0	2	2	0.0722322	0.762122	TRINITY_DN23135_c0_g1,TRINITY_DN4205_c0_g1	-
BP	GO:0036450	polyuridylation-dependent decapping of nuclear-transcribed mRNA	2	0	2	2	0.0722322	0.762122	TRINITY_DN381_c0_g1,TRINITY_DN3877_c2_g1	-
BP	GO:0043490	malate-aspartate shuttle	1	1	2	2	0.0722322	0.762122	TRINITY_DN5167_c0_g1	TRINITY_DN5625_c0_g1
BP	GO:0044397	actin cortical patch internalization	2	0	2	2	0.0722322	0.762122	TRINITY_DN197_c0_g1,TRINITY_DN20767_c0_g1	-
BP	GO:0044780	bacterial-type flagellum assembly	1	1	2	2	0.0722322	0.762122	TRINITY_DN21006_c0_g1	TRINITY_DN529_c0_g1
BP	GO:0044781	bacterial-type flagellum organization	1	1	2	2	0.0722322	0.762122	TRINITY_DN21006_c0_g1	TRINITY_DN529_c0_g1
BP	GO:0045004	DNA replication proofreading	1	1	2	2	0.0722322	0.762122	TRINITY_DN3523_c0_g1	TRINITY_DN3605_c0_g1
BP	GO:0045022	early endosome to late endosome transport	2	0	2	2	0.0722322	0.762122	TRINITY_DN2793_c0_g1,TRINITY_DN3753_c0_g1	-
BP	GO:0045765	regulation of angiogenesis	1	1	2	2	0.0722322	0.762122	TRINITY_DN7499_c0_g1	TRINITY_DN1560_c7_g1
BP	GO:0046073	dTMP metabolic process	1	1	2	2	0.0722322	0.762122	TRINITY_DN60_c12_g1	TRINITY_DN442_c0_g3
BP	GO:0046168	glycerol-3-phosphate catabolic process	2	0	2	2	0.0722322	0.762122	TRINITY_DN1705_c0_g1,TRINITY_DN24047_c0_g1	-
BP	GO:0050779	RNA destabilization	1	1	2	2	0.0722322	0.762122	TRINITY_DN4138_c0_g1	TRINITY_DN36_c1_g1
BP	GO:0050920	regulation of chemotaxis	2	0	2	2	0.0722322	0.762122	TRINITY_DN183_c0_g1,TRINITY_DN310_c6_g1	-
BP	GO:0050921	positive regulation of chemotaxis	2	0	2	2	0.0722322	0.762122	TRINITY_DN183_c0_g1,TRINITY_DN310_c6_g1	-
BP	GO:0051305	chromosome movement towards spindle pole	2	0	2	2	0.0722322	0.762122	TRINITY_DN21830_c0_g1,TRINITY_DN244_c5_g1	-
BP	GO:0055078	sodium ion homeostasis	0	2	2	2	0.0722322	0.762122	-	TRINITY_DN334_c5_g1,TRINITY_DN677_c0_g1
BP	GO:0061157	mRNA destabilization	1	1	2	2	0.0722322	0.762122	TRINITY_DN4138_c0_g1	TRINITY_DN36_c1_g1
BP	GO:0070414	trehalose metabolism in response to heat stress	1	1	2	2	0.0722322	0.762122	TRINITY_DN11_c3_g6	TRINITY_DN106_c1_g1
BP	GO:0070462	plus-end specific microtubule depolymerization	2	0	2	2	0.0722322	0.762122	TRINITY_DN21830_c0_g1,TRINITY_DN583_c1_g1	-
BP	GO:0070966	nuclear-transcribed mRNA catabolic process, no-go decay	2	0	2	2	0.0722322	0.762122	TRINITY_DN1242_c0_g1,TRINITY_DN4819_c1_g1	-
BP	GO:0071243	cellular response to arsenic-containing substance	0	2	2	2	0.0722322	0.762122	-	TRINITY_DN2214_c0_g1,TRINITY_DN754_c1_g1
BP	GO:0071294	cellular response to zinc ion	2	0	2	2	0.0722322	0.762122	TRINITY_DN2793_c0_g1,TRINITY_DN3753_c0_g1	-
BP	GO:0071973	bacterial-type flagellum-dependent cell motility	1	1	2	2	0.0722322	0.762122	TRINITY_DN21006_c0_g1	TRINITY_DN529_c0_g1
BP	GO:0071989	establishment of protein localization to spindle pole body	2	0	2	2	0.0722322	0.762122	TRINITY_DN2799_c0_g1,TRINITY_DN3589_c0_g1	-
BP	GO:0072393	microtubule anchoring at microtubule organizing center	2	0	2	2	0.0722322	0.762122	TRINITY_DN2784_c0_g1,TRINITY_DN2799_c0_g1	-
BP	GO:0090296	regulation of mitochondrial DNA replication	2	0	2	2	0.0722322	0.762122	TRINITY_DN1397_c2_g1,TRINITY_DN2990_c0_g2	-
BP	GO:0090297	positive regulation of mitochondrial DNA replication	2	0	2	2	0.0722322	0.762122	TRINITY_DN1397_c2_g1,TRINITY_DN2990_c0_g2	-
BP	GO:0090368	regulation of ornithine metabolic process	1	1	2	2	0.0722322	0.762122	TRINITY_DN6296_c0_g1	TRINITY_DN452_c1_g2
BP	GO:0097588	archaeal or bacterial-type flagellum-dependent cell motility	1	1	2	2	0.0722322	0.762122	TRINITY_DN21006_c0_g1	TRINITY_DN529_c0_g1
BP	GO:0098501	polynucleotide dephosphorylation	2	0	2	2	0.0722322	0.762122	TRINITY_DN1462_c1_g1,TRINITY_DN2079_c0_g1	-
BP	GO:0098502	DNA dephosphorylation	2	0	2	2	0.0722322	0.762122	TRINITY_DN1462_c1_g1,TRINITY_DN2079_c0_g1	-
BP	GO:0098927	vesicle-mediated transport between endosomal compartments	2	0	2	2	0.0722322	0.762122	TRINITY_DN2793_c0_g1,TRINITY_DN3753_c0_g1	-
BP	GO:0140043	lipid droplet localization to prospore membrane leading edge	1	1	2	2	0.0722322	0.762122	TRINITY_DN4769_c0_g1	TRINITY_DN851_c0_g2
BP	GO:1901342	regulation of vasculature development	1	1	2	2	0.0722322	0.762122	TRINITY_DN7499_c0_g1	TRINITY_DN1560_c7_g1
BP	GO:1901856	negative regulation of cellular respiration	1	1	2	2	0.0722322	0.762122	TRINITY_DN18951_c0_g1	TRINITY_DN1119_c0_g1
BP	GO:1901858	regulation of mitochondrial DNA metabolic process	2	0	2	2	0.0722322	0.762122	TRINITY_DN1397_c2_g1,TRINITY_DN2990_c0_g2	-
BP	GO:1901860	positive regulation of mitochondrial DNA metabolic process	2	0	2	2	0.0722322	0.762122	TRINITY_DN1397_c2_g1,TRINITY_DN2990_c0_g2	-
BP	GO:1902267	regulation of polyamine transmembrane transport	0	2	2	2	0.0722322	0.762122	-	TRINITY_DN1254_c0_g1,TRINITY_DN1424_c0_g1
BP	GO:1903394	protein localization to kinetochore involved in kinetochore assembly	0	2	2	2	0.0722322	0.762122	-	TRINITY_DN1192_c0_g1,TRINITY_DN177_c0_g1
BP	GO:1903706	regulation of hemopoiesis	1	1	2	2	0.0722322	0.762122	TRINITY_DN183_c0_g1	TRINITY_DN1119_c0_g1
BP	GO:1904823	purine nucleobase transmembrane transport	1	1	2	2	0.0722322	0.762122	TRINITY_DN4922_c0_g1	TRINITY_DN775_c0_g1
BP	GO:1905462	regulation of DNA duplex unwinding	2	0	2	2	0.0722322	0.762122	TRINITY_DN20742_c0_g1,TRINITY_DN2954_c1_g5	-
BP	GO:1905463	negative regulation of DNA duplex unwinding	2	0	2	2	0.0722322	0.762122	TRINITY_DN20742_c0_g1,TRINITY_DN2954_c1_g5	-
BP	GO:1905774	regulation of DNA helicase activity	2	0	2	2	0.0722322	0.762122	TRINITY_DN20742_c0_g1,TRINITY_DN2954_c1_g5	-
BP	GO:1905775	negative regulation of DNA helicase activity	2	0	2	2	0.0722322	0.762122	TRINITY_DN20742_c0_g1,TRINITY_DN2954_c1_g5	-
BP	GO:1990074	polyuridylation-dependent mRNA catabolic process	2	0	2	2	0.0722322	0.762122	TRINITY_DN381_c0_g1,TRINITY_DN3877_c2_g1	-
BP	GO:1990171	SCF complex disassembly in response to cadmium stress	1	1	2	2	0.0722322	0.762122	TRINITY_DN19842_c0_g1	TRINITY_DN1807_c1_g1
BP	GO:1990258	histone glutamine methylation	1	1	2	2	0.0722322	0.762122	TRINITY_DN391_c0_g4	TRINITY_DN2280_c0_g1
BP	GO:1990299	Bub1-Bub3 complex localization to kinetochore	2	0	2	2	0.0722322	0.762122	TRINITY_DN24076_c0_g1,TRINITY_DN3369_c0_g1	-
BP	GO:2000395	regulation of ubiquitin-dependent endocytosis	0	2	2	2	0.0722322	0.762122	-	TRINITY_DN1756_c1_g1,TRINITY_DN770_c0_g1
BP	GO:2000397	positive regulation of ubiquitin-dependent endocytosis	0	2	2	2	0.0722322	0.762122	-	TRINITY_DN1756_c1_g1,TRINITY_DN770_c0_g1
BP	GO:2001168	positive regulation of histone H2B ubiquitination	1	1	2	2	0.0722322	0.762122	TRINITY_DN19842_c0_g1	TRINITY_DN1807_c1_g1
BP	GO:0044271	cellular nitrogen compound biosynthetic process	303	240	543	1932	0.0722483	0.762122	TRINITY_DN10027_c0_g1,TRINITY_DN1002_c1_g1,TRINITY_DN10065_c0_g1,TRINITY_DN1031_c0_g1,TRINITY_DN10382_c0_g1,TRINITY_DN1060_c2_g1,TRINITY_DN10838_c0_g1,TRINITY_DN11170_c0_g1,TRINITY_DN11194_c0_g1,TRINITY_DN1138_c0_g1,TRINITY_DN1157_c0_g2,TRINITY_DN115_c0_g1,TRINITY_DN1168_c0_g2,TRINITY_DN1170_c0_g1,TRINITY_DN1177_c0_g1,TRINITY_DN1195_c0_g2,TRINITY_DN11994_c0_g1,TRINITY_DN1203_c0_g1,TRINITY_DN123_c…	TRINITY_DN1003_c0_g1,TRINITY_DN1032_c1_g1,TRINITY_DN103_c1_g1,TRINITY_DN1060_c1_g1,TRINITY_DN1063_c0_g1,TRINITY_DN107_c0_g1,TRINITY_DN1103_c0_g2,TRINITY_DN1115_c0_g1,TRINITY_DN1119_c0_g1,TRINITY_DN1135_c0_g1,TRINITY_DN1165_c0_g1,TRINITY_DN1166_c1_g1,TRINITY_DN1171_c0_g1,TRINITY_DN1180_c0_g1,TRINITY_DN1181_c1_g2,TRINITY_DN1193_c1_g2,TRINITY_DN1206_c0_g1,TRINITY_DN1207_c2_g1,TRINITY_DN1215_c1_g4,TR…
MF	GO:0000248	C-5 sterol desaturase activity	1	1	2	2	0.0722847	0.666625	TRINITY_DN5605_c0_g1	TRINITY_DN3518_c1_g1
MF	GO:0000252	C-3 sterol dehydrogenase (C-4 sterol decarboxylase) activity	2	0	2	2	0.0722847	0.666625	TRINITY_DN5079_c0_g1,TRINITY_DN5131_c0_g1	-
MF	GO:0000405	bubble DNA binding	2	0	2	2	0.0722847	0.666625	TRINITY_DN1094_c0_g1,TRINITY_DN4578_c0_g1	-
MF	GO:0000900	translation repressor activity, mRNA regulatory element binding	1	1	2	2	0.0722847	0.666625	TRINITY_DN381_c0_g1	TRINITY_DN1557_c0_g1
MF	GO:0001884	pyrimidine nucleoside binding	1	1	2	2	0.0722847	0.666625	TRINITY_DN3877_c2_g1	TRINITY_DN3580_c0_g2
MF	GO:0002134	UTP binding	1	1	2	2	0.0722847	0.666625	TRINITY_DN3877_c2_g1	TRINITY_DN3580_c0_g2
MF	GO:0003844	1,4-alpha-glucan branching enzyme activity	2	0	2	2	0.0722847	0.666625	TRINITY_DN1366_c0_g1,TRINITY_DN6157_c0_g1	-
MF	GO:0003885	D-arabinono-1,4-lactone oxidase activity	1	1	2	2	0.0722847	0.666625	TRINITY_DN19356_c0_g1	TRINITY_DN1549_c0_g2
MF	GO:0003939	L-iditol 2-dehydrogenase activity	1	1	2	2	0.0722847	0.666625	TRINITY_DN393_c1_g3	TRINITY_DN2094_c0_g1
MF	GO:0003991	acetylglutamate kinase activity	0	2	2	2	0.0722847	0.666625	-	TRINITY_DN5_c0_g2,TRINITY_DN5_c0_g3
MF	GO:0004053	arginase activity	1	1	2	2	0.0722847	0.666625	TRINITY_DN6296_c0_g1	TRINITY_DN452_c1_g2
MF	GO:0004122	cystathionine beta-synthase activity	1	1	2	2	0.0722847	0.666625	TRINITY_DN11116_c0_g1	TRINITY_DN3311_c0_g1
MF	GO:0004161	dimethylallyltranstransferase activity	0	2	2	2	0.0722847	0.666625	-	TRINITY_DN2741_c2_g1,TRINITY_DN6278_c0_g2
MF	GO:0004337	geranyltranstransferase activity	0	2	2	2	0.0722847	0.666625	-	TRINITY_DN2741_c2_g1,TRINITY_DN6278_c0_g2
MF	GO:0004354	glutamate dehydrogenase (NADP+) activity	1	1	2	2	0.0722847	0.666625	TRINITY_DN5314_c0_g3	TRINITY_DN3605_c1_g1
MF	GO:0004367	glycerol-3-phosphate dehydrogenase [NAD+] activity	2	0	2	2	0.0722847	0.666625	TRINITY_DN1705_c0_g1,TRINITY_DN24047_c0_g1	-
MF	GO:0004585	ornithine carbamoyltransferase activity	2	0	2	2	0.0722847	0.666625	TRINITY_DN3307_c0_g1,TRINITY_DN7173_c0_g1	-
MF	GO:0004633	phosphopantothenoylcysteine decarboxylase activity	1	1	2	2	0.0722847	0.666625	TRINITY_DN25304_c0_g1	TRINITY_DN442_c0_g3
MF	GO:0008425	2-polyprenyl-6-methoxy-1,4-benzoquinone methyltransferase activity	1	1	2	2	0.0722847	0.666625	TRINITY_DN5113_c0_g2	TRINITY_DN282_c6_g3
MF	GO:0008556	potassium transmembrane transporter activity, phosphorylative mechanism	0	2	2	2	0.0722847	0.666625	-	TRINITY_DN1030_c0_g1,TRINITY_DN371_c2_g1
MF	GO:0008597	calcium-dependent protein serine/threonine phosphatase regulator activity	2	0	2	2	0.0722847	0.666625	TRINITY_DN1099_c0_g1,TRINITY_DN25319_c0_g1	-
MF	GO:0008650	rRNA (uridine-2'-O-)-methyltransferase activity	0	2	2	2	0.0722847	0.666625	-	TRINITY_DN2390_c0_g1,TRINITY_DN67_c0_g1
MF	GO:0008670	2,4-dienoyl-CoA reductase (NADPH) activity	2	0	2	2	0.0722847	0.666625	TRINITY_DN18738_c0_g2,TRINITY_DN5605_c1_g1	-
MF	GO:0008689	3-demethylubiquinone-9 3-O-methyltransferase activity	1	1	2	2	0.0722847	0.666625	TRINITY_DN5113_c0_g2	TRINITY_DN282_c6_g3
MF	GO:0008821	crossover junction endodeoxyribonuclease activity	1	1	2	2	0.0722847	0.666625	TRINITY_DN1742_c0_g1	TRINITY_DN2984_c3_g1
MF	GO:0008853	exodeoxyribonuclease III activity	2	0	2	2	0.0722847	0.666625	TRINITY_DN3679_c0_g1,TRINITY_DN791_c0_g1	-
MF	GO:0009922	fatty acid elongase activity	1	1	2	2	0.0722847	0.666625	TRINITY_DN25598_c0_g1	TRINITY_DN342_c2_g1
MF	GO:0015137	citrate transmembrane transporter activity	1	1	2	2	0.0722847	0.666625	TRINITY_DN11455_c0_g1	TRINITY_DN1184_c0_g1
MF	GO:0015292	uniporter activity	1	1	2	2	0.0722847	0.666625	TRINITY_DN5167_c0_g1	TRINITY_DN5625_c0_g1
MF	GO:0016843	amine-lyase activity	0	2	2	2	0.0722847	0.666625	-	TRINITY_DN42_c3_g1,TRINITY_DN42_c4_g2
MF	GO:0016857	racemase and epimerase activity, acting on carbohydrates and derivatives	2	0	2	2	0.0722847	0.666625	TRINITY_DN1917_c0_g2,TRINITY_DN2337_c0_g2	-
MF	GO:0019103	pyrimidine nucleotide binding	1	1	2	2	0.0722847	0.666625	TRINITY_DN3877_c2_g1	TRINITY_DN3580_c0_g2
MF	GO:0030580	quinone cofactor methyltransferase activity	1	1	2	2	0.0722847	0.666625	TRINITY_DN5113_c0_g2	TRINITY_DN282_c6_g3
MF	GO:0031320	hexitol dehydrogenase activity	1	1	2	2	0.0722847	0.666625	TRINITY_DN393_c1_g3	TRINITY_DN2094_c0_g1
MF	GO:0032551	pyrimidine ribonucleoside binding	1	1	2	2	0.0722847	0.666625	TRINITY_DN3877_c2_g1	TRINITY_DN3580_c0_g2
MF	GO:0032557	pyrimidine ribonucleotide binding	1	1	2	2	0.0722847	0.666625	TRINITY_DN3877_c2_g1	TRINITY_DN3580_c0_g2
MF	GO:0035004	phosphatidylinositol 3-kinase activity	1	1	2	2	0.0722847	0.666625	TRINITY_DN4086_c0_g1	TRINITY_DN535_c2_g1
MF	GO:0036381	pyridoxal 5'-phosphate synthase (glutamine hydrolysing) activity	0	2	2	2	0.0722847	0.666625	-	TRINITY_DN42_c3_g1,TRINITY_DN42_c4_g2
MF	GO:0043878	glyceraldehyde-3-phosphate dehydrogenase (NAD+) (non-phosphorylating) activity	2	0	2	2	0.0722847	0.666625	TRINITY_DN10065_c0_g1,TRINITY_DN3314_c1_g1	-
MF	GO:0044540	L-cystine L-cysteine-lyase (deaminating)	1	1	2	2	0.0722847	0.666625	TRINITY_DN20967_c0_g1	TRINITY_DN92_c0_g1
MF	GO:0046526	D-xylulose reductase activity	1	1	2	2	0.0722847	0.666625	TRINITY_DN393_c1_g3	TRINITY_DN2094_c0_g1
MF	GO:0047012	sterol-4-alpha-carboxylate 3-dehydrogenase (decarboxylating) activity	2	0	2	2	0.0722847	0.666625	TRINITY_DN5079_c0_g1,TRINITY_DN5131_c0_g1	-
MF	GO:0047952	glycerol-3-phosphate dehydrogenase [NAD(P)+] activity	2	0	2	2	0.0722847	0.666625	TRINITY_DN1705_c0_g1,TRINITY_DN24047_c0_g1	-
MF	GO:0051908	double-stranded DNA 5'-3' exodeoxyribonuclease activity	2	0	2	2	0.0722847	0.666625	TRINITY_DN1270_c0_g1,TRINITY_DN1462_c1_g1	-
MF	GO:0052717	tRNA-specific adenosine-34 deaminase activity	0	2	2	2	0.0722847	0.666625	-	TRINITY_DN2136_c0_g1,TRINITY_DN520_c0_g1
MF	GO:0061542	3-demethylubiquinol-n 3-O-methyltransferase activity	1	1	2	2	0.0722847	0.666625	TRINITY_DN5113_c0_g2	TRINITY_DN282_c6_g3
MF	GO:0061543	3-demethylubiquinol-6 3-O-methyltransferase activity	1	1	2	2	0.0722847	0.666625	TRINITY_DN5113_c0_g2	TRINITY_DN282_c6_g3
MF	GO:0061578	Lys63-specific deubiquitinase activity	2	0	2	2	0.0722847	0.666625	TRINITY_DN1929_c1_g1,TRINITY_DN4193_c0_g1	-
MF	GO:0080146	L-cysteine desulfhydrase activity	1	1	2	2	0.0722847	0.666625	TRINITY_DN20967_c0_g1	TRINITY_DN92_c0_g1
MF	GO:0090369	ornithine carbamoyltransferase inhibitor activity	1	1	2	2	0.0722847	0.666625	TRINITY_DN6296_c0_g1	TRINITY_DN452_c1_g2
MF	GO:0102040	fumarate reductase (menaquinone)	1	1	2	2	0.0722847	0.666625	TRINITY_DN21006_c0_g1	TRINITY_DN529_c0_g1
MF	GO:0102336	3-oxo-arachidoyl-CoA synthase activity	1	1	2	2	0.0722847	0.666625	TRINITY_DN25598_c0_g1	TRINITY_DN342_c2_g1
MF	GO:0102337	3-oxo-cerotoyl-CoA synthase activity	1	1	2	2	0.0722847	0.666625	TRINITY_DN25598_c0_g1	TRINITY_DN342_c2_g1
MF	GO:0102338	3-oxo-lignoceronyl-CoA synthase activity	1	1	2	2	0.0722847	0.666625	TRINITY_DN25598_c0_g1	TRINITY_DN342_c2_g1
MF	GO:0102752	1,4-alpha-glucan branching enzyme activity (using a glucosylated glycogenin as primer for glycogen synthesis)	2	0	2	2	0.0722847	0.666625	TRINITY_DN1366_c0_g1,TRINITY_DN6157_c0_g1	-
MF	GO:0102756	very-long-chain 3-ketoacyl-CoA synthase activity	1	1	2	2	0.0722847	0.666625	TRINITY_DN25598_c0_g1	TRINITY_DN342_c2_g1
MF	GO:0103066	4alpha-carboxy-4beta-methyl-5alpha-cholesta-8-en-3beta-ol:NAD(P)+ 3-oxidoreductase (decarboxylating) activity	2	0	2	2	0.0722847	0.666625	TRINITY_DN5079_c0_g1,TRINITY_DN5131_c0_g1	-
MF	GO:0103067	4alpha-carboxy-5alpha-cholesta-8-en-3beta-ol:NAD(P)+ 3-dehydrogenase (decarboxylating) activity	2	0	2	2	0.0722847	0.666625	TRINITY_DN5079_c0_g1,TRINITY_DN5131_c0_g1	-
MF	GO:0140078	class I DNA-(apurinic or apyrimidinic site) endonuclease activity	2	0	2	2	0.0722847	0.666625	TRINITY_DN1397_c2_g1,TRINITY_DN2213_c0_g1	-
MF	GO:1990259	histone-glutamine methyltransferase activity	1	1	2	2	0.0722847	0.666625	TRINITY_DN391_c0_g4	TRINITY_DN2280_c0_g1
CC	GO:0005662	DNA replication factor A complex	2	0	2	2	0.0732447	0.391335	TRINITY_DN1651_c0_g1,TRINITY_DN3115_c1_g1	-
CC	GO:0005712	chiasma	2	0	2	2	0.0732447	0.391335	TRINITY_DN1045_c1_g2,TRINITY_DN649_c0_g2	-
CC	GO:0016035	zeta DNA polymerase complex	2	0	2	2	0.0732447	0.391335	TRINITY_DN20822_c0_g1,TRINITY_DN2220_c0_g1	-
CC	GO:0016605	PML body	2	0	2	2	0.0732447	0.391335	TRINITY_DN13323_c0_g1,TRINITY_DN198_c1_g1	-
CC	GO:0030875	rDNA protrusion	2	0	2	2	0.0732447	0.391335	TRINITY_DN20742_c0_g1,TRINITY_DN7960_c2_g1	-
CC	GO:0030896	checkpoint clamp complex	2	0	2	2	0.0732447	0.391335	TRINITY_DN3679_c0_g1,TRINITY_DN791_c0_g1	-
CC	GO:0031422	RecQ family helicase-topoisomerase III complex	2	0	2	2	0.0732447	0.391335	TRINITY_DN4038_c0_g1,TRINITY_DN961_c0_g1	-
CC	GO:0031431	Dbf4-dependent protein kinase complex	1	1	2	2	0.0732447	0.391335	TRINITY_DN1999_c0_g2	TRINITY_DN231_c0_g1
CC	GO:0032389	MutLalpha complex	2	0	2	2	0.0732447	0.391335	TRINITY_DN4116_c0_g1,TRINITY_DN649_c0_g2	-
CC	GO:0032936	SREBP-SCAP complex	1	1	2	2	0.0732447	0.391335	TRINITY_DN797_c0_g1	TRINITY_DN1633_c0_g1
CC	GO:0033309	SBF transcription complex	2	0	2	2	0.0732447	0.391335	TRINITY_DN2853_c1_g1,TRINITY_DN4218_c0_g1	-
CC	GO:0034271	phosphatidylinositol 3-kinase complex, class III, type I	2	0	2	2	0.0732447	0.391335	TRINITY_DN1446_c3_g1,TRINITY_DN4086_c0_g1	-
CC	GO:0034272	phosphatidylinositol 3-kinase complex, class III, type II	2	0	2	2	0.0732447	0.391335	TRINITY_DN1446_c3_g1,TRINITY_DN4086_c0_g1	-
CC	GO:0036449	microtubule minus-end	2	0	2	2	0.0732447	0.391335	TRINITY_DN244_c5_g1,TRINITY_DN2799_c0_g1	-
CC	GO:0043564	Ku70:Ku80 complex	2	0	2	2	0.0732447	0.391335	TRINITY_DN354_c0_g1,TRINITY_DN4207_c0_g1	-
CC	GO:0045274	plasma membrane respiratory chain complex II	1	1	2	2	0.0732447	0.391335	TRINITY_DN21006_c0_g1	TRINITY_DN529_c0_g1
CC	GO:0045284	plasma membrane fumarate reductase complex	1	1	2	2	0.0732447	0.391335	TRINITY_DN21006_c0_g1	TRINITY_DN529_c0_g1
CC	GO:0048476	Holliday junction resolvase complex	1	1	2	2	0.0732447	0.391335	TRINITY_DN1742_c0_g1	TRINITY_DN2984_c3_g1
CC	GO:0052718	tRNA-specific adenosine-34 deaminase complex	0	2	2	2	0.0732447	0.391335	-	TRINITY_DN2136_c0_g1,TRINITY_DN520_c0_g1
CC	GO:0061493	central plaque of mitotic spindle pole body	2	0	2	2	0.0732447	0.391335	TRINITY_DN24084_c0_g1,TRINITY_DN24146_c0_g1	-
CC	GO:0061576	acyl-CoA ceramide synthase complex	1	1	2	2	0.0732447	0.391335	TRINITY_DN11994_c0_g1	TRINITY_DN99_c0_g2
CC	GO:0070470	plasma membrane respirasome	1	1	2	2	0.0732447	0.391335	TRINITY_DN21006_c0_g1	TRINITY_DN529_c0_g1
CC	GO:0070850	TACC/TOG complex	2	0	2	2	0.0732447	0.391335	TRINITY_DN244_c5_g1,TRINITY_DN583_c1_g1	-
CC	GO:0071942	XPC complex	2	0	2	2	0.0732447	0.391335	TRINITY_DN20853_c0_g1,TRINITY_DN578_c2_g1	-
CC	GO:0097587	MutLgamma complex	2	0	2	2	0.0732447	0.391335	TRINITY_DN1045_c1_g2,TRINITY_DN649_c0_g2	-
CC	GO:1903600	glutaminase complex	0	2	2	2	0.0732447	0.391335	-	TRINITY_DN42_c3_g1,TRINITY_DN42_c4_g2
CC	GO:1905347	endodeoxyribonuclease complex	1	1	2	2	0.0732447	0.391335	TRINITY_DN1742_c0_g1	TRINITY_DN2984_c3_g1
CC	GO:1990533	Dom34-Hbs1 complex	2	0	2	2	0.0732447	0.391335	TRINITY_DN1242_c0_g1,TRINITY_DN4819_c1_g1	-
MF	GO:0016747	transferase activity, transferring acyl groups other than amino-acyl groups	24	17	41	124	0.0734784	0.67389	TRINITY_DN10885_c1_g1,TRINITY_DN1121_c0_g1,TRINITY_DN11983_c0_g1,TRINITY_DN11994_c0_g1,TRINITY_DN1255_c1_g1,TRINITY_DN19475_c0_g1,TRINITY_DN21269_c0_g1,TRINITY_DN21802_c0_g1,TRINITY_DN24143_c0_g1,TRINITY_DN24420_c0_g1,TRINITY_DN25598_c0_g1,TRINITY_DN25800_c0_g1,TRINITY_DN2657_c1_g1,TRINITY_DN3208_c0_g1,TRINITY_DN3514_c1_g1,TRINITY_DN3861_c0_g1,TRINITY_DN3889_c7_g1,TRINITY_DN4478_c1_g1,TRINITY_DN5…	TRINITY_DN1077_c0_g1,TRINITY_DN128_c10_g3,TRINITY_DN193_c5_g2,TRINITY_DN197_c2_g1,TRINITY_DN227_c6_g1,TRINITY_DN2475_c0_g1,TRINITY_DN24_c0_g1,TRINITY_DN2720_c0_g1,TRINITY_DN342_c2_g1,TRINITY_DN413_c0_g1,TRINITY_DN456_c1_g3,TRINITY_DN49_c2_g1,TRINITY_DN58_c5_g3,TRINITY_DN5_c0_g2,TRINITY_DN5_c0_g3,TRINITY_DN71_c0_g1,TRINITY_DN99_c0_g2
BP	GO:0006312	mitotic recombination	15	1	16	42	0.0740419	0.776062	TRINITY_DN1270_c0_g1,TRINITY_DN138_c3_g2,TRINITY_DN1462_c1_g1,TRINITY_DN2236_c2_g1,TRINITY_DN24115_c0_g1,TRINITY_DN2522_c0_g2,TRINITY_DN2810_c1_g1,TRINITY_DN3091_c1_g1,TRINITY_DN3115_c1_g1,TRINITY_DN353_c0_g1,TRINITY_DN4207_c0_g1,TRINITY_DN570_c0_g1,TRINITY_DN90_c6_g1,TRINITY_DN961_c0_g1,TRINITY_DN997_c0_g1	TRINITY_DN719_c0_g1
BP	GO:0007029	endoplasmic reticulum organization	11	5	16	42	0.0740419	0.776062	TRINITY_DN1281_c6_g1,TRINITY_DN13176_c0_g1,TRINITY_DN13176_c0_g2,TRINITY_DN19842_c0_g1,TRINITY_DN239_c2_g1,TRINITY_DN2488_c0_g1,TRINITY_DN2526_c0_g1,TRINITY_DN2920_c0_g1,TRINITY_DN3067_c0_g1,TRINITY_DN4769_c0_g1,TRINITY_DN7193_c0_g1	TRINITY_DN1186_c0_g1,TRINITY_DN1207_c2_g1,TRINITY_DN1807_c1_g1,TRINITY_DN2097_c0_g1,TRINITY_DN89_c0_g1
BP	GO:0031109	microtubule polymerization or depolymerization	16	0	16	42	0.0740419	0.776062	TRINITY_DN1560_c5_g1,TRINITY_DN1817_c0_g1,TRINITY_DN21830_c0_g1,TRINITY_DN2312_c0_g1,TRINITY_DN235_c1_g1,TRINITY_DN24058_c0_g1,TRINITY_DN244_c5_g1,TRINITY_DN2640_c1_g1,TRINITY_DN276_c2_g1,TRINITY_DN2784_c0_g1,TRINITY_DN3040_c1_g1,TRINITY_DN3335_c0_g1,TRINITY_DN3369_c0_g1,TRINITY_DN380_c0_g1,TRINITY_DN583_c1_g1,TRINITY_DN5894_c0_g2	-
CC	GO:0005737	cytoplasm	731	504	1235	4493	0.0742056	0.391335	TRINITY_DN10027_c0_g1,TRINITY_DN1003_c4_g1,TRINITY_DN1004_c0_g1,TRINITY_DN10065_c0_g1,TRINITY_DN1031_c0_g1,TRINITY_DN10382_c0_g1,TRINITY_DN1046_c1_g1,TRINITY_DN1053_c0_g1,TRINITY_DN1060_c2_g1,TRINITY_DN10741_c0_g1,TRINITY_DN1074_c3_g1,TRINITY_DN10838_c0_g1,TRINITY_DN1083_c0_g1,TRINITY_DN10885_c0_g1,TRINITY_DN10885_c1_g1,TRINITY_DN1094_c0_g1,TRINITY_DN10955_c0_g1,TRINITY_DN1099_c0_g1,TRINITY_DN10_…	TRINITY_DN0_c0_g1,TRINITY_DN1003_c0_g1,TRINITY_DN1004_c1_g4,TRINITY_DN1018_c0_g1,TRINITY_DN1022_c0_g1,TRINITY_DN1030_c0_g1,TRINITY_DN1032_c1_g1,TRINITY_DN1032_c4_g1,TRINITY_DN1032_c5_g1,TRINITY_DN103_c1_g1,TRINITY_DN1046_c0_g1,TRINITY_DN1047_c0_g1,TRINITY_DN1048_c0_g1,TRINITY_DN1060_c1_g1,TRINITY_DN1063_c0_g1,TRINITY_DN106_c1_g1,TRINITY_DN1074_c0_g1,TRINITY_DN107_c0_g1,TRINITY_DN1102_c0_g2,TRINIT…
BP	GO:0034982	mitochondrial protein processing	2	4	6	12	0.0744287	0.776062	TRINITY_DN21920_c0_g1,TRINITY_DN4547_c0_g1	TRINITY_DN1550_c0_g2,TRINITY_DN1641_c1_g1,TRINITY_DN165_c0_g1,TRINITY_DN1885_c0_g1
BP	GO:0035542	regulation of SNARE complex assembly	6	0	6	12	0.0744287	0.776062	TRINITY_DN1976_c0_g1,TRINITY_DN199_c0_g1,TRINITY_DN23135_c0_g1,TRINITY_DN2732_c0_g1,TRINITY_DN4205_c0_g1,TRINITY_DN834_c0_g2	-
BP	GO:0070071	proton-transporting two-sector ATPase complex assembly	4	2	6	12	0.0744287	0.776062	TRINITY_DN1911_c1_g1,TRINITY_DN2793_c0_g1,TRINITY_DN3753_c0_g1,TRINITY_DN734_c0_g2	TRINITY_DN4267_c0_g2,TRINITY_DN761_c0_g1
CC	GO:0005759	mitochondrial matrix	38	54	92	298	0.0745438	0.391335	TRINITY_DN10065_c0_g1,TRINITY_DN1046_c1_g1,TRINITY_DN1168_c0_g2,TRINITY_DN13242_c0_g1,TRINITY_DN1397_c2_g1,TRINITY_DN15204_c0_g1,TRINITY_DN15268_c0_g1,TRINITY_DN15360_c0_g1,TRINITY_DN15928_c0_g1,TRINITY_DN2025_c0_g1,TRINITY_DN20754_c0_g1,TRINITY_DN21110_c0_g1,TRINITY_DN21166_c0_g1,TRINITY_DN21823_c0_g1,TRINITY_DN21920_c0_g1,TRINITY_DN21945_c0_g1,TRINITY_DN22120_c0_g1,TRINITY_DN22952_c0_g1,TRINITY…	TRINITY_DN1004_c1_g4,TRINITY_DN1115_c0_g1,TRINITY_DN1119_c0_g1,TRINITY_DN1135_c0_g1,TRINITY_DN1154_c0_g1,TRINITY_DN1308_c1_g1,TRINITY_DN1314_c0_g1,TRINITY_DN1365_c0_g1,TRINITY_DN1550_c0_g2,TRINITY_DN1596_c0_g1,TRINITY_DN1641_c1_g1,TRINITY_DN1656_c0_g1,TRINITY_DN165_c0_g1,TRINITY_DN2033_c1_g1,TRINITY_DN2115_c0_g2,TRINITY_DN21889_c0_g1,TRINITY_DN246_c1_g1,TRINITY_DN2500_c0_g1,TRINITY_DN2568_c1_g1,T…
CC	GO:0030176	integral component of endoplasmic reticulum membrane	22	18	40	120	0.0745604	0.391335	TRINITY_DN11994_c0_g1,TRINITY_DN1221_c0_g1,TRINITY_DN1255_c1_g1,TRINITY_DN1504_c3_g1,TRINITY_DN20969_c0_g1,TRINITY_DN24420_c0_g1,TRINITY_DN25598_c0_g1,TRINITY_DN2641_c0_g1,TRINITY_DN2964_c1_g1,TRINITY_DN3067_c0_g1,TRINITY_DN4310_c0_g1,TRINITY_DN4478_c1_g1,TRINITY_DN5605_c0_g1,TRINITY_DN58_c4_g1,TRINITY_DN6167_c0_g2,TRINITY_DN685_c2_g1,TRINITY_DN7193_c0_g1,TRINITY_DN734_c0_g2,TRINITY_DN7972_c0_g1,…	TRINITY_DN1436_c0_g2,TRINITY_DN1560_c4_g1,TRINITY_DN1633_c0_g1,TRINITY_DN227_c6_g1,TRINITY_DN230_c1_g1,TRINITY_DN236_c3_g1,TRINITY_DN236_c3_g2,TRINITY_DN266_c0_g1,TRINITY_DN3138_c0_g1,TRINITY_DN340_c0_g1,TRINITY_DN342_c2_g1,TRINITY_DN3518_c1_g1,TRINITY_DN4351_c0_g3,TRINITY_DN584_c0_g1,TRINITY_DN58_c5_g3,TRINITY_DN736_c0_g1,TRINITY_DN89_c0_g1,TRINITY_DN99_c0_g2
CC	GO:0031227	intrinsic component of endoplasmic reticulum membrane	22	18	40	120	0.0745604	0.391335	TRINITY_DN11994_c0_g1,TRINITY_DN1221_c0_g1,TRINITY_DN1255_c1_g1,TRINITY_DN1504_c3_g1,TRINITY_DN20969_c0_g1,TRINITY_DN24420_c0_g1,TRINITY_DN25598_c0_g1,TRINITY_DN2641_c0_g1,TRINITY_DN2964_c1_g1,TRINITY_DN3067_c0_g1,TRINITY_DN4310_c0_g1,TRINITY_DN4478_c1_g1,TRINITY_DN5605_c0_g1,TRINITY_DN58_c4_g1,TRINITY_DN6167_c0_g2,TRINITY_DN685_c2_g1,TRINITY_DN7193_c0_g1,TRINITY_DN734_c0_g2,TRINITY_DN7972_c0_g1,…	TRINITY_DN1436_c0_g2,TRINITY_DN1560_c4_g1,TRINITY_DN1633_c0_g1,TRINITY_DN227_c6_g1,TRINITY_DN230_c1_g1,TRINITY_DN236_c3_g1,TRINITY_DN236_c3_g2,TRINITY_DN266_c0_g1,TRINITY_DN3138_c0_g1,TRINITY_DN340_c0_g1,TRINITY_DN342_c2_g1,TRINITY_DN3518_c1_g1,TRINITY_DN4351_c0_g3,TRINITY_DN584_c0_g1,TRINITY_DN58_c5_g3,TRINITY_DN736_c0_g1,TRINITY_DN89_c0_g1,TRINITY_DN99_c0_g2
BP	GO:0006412	translation	101	103	204	698	0.0748927	0.779401	TRINITY_DN10838_c0_g1,TRINITY_DN11170_c0_g1,TRINITY_DN11194_c0_g1,TRINITY_DN1138_c0_g1,TRINITY_DN1168_c0_g2,TRINITY_DN1170_c0_g1,TRINITY_DN1195_c0_g2,TRINITY_DN1242_c0_g1,TRINITY_DN13271_c0_g1,TRINITY_DN13508_c0_g1,TRINITY_DN14184_c0_g1,TRINITY_DN1446_c0_g2,TRINITY_DN14787_c0_g1,TRINITY_DN15335_c0_g1,TRINITY_DN15724_c0_g1,TRINITY_DN17069_c0_g2,TRINITY_DN17160_c0_g1,TRINITY_DN17878_c0_g1,TRINITY_D…	TRINITY_DN103_c1_g1,TRINITY_DN1060_c1_g1,TRINITY_DN1063_c0_g1,TRINITY_DN107_c0_g1,TRINITY_DN1135_c0_g1,TRINITY_DN1165_c0_g1,TRINITY_DN1181_c1_g2,TRINITY_DN1193_c1_g2,TRINITY_DN1269_c0_g1,TRINITY_DN1308_c1_g1,TRINITY_DN1308_c1_g2,TRINITY_DN131_c0_g1,TRINITY_DN131_c0_g3,TRINITY_DN1332_c0_g1,TRINITY_DN1385_c0_g3,TRINITY_DN138_c1_g1,TRINITY_DN1417_c0_g2,TRINITY_DN143_c1_g1,TRINITY_DN144_c2_g1,TRINITY…
BP	GO:0000018	regulation of DNA recombination	13	2	15	39	0.0761401	0.783362	TRINITY_DN183_c0_g1,TRINITY_DN2222_c0_g1,TRINITY_DN2236_c2_g1,TRINITY_DN24115_c0_g1,TRINITY_DN2522_c0_g2,TRINITY_DN2853_c1_g1,TRINITY_DN4038_c0_g1,TRINITY_DN4207_c0_g1,TRINITY_DN4218_c0_g1,TRINITY_DN90_c6_g1,TRINITY_DN961_c0_g1,TRINITY_DN991_c0_g2,TRINITY_DN997_c0_g1	TRINITY_DN2984_c3_g1,TRINITY_DN891_c0_g1
BP	GO:0006862	nucleotide transport	7	8	15	39	0.0761401	0.783362	TRINITY_DN1172_c0_g1,TRINITY_DN1509_c2_g1,TRINITY_DN198_c1_g1,TRINITY_DN21899_c0_g1,TRINITY_DN319_c0_g1,TRINITY_DN4821_c0_g1,TRINITY_DN9839_c0_g1	TRINITY_DN1938_c0_g1,TRINITY_DN3235_c0_g1,TRINITY_DN3811_c0_g2,TRINITY_DN4465_c0_g1,TRINITY_DN505_c2_g2,TRINITY_DN67_c1_g1,TRINITY_DN765_c0_g4,TRINITY_DN775_c0_g1
BP	GO:0007533	mating type switching	15	0	15	39	0.0761401	0.783362	TRINITY_DN1270_c0_g1,TRINITY_DN138_c3_g2,TRINITY_DN1462_c1_g1,TRINITY_DN2522_c0_g2,TRINITY_DN258_c0_g2,TRINITY_DN2810_c1_g1,TRINITY_DN3233_c1_g1,TRINITY_DN353_c0_g1,TRINITY_DN354_c0_g1,TRINITY_DN4467_c0_g1,TRINITY_DN570_c0_g1,TRINITY_DN709_c0_g1,TRINITY_DN872_c0_g1,TRINITY_DN961_c0_g1,TRINITY_DN991_c0_g2	-
BP	GO:0015718	monocarboxylic acid transport	10	5	15	39	0.0761401	0.783362	TRINITY_DN1770_c0_g1,TRINITY_DN1871_c0_g2,TRINITY_DN1945_c0_g1,TRINITY_DN19989_c0_g1,TRINITY_DN20296_c0_g1,TRINITY_DN2173_c1_g1,TRINITY_DN25201_c0_g1,TRINITY_DN425_c0_g2,TRINITY_DN7494_c0_g1,TRINITY_DN9839_c0_g1	TRINITY_DN2752_c0_g3,TRINITY_DN2752_c4_g1,TRINITY_DN4463_c0_g2,TRINITY_DN551_c0_g2,TRINITY_DN776_c1_g1
BP	GO:0030968	endoplasmic reticulum unfolded protein response	11	4	15	39	0.0761401	0.783362	TRINITY_DN1242_c0_g1,TRINITY_DN193_c2_g3,TRINITY_DN2102_c0_g1,TRINITY_DN2168_c0_g2,TRINITY_DN2553_c0_g1,TRINITY_DN4819_c1_g1,TRINITY_DN5638_c0_g2,TRINITY_DN7506_c0_g1,TRINITY_DN780_c0_g1,TRINITY_DN8802_c0_g1,TRINITY_DN9147_c0_g3	TRINITY_DN398_c0_g1,TRINITY_DN4351_c0_g3,TRINITY_DN754_c1_g1,TRINITY_DN899_c1_g3
BP	GO:0032781	positive regulation of ATPase activity	7	8	15	39	0.0761401	0.783362	TRINITY_DN11506_c0_g1,TRINITY_DN2089_c0_g2,TRINITY_DN276_c2_g1,TRINITY_DN2921_c0_g2,TRINITY_DN3559_c0_g1,TRINITY_DN463_c1_g1,TRINITY_DN682_c3_g1	TRINITY_DN230_c8_g1,TRINITY_DN274_c0_g1,TRINITY_DN3379_c0_g1,TRINITY_DN354_c0_g2,TRINITY_DN447_c2_g2,TRINITY_DN680_c0_g3,TRINITY_DN978_c0_g1,TRINITY_DN984_c0_g1
MF	GO:0008194	UDP-glycosyltransferase activity	10	5	15	39	0.0763295	0.696192	TRINITY_DN11_c3_g6,TRINITY_DN17236_c0_g4,TRINITY_DN2168_c0_g1,TRINITY_DN2665_c0_g1,TRINITY_DN2678_c1_g1,TRINITY_DN2838_c0_g1,TRINITY_DN2964_c1_g1,TRINITY_DN4586_c0_g1,TRINITY_DN790_c1_g1,TRINITY_DN844_c1_g1	TRINITY_DN1022_c0_g1,TRINITY_DN1310_c0_g1,TRINITY_DN2340_c1_g1,TRINITY_DN3865_c0_g1,TRINITY_DN836_c2_g2
CC	GO:0000275	mitochondrial proton-transporting ATP synthase complex, catalytic sector F(1)	4	2	6	12	0.0766758	0.397838	TRINITY_DN15268_c0_g1,TRINITY_DN23229_c0_g1,TRINITY_DN24680_c0_g1,TRINITY_DN24989_c0_g1	TRINITY_DN1115_c0_g1,TRINITY_DN726_c4_g1
CC	GO:0045261	proton-transporting ATP synthase complex, catalytic core F(1)	4	2	6	12	0.0766758	0.397838	TRINITY_DN15268_c0_g1,TRINITY_DN23229_c0_g1,TRINITY_DN24680_c0_g1,TRINITY_DN24989_c0_g1	TRINITY_DN1115_c0_g1,TRINITY_DN726_c4_g1
BP	GO:0009161	ribonucleoside monophosphate metabolic process	33	24	57	179	0.0772268	0.793037	TRINITY_DN10382_c0_g1,TRINITY_DN1177_c0_g1,TRINITY_DN15268_c0_g1,TRINITY_DN18131_c0_g1,TRINITY_DN1911_c1_g1,TRINITY_DN19304_c0_g1,TRINITY_DN19934_c0_g1,TRINITY_DN19997_c0_g1,TRINITY_DN20906_c0_g1,TRINITY_DN21006_c0_g1,TRINITY_DN21794_c1_g2,TRINITY_DN21862_c1_g1,TRINITY_DN21920_c0_g1,TRINITY_DN22200_c0_g1,TRINITY_DN23209_c0_g1,TRINITY_DN23229_c0_g1,TRINITY_DN23438_c0_g1,TRINITY_DN24680_c0_g1,TRINI…	TRINITY_DN1003_c0_g1,TRINITY_DN1046_c0_g1,TRINITY_DN1103_c0_g2,TRINITY_DN1115_c0_g1,TRINITY_DN1180_c0_g1,TRINITY_DN1253_c0_g2,TRINITY_DN1268_c0_g1,TRINITY_DN1490_c0_g1,TRINITY_DN1613_c0_g1,TRINITY_DN1641_c1_g1,TRINITY_DN1849_c0_g2,TRINITY_DN194_c1_g2,TRINITY_DN237_c7_g1,TRINITY_DN287_c2_g1,TRINITY_DN3298_c1_g3,TRINITY_DN342_c0_g1,TRINITY_DN430_c0_g1,TRINITY_DN529_c0_g1,TRINITY_DN538_c0_g2,TRINITY…
BP	GO:0098659	inorganic cation import across plasma membrane	3	4	7	15	0.0797482	0.815839	TRINITY_DN1759_c1_g1,TRINITY_DN1915_c0_g1,TRINITY_DN20725_c0_g1	TRINITY_DN1248_c3_g1,TRINITY_DN2704_c0_g1,TRINITY_DN3235_c0_g1,TRINITY_DN4465_c0_g1
BP	GO:0099587	inorganic ion import across plasma membrane	3	4	7	15	0.0797482	0.815839	TRINITY_DN1759_c1_g1,TRINITY_DN1915_c0_g1,TRINITY_DN20725_c0_g1	TRINITY_DN1248_c3_g1,TRINITY_DN2704_c0_g1,TRINITY_DN3235_c0_g1,TRINITY_DN4465_c0_g1
MF	GO:0030983	mismatched DNA binding	6	1	7	15	0.0798783	0.724579	TRINITY_DN1045_c1_g2,TRINITY_DN1986_c0_g1,TRINITY_DN2810_c1_g1,TRINITY_DN3782_c0_g1,TRINITY_DN4116_c0_g1,TRINITY_DN649_c0_g2	TRINITY_DN1229_c0_g1
BP	GO:0051101	regulation of DNA binding	9	4	13	33	0.0799785	0.816655	TRINITY_DN138_c3_g2,TRINITY_DN1637_c1_g1,TRINITY_DN183_c0_g1,TRINITY_DN1999_c0_g2,TRINITY_DN2022_c1_g1,TRINITY_DN2226_c1_g1,TRINITY_DN2522_c0_g2,TRINITY_DN3115_c1_g1,TRINITY_DN4304_c0_g1	TRINITY_DN1633_c0_g1,TRINITY_DN231_c0_g1,TRINITY_DN3116_c0_g1,TRINITY_DN765_c0_g1
BP	GO:0043650	dicarboxylic acid biosynthetic process	10	9	19	52	0.0805684	0.821131	TRINITY_DN15204_c0_g1,TRINITY_DN15767_c0_g1,TRINITY_DN15928_c0_g1,TRINITY_DN21018_c0_g1,TRINITY_DN21823_c0_g1,TRINITY_DN3552_c0_g1,TRINITY_DN4332_c0_g1,TRINITY_DN4613_c0_g1,TRINITY_DN5314_c0_g3,TRINITY_DN9610_c0_g1	TRINITY_DN1032_c1_g1,TRINITY_DN1656_c0_g1,TRINITY_DN2835_c0_g1,TRINITY_DN3605_c1_g1,TRINITY_DN4886_c0_g1,TRINITY_DN782_c0_g3,TRINITY_DN7_c0_g1,TRINITY_DN884_c1_g2,TRINITY_DN888_c0_g1
BP	GO:0010948	negative regulation of cell cycle process	46	12	58	183	0.0812154	0.826172	TRINITY_DN1367_c0_g1,TRINITY_DN1446_c0_g2,TRINITY_DN15338_c1_g1,TRINITY_DN1800_c0_g1,TRINITY_DN183_c0_g1,TRINITY_DN1999_c0_g2,TRINITY_DN2033_c0_g1,TRINITY_DN2054_c0_g2,TRINITY_DN20758_c0_g1,TRINITY_DN21830_c0_g1,TRINITY_DN21984_c0_g1,TRINITY_DN2222_c0_g1,TRINITY_DN2312_c0_g1,TRINITY_DN231_c2_g1,TRINITY_DN24076_c0_g1,TRINITY_DN24098_c0_g1,TRINITY_DN2438_c0_g1,TRINITY_DN2522_c0_g2,TRINITY_DN256_c1_…	TRINITY_DN1032_c5_g1,TRINITY_DN1691_c0_g2,TRINITY_DN189_c0_g2,TRINITY_DN2125_c0_g1,TRINITY_DN231_c0_g1,TRINITY_DN2984_c3_g1,TRINITY_DN465_c1_g1,TRINITY_DN527_c0_g2,TRINITY_DN527_c2_g1,TRINITY_DN736_c0_g1,TRINITY_DN891_c0_g1,TRINITY_DN927_c0_g1
BP	GO:0051346	negative regulation of hydrolase activity	11	1	12	30	0.0815821	0.827289	TRINITY_DN1957_c1_g1,TRINITY_DN20742_c0_g1,TRINITY_DN2089_c0_g2,TRINITY_DN2236_c2_g1,TRINITY_DN2307_c1_g1,TRINITY_DN2671_c2_g1,TRINITY_DN2954_c1_g5,TRINITY_DN3037_c0_g1,TRINITY_DN3172_c0_g2,TRINITY_DN7506_c0_g1,TRINITY_DN9617_c0_g1	TRINITY_DN2984_c3_g1
BP	GO:0006972	hyperosmotic response	4	4	8	18	0.0824956	0.827289	TRINITY_DN1705_c0_g1,TRINITY_DN183_c0_g1,TRINITY_DN1876_c1_g2,TRINITY_DN24047_c0_g1	TRINITY_DN1030_c0_g1,TRINITY_DN2734_c0_g3,TRINITY_DN2821_c2_g1,TRINITY_DN754_c1_g1
BP	GO:0140029	exocytic process	7	1	8	18	0.0824956	0.827289	TRINITY_DN23135_c0_g1,TRINITY_DN2488_c0_g1,TRINITY_DN2732_c0_g1,TRINITY_DN290_c6_g1,TRINITY_DN4205_c0_g1,TRINITY_DN834_c0_g2,TRINITY_DN9147_c0_g2	TRINITY_DN1186_c0_g1
MF	GO:0004520	endodeoxyribonuclease activity	6	2	8	18	0.0826401	0.7284	TRINITY_DN1270_c0_g1,TRINITY_DN1462_c1_g1,TRINITY_DN1742_c0_g1,TRINITY_DN570_c0_g1,TRINITY_DN7960_c2_g1,TRINITY_DN934_c1_g2	TRINITY_DN1208_c0_g1,TRINITY_DN2984_c3_g1
BP	GO:0098655	cation transmembrane transport	35	46	81	263	0.0827196	0.827289	TRINITY_DN15268_c0_g1,TRINITY_DN17269_c0_g1,TRINITY_DN1759_c1_g1,TRINITY_DN1770_c0_g1,TRINITY_DN18131_c0_g1,TRINITY_DN181_c1_g1,TRINITY_DN1911_c1_g1,TRINITY_DN1915_c0_g1,TRINITY_DN19304_c0_g1,TRINITY_DN20725_c0_g1,TRINITY_DN20906_c0_g1,TRINITY_DN20912_c0_g1,TRINITY_DN2173_c1_g1,TRINITY_DN21794_c1_g2,TRINITY_DN21862_c1_g1,TRINITY_DN22200_c0_g1,TRINITY_DN2252_c0_g1,TRINITY_DN23209_c0_g1,TRINITY_DN2…	TRINITY_DN1003_c0_g1,TRINITY_DN1030_c0_g1,TRINITY_DN1046_c0_g1,TRINITY_DN1102_c0_g2,TRINITY_DN1103_c0_g2,TRINITY_DN1115_c0_g1,TRINITY_DN1180_c0_g1,TRINITY_DN1202_c3_g1,TRINITY_DN1247_c0_g1,TRINITY_DN1248_c3_g1,TRINITY_DN1254_c0_g1,TRINITY_DN1268_c0_g1,TRINITY_DN1316_c0_g3,TRINITY_DN1490_c0_g1,TRINITY_DN1711_c0_g1,TRINITY_DN1756_c1_g1,TRINITY_DN1780_c0_g2,TRINITY_DN1899_c0_g2,TRINITY_DN194_c1_g2,T…
BP	GO:1901679	nucleotide transmembrane transport	3	7	10	24	0.0835842	0.827289	TRINITY_DN21899_c0_g1,TRINITY_DN4821_c0_g1,TRINITY_DN9839_c0_g1	TRINITY_DN1938_c0_g1,TRINITY_DN3235_c0_g1,TRINITY_DN3811_c0_g2,TRINITY_DN4465_c0_g1,TRINITY_DN505_c2_g2,TRINITY_DN67_c1_g1,TRINITY_DN775_c0_g1
BP	GO:0070651	nonfunctional rRNA decay	7	2	9	21	0.0835885	0.827289	TRINITY_DN1242_c0_g1,TRINITY_DN1522_c4_g1,TRINITY_DN19842_c0_g1,TRINITY_DN22081_c0_g1,TRINITY_DN3713_c0_g1,TRINITY_DN4138_c0_g1,TRINITY_DN4819_c1_g1	TRINITY_DN1807_c1_g1,TRINITY_DN578_c6_g1
MF	GO:0015215	nucleotide transmembrane transporter activity	3	7	10	24	0.0837496	0.7284	TRINITY_DN21899_c0_g1,TRINITY_DN4821_c0_g1,TRINITY_DN9839_c0_g1	TRINITY_DN1938_c0_g1,TRINITY_DN3235_c0_g1,TRINITY_DN3811_c0_g2,TRINITY_DN4465_c0_g1,TRINITY_DN505_c2_g2,TRINITY_DN67_c1_g1,TRINITY_DN775_c0_g1
BP	GO:0043618	regulation of transcription from RNA polymerase II promoter in response to stress	8	9	17	46	0.0865488	0.827289	TRINITY_DN1734_c0_g1,TRINITY_DN183_c0_g1,TRINITY_DN18951_c0_g1,TRINITY_DN19090_c0_g1,TRINITY_DN21802_c0_g1,TRINITY_DN25232_c0_g1,TRINITY_DN2853_c1_g1,TRINITY_DN4218_c0_g1	TRINITY_DN1119_c0_g1,TRINITY_DN1633_c0_g1,TRINITY_DN1922_c0_g2,TRINITY_DN2734_c0_g3,TRINITY_DN384_c6_g1,TRINITY_DN398_c0_g1,TRINITY_DN453_c0_g1,TRINITY_DN754_c1_g1,TRINITY_DN891_c0_g1
BP	GO:0043620	regulation of DNA-templated transcription in response to stress	8	9	17	46	0.0865488	0.827289	TRINITY_DN1734_c0_g1,TRINITY_DN183_c0_g1,TRINITY_DN18951_c0_g1,TRINITY_DN19090_c0_g1,TRINITY_DN21802_c0_g1,TRINITY_DN25232_c0_g1,TRINITY_DN2853_c1_g1,TRINITY_DN4218_c0_g1	TRINITY_DN1119_c0_g1,TRINITY_DN1633_c0_g1,TRINITY_DN1922_c0_g2,TRINITY_DN2734_c0_g3,TRINITY_DN384_c6_g1,TRINITY_DN398_c0_g1,TRINITY_DN453_c0_g1,TRINITY_DN754_c1_g1,TRINITY_DN891_c0_g1
CC	GO:0036452	ESCRT complex	8	1	9	21	0.0867757	0.442455	TRINITY_DN1172_c0_g1,TRINITY_DN1509_c2_g1,TRINITY_DN1712_c4_g1,TRINITY_DN1712_c4_g2,TRINITY_DN1745_c0_g1,TRINITY_DN319_c0_g1,TRINITY_DN3496_c0_g1,TRINITY_DN4032_c0_g2	TRINITY_DN765_c0_g4
MF	GO:0000976	transcription regulatory region sequence-specific DNA binding	11	17	28	82	0.0879557	0.7284	TRINITY_DN1157_c0_g2,TRINITY_DN1734_c0_g1,TRINITY_DN2037_c0_g3,TRINITY_DN2232_c0_g1,TRINITY_DN23576_c0_g1,TRINITY_DN2388_c0_g1,TRINITY_DN2853_c1_g1,TRINITY_DN4218_c0_g1,TRINITY_DN4613_c1_g3,TRINITY_DN7057_c0_g3,TRINITY_DN83_c0_g1	TRINITY_DN1206_c0_g1,TRINITY_DN1560_c7_g1,TRINITY_DN1633_c0_g1,TRINITY_DN1922_c0_g2,TRINITY_DN2047_c2_g1,TRINITY_DN22962_c1_g1,TRINITY_DN2734_c0_g3,TRINITY_DN305_c1_g1,TRINITY_DN3586_c0_g1,TRINITY_DN384_c6_g1,TRINITY_DN398_c0_g1,TRINITY_DN438_c0_g2,TRINITY_DN606_c0_g1,TRINITY_DN7057_c0_g2,TRINITY_DN754_c1_g1,TRINITY_DN891_c0_g1,TRINITY_DN899_c1_g3
BP	GO:0006269	DNA replication, synthesis of RNA primer	3	1	4	7	0.0891165	0.827289	TRINITY_DN1651_c0_g1,TRINITY_DN22978_c0_g1,TRINITY_DN353_c0_g1	TRINITY_DN20_c5_g1
BP	GO:0010817	regulation of hormone levels	3	1	4	7	0.0891165	0.827289	TRINITY_DN21917_c0_g1,TRINITY_DN5106_c0_g1,TRINITY_DN7069_c0_g1	TRINITY_DN1048_c0_g1
BP	GO:0032075	positive regulation of nuclease activity	2	2	4	7	0.0891165	0.827289	TRINITY_DN1138_c0_g1,TRINITY_DN90_c6_g1	TRINITY_DN1229_c0_g1,TRINITY_DN4766_c0_g1
BP	GO:0042538	hyperosmotic salinity response	1	3	4	7	0.0891165	0.827289	TRINITY_DN1876_c1_g2	TRINITY_DN2734_c0_g3,TRINITY_DN2821_c2_g1,TRINITY_DN754_c1_g1
BP	GO:0043558	regulation of translational initiation in response to stress	4	0	4	7	0.0891165	0.827289	TRINITY_DN1195_c0_g2,TRINITY_DN1446_c0_g2,TRINITY_DN183_c0_g1,TRINITY_DN4691_c0_g1	-
BP	GO:0044110	growth involved in symbiotic interaction	3	1	4	7	0.0891165	0.827289	TRINITY_DN1099_c0_g1,TRINITY_DN25319_c0_g1,TRINITY_DN2780_c0_g1	TRINITY_DN237_c7_g1
BP	GO:0044117	growth of symbiont in host	3	1	4	7	0.0891165	0.827289	TRINITY_DN1099_c0_g1,TRINITY_DN25319_c0_g1,TRINITY_DN2780_c0_g1	TRINITY_DN237_c7_g1
BP	GO:0051085	chaperone cofactor-dependent protein refolding	1	3	4	7	0.0891165	0.827289	TRINITY_DN2230_c4_g1	TRINITY_DN106_c1_g1,TRINITY_DN1248_c0_g1,TRINITY_DN405_c0_g1
BP	GO:0051596	methylglyoxal catabolic process	2	2	4	7	0.0891165	0.827289	TRINITY_DN22120_c0_g1,TRINITY_DN2918_c0_g1	TRINITY_DN58_c3_g1,TRINITY_DN640_c0_g1
BP	GO:0061727	methylglyoxal catabolic process to lactate	2	2	4	7	0.0891165	0.827289	TRINITY_DN22120_c0_g1,TRINITY_DN2918_c0_g1	TRINITY_DN58_c3_g1,TRINITY_DN640_c0_g1
BP	GO:1902575	protein localization to cell division site involved in cytokinesis, actomyosin contractile ring assembly	4	0	4	7	0.0891165	0.827289	TRINITY_DN2920_c0_g1,TRINITY_DN741_c0_g1,TRINITY_DN8461_c0_g2,TRINITY_DN8461_c0_g3	-
BP	GO:1903341	regulation of meiotic DNA double-strand break formation	3	1	4	7	0.0891165	0.827289	TRINITY_DN231_c2_g1,TRINITY_DN256_c1_g1,TRINITY_DN2760_c0_g2	TRINITY_DN231_c0_g1
BP	GO:1903476	protein localization to cell division site involved in mitotic actomyosin contractile ring assembly	4	0	4	7	0.0891165	0.827289	TRINITY_DN2920_c0_g1,TRINITY_DN741_c0_g1,TRINITY_DN8461_c0_g2,TRINITY_DN8461_c0_g3	-
MF	GO:0008318	protein prenyltransferase activity	4	0	4	7	0.0892185	0.7284	TRINITY_DN1400_c0_g2,TRINITY_DN2649_c0_g1,TRINITY_DN2810_c0_g1,TRINITY_DN3027_c0_g1	-
MF	GO:0008574	ATP-dependent microtubule motor activity, plus-end-directed	2	2	4	7	0.0892185	0.7284	TRINITY_DN21830_c0_g1,TRINITY_DN380_c0_g1	TRINITY_DN230_c8_g1,TRINITY_DN3379_c0_g1
MF	GO:0015288	porin activity	2	2	4	7	0.0892185	0.7284	TRINITY_DN12132_c1_g1,TRINITY_DN25532_c0_g1	TRINITY_DN4201_c0_g2,TRINITY_DN561_c0_g1
MF	GO:0022829	wide pore channel activity	2	2	4	7	0.0892185	0.7284	TRINITY_DN12132_c1_g1,TRINITY_DN25532_c0_g1	TRINITY_DN4201_c0_g2,TRINITY_DN561_c0_g1
BP	GO:0007530	sex determination	15	1	16	43	0.0896185	0.827289	TRINITY_DN1270_c0_g1,TRINITY_DN138_c3_g2,TRINITY_DN1462_c1_g1,TRINITY_DN2522_c0_g2,TRINITY_DN258_c0_g2,TRINITY_DN2810_c1_g1,TRINITY_DN3233_c1_g1,TRINITY_DN353_c0_g1,TRINITY_DN354_c0_g1,TRINITY_DN4467_c0_g1,TRINITY_DN570_c0_g1,TRINITY_DN709_c0_g1,TRINITY_DN872_c0_g1,TRINITY_DN961_c0_g1,TRINITY_DN991_c0_g2	TRINITY_DN998_c3_g2
BP	GO:0007531	mating type determination	15	1	16	43	0.0896185	0.827289	TRINITY_DN1270_c0_g1,TRINITY_DN138_c3_g2,TRINITY_DN1462_c1_g1,TRINITY_DN2522_c0_g2,TRINITY_DN258_c0_g2,TRINITY_DN2810_c1_g1,TRINITY_DN3233_c1_g1,TRINITY_DN353_c0_g1,TRINITY_DN354_c0_g1,TRINITY_DN4467_c0_g1,TRINITY_DN570_c0_g1,TRINITY_DN709_c0_g1,TRINITY_DN872_c0_g1,TRINITY_DN961_c0_g1,TRINITY_DN991_c0_g2	TRINITY_DN998_c3_g2
MF	GO:0046872	metal ion binding	183	128	311	1089	0.0896575	0.7284	TRINITY_DN1002_c1_g1,TRINITY_DN10885_c0_g1,TRINITY_DN10955_c0_g1,TRINITY_DN1099_c0_g1,TRINITY_DN1129_c0_g1,TRINITY_DN11506_c0_g1,TRINITY_DN1191_c0_g1,TRINITY_DN11943_c0_g1,TRINITY_DN11949_c0_g1,TRINITY_DN11951_c0_g1,TRINITY_DN123_c0_g1,TRINITY_DN1270_c0_g1,TRINITY_DN13176_c0_g1,TRINITY_DN13176_c0_g2,TRINITY_DN13323_c0_g1,TRINITY_DN1380_c0_g2,TRINITY_DN1397_c2_g1,TRINITY_DN1400_c0_g2,TRINITY_DN143…	TRINITY_DN0_c0_g1,TRINITY_DN1003_c0_g1,TRINITY_DN1004_c1_g4,TRINITY_DN1032_c1_g1,TRINITY_DN1105_c0_g1,TRINITY_DN1119_c0_g1,TRINITY_DN1166_c1_g1,TRINITY_DN1173_c4_g1,TRINITY_DN1202_c3_g1,TRINITY_DN1207_c2_g1,TRINITY_DN1208_c0_g1,TRINITY_DN1229_c0_g1,TRINITY_DN1253_c0_g2,TRINITY_DN1282_c2_g3,TRINITY_DN1308_c3_g1,TRINITY_DN1383_c0_g1,TRINITY_DN138_c1_g1,TRINITY_DN140_c0_g2,TRINITY_DN1437_c0_g3,TRINI…
MF	GO:0050660	flavin adenine dinucleotide binding	11	13	24	69	0.0906254	0.7284	TRINITY_DN15767_c0_g1,TRINITY_DN1648_c0_g1,TRINITY_DN1771_c0_g1,TRINITY_DN19356_c0_g1,TRINITY_DN20883_c0_g1,TRINITY_DN21006_c0_g1,TRINITY_DN238_c0_g1,TRINITY_DN25239_c0_g1,TRINITY_DN4332_c0_g1,TRINITY_DN7600_c0_g2,TRINITY_DN9877_c2_g1	TRINITY_DN1281_c3_g2,TRINITY_DN1296_c0_g1,TRINITY_DN1549_c0_g2,TRINITY_DN1633_c0_g1,TRINITY_DN1964_c0_g1,TRINITY_DN2115_c0_g2,TRINITY_DN2189_c0_g1,TRINITY_DN357_c1_g2,TRINITY_DN357_c8_g2,TRINITY_DN4886_c0_g1,TRINITY_DN529_c0_g1,TRINITY_DN884_c1_g2,TRINITY_DN937_c1_g1
CC	GO:0000274	mitochondrial proton-transporting ATP synthase, stator stalk	2	2	4	7	0.0911223	0.442455	TRINITY_DN24712_c0_g1,TRINITY_DN24713_c0_g1	TRINITY_DN1103_c0_g2,TRINITY_DN1180_c0_g1
CC	GO:0005868	cytoplasmic dynein complex	2	2	4	7	0.0911223	0.442455	TRINITY_DN237_c8_g1,TRINITY_DN463_c1_g1	TRINITY_DN230_c8_g1,TRINITY_DN3379_c0_g1
CC	GO:0030915	Smc5-Smc6 complex	4	0	4	7	0.0911223	0.442455	TRINITY_DN1388_c0_g2,TRINITY_DN2847_c0_g1,TRINITY_DN3758_c0_g1,TRINITY_DN42_c5_g3	-
CC	GO:0032580	Golgi cisterna membrane	2	2	4	7	0.0911223	0.442455	TRINITY_DN2173_c1_g1,TRINITY_DN863_c0_g1	TRINITY_DN2219_c1_g1,TRINITY_DN58_c5_g3
CC	GO:0045265	proton-transporting ATP synthase, stator stalk	2	2	4	7	0.0911223	0.442455	TRINITY_DN24712_c0_g1,TRINITY_DN24713_c0_g1	TRINITY_DN1103_c0_g2,TRINITY_DN1180_c0_g1
CC	GO:0046930	pore complex	2	2	4	7	0.0911223	0.442455	TRINITY_DN12132_c1_g1,TRINITY_DN25532_c0_g1	TRINITY_DN4201_c0_g2,TRINITY_DN561_c0_g1
CC	GO:0097427	microtubule bundle	4	0	4	7	0.0911223	0.442455	TRINITY_DN1817_c0_g1,TRINITY_DN244_c5_g1,TRINITY_DN5432_c0_g1,TRINITY_DN583_c1_g1	-
CC	GO:0099070	static microtubule bundle	4	0	4	7	0.0911223	0.442455	TRINITY_DN1817_c0_g1,TRINITY_DN244_c5_g1,TRINITY_DN5432_c0_g1,TRINITY_DN583_c1_g1	-
CC	GO:0106068	SUMO ligase complex	4	0	4	7	0.0911223	0.442455	TRINITY_DN1388_c0_g2,TRINITY_DN2847_c0_g1,TRINITY_DN3758_c0_g1,TRINITY_DN42_c5_g3	-
CC	GO:1990483	Clr6 histone deacetylase complex I''	3	1	4	7	0.0911223	0.442455	TRINITY_DN14978_c0_g1,TRINITY_DN1824_c0_g1,TRINITY_DN6820_c0_g1	TRINITY_DN266_c0_g3
CC	GO:1990531	phospholipid-translocating ATPase complex	2	2	4	7	0.0911223	0.442455	TRINITY_DN5863_c0_g3,TRINITY_DN6684_c0_g1	TRINITY_DN0_c0_g1,TRINITY_DN1032_c4_g1
MF	GO:0005198	structural molecule activity	80	67	147	498	0.0921558	0.7284	TRINITY_DN10838_c0_g1,TRINITY_DN11170_c0_g1,TRINITY_DN11194_c0_g1,TRINITY_DN1157_c0_g2,TRINITY_DN13508_c0_g1,TRINITY_DN14184_c0_g1,TRINITY_DN15335_c0_g1,TRINITY_DN15338_c1_g1,TRINITY_DN1560_c5_g1,TRINITY_DN15724_c0_g1,TRINITY_DN17160_c0_g1,TRINITY_DN17878_c0_g1,TRINITY_DN18039_c0_g1,TRINITY_DN1817_c0_g1,TRINITY_DN18345_c0_g1,TRINITY_DN1866_c0_g1,TRINITY_DN19277_c0_g1,TRINITY_DN19290_c0_g1,TRINITY…	TRINITY_DN103_c1_g1,TRINITY_DN1063_c0_g1,TRINITY_DN107_c0_g1,TRINITY_DN1103_c0_g2,TRINITY_DN1193_c1_g2,TRINITY_DN1269_c0_g1,TRINITY_DN1308_c1_g1,TRINITY_DN1332_c0_g1,TRINITY_DN1385_c0_g3,TRINITY_DN143_c1_g1,TRINITY_DN144_c2_g1,TRINITY_DN1462_c0_g1,TRINITY_DN1490_c0_g1,TRINITY_DN150_c0_g1,TRINITY_DN1521_c0_g1,TRINITY_DN161_c0_g1,TRINITY_DN1621_c1_g1,TRINITY_DN1676_c0_g1,TRINITY_DN168_c0_g1,TRINITY…
BP	GO:0006407	rRNA export from nucleus	8	7	15	40	0.0927166	0.827289	TRINITY_DN15724_c0_g1,TRINITY_DN17878_c0_g1,TRINITY_DN20007_c0_g1,TRINITY_DN21201_c0_g1,TRINITY_DN22103_c0_g1,TRINITY_DN23539_c0_g1,TRINITY_DN24583_c0_g1,TRINITY_DN24767_c0_g1	TRINITY_DN161_c0_g1,TRINITY_DN1621_c1_g1,TRINITY_DN191_c0_g1,TRINITY_DN2125_c0_g1,TRINITY_DN2262_c1_g2,TRINITY_DN3723_c0_g3,TRINITY_DN3811_c1_g2
BP	GO:0051029	rRNA transport	8	7	15	40	0.0927166	0.827289	TRINITY_DN15724_c0_g1,TRINITY_DN17878_c0_g1,TRINITY_DN20007_c0_g1,TRINITY_DN21201_c0_g1,TRINITY_DN22103_c0_g1,TRINITY_DN23539_c0_g1,TRINITY_DN24583_c0_g1,TRINITY_DN24767_c0_g1	TRINITY_DN161_c0_g1,TRINITY_DN1621_c1_g1,TRINITY_DN191_c0_g1,TRINITY_DN2125_c0_g1,TRINITY_DN2262_c1_g2,TRINITY_DN3723_c0_g3,TRINITY_DN3811_c1_g2
BP	GO:0006820	anion transport	38	35	73	237	0.0953669	0.827289	TRINITY_DN11455_c0_g1,TRINITY_DN1172_c0_g1,TRINITY_DN12132_c1_g1,TRINITY_DN1221_c0_g1,TRINITY_DN12607_c0_g1,TRINITY_DN1509_c2_g1,TRINITY_DN1770_c0_g1,TRINITY_DN1871_c0_g2,TRINITY_DN1945_c0_g1,TRINITY_DN198_c1_g1,TRINITY_DN19989_c0_g1,TRINITY_DN20296_c0_g1,TRINITY_DN20735_c0_g1,TRINITY_DN20912_c0_g1,TRINITY_DN2173_c1_g1,TRINITY_DN21899_c0_g1,TRINITY_DN2302_c0_g1,TRINITY_DN25201_c0_g1,TRINITY_DN255…	TRINITY_DN0_c0_g1,TRINITY_DN1032_c4_g1,TRINITY_DN1102_c0_g2,TRINITY_DN1184_c0_g1,TRINITY_DN1254_c0_g1,TRINITY_DN1316_c0_g3,TRINITY_DN1320_c0_g1,TRINITY_DN1489_c0_g1,TRINITY_DN1756_c1_g1,TRINITY_DN1780_c0_g2,TRINITY_DN1938_c0_g1,TRINITY_DN23023_c0_g1,TRINITY_DN24176_c0_g1,TRINITY_DN2517_c0_g1,TRINITY_DN2752_c0_g3,TRINITY_DN2752_c4_g1,TRINITY_DN310_c4_g1,TRINITY_DN3235_c0_g1,TRINITY_DN3766_c0_g2,TR…
MF	GO:0000977	RNA polymerase II transcription regulatory region sequence-specific DNA binding	11	15	26	76	0.0956694	0.7284	TRINITY_DN1157_c0_g2,TRINITY_DN1734_c0_g1,TRINITY_DN2037_c0_g3,TRINITY_DN2232_c0_g1,TRINITY_DN23576_c0_g1,TRINITY_DN2388_c0_g1,TRINITY_DN2853_c1_g1,TRINITY_DN4218_c0_g1,TRINITY_DN4613_c1_g3,TRINITY_DN7057_c0_g3,TRINITY_DN83_c0_g1	TRINITY_DN1206_c0_g1,TRINITY_DN1560_c7_g1,TRINITY_DN1633_c0_g1,TRINITY_DN1922_c0_g2,TRINITY_DN22962_c1_g1,TRINITY_DN2734_c0_g3,TRINITY_DN305_c1_g1,TRINITY_DN3586_c0_g1,TRINITY_DN384_c6_g1,TRINITY_DN398_c0_g1,TRINITY_DN438_c0_g2,TRINITY_DN7057_c0_g2,TRINITY_DN754_c1_g1,TRINITY_DN891_c0_g1,TRINITY_DN899_c1_g3
CC	GO:0099513	polymeric cytoskeletal fiber	30	6	36	109	0.0975919	0.471348	TRINITY_DN117_c0_g1,TRINITY_DN12897_c0_g1,TRINITY_DN15338_c1_g1,TRINITY_DN1817_c0_g1,TRINITY_DN19883_c0_g1,TRINITY_DN2033_c0_g1,TRINITY_DN2089_c0_g2,TRINITY_DN21830_c0_g1,TRINITY_DN21869_c0_g1,TRINITY_DN235_c1_g1,TRINITY_DN237_c8_g1,TRINITY_DN24058_c0_g1,TRINITY_DN244_c5_g1,TRINITY_DN25253_c0_g1,TRINITY_DN2640_c1_g1,TRINITY_DN276_c2_g1,TRINITY_DN2784_c0_g1,TRINITY_DN2799_c0_g1,TRINITY_DN2921_c0_g…	TRINITY_DN230_c8_g1,TRINITY_DN2313_c0_g1,TRINITY_DN277_c0_g1,TRINITY_DN310_c0_g3,TRINITY_DN3379_c0_g1,TRINITY_DN810_c0_g1
MF	GO:0003824	catalytic activity	503	337	840	3043	0.0982291	0.7284	TRINITY_DN1002_c1_g1,TRINITY_DN1003_c4_g1,TRINITY_DN1004_c0_g1,TRINITY_DN10065_c0_g1,TRINITY_DN1026_c0_g1,TRINITY_DN1031_c0_g1,TRINITY_DN10382_c0_g1,TRINITY_DN1045_c1_g2,TRINITY_DN1046_c1_g1,TRINITY_DN1053_c0_g1,TRINITY_DN1074_c3_g1,TRINITY_DN10885_c0_g1,TRINITY_DN10885_c1_g1,TRINITY_DN1094_c0_g1,TRINITY_DN10955_c0_g1,TRINITY_DN1099_c0_g1,TRINITY_DN11116_c0_g1,TRINITY_DN11167_c0_g2,TRINITY_DN1121…	TRINITY_DN0_c0_g1,TRINITY_DN1003_c0_g1,TRINITY_DN1004_c1_g4,TRINITY_DN1018_c0_g1,TRINITY_DN1022_c0_g1,TRINITY_DN1030_c0_g1,TRINITY_DN1032_c1_g1,TRINITY_DN1032_c4_g1,TRINITY_DN1032_c5_g1,TRINITY_DN1046_c0_g1,TRINITY_DN1047_c0_g1,TRINITY_DN1048_c0_g1,TRINITY_DN1060_c1_g1,TRINITY_DN1060_c4_g1,TRINITY_DN106_c1_g1,TRINITY_DN1074_c0_g1,TRINITY_DN1077_c0_g1,TRINITY_DN1103_c0_g2,TRINITY_DN1105_c0_g1,TRIN…
MF	GO:0000978	RNA polymerase II cis-regulatory region sequence-specific DNA binding	10	12	22	63	0.0984699	0.7284	TRINITY_DN1157_c0_g2,TRINITY_DN1734_c0_g1,TRINITY_DN2037_c0_g3,TRINITY_DN2232_c0_g1,TRINITY_DN2388_c0_g1,TRINITY_DN2853_c1_g1,TRINITY_DN4218_c0_g1,TRINITY_DN4613_c1_g3,TRINITY_DN7057_c0_g3,TRINITY_DN83_c0_g1	TRINITY_DN1206_c0_g1,TRINITY_DN1560_c7_g1,TRINITY_DN1633_c0_g1,TRINITY_DN1922_c0_g2,TRINITY_DN22962_c1_g1,TRINITY_DN2734_c0_g3,TRINITY_DN3586_c0_g1,TRINITY_DN398_c0_g1,TRINITY_DN438_c0_g2,TRINITY_DN7057_c0_g2,TRINITY_DN754_c1_g1,TRINITY_DN891_c0_g1
CC	GO:0043231	intracellular membrane-bounded organelle	645	504	1149	4176	0.0986726	0.474046	TRINITY_DN1002_c1_g1,TRINITY_DN1004_c0_g1,TRINITY_DN10065_c0_g1,TRINITY_DN1031_c0_g1,TRINITY_DN10382_c0_g1,TRINITY_DN1045_c1_g2,TRINITY_DN1046_c1_g1,TRINITY_DN1053_c0_g1,TRINITY_DN1060_c2_g1,TRINITY_DN10741_c0_g1,TRINITY_DN1074_c3_g1,TRINITY_DN10838_c0_g1,TRINITY_DN10885_c0_g1,TRINITY_DN10885_c1_g1,TRINITY_DN1094_c0_g1,TRINITY_DN10_c1_g2,TRINITY_DN1106_c0_g1,TRINITY_DN11116_c0_g1,TRINITY_DN11167_…	TRINITY_DN0_c0_g1,TRINITY_DN1003_c0_g1,TRINITY_DN1004_c1_g4,TRINITY_DN1018_c0_g1,TRINITY_DN1030_c0_g1,TRINITY_DN1032_c1_g1,TRINITY_DN1032_c4_g1,TRINITY_DN1032_c5_g1,TRINITY_DN1046_c0_g1,TRINITY_DN1048_c0_g1,TRINITY_DN1060_c4_g1,TRINITY_DN106_c1_g1,TRINITY_DN1074_c0_g1,TRINITY_DN1077_c0_g1,TRINITY_DN1102_c0_g2,TRINITY_DN1103_c0_g2,TRINITY_DN1105_c0_g1,TRINITY_DN1115_c0_g1,TRINITY_DN1119_c0_g1,TRIN…
BP	GO:0099111	microtubule-based transport	15	3	18	50	0.0990247	0.827289	TRINITY_DN15338_c1_g1,TRINITY_DN21830_c0_g1,TRINITY_DN22029_c0_g1,TRINITY_DN237_c8_g1,TRINITY_DN244_c5_g1,TRINITY_DN276_c2_g1,TRINITY_DN2784_c0_g1,TRINITY_DN2799_c0_g1,TRINITY_DN2921_c0_g2,TRINITY_DN463_c1_g1,TRINITY_DN4769_c0_g1,TRINITY_DN5432_c0_g1,TRINITY_DN583_c1_g1,TRINITY_DN5894_c0_g2,TRINITY_DN7473_c0_g1	TRINITY_DN1119_c0_g1,TRINITY_DN230_c8_g1,TRINITY_DN3379_c0_g1
BP	GO:0042737	drug catabolic process	17	8	25	73	0.0995067	0.827289	TRINITY_DN10065_c0_g1,TRINITY_DN1380_c0_g2,TRINITY_DN17254_c0_g1,TRINITY_DN19090_c0_g1,TRINITY_DN19783_c0_g1,TRINITY_DN2173_c1_g1,TRINITY_DN23653_c0_g1,TRINITY_DN25212_c0_g1,TRINITY_DN25232_c0_g1,TRINITY_DN25288_c0_g1,TRINITY_DN3314_c1_g1,TRINITY_DN4060_c0_g1,TRINITY_DN49_c9_g1,TRINITY_DN5375_c0_g1,TRINITY_DN5554_c0_g1,TRINITY_DN5680_c0_g1,TRINITY_DN7600_c0_g2	TRINITY_DN1018_c0_g1,TRINITY_DN1208_c0_g1,TRINITY_DN1596_c0_g1,TRINITY_DN193_c2_g4,TRINITY_DN290_c1_g2,TRINITY_DN3004_c1_g1,TRINITY_DN3503_c0_g1,TRINITY_DN4358_c0_g2
BP	GO:0034501	protein localization to kinetochore	9	3	12	31	0.101828	0.827289	TRINITY_DN21830_c0_g1,TRINITY_DN2312_c0_g1,TRINITY_DN24076_c0_g1,TRINITY_DN244_c5_g1,TRINITY_DN3260_c0_g3,TRINITY_DN3369_c0_g1,TRINITY_DN3589_c0_g1,TRINITY_DN38_c0_g2,TRINITY_DN583_c1_g1	TRINITY_DN1192_c0_g1,TRINITY_DN177_c0_g1,TRINITY_DN927_c0_g1
BP	GO:0000019	regulation of mitotic recombination	5	0	5	10	0.101868	0.827289	TRINITY_DN24115_c0_g1,TRINITY_DN2522_c0_g2,TRINITY_DN4207_c0_g1,TRINITY_DN961_c0_g1,TRINITY_DN997_c0_g1	-
BP	GO:0006559	L-phenylalanine catabolic process	4	1	5	10	0.101868	0.827289	TRINITY_DN17254_c0_g1,TRINITY_DN19783_c0_g1,TRINITY_DN5375_c0_g1,TRINITY_DN5680_c0_g1	TRINITY_DN290_c1_g2
BP	GO:0006567	threonine catabolic process	3	2	5	10	0.101868	0.827289	TRINITY_DN10065_c0_g1,TRINITY_DN3314_c1_g1,TRINITY_DN49_c9_g1	TRINITY_DN1314_c0_g1,TRINITY_DN2862_c0_g1
BP	GO:0032042	mitochondrial DNA metabolic process	5	0	5	10	0.101868	0.827289	TRINITY_DN1397_c2_g1,TRINITY_DN1986_c0_g1,TRINITY_DN20822_c0_g1,TRINITY_DN2220_c0_g1,TRINITY_DN2990_c0_g2	-
BP	GO:0045337	farnesyl diphosphate biosynthetic process	1	4	5	10	0.101868	0.827289	TRINITY_DN8206_c0_g1	TRINITY_DN1208_c0_g1,TRINITY_DN2741_c2_g1,TRINITY_DN6278_c0_g2,TRINITY_DN772_c0_g1
BP	GO:0045911	positive regulation of DNA recombination	4	1	5	10	0.101868	0.827289	TRINITY_DN183_c0_g1,TRINITY_DN2853_c1_g1,TRINITY_DN4218_c0_g1,TRINITY_DN997_c0_g1	TRINITY_DN891_c0_g1
BP	GO:0046940	nucleoside monophosphate phosphorylation	4	1	5	10	0.101868	0.827289	TRINITY_DN10382_c0_g1,TRINITY_DN2236_c2_g1,TRINITY_DN22952_c0_g1,TRINITY_DN8455_c0_g1	TRINITY_DN538_c0_g2
BP	GO:0098703	calcium ion import across plasma membrane	2	3	5	10	0.101868	0.827289	TRINITY_DN1759_c1_g1,TRINITY_DN1915_c0_g1	TRINITY_DN1248_c3_g1,TRINITY_DN3235_c0_g1,TRINITY_DN4465_c0_g1
BP	GO:1902222	erythrose 4-phosphate/phosphoenolpyruvate family amino acid catabolic process	4	1	5	10	0.101868	0.827289	TRINITY_DN17254_c0_g1,TRINITY_DN19783_c0_g1,TRINITY_DN5375_c0_g1,TRINITY_DN5680_c0_g1	TRINITY_DN290_c1_g2
BP	GO:1902656	calcium ion import into cytosol	2	3	5	10	0.101868	0.827289	TRINITY_DN1759_c1_g1,TRINITY_DN1915_c0_g1	TRINITY_DN1248_c3_g1,TRINITY_DN3235_c0_g1,TRINITY_DN4465_c0_g1
MF	GO:0005262	calcium channel activity	2	3	5	10	0.101999	0.7284	TRINITY_DN181_c1_g1,TRINITY_DN747_c0_g1	TRINITY_DN1248_c3_g1,TRINITY_DN3235_c0_g1,TRINITY_DN4465_c0_g1
MF	GO:0016405	CoA-ligase activity	4	1	5	10	0.101999	0.7284	TRINITY_DN1871_c0_g2,TRINITY_DN1945_c0_g1,TRINITY_DN21858_c0_g1,TRINITY_DN3439_c0_g1	TRINITY_DN551_c0_g2
MF	GO:0016408	C-acyltransferase activity	4	1	5	10	0.101999	0.7284	TRINITY_DN21269_c0_g1,TRINITY_DN24143_c0_g1,TRINITY_DN3208_c0_g1,TRINITY_DN69_c0_g2	TRINITY_DN71_c0_g1
MF	GO:0016888	endodeoxyribonuclease activity, producing 5'-phosphomonoesters	4	1	5	10	0.101999	0.7284	TRINITY_DN1270_c0_g1,TRINITY_DN1462_c1_g1,TRINITY_DN7960_c2_g1,TRINITY_DN934_c1_g2	TRINITY_DN1208_c0_g1
MF	GO:0019203	carbohydrate phosphatase activity	2	3	5	10	0.101999	0.7284	TRINITY_DN11_c3_g6,TRINITY_DN15796_c0_g1	TRINITY_DN239_c0_g2,TRINITY_DN521_c0_g2,TRINITY_DN523_c0_g2
MF	GO:0050145	nucleoside monophosphate kinase activity	4	1	5	10	0.101999	0.7284	TRINITY_DN10382_c0_g1,TRINITY_DN2236_c2_g1,TRINITY_DN22952_c0_g1,TRINITY_DN8455_c0_g1	TRINITY_DN538_c0_g2
MF	GO:0015605	organophosphate ester transmembrane transporter activity	4	8	12	31	0.102043	0.7284	TRINITY_DN21899_c0_g1,TRINITY_DN4821_c0_g1,TRINITY_DN911_c1_g1,TRINITY_DN9839_c0_g1	TRINITY_DN1938_c0_g1,TRINITY_DN3235_c0_g1,TRINITY_DN3811_c0_g2,TRINITY_DN39_c0_g1,TRINITY_DN4465_c0_g1,TRINITY_DN505_c2_g2,TRINITY_DN67_c1_g1,TRINITY_DN775_c0_g1
BP	GO:0000278	mitotic cell cycle	155	36	191	658	0.102087	0.827289	TRINITY_DN1031_c0_g1,TRINITY_DN1083_c0_g1,TRINITY_DN11116_c0_g1,TRINITY_DN117_c0_g1,TRINITY_DN1195_c0_g2,TRINITY_DN1216_c0_g1,TRINITY_DN123_c0_g1,TRINITY_DN1270_c0_g1,TRINITY_DN12897_c0_g1,TRINITY_DN1342_c0_g4,TRINITY_DN1367_c0_g1,TRINITY_DN138_c3_g2,TRINITY_DN1392_c0_g1,TRINITY_DN13_c0_g1,TRINITY_DN1446_c0_g2,TRINITY_DN1462_c1_g1,TRINITY_DN14978_c0_g1,TRINITY_DN15228_c0_g1,TRINITY_DN15338_c1_g1,…	TRINITY_DN1018_c0_g1,TRINITY_DN1032_c5_g1,TRINITY_DN1173_c4_g1,TRINITY_DN1192_c0_g1,TRINITY_DN1282_c0_g2,TRINITY_DN128_c2_g1,TRINITY_DN1308_c3_g1,TRINITY_DN134_c5_g1,TRINITY_DN1362_c1_g1,TRINITY_DN165_c0_g1,TRINITY_DN1691_c0_g2,TRINITY_DN177_c0_g1,TRINITY_DN1807_c1_g1,TRINITY_DN189_c0_g2,TRINITY_DN197_c2_g1,TRINITY_DN20_c5_g1,TRINITY_DN2125_c0_g1,TRINITY_DN2134_c0_g1,TRINITY_DN230_c8_g1,TRINITY_D…
CC	GO:0000306	extrinsic component of vacuolar membrane	5	0	5	10	0.104464	0.499228	TRINITY_DN1787_c0_g1,TRINITY_DN2421_c0_g1,TRINITY_DN4270_c0_g1,TRINITY_DN604_c2_g2,TRINITY_DN680_c0_g2	-
BP	GO:0000154	rRNA modification	1	10	11	28	0.1046	0.827289	TRINITY_DN391_c0_g4	TRINITY_DN1077_c0_g1,TRINITY_DN1166_c1_g1,TRINITY_DN144_c0_g1,TRINITY_DN227_c1_g1,TRINITY_DN2280_c0_g1,TRINITY_DN2390_c0_g1,TRINITY_DN282_c2_g1,TRINITY_DN310_c0_g3,TRINITY_DN67_c0_g1,TRINITY_DN694_c0_g1
BP	GO:0006541	glutamine metabolic process	6	5	11	28	0.1046	0.827289	TRINITY_DN115_c0_g1,TRINITY_DN3394_c1_g1,TRINITY_DN4332_c0_g1,TRINITY_DN5314_c0_g3,TRINITY_DN6166_c0_g1,TRINITY_DN8284_c0_g1	TRINITY_DN141_c1_g2,TRINITY_DN243_c0_g1,TRINITY_DN2573_c0_g1,TRINITY_DN3605_c1_g1,TRINITY_DN42_c3_g1
BP	GO:0015807	L-amino acid transport	5	6	11	28	0.1046	0.827289	TRINITY_DN1770_c0_g1,TRINITY_DN3556_c0_g1,TRINITY_DN4426_c0_g1,TRINITY_DN4687_c0_g1,TRINITY_DN5167_c0_g1	TRINITY_DN1320_c0_g1,TRINITY_DN1780_c0_g2,TRINITY_DN23023_c0_g1,TRINITY_DN24176_c0_g1,TRINITY_DN2752_c4_g1,TRINITY_DN5625_c0_g1
BP	GO:1902475	L-alpha-amino acid transmembrane transport	5	6	11	28	0.1046	0.827289	TRINITY_DN1770_c0_g1,TRINITY_DN3556_c0_g1,TRINITY_DN4426_c0_g1,TRINITY_DN4687_c0_g1,TRINITY_DN5167_c0_g1	TRINITY_DN1320_c0_g1,TRINITY_DN1780_c0_g2,TRINITY_DN23023_c0_g1,TRINITY_DN24176_c0_g1,TRINITY_DN2752_c4_g1,TRINITY_DN5625_c0_g1
BP	GO:0022402	cell cycle process	193	49	242	843	0.105618	0.827289	TRINITY_DN1031_c0_g1,TRINITY_DN1045_c1_g2,TRINITY_DN1083_c0_g1,TRINITY_DN11116_c0_g1,TRINITY_DN117_c0_g1,TRINITY_DN1195_c0_g2,TRINITY_DN11_c3_g6,TRINITY_DN1216_c0_g1,TRINITY_DN123_c0_g1,TRINITY_DN1270_c0_g1,TRINITY_DN1281_c5_g1,TRINITY_DN1287_c0_g1,TRINITY_DN12897_c0_g1,TRINITY_DN1342_c0_g4,TRINITY_DN1367_c0_g1,TRINITY_DN138_c3_g2,TRINITY_DN1392_c0_g1,TRINITY_DN13_c0_g1,TRINITY_DN1446_c0_g2,TRINI…	TRINITY_DN1018_c0_g1,TRINITY_DN1032_c5_g1,TRINITY_DN1171_c0_g1,TRINITY_DN1173_c4_g1,TRINITY_DN1192_c0_g1,TRINITY_DN1282_c0_g2,TRINITY_DN128_c10_g2,TRINITY_DN1308_c3_g1,TRINITY_DN1362_c1_g1,TRINITY_DN1498_c0_g1,TRINITY_DN165_c0_g1,TRINITY_DN1691_c0_g2,TRINITY_DN1691_c0_g3,TRINITY_DN177_c0_g1,TRINITY_DN1807_c1_g1,TRINITY_DN189_c0_g2,TRINITY_DN19289_c0_g1,TRINITY_DN194_c1_g3,TRINITY_DN197_c2_g1,TRIN…
BP	GO:0006873	cellular ion homeostasis	27	37	64	207	0.105941	0.827289	TRINITY_DN1099_c0_g1,TRINITY_DN1255_c1_g1,TRINITY_DN12613_c0_g1,TRINITY_DN1400_c0_g2,TRINITY_DN1734_c0_g1,TRINITY_DN1759_c1_g1,TRINITY_DN181_c1_g1,TRINITY_DN18951_c0_g1,TRINITY_DN1911_c1_g1,TRINITY_DN1915_c0_g1,TRINITY_DN19403_c0_g2,TRINITY_DN20883_c0_g1,TRINITY_DN20912_c0_g1,TRINITY_DN2252_c0_g1,TRINITY_DN2308_c0_g1,TRINITY_DN23229_c0_g1,TRINITY_DN25319_c0_g1,TRINITY_DN2576_c0_g1,TRINITY_DN2793_…	TRINITY_DN1030_c0_g1,TRINITY_DN1102_c0_g2,TRINITY_DN1119_c0_g1,TRINITY_DN1165_c0_g1,TRINITY_DN1202_c3_g1,TRINITY_DN1215_c1_g4,TRINITY_DN1247_c0_g1,TRINITY_DN1248_c3_g1,TRINITY_DN1308_c3_g1,TRINITY_DN1316_c0_g3,TRINITY_DN1424_c0_g1,TRINITY_DN1436_c0_g2,TRINITY_DN165_c0_g1,TRINITY_DN1711_c0_g1,TRINITY_DN1922_c0_g2,TRINITY_DN2234_c0_g1,TRINITY_DN236_c3_g1,TRINITY_DN236_c3_g2,TRINITY_DN2426_c0_g1,TRI…
CC	GO:0005622	intracellular	825	596	1421	5215	0.106495	0.50627	TRINITY_DN10027_c0_g1,TRINITY_DN1002_c1_g1,TRINITY_DN1003_c4_g1,TRINITY_DN1004_c0_g1,TRINITY_DN10065_c0_g1,TRINITY_DN1031_c0_g1,TRINITY_DN10382_c0_g1,TRINITY_DN1045_c1_g2,TRINITY_DN1046_c1_g1,TRINITY_DN1053_c0_g1,TRINITY_DN1060_c2_g1,TRINITY_DN10741_c0_g1,TRINITY_DN1074_c3_g1,TRINITY_DN10838_c0_g1,TRINITY_DN1083_c0_g1,TRINITY_DN10885_c0_g1,TRINITY_DN10885_c1_g1,TRINITY_DN1094_c0_g1,TRINITY_DN1095…	TRINITY_DN0_c0_g1,TRINITY_DN1003_c0_g1,TRINITY_DN1004_c1_g4,TRINITY_DN1018_c0_g1,TRINITY_DN1022_c0_g1,TRINITY_DN1030_c0_g1,TRINITY_DN1032_c1_g1,TRINITY_DN1032_c4_g1,TRINITY_DN1032_c5_g1,TRINITY_DN103_c1_g1,TRINITY_DN1046_c0_g1,TRINITY_DN1047_c0_g1,TRINITY_DN1048_c0_g1,TRINITY_DN1060_c1_g1,TRINITY_DN1060_c4_g1,TRINITY_DN1063_c0_g1,TRINITY_DN106_c1_g1,TRINITY_DN1074_c0_g1,TRINITY_DN1077_c0_g1,TRINI…
BP	GO:0034637	cellular carbohydrate biosynthetic process	21	11	32	97	0.106624	0.827289	TRINITY_DN11249_c0_g2,TRINITY_DN11_c3_g6,TRINITY_DN1366_c0_g1,TRINITY_DN15796_c0_g1,TRINITY_DN1705_c0_g1,TRINITY_DN17236_c0_g4,TRINITY_DN19982_c0_g1,TRINITY_DN2168_c0_g1,TRINITY_DN21825_c0_g1,TRINITY_DN24047_c0_g1,TRINITY_DN24119_c0_g1,TRINITY_DN2665_c0_g1,TRINITY_DN2678_c1_g1,TRINITY_DN3158_c0_g1,TRINITY_DN3934_c0_g2,TRINITY_DN4586_c0_g1,TRINITY_DN5353_c0_g1,TRINITY_DN6157_c0_g1,TRINITY_DN697_c0…	TRINITY_DN1489_c1_g2,TRINITY_DN23067_c0_g1,TRINITY_DN2340_c1_g1,TRINITY_DN239_c0_g2,TRINITY_DN2573_c0_g1,TRINITY_DN2734_c0_g3,TRINITY_DN3516_c0_g1,TRINITY_DN3865_c0_g1,TRINITY_DN522_c1_g1,TRINITY_DN79_c1_g1,TRINITY_DN836_c2_g2
BP	GO:0006267	pre-replicative complex assembly involved in nuclear cell cycle DNA replication	10	0	10	25	0.107059	0.827289	TRINITY_DN20742_c0_g1,TRINITY_DN21984_c0_g1,TRINITY_DN2307_c1_g1,TRINITY_DN2954_c1_g1,TRINITY_DN2954_c1_g2,TRINITY_DN2954_c1_g5,TRINITY_DN2954_c1_g6,TRINITY_DN3172_c0_g2,TRINITY_DN3365_c0_g1,TRINITY_DN584_c0_g3	-
BP	GO:0016075	rRNA catabolic process	7	3	10	25	0.107059	0.827289	TRINITY_DN1242_c0_g1,TRINITY_DN1522_c4_g1,TRINITY_DN19842_c0_g1,TRINITY_DN22081_c0_g1,TRINITY_DN3713_c0_g1,TRINITY_DN4138_c0_g1,TRINITY_DN4819_c1_g1	TRINITY_DN1807_c1_g1,TRINITY_DN25281_c1_g1,TRINITY_DN578_c6_g1
BP	GO:0033238	regulation of cellular amine metabolic process	6	4	10	25	0.107059	0.827289	TRINITY_DN1712_c4_g1,TRINITY_DN1712_c4_g2,TRINITY_DN1745_c0_g1,TRINITY_DN22029_c0_g1,TRINITY_DN3496_c0_g1,TRINITY_DN6296_c0_g1	TRINITY_DN452_c1_g2,TRINITY_DN535_c2_g1,TRINITY_DN606_c0_g1,TRINITY_DN79_c7_g3
BP	GO:0033262	regulation of nuclear cell cycle DNA replication	9	1	10	25	0.107059	0.827289	TRINITY_DN138_c3_g2,TRINITY_DN183_c0_g1,TRINITY_DN1999_c0_g2,TRINITY_DN21984_c0_g1,TRINITY_DN22948_c0_g1,TRINITY_DN3365_c0_g1,TRINITY_DN4578_c0_g1,TRINITY_DN4637_c0_g1,TRINITY_DN961_c0_g1	TRINITY_DN231_c0_g1
BP	GO:0036388	pre-replicative complex assembly	10	0	10	25	0.107059	0.827289	TRINITY_DN20742_c0_g1,TRINITY_DN21984_c0_g1,TRINITY_DN2307_c1_g1,TRINITY_DN2954_c1_g1,TRINITY_DN2954_c1_g2,TRINITY_DN2954_c1_g5,TRINITY_DN2954_c1_g6,TRINITY_DN3172_c0_g2,TRINITY_DN3365_c0_g1,TRINITY_DN584_c0_g3	-
BP	GO:1902299	pre-replicative complex assembly involved in cell cycle DNA replication	10	0	10	25	0.107059	0.827289	TRINITY_DN20742_c0_g1,TRINITY_DN21984_c0_g1,TRINITY_DN2307_c1_g1,TRINITY_DN2954_c1_g1,TRINITY_DN2954_c1_g2,TRINITY_DN2954_c1_g5,TRINITY_DN2954_c1_g6,TRINITY_DN3172_c0_g2,TRINITY_DN3365_c0_g1,TRINITY_DN584_c0_g3	-
BP	GO:0045165	cell fate commitment	15	1	16	44	0.107128	0.827289	TRINITY_DN1270_c0_g1,TRINITY_DN138_c3_g2,TRINITY_DN1462_c1_g1,TRINITY_DN2522_c0_g2,TRINITY_DN258_c0_g2,TRINITY_DN2810_c1_g1,TRINITY_DN3233_c1_g1,TRINITY_DN353_c0_g1,TRINITY_DN354_c0_g1,TRINITY_DN4467_c0_g1,TRINITY_DN570_c0_g1,TRINITY_DN709_c0_g1,TRINITY_DN872_c0_g1,TRINITY_DN961_c0_g1,TRINITY_DN991_c0_g2	TRINITY_DN998_c3_g2
MF	GO:0020037	heme binding	10	6	16	44	0.107388	0.7284	TRINITY_DN11949_c0_g1,TRINITY_DN1380_c0_g2,TRINITY_DN2076_c1_g1,TRINITY_DN21794_c1_g2,TRINITY_DN25212_c0_g1,TRINITY_DN4251_c1_g1,TRINITY_DN5554_c0_g1,TRINITY_DN7069_c0_g1,TRINITY_DN7263_c0_g2,TRINITY_DN836_c3_g1	TRINITY_DN1003_c0_g1,TRINITY_DN1633_c0_g1,TRINITY_DN1684_c0_g1,TRINITY_DN209_c3_g1,TRINITY_DN2449_c0_g1,TRINITY_DN4376_c0_g1
MF	GO:0051539	4 iron, 4 sulfur cluster binding	9	7	16	44	0.107388	0.7284	TRINITY_DN1397_c2_g1,TRINITY_DN20822_c0_g1,TRINITY_DN21945_c0_g1,TRINITY_DN25246_c0_g1,TRINITY_DN25285_c0_g1,TRINITY_DN2871_c0_g1,TRINITY_DN3523_c0_g1,TRINITY_DN353_c0_g1,TRINITY_DN997_c0_g1	TRINITY_DN1004_c1_g4,TRINITY_DN1229_c0_g1,TRINITY_DN1613_c0_g1,TRINITY_DN1633_c0_g1,TRINITY_DN20_c5_g1,TRINITY_DN3286_c0_g3,TRINITY_DN3605_c0_g1
BP	GO:1903047	mitotic cell cycle process	154	30	184	634	0.107715	0.827289	TRINITY_DN1031_c0_g1,TRINITY_DN1083_c0_g1,TRINITY_DN11116_c0_g1,TRINITY_DN117_c0_g1,TRINITY_DN1195_c0_g2,TRINITY_DN1216_c0_g1,TRINITY_DN123_c0_g1,TRINITY_DN1270_c0_g1,TRINITY_DN12897_c0_g1,TRINITY_DN1342_c0_g4,TRINITY_DN1367_c0_g1,TRINITY_DN138_c3_g2,TRINITY_DN1392_c0_g1,TRINITY_DN13_c0_g1,TRINITY_DN1446_c0_g2,TRINITY_DN1462_c1_g1,TRINITY_DN14978_c0_g1,TRINITY_DN15228_c0_g1,TRINITY_DN15338_c1_g1,…	TRINITY_DN1018_c0_g1,TRINITY_DN1032_c5_g1,TRINITY_DN1173_c4_g1,TRINITY_DN1192_c0_g1,TRINITY_DN1308_c3_g1,TRINITY_DN1362_c1_g1,TRINITY_DN165_c0_g1,TRINITY_DN1691_c0_g2,TRINITY_DN177_c0_g1,TRINITY_DN1807_c1_g1,TRINITY_DN189_c0_g2,TRINITY_DN197_c2_g1,TRINITY_DN20_c5_g1,TRINITY_DN2125_c0_g1,TRINITY_DN2134_c0_g1,TRINITY_DN230_c8_g1,TRINITY_DN231_c0_g1,TRINITY_DN2340_c1_g1,TRINITY_DN2679_c0_g1,TRINITY_…
BP	GO:0015936	coenzyme A metabolic process	4	2	6	13	0.107786	0.827289	TRINITY_DN25304_c0_g1,TRINITY_DN2859_c0_g4,TRINITY_DN3834_c0_g1,TRINITY_DN8922_c0_g1	TRINITY_DN442_c0_g3,TRINITY_DN772_c0_g1
BP	GO:0042761	very long-chain fatty acid biosynthetic process	5	1	6	13	0.107786	0.827289	TRINITY_DN19621_c0_g1,TRINITY_DN19989_c0_g1,TRINITY_DN25598_c0_g1,TRINITY_DN7494_c0_g1,TRINITY_DN7972_c0_g1	TRINITY_DN342_c2_g1
BP	GO:0051643	endoplasmic reticulum localization	5	1	6	13	0.107786	0.827289	TRINITY_DN19842_c0_g1,TRINITY_DN239_c2_g1,TRINITY_DN2526_c0_g1,TRINITY_DN2920_c0_g1,TRINITY_DN4769_c0_g1	TRINITY_DN1807_c1_g1
BP	GO:0000291	nuclear-transcribed mRNA catabolic process, exonucleolytic	7	2	9	22	0.109016	0.827289	TRINITY_DN1242_c0_g1,TRINITY_DN1522_c4_g1,TRINITY_DN22933_c0_g1,TRINITY_DN3276_c0_g1,TRINITY_DN3713_c0_g1,TRINITY_DN381_c0_g1,TRINITY_DN780_c0_g1	TRINITY_DN4554_c0_g1,TRINITY_DN578_c6_g1
BP	GO:0072413	signal transduction involved in mitotic cell cycle checkpoint	7	2	9	22	0.109016	0.827289	TRINITY_DN1446_c0_g2,TRINITY_DN21984_c0_g1,TRINITY_DN2222_c0_g1,TRINITY_DN24076_c0_g1,TRINITY_DN24098_c0_g1,TRINITY_DN4578_c0_g1,TRINITY_DN4691_c0_g1	TRINITY_DN231_c0_g1,TRINITY_DN527_c0_g2
BP	GO:0098656	anion transmembrane transport	21	25	46	145	0.109187	0.827289	TRINITY_DN11455_c0_g1,TRINITY_DN12132_c1_g1,TRINITY_DN1770_c0_g1,TRINITY_DN20296_c0_g1,TRINITY_DN20912_c0_g1,TRINITY_DN2173_c1_g1,TRINITY_DN21899_c0_g1,TRINITY_DN25532_c0_g1,TRINITY_DN3556_c0_g1,TRINITY_DN4074_c0_g1,TRINITY_DN425_c0_g2,TRINITY_DN4426_c0_g1,TRINITY_DN4687_c0_g1,TRINITY_DN4821_c0_g1,TRINITY_DN4922_c0_g1,TRINITY_DN5167_c0_g1,TRINITY_DN7075_c0_g1,TRINITY_DN7322_c0_g3,TRINITY_DN911_c1…	TRINITY_DN1102_c0_g2,TRINITY_DN1184_c0_g1,TRINITY_DN1254_c0_g1,TRINITY_DN1316_c0_g3,TRINITY_DN1320_c0_g1,TRINITY_DN1756_c1_g1,TRINITY_DN1780_c0_g2,TRINITY_DN23023_c0_g1,TRINITY_DN24176_c0_g1,TRINITY_DN2517_c0_g1,TRINITY_DN2752_c4_g1,TRINITY_DN3235_c0_g1,TRINITY_DN3766_c0_g2,TRINITY_DN3811_c0_g2,TRINITY_DN39_c0_g1,TRINITY_DN4463_c0_g2,TRINITY_DN4465_c0_g1,TRINITY_DN505_c2_g2,TRINITY_DN561_c0_g1,TR…
BP	GO:0006904	vesicle docking involved in exocytosis	6	1	7	16	0.110039	0.827289	TRINITY_DN23135_c0_g1,TRINITY_DN2488_c0_g1,TRINITY_DN2732_c0_g1,TRINITY_DN290_c6_g1,TRINITY_DN4205_c0_g1,TRINITY_DN9147_c0_g2	TRINITY_DN1186_c0_g1
BP	GO:0019218	regulation of steroid metabolic process	3	4	7	16	0.110039	0.827289	TRINITY_DN11949_c0_g1,TRINITY_DN7322_c0_g3,TRINITY_DN797_c0_g1	TRINITY_DN1119_c0_g1,TRINITY_DN1560_c7_g1,TRINITY_DN1633_c0_g1,TRINITY_DN1684_c0_g1
BP	GO:0031145	anaphase-promoting complex-dependent catabolic process	6	1	7	16	0.110039	0.827289	TRINITY_DN1216_c0_g1,TRINITY_DN1287_c0_g1,TRINITY_DN1392_c0_g1,TRINITY_DN13_c0_g1,TRINITY_DN24180_c0_g1,TRINITY_DN2683_c0_g1	TRINITY_DN527_c2_g1
BP	GO:0032210	regulation of telomere maintenance via telomerase	5	2	7	16	0.110039	0.827289	TRINITY_DN1637_c1_g1,TRINITY_DN239_c3_g1,TRINITY_DN3115_c1_g1,TRINITY_DN4713_c0_g1,TRINITY_DN4713_c0_g3	TRINITY_DN1981_c1_g4,TRINITY_DN765_c0_g1
BP	GO:0042135	neurotransmitter catabolic process	3	4	7	16	0.110039	0.827289	TRINITY_DN19881_c0_g1,TRINITY_DN25288_c0_g1,TRINITY_DN7600_c0_g2	TRINITY_DN131_c0_g1,TRINITY_DN131_c0_g3,TRINITY_DN3503_c0_g1,TRINITY_DN79_c7_g3
BP	GO:0046131	pyrimidine ribonucleoside metabolic process	5	2	7	16	0.110039	0.827289	TRINITY_DN115_c0_g1,TRINITY_DN1177_c0_g1,TRINITY_DN14360_c1_g1,TRINITY_DN2474_c2_g1,TRINITY_DN8284_c0_g1	TRINITY_DN39_c0_g3,TRINITY_DN430_c0_g1
BP	GO:0050810	regulation of steroid biosynthetic process	3	4	7	16	0.110039	0.827289	TRINITY_DN11949_c0_g1,TRINITY_DN7322_c0_g3,TRINITY_DN797_c0_g1	TRINITY_DN1119_c0_g1,TRINITY_DN1560_c7_g1,TRINITY_DN1633_c0_g1,TRINITY_DN1684_c0_g1
BP	GO:0099022	vesicle tethering	6	1	7	16	0.110039	0.827289	TRINITY_DN1976_c0_g1,TRINITY_DN199_c0_g1,TRINITY_DN2488_c0_g1,TRINITY_DN2732_c0_g1,TRINITY_DN290_c6_g1,TRINITY_DN834_c0_g2	TRINITY_DN1186_c0_g1
BP	GO:0106118	regulation of sterol biosynthetic process	3	4	7	16	0.110039	0.827289	TRINITY_DN11949_c0_g1,TRINITY_DN7322_c0_g3,TRINITY_DN797_c0_g1	TRINITY_DN1119_c0_g1,TRINITY_DN1560_c7_g1,TRINITY_DN1633_c0_g1,TRINITY_DN1684_c0_g1
BP	GO:1904356	regulation of telomere maintenance via telomere lengthening	5	2	7	16	0.110039	0.827289	TRINITY_DN1637_c1_g1,TRINITY_DN239_c3_g1,TRINITY_DN3115_c1_g1,TRINITY_DN4713_c0_g1,TRINITY_DN4713_c0_g3	TRINITY_DN1981_c1_g4,TRINITY_DN765_c0_g1
BP	GO:0006071	glycerol metabolic process	5	3	8	19	0.110171	0.827289	TRINITY_DN1705_c0_g1,TRINITY_DN19934_c0_g1,TRINITY_DN24047_c0_g1,TRINITY_DN25201_c0_g1,TRINITY_DN5331_c0_g1	TRINITY_DN2752_c0_g1,TRINITY_DN2752_c0_g3,TRINITY_DN4468_c0_g1
BP	GO:0006560	proline metabolic process	3	5	8	19	0.110171	0.827289	TRINITY_DN15672_c0_g1,TRINITY_DN15928_c0_g1,TRINITY_DN6296_c0_g1	TRINITY_DN1047_c0_g1,TRINITY_DN452_c1_g2,TRINITY_DN4886_c0_g1,TRINITY_DN685_c0_g2,TRINITY_DN884_c1_g2
BP	GO:0071276	cellular response to cadmium ion	4	4	8	19	0.110171	0.827289	TRINITY_DN12607_c0_g1,TRINITY_DN183_c0_g1,TRINITY_DN19842_c0_g1,TRINITY_DN20883_c0_g1	TRINITY_DN1119_c0_g1,TRINITY_DN1807_c1_g1,TRINITY_DN754_c1_g1,TRINITY_DN884_c1_g1
BP	GO:0075306	regulation of conidium formation	4	4	8	19	0.110171	0.827289	TRINITY_DN1281_c6_g1,TRINITY_DN1699_c0_g1,TRINITY_DN20732_c0_g1,TRINITY_DN22029_c0_g1	TRINITY_DN23067_c0_g1,TRINITY_DN3580_c0_g2,TRINITY_DN505_c1_g1,TRINITY_DN522_c1_g1
MF	GO:0004659	prenyltransferase activity	4	3	7	16	0.11021	0.7284	TRINITY_DN1400_c0_g2,TRINITY_DN2649_c0_g1,TRINITY_DN2810_c0_g1,TRINITY_DN3027_c0_g1	TRINITY_DN2103_c0_g1,TRINITY_DN2741_c2_g1,TRINITY_DN6278_c0_g2
BP	GO:0098662	inorganic cation transmembrane transport	29	38	67	218	0.110283	0.827289	TRINITY_DN15268_c0_g1,TRINITY_DN17269_c0_g1,TRINITY_DN1759_c1_g1,TRINITY_DN18131_c0_g1,TRINITY_DN181_c1_g1,TRINITY_DN1911_c1_g1,TRINITY_DN1915_c0_g1,TRINITY_DN19304_c0_g1,TRINITY_DN20725_c0_g1,TRINITY_DN20906_c0_g1,TRINITY_DN20912_c0_g1,TRINITY_DN2173_c1_g1,TRINITY_DN21794_c1_g2,TRINITY_DN21862_c1_g1,TRINITY_DN22200_c0_g1,TRINITY_DN2252_c0_g1,TRINITY_DN23209_c0_g1,TRINITY_DN23229_c0_g1,TRINITY_DN…	TRINITY_DN1003_c0_g1,TRINITY_DN1030_c0_g1,TRINITY_DN1046_c0_g1,TRINITY_DN1102_c0_g2,TRINITY_DN1103_c0_g2,TRINITY_DN1115_c0_g1,TRINITY_DN1180_c0_g1,TRINITY_DN1202_c3_g1,TRINITY_DN1247_c0_g1,TRINITY_DN1248_c3_g1,TRINITY_DN1268_c0_g1,TRINITY_DN1316_c0_g3,TRINITY_DN1490_c0_g1,TRINITY_DN1711_c0_g1,TRINITY_DN1899_c0_g2,TRINITY_DN194_c1_g2,TRINITY_DN236_c3_g1,TRINITY_DN236_c3_g2,TRINITY_DN2622_c1_g1,TRI…
MF	GO:0016788	hydrolase activity, acting on ester bonds	60	36	96	320	0.110723	0.7284	TRINITY_DN1099_c0_g1,TRINITY_DN11_c3_g6,TRINITY_DN1270_c0_g1,TRINITY_DN13176_c0_g1,TRINITY_DN13176_c0_g2,TRINITY_DN1462_c1_g1,TRINITY_DN1513_c0_g1,TRINITY_DN1522_c4_g1,TRINITY_DN15575_c0_g3,TRINITY_DN15796_c0_g1,TRINITY_DN17143_c0_g1,TRINITY_DN1742_c0_g1,TRINITY_DN1759_c1_g1,TRINITY_DN178_c0_g2,TRINITY_DN1876_c1_g2,TRINITY_DN1880_c0_g1,TRINITY_DN1915_c0_g1,TRINITY_DN1947_c0_g1,TRINITY_DN19912_c0_…	TRINITY_DN1060_c1_g1,TRINITY_DN1060_c4_g1,TRINITY_DN1207_c2_g1,TRINITY_DN1208_c0_g1,TRINITY_DN1282_c0_g2,TRINITY_DN1417_c0_g2,TRINITY_DN1436_c0_g2,TRINITY_DN144_c0_g1,TRINITY_DN193_c5_g3,TRINITY_DN194_c1_g3,TRINITY_DN20021_c0_g1,TRINITY_DN2089_c0_g1,TRINITY_DN214_c0_g1,TRINITY_DN2157_c1_g1,TRINITY_DN2334_c0_g3,TRINITY_DN239_c0_g2,TRINITY_DN2821_c2_g1,TRINITY_DN2984_c3_g1,TRINITY_DN334_c8_g2,TRINI…
CC	GO:0031233	intrinsic component of external side of plasma membrane	1	5	6	13	0.110837	0.521448	TRINITY_DN25353_c0_g1	TRINITY_DN1856_c0_g1,TRINITY_DN2032_c0_g1,TRINITY_DN2734_c0_g3,TRINITY_DN3516_c0_g1,TRINITY_DN391_c0_g1
CC	GO:0031362	anchored component of external side of plasma membrane	1	5	6	13	0.110837	0.521448	TRINITY_DN25353_c0_g1	TRINITY_DN1856_c0_g1,TRINITY_DN2032_c0_g1,TRINITY_DN2734_c0_g3,TRINITY_DN3516_c0_g1,TRINITY_DN391_c0_g1
BP	GO:0007062	sister chromatid cohesion	17	2	19	54	0.111386	0.827289	TRINITY_DN138_c3_g2,TRINITY_DN2022_c1_g1,TRINITY_DN2041_c0_g1,TRINITY_DN2054_c0_g2,TRINITY_DN2226_c1_g1,TRINITY_DN2522_c0_g2,TRINITY_DN276_c2_g1,TRINITY_DN2799_c0_g1,TRINITY_DN3115_c1_g1,TRINITY_DN3367_c0_g1,TRINITY_DN3523_c0_g1,TRINITY_DN3758_c0_g1,TRINITY_DN4038_c0_g1,TRINITY_DN4304_c0_g1,TRINITY_DN4578_c0_g1,TRINITY_DN909_c2_g1,TRINITY_DN9287_c0_g1	TRINITY_DN197_c2_g1,TRINITY_DN706_c1_g1
MF	GO:0016836	hydro-lyase activity	8	7	15	41	0.111642	0.7284	TRINITY_DN11116_c0_g1,TRINITY_DN21945_c0_g1,TRINITY_DN25354_c0_g1,TRINITY_DN3870_c0_g1,TRINITY_DN4613_c0_g1,TRINITY_DN4774_c0_g2,TRINITY_DN569_c0_g3,TRINITY_DN7972_c0_g1	TRINITY_DN1004_c1_g4,TRINITY_DN1171_c0_g1,TRINITY_DN1437_c0_g3,TRINITY_DN193_c2_g4,TRINITY_DN2158_c0_g1,TRINITY_DN310_c0_g3,TRINITY_DN3311_c0_g1
BP	GO:0072503	cellular divalent inorganic cation homeostasis	8	14	22	64	0.113211	0.827289	TRINITY_DN1400_c0_g2,TRINITY_DN1759_c1_g1,TRINITY_DN181_c1_g1,TRINITY_DN18951_c0_g1,TRINITY_DN1915_c0_g1,TRINITY_DN2252_c0_g1,TRINITY_DN2576_c0_g1,TRINITY_DN747_c0_g1	TRINITY_DN1030_c0_g1,TRINITY_DN1119_c0_g1,TRINITY_DN1202_c3_g1,TRINITY_DN1248_c3_g1,TRINITY_DN1922_c0_g2,TRINITY_DN236_c3_g1,TRINITY_DN236_c3_g2,TRINITY_DN266_c0_g1,TRINITY_DN2734_c0_g3,TRINITY_DN3138_c0_g1,TRINITY_DN3235_c0_g1,TRINITY_DN371_c2_g1,TRINITY_DN4465_c0_g1,TRINITY_DN717_c0_g1
CC	GO:0016592	mediator complex	5	2	7	16	0.113451	0.528275	TRINITY_DN1157_c0_g2,TRINITY_DN123_c0_g1,TRINITY_DN2070_c0_g1,TRINITY_DN23576_c0_g1,TRINITY_DN3117_c0_g1	TRINITY_DN2113_c2_g1,TRINITY_DN22123_c0_g1
CC	GO:0061638	CENP-A containing chromatin	5	2	7	16	0.113451	0.528275	TRINITY_DN1388_c0_g2,TRINITY_DN20758_c0_g1,TRINITY_DN3065_c0_g2,TRINITY_DN3559_c0_g1,TRINITY_DN6332_c0_g1	TRINITY_DN1691_c0_g2,TRINITY_DN927_c0_g1
MF	GO:0046943	carboxylic acid transmembrane transporter activity	10	12	22	64	0.11353	0.7284	TRINITY_DN11455_c0_g1,TRINITY_DN1770_c0_g1,TRINITY_DN20296_c0_g1,TRINITY_DN2173_c1_g1,TRINITY_DN4074_c0_g1,TRINITY_DN4426_c0_g1,TRINITY_DN4687_c0_g1,TRINITY_DN5167_c0_g1,TRINITY_DN7075_c0_g1,TRINITY_DN9839_c0_g1	TRINITY_DN1184_c0_g1,TRINITY_DN1254_c0_g1,TRINITY_DN1320_c0_g1,TRINITY_DN1780_c0_g2,TRINITY_DN23023_c0_g1,TRINITY_DN24176_c0_g1,TRINITY_DN2752_c4_g1,TRINITY_DN3766_c0_g2,TRINITY_DN5625_c0_g1,TRINITY_DN776_c1_g1,TRINITY_DN884_c1_g1,TRINITY_DN961_c1_g2
BP	GO:0044283	small molecule biosynthetic process	87	73	160	549	0.114275	0.827289	TRINITY_DN10065_c0_g1,TRINITY_DN10955_c0_g1,TRINITY_DN11116_c0_g1,TRINITY_DN115_c0_g1,TRINITY_DN1177_c0_g1,TRINITY_DN11877_c0_g1,TRINITY_DN11949_c0_g1,TRINITY_DN1203_c0_g1,TRINITY_DN13234_c0_g2,TRINITY_DN14360_c1_g1,TRINITY_DN15204_c0_g1,TRINITY_DN15672_c0_g1,TRINITY_DN15767_c0_g1,TRINITY_DN15796_c0_g1,TRINITY_DN15928_c0_g1,TRINITY_DN1683_c0_g1,TRINITY_DN1705_c0_g1,TRINITY_DN1712_c4_g1,TRINITY_DN…	TRINITY_DN1004_c1_g4,TRINITY_DN1032_c1_g1,TRINITY_DN1047_c0_g1,TRINITY_DN1105_c0_g1,TRINITY_DN1119_c0_g1,TRINITY_DN1166_c1_g1,TRINITY_DN1171_c0_g1,TRINITY_DN1208_c0_g1,TRINITY_DN1253_c0_g2,TRINITY_DN1282_c0_g2,TRINITY_DN128_c10_g3,TRINITY_DN131_c0_g1,TRINITY_DN1413_c0_g1,TRINITY_DN1437_c0_g3,TRINITY_DN144_c0_g1,TRINITY_DN1489_c1_g2,TRINITY_DN1560_c7_g1,TRINITY_DN1633_c0_g1,TRINITY_DN1656_c0_g1,TR…
BP	GO:0000226	microtubule cytoskeleton organization	38	9	47	149	0.114784	0.827289	TRINITY_DN117_c0_g1,TRINITY_DN15338_c1_g1,TRINITY_DN1560_c5_g1,TRINITY_DN1817_c0_g1,TRINITY_DN19842_c0_g1,TRINITY_DN20735_c0_g1,TRINITY_DN21830_c0_g1,TRINITY_DN2312_c0_g1,TRINITY_DN235_c1_g1,TRINITY_DN237_c8_g1,TRINITY_DN24058_c0_g1,TRINITY_DN24084_c0_g1,TRINITY_DN24098_c0_g1,TRINITY_DN244_c5_g1,TRINITY_DN2640_c1_g1,TRINITY_DN276_c2_g1,TRINITY_DN2784_c0_g1,TRINITY_DN2799_c0_g1,TRINITY_DN2921_c0_g…	TRINITY_DN1807_c1_g1,TRINITY_DN2016_c0_g1,TRINITY_DN2125_c0_g1,TRINITY_DN230_c8_g1,TRINITY_DN2313_c0_g1,TRINITY_DN3379_c0_g1,TRINITY_DN802_c1_g1,TRINITY_DN851_c0_g2,TRINITY_DN927_c0_g1
BP	GO:0071478	cellular response to radiation	11	3	14	38	0.115759	0.827289	TRINITY_DN1031_c0_g1,TRINITY_DN1094_c0_g1,TRINITY_DN1446_c0_g2,TRINITY_DN1462_c1_g1,TRINITY_DN183_c0_g1,TRINITY_DN3090_c1_g1,TRINITY_DN3367_c0_g1,TRINITY_DN4055_c0_g1,TRINITY_DN7322_c0_g3,TRINITY_DN909_c2_g1,TRINITY_DN961_c0_g1	TRINITY_DN1229_c0_g1,TRINITY_DN2734_c0_g3,TRINITY_DN3605_c0_g1
BP	GO:1901616	organic hydroxy compound catabolic process	9	5	14	38	0.115759	0.827289	TRINITY_DN10065_c0_g1,TRINITY_DN19934_c0_g1,TRINITY_DN2173_c1_g1,TRINITY_DN3314_c1_g1,TRINITY_DN393_c1_g3,TRINITY_DN4613_c0_g1,TRINITY_DN4613_c1_g3,TRINITY_DN49_c9_g1,TRINITY_DN9262_c0_g1	TRINITY_DN2094_c0_g1,TRINITY_DN2752_c0_g1,TRINITY_DN357_c8_g2,TRINITY_DN4468_c0_g1,TRINITY_DN937_c1_g1
MF	GO:0015075	ion transmembrane transporter activity	39	44	83	275	0.117292	0.7284	TRINITY_DN11455_c0_g1,TRINITY_DN12132_c1_g1,TRINITY_DN15268_c0_g1,TRINITY_DN17269_c0_g1,TRINITY_DN1770_c0_g1,TRINITY_DN181_c1_g1,TRINITY_DN1911_c1_g1,TRINITY_DN19304_c0_g1,TRINITY_DN20296_c0_g1,TRINITY_DN20725_c0_g1,TRINITY_DN20906_c0_g1,TRINITY_DN20912_c0_g1,TRINITY_DN2173_c1_g1,TRINITY_DN21794_c1_g2,TRINITY_DN21862_c1_g1,TRINITY_DN21899_c0_g1,TRINITY_DN2252_c0_g1,TRINITY_DN2302_c0_g1,TRINITY_DN…	TRINITY_DN1030_c0_g1,TRINITY_DN1046_c0_g1,TRINITY_DN1102_c0_g2,TRINITY_DN1103_c0_g2,TRINITY_DN1115_c0_g1,TRINITY_DN1180_c0_g1,TRINITY_DN1184_c0_g1,TRINITY_DN1202_c3_g1,TRINITY_DN1248_c3_g1,TRINITY_DN1254_c0_g1,TRINITY_DN1316_c0_g3,TRINITY_DN1320_c0_g1,TRINITY_DN1490_c0_g1,TRINITY_DN1711_c0_g1,TRINITY_DN1780_c0_g2,TRINITY_DN1899_c0_g2,TRINITY_DN23023_c0_g1,TRINITY_DN236_c3_g1,TRINITY_DN236_c3_g2,T…
BP	GO:0098771	inorganic ion homeostasis	27	34	61	198	0.118515	0.827289	TRINITY_DN1099_c0_g1,TRINITY_DN1255_c1_g1,TRINITY_DN12613_c0_g1,TRINITY_DN1400_c0_g2,TRINITY_DN1734_c0_g1,TRINITY_DN1759_c1_g1,TRINITY_DN181_c1_g1,TRINITY_DN18951_c0_g1,TRINITY_DN1911_c1_g1,TRINITY_DN1915_c0_g1,TRINITY_DN19403_c0_g2,TRINITY_DN20883_c0_g1,TRINITY_DN20912_c0_g1,TRINITY_DN2252_c0_g1,TRINITY_DN2308_c0_g1,TRINITY_DN23229_c0_g1,TRINITY_DN25319_c0_g1,TRINITY_DN2576_c0_g1,TRINITY_DN2793_…	TRINITY_DN1030_c0_g1,TRINITY_DN1102_c0_g2,TRINITY_DN1119_c0_g1,TRINITY_DN1165_c0_g1,TRINITY_DN1202_c3_g1,TRINITY_DN1215_c1_g4,TRINITY_DN1247_c0_g1,TRINITY_DN1248_c3_g1,TRINITY_DN1308_c3_g1,TRINITY_DN1316_c0_g3,TRINITY_DN1436_c0_g2,TRINITY_DN165_c0_g1,TRINITY_DN1711_c0_g1,TRINITY_DN1922_c0_g2,TRINITY_DN236_c3_g1,TRINITY_DN236_c3_g2,TRINITY_DN2426_c0_g1,TRINITY_DN266_c0_g1,TRINITY_DN2704_c0_g1,TRIN…
BP	GO:0030261	chromosome condensation	12	1	13	35	0.12024	0.827289	TRINITY_DN14978_c0_g1,TRINITY_DN231_c2_g1,TRINITY_DN24115_c0_g1,TRINITY_DN25223_c1_g1,TRINITY_DN256_c1_g1,TRINITY_DN3084_c0_g1,TRINITY_DN310_c6_g1,TRINITY_DN3260_c0_g3,TRINITY_DN3559_c0_g1,TRINITY_DN38_c0_g2,TRINITY_DN554_c0_g1,TRINITY_DN6820_c0_g1	TRINITY_DN927_c0_g1
CC	GO:0099023	vesicle tethering complex	13	1	14	38	0.121115	0.561083	TRINITY_DN1503_c0_g1,TRINITY_DN1604_c0_g1,TRINITY_DN1649_c3_g1,TRINITY_DN1976_c0_g1,TRINITY_DN199_c0_g1,TRINITY_DN2308_c0_g1,TRINITY_DN2437_c1_g1,TRINITY_DN2488_c0_g1,TRINITY_DN2732_c0_g1,TRINITY_DN290_c6_g1,TRINITY_DN3392_c0_g1,TRINITY_DN4663_c0_g1,TRINITY_DN834_c0_g2	TRINITY_DN1186_c0_g1
BP	GO:0000709	meiotic joint molecule formation	2	1	3	5	0.124263	0.827289	TRINITY_DN1742_c0_g1,TRINITY_DN961_c0_g1	TRINITY_DN2984_c3_g1
BP	GO:0001080	nitrogen catabolite activation of transcription from RNA polymerase II promoter	0	3	3	5	0.124263	0.827289	-	TRINITY_DN22962_c1_g1,TRINITY_DN754_c1_g1,TRINITY_DN79_c7_g3
BP	GO:0001578	microtubule bundle formation	3	0	3	5	0.124263	0.827289	TRINITY_DN2799_c0_g1,TRINITY_DN348_c2_g1,TRINITY_DN5432_c0_g1	-
BP	GO:0002520	immune system development	1	2	3	5	0.124263	0.827289	TRINITY_DN183_c0_g1	TRINITY_DN1119_c0_g1,TRINITY_DN1308_c3_g1
BP	GO:0006117	acetaldehyde metabolic process	3	0	3	5	0.124263	0.827289	TRINITY_DN10065_c0_g1,TRINITY_DN3314_c1_g1,TRINITY_DN49_c9_g1	-
BP	GO:0006532	aspartate biosynthetic process	2	1	3	5	0.124263	0.827289	TRINITY_DN15204_c0_g1,TRINITY_DN21018_c0_g1	TRINITY_DN1656_c0_g1
BP	GO:0006673	inositol phosphoceramide metabolic process	0	3	3	5	0.124263	0.827289	-	TRINITY_DN209_c3_g1,TRINITY_DN2219_c1_g1,TRINITY_DN2533_c0_g2
BP	GO:0006836	neurotransmitter transport	2	1	3	5	0.124263	0.827289	TRINITY_DN1770_c0_g1,TRINITY_DN5167_c0_g1	TRINITY_DN5625_c0_g1
BP	GO:0006884	cell volume homeostasis	3	0	3	5	0.124263	0.827289	TRINITY_DN1705_c0_g1,TRINITY_DN24047_c0_g1,TRINITY_DN747_c0_g1	-
BP	GO:0010032	meiotic chromosome condensation	3	0	3	5	0.124263	0.827289	TRINITY_DN231_c2_g1,TRINITY_DN25223_c1_g1,TRINITY_DN256_c1_g1	-
BP	GO:0010043	response to zinc ion	3	0	3	5	0.124263	0.827289	TRINITY_DN2252_c0_g1,TRINITY_DN2793_c0_g1,TRINITY_DN3753_c0_g1	-
BP	GO:0031118	rRNA pseudouridine synthesis	0	3	3	5	0.124263	0.827289	-	TRINITY_DN1166_c1_g1,TRINITY_DN282_c2_g1,TRINITY_DN310_c0_g3
BP	GO:0032077	positive regulation of deoxyribonuclease activity	2	1	3	5	0.124263	0.827289	TRINITY_DN1138_c0_g1,TRINITY_DN90_c6_g1	TRINITY_DN4766_c0_g1
BP	GO:0032079	positive regulation of endodeoxyribonuclease activity	2	1	3	5	0.124263	0.827289	TRINITY_DN1138_c0_g1,TRINITY_DN90_c6_g1	TRINITY_DN4766_c0_g1
BP	GO:0033194	response to hydroperoxide	2	1	3	5	0.124263	0.827289	TRINITY_DN19090_c0_g1,TRINITY_DN25232_c0_g1	TRINITY_DN1560_c7_g1
BP	GO:0035429	gluconate transmembrane transport	1	2	3	5	0.124263	0.827289	TRINITY_DN425_c0_g2	TRINITY_DN4463_c0_g2,TRINITY_DN776_c1_g1
BP	GO:0042822	pyridoxal phosphate metabolic process	1	2	3	5	0.124263	0.827289	TRINITY_DN13234_c0_g2	TRINITY_DN42_c3_g1,TRINITY_DN42_c4_g2
BP	GO:0042823	pyridoxal phosphate biosynthetic process	1	2	3	5	0.124263	0.827289	TRINITY_DN13234_c0_g2	TRINITY_DN42_c3_g1,TRINITY_DN42_c4_g2
[truncated: 6,949 more rows]
