# Supplementary material for: Metabolomics Combined with Physiology and Transcriptomics Reveal the Response of Samsoniella hepiali to Key Metabolic Pathways and Its Degradation Mechanism during Subculture
Source: Antioxidants (Basel). 2024 Jun 27;13(7):780. doi: 10.3390/antiox13070780 (PMC11274122; doi:10.3390/antiox13070780)
Supplement: Supplementary file 1 [file antioxidants-13-00780-s001.zip › Supplementary Files/Table S8.xlsx]

## Sheet: Sheet1
Table S8.GO term analysis of F8 vs F11 comparison group enrichment
Category	GO.ID	Term	Up	Down	DEG	Total	Pvalue	FDR	Up_Gene	Down_Gene
CC	GO:0042555	MCM complex	6	0	6	7	9.59277e-09	3.35747e-06	TRINITY_DN20742_c0_g1,TRINITY_DN2307_c1_g1,TRINITY_DN2954_c1_g1,TRINITY_DN2954_c1_g5,TRINITY_DN2954_c1_g6,TRINITY_DN3172_c0_g2	-
CC	GO:0071162	CMG complex	6	0	6	11	5.64803e-07	9.88406e-05	TRINITY_DN20742_c0_g1,TRINITY_DN2307_c1_g1,TRINITY_DN2954_c1_g1,TRINITY_DN2954_c1_g5,TRINITY_DN2954_c1_g6,TRINITY_DN3172_c0_g2	-
CC	GO:0022626	cytosolic ribosome	19	10	29	330	1.5474e-06	0.00018053	TRINITY_DN10785_c0_g1,TRINITY_DN12356_c1_g1,TRINITY_DN1305_c0_g1,TRINITY_DN15200_c0_g1,TRINITY_DN19910_c0_g1,TRINITY_DN4036_c0_g1,TRINITY_DN4036_c0_g2,TRINITY_DN4085_c0_g2,TRINITY_DN4101_c0_g1,TRINITY_DN4695_c0_g1,TRINITY_DN5182_c0_g1,TRINITY_DN5441_c0_g1,TRINITY_DN5453_c0_g1,TRINITY_DN6023_c0_g1,TRINITY_DN6156_c0_g1,TRINITY_DN6846_c0_g1,TRINITY_DN7207_c0_g1,TRINITY_DN9622_c0_g1,TRINITY_DN9633_c0…	TRINITY_DN161_c0_g1,TRINITY_DN1717_c0_g1,TRINITY_DN1725_c0_g1,TRINITY_DN2262_c1_g2,TRINITY_DN227_c0_g1,TRINITY_DN3811_c1_g2,TRINITY_DN4204_c0_g1,TRINITY_DN447_c0_g1,TRINITY_DN588_c0_g1,TRINITY_DN968_c1_g1
MF	GO:0003735	structural constituent of ribosome	19	11	30	347	1.91887e-06	0.00100165	TRINITY_DN10785_c0_g1,TRINITY_DN12356_c1_g1,TRINITY_DN1305_c0_g1,TRINITY_DN15200_c0_g1,TRINITY_DN19910_c0_g1,TRINITY_DN4036_c0_g1,TRINITY_DN4036_c0_g2,TRINITY_DN4085_c0_g2,TRINITY_DN4101_c0_g1,TRINITY_DN4695_c0_g1,TRINITY_DN5182_c0_g1,TRINITY_DN5441_c0_g1,TRINITY_DN5453_c0_g1,TRINITY_DN6023_c0_g1,TRINITY_DN6156_c0_g1,TRINITY_DN6846_c0_g1,TRINITY_DN7207_c0_g1,TRINITY_DN9622_c0_g1,TRINITY_DN9633_c0…	TRINITY_DN161_c0_g1,TRINITY_DN1717_c0_g1,TRINITY_DN1725_c0_g1,TRINITY_DN2262_c1_g2,TRINITY_DN227_c0_g1,TRINITY_DN3811_c1_g2,TRINITY_DN4204_c0_g1,TRINITY_DN447_c0_g1,TRINITY_DN588_c0_g1,TRINITY_DN674_c1_g1,TRINITY_DN968_c1_g1
CC	GO:0043228	non-membrane-bounded organelle	66	25	91	1809	3.43559e-06	0.000240491	TRINITY_DN1004_c2_g2,TRINITY_DN10785_c0_g1,TRINITY_DN11287_c0_g2,TRINITY_DN11914_c0_g3,TRINITY_DN12356_c1_g1,TRINITY_DN1305_c0_g1,TRINITY_DN1388_c0_g2,TRINITY_DN15200_c0_g1,TRINITY_DN1766_c0_g1,TRINITY_DN1952_c0_g1,TRINITY_DN19566_c0_g1,TRINITY_DN19910_c0_g1,TRINITY_DN20742_c0_g1,TRINITY_DN21830_c0_g1,TRINITY_DN2289_c0_g1,TRINITY_DN22948_c0_g1,TRINITY_DN2307_c1_g1,TRINITY_DN24076_c0_g1,TRINITY_DN…	TRINITY_DN1004_c1_g4,TRINITY_DN1498_c0_g1,TRINITY_DN161_c0_g1,TRINITY_DN1717_c0_g1,TRINITY_DN1725_c0_g1,TRINITY_DN2262_c1_g2,TRINITY_DN227_c0_g1,TRINITY_DN2280_c0_g1,TRINITY_DN2485_c1_g1,TRINITY_DN2738_c1_g2,TRINITY_DN310_c0_g3,TRINITY_DN3811_c1_g2,TRINITY_DN413_c0_g1,TRINITY_DN4204_c0_g1,TRINITY_DN4428_c0_g1,TRINITY_DN447_c0_g1,TRINITY_DN4552_c0_g1,TRINITY_DN541_c1_g1,TRINITY_DN588_c0_g1,TRINITY…
CC	GO:0043232	intracellular non-membrane-bounded organelle	66	25	91	1809	3.43559e-06	0.000240491	TRINITY_DN1004_c2_g2,TRINITY_DN10785_c0_g1,TRINITY_DN11287_c0_g2,TRINITY_DN11914_c0_g3,TRINITY_DN12356_c1_g1,TRINITY_DN1305_c0_g1,TRINITY_DN1388_c0_g2,TRINITY_DN15200_c0_g1,TRINITY_DN1766_c0_g1,TRINITY_DN1952_c0_g1,TRINITY_DN19566_c0_g1,TRINITY_DN19910_c0_g1,TRINITY_DN20742_c0_g1,TRINITY_DN21830_c0_g1,TRINITY_DN2289_c0_g1,TRINITY_DN22948_c0_g1,TRINITY_DN2307_c1_g1,TRINITY_DN24076_c0_g1,TRINITY_DN…	TRINITY_DN1004_c1_g4,TRINITY_DN1498_c0_g1,TRINITY_DN161_c0_g1,TRINITY_DN1717_c0_g1,TRINITY_DN1725_c0_g1,TRINITY_DN2262_c1_g2,TRINITY_DN227_c0_g1,TRINITY_DN2280_c0_g1,TRINITY_DN2485_c1_g1,TRINITY_DN2738_c1_g2,TRINITY_DN310_c0_g3,TRINITY_DN3811_c1_g2,TRINITY_DN413_c0_g1,TRINITY_DN4204_c0_g1,TRINITY_DN4428_c0_g1,TRINITY_DN447_c0_g1,TRINITY_DN4552_c0_g1,TRINITY_DN541_c1_g1,TRINITY_DN588_c0_g1,TRINITY…
CC	GO:0044391	ribosomal subunit	19	11	30	366	4.26992e-06	0.000249078	TRINITY_DN10785_c0_g1,TRINITY_DN12356_c1_g1,TRINITY_DN1305_c0_g1,TRINITY_DN15200_c0_g1,TRINITY_DN19910_c0_g1,TRINITY_DN4036_c0_g1,TRINITY_DN4036_c0_g2,TRINITY_DN4085_c0_g2,TRINITY_DN4101_c0_g1,TRINITY_DN4695_c0_g1,TRINITY_DN5182_c0_g1,TRINITY_DN5441_c0_g1,TRINITY_DN5453_c0_g1,TRINITY_DN6023_c0_g1,TRINITY_DN6156_c0_g1,TRINITY_DN6846_c0_g1,TRINITY_DN7207_c0_g1,TRINITY_DN9622_c0_g1,TRINITY_DN9633_c0…	TRINITY_DN161_c0_g1,TRINITY_DN1717_c0_g1,TRINITY_DN1725_c0_g1,TRINITY_DN2262_c1_g2,TRINITY_DN227_c0_g1,TRINITY_DN3811_c1_g2,TRINITY_DN4204_c0_g1,TRINITY_DN447_c0_g1,TRINITY_DN588_c0_g1,TRINITY_DN674_c1_g1,TRINITY_DN968_c1_g1
BP	GO:0051225	spindle assembly	8	0	8	33	1.02268e-05	0.00977891	TRINITY_DN21830_c0_g1,TRINITY_DN24098_c0_g1,TRINITY_DN244_c5_g1,TRINITY_DN2799_c0_g1,TRINITY_DN310_c6_g1,TRINITY_DN3260_c0_g3,TRINITY_DN5432_c0_g1,TRINITY_DN7284_c0_g1	-
BP	GO:0090307	mitotic spindle assembly	8	0	8	33	1.02268e-05	0.00977891	TRINITY_DN21830_c0_g1,TRINITY_DN24098_c0_g1,TRINITY_DN244_c5_g1,TRINITY_DN2799_c0_g1,TRINITY_DN310_c6_g1,TRINITY_DN3260_c0_g3,TRINITY_DN5432_c0_g1,TRINITY_DN7284_c0_g1	-
BP	GO:0051095	regulation of helicase activity	4	0	4	6	1.83297e-05	0.00977891	TRINITY_DN20742_c0_g1,TRINITY_DN2307_c1_g1,TRINITY_DN2954_c1_g5,TRINITY_DN3172_c0_g2	-
BP	GO:0051097	negative regulation of helicase activity	4	0	4	6	1.83297e-05	0.00977891	TRINITY_DN20742_c0_g1,TRINITY_DN2307_c1_g1,TRINITY_DN2954_c1_g5,TRINITY_DN3172_c0_g2	-
CC	GO:0005656	nuclear pre-replicative complex	6	0	6	18	1.85938e-05	0.000788789	TRINITY_DN20742_c0_g1,TRINITY_DN2307_c1_g1,TRINITY_DN2954_c1_g1,TRINITY_DN2954_c1_g5,TRINITY_DN2954_c1_g6,TRINITY_DN3172_c0_g2	-
CC	GO:0036387	pre-replicative complex	6	0	6	18	1.85938e-05	0.000788789	TRINITY_DN20742_c0_g1,TRINITY_DN2307_c1_g1,TRINITY_DN2954_c1_g1,TRINITY_DN2954_c1_g5,TRINITY_DN2954_c1_g6,TRINITY_DN3172_c0_g2	-
CC	GO:0022625	cytosolic large ribosomal subunit	13	5	18	174	2.02832e-05	0.000788789	TRINITY_DN10785_c0_g1,TRINITY_DN12356_c1_g1,TRINITY_DN15200_c0_g1,TRINITY_DN19910_c0_g1,TRINITY_DN4036_c0_g1,TRINITY_DN4036_c0_g2,TRINITY_DN4695_c0_g1,TRINITY_DN5441_c0_g1,TRINITY_DN6023_c0_g1,TRINITY_DN6156_c0_g1,TRINITY_DN6846_c0_g1,TRINITY_DN9622_c0_g1,TRINITY_DN9633_c0_g1	TRINITY_DN1717_c0_g1,TRINITY_DN227_c0_g1,TRINITY_DN4204_c0_g1,TRINITY_DN447_c0_g1,TRINITY_DN588_c0_g1
CC	GO:0005840	ribosome	21	11	32	448	3.47107e-05	0.00121488	TRINITY_DN10785_c0_g1,TRINITY_DN12356_c1_g1,TRINITY_DN1305_c0_g1,TRINITY_DN15200_c0_g1,TRINITY_DN19910_c0_g1,TRINITY_DN3876_c0_g1,TRINITY_DN4036_c0_g1,TRINITY_DN4036_c0_g2,TRINITY_DN4041_c0_g1,TRINITY_DN4085_c0_g2,TRINITY_DN4101_c0_g1,TRINITY_DN4695_c0_g1,TRINITY_DN5182_c0_g1,TRINITY_DN5441_c0_g1,TRINITY_DN5453_c0_g1,TRINITY_DN6023_c0_g1,TRINITY_DN6156_c0_g1,TRINITY_DN6846_c0_g1,TRINITY_DN7207_c0…	TRINITY_DN161_c0_g1,TRINITY_DN1717_c0_g1,TRINITY_DN1725_c0_g1,TRINITY_DN2262_c1_g2,TRINITY_DN227_c0_g1,TRINITY_DN3811_c1_g2,TRINITY_DN4204_c0_g1,TRINITY_DN447_c0_g1,TRINITY_DN588_c0_g1,TRINITY_DN674_c1_g1,TRINITY_DN968_c1_g1
BP	GO:1902292	cell cycle DNA replication initiation	8	0	8	39	3.80343e-05	0.0115971	TRINITY_DN20742_c0_g1,TRINITY_DN22948_c0_g1,TRINITY_DN2307_c1_g1,TRINITY_DN2954_c1_g1,TRINITY_DN2954_c1_g5,TRINITY_DN2954_c1_g6,TRINITY_DN3172_c0_g2,TRINITY_DN4578_c0_g1	-
BP	GO:1902315	nuclear cell cycle DNA replication initiation	8	0	8	39	3.80343e-05	0.0115971	TRINITY_DN20742_c0_g1,TRINITY_DN22948_c0_g1,TRINITY_DN2307_c1_g1,TRINITY_DN2954_c1_g1,TRINITY_DN2954_c1_g5,TRINITY_DN2954_c1_g6,TRINITY_DN3172_c0_g2,TRINITY_DN4578_c0_g1	-
BP	GO:0032780	negative regulation of ATPase activity	4	0	4	7	4.16331e-05	0.0115971	TRINITY_DN20742_c0_g1,TRINITY_DN2307_c1_g1,TRINITY_DN2954_c1_g5,TRINITY_DN3172_c0_g2	-
BP	GO:0000022	mitotic spindle elongation	7	0	7	30	4.89102e-05	0.0115971	TRINITY_DN21830_c0_g1,TRINITY_DN24098_c0_g1,TRINITY_DN244_c5_g1,TRINITY_DN2799_c0_g1,TRINITY_DN3260_c0_g3,TRINITY_DN5432_c0_g1,TRINITY_DN7284_c0_g1	-
BP	GO:0051231	spindle elongation	7	0	7	30	4.89102e-05	0.0115971	TRINITY_DN21830_c0_g1,TRINITY_DN24098_c0_g1,TRINITY_DN244_c5_g1,TRINITY_DN2799_c0_g1,TRINITY_DN3260_c0_g3,TRINITY_DN5432_c0_g1,TRINITY_DN7284_c0_g1	-
MF	GO:0005198	structural molecule activity	23	11	34	498	6.57681e-05	0.0171655	TRINITY_DN10785_c0_g1,TRINITY_DN12356_c1_g1,TRINITY_DN1305_c0_g1,TRINITY_DN15200_c0_g1,TRINITY_DN19910_c0_g1,TRINITY_DN2047_c16_g1,TRINITY_DN3369_c0_g1,TRINITY_DN4036_c0_g1,TRINITY_DN4036_c0_g2,TRINITY_DN4085_c0_g2,TRINITY_DN4101_c0_g1,TRINITY_DN4695_c0_g1,TRINITY_DN4825_c0_g2,TRINITY_DN5182_c0_g1,TRINITY_DN5441_c0_g1,TRINITY_DN5453_c0_g1,TRINITY_DN6023_c0_g1,TRINITY_DN6156_c0_g1,TRINITY_DN6846_c…	TRINITY_DN161_c0_g1,TRINITY_DN1717_c0_g1,TRINITY_DN1725_c0_g1,TRINITY_DN2262_c1_g2,TRINITY_DN227_c0_g1,TRINITY_DN3811_c1_g2,TRINITY_DN4204_c0_g1,TRINITY_DN447_c0_g1,TRINITY_DN588_c0_g1,TRINITY_DN674_c1_g1,TRINITY_DN968_c1_g1
BP	GO:0000727	double-strand break repair via break-induced replication	6	0	6	22	6.7148e-05	0.0143294	TRINITY_DN20742_c0_g1,TRINITY_DN2307_c1_g1,TRINITY_DN2954_c1_g1,TRINITY_DN2954_c1_g5,TRINITY_DN2954_c1_g6,TRINITY_DN3172_c0_g2	-
BP	GO:0002181	cytoplasmic translation	25	10	35	529	7.48614e-05	0.0145231	TRINITY_DN10785_c0_g1,TRINITY_DN12356_c1_g1,TRINITY_DN1305_c0_g1,TRINITY_DN130_c0_g1,TRINITY_DN15200_c0_g1,TRINITY_DN19433_c0_g1,TRINITY_DN19910_c0_g1,TRINITY_DN3121_c0_g1,TRINITY_DN3876_c0_g1,TRINITY_DN4036_c0_g1,TRINITY_DN4036_c0_g2,TRINITY_DN4041_c0_g1,TRINITY_DN4085_c0_g2,TRINITY_DN4101_c0_g1,TRINITY_DN4695_c0_g1,TRINITY_DN5182_c0_g1,TRINITY_DN5441_c0_g1,TRINITY_DN5453_c0_g1,TRINITY_DN6023_c0…	TRINITY_DN161_c0_g1,TRINITY_DN1717_c0_g1,TRINITY_DN1725_c0_g1,TRINITY_DN2262_c1_g2,TRINITY_DN227_c0_g1,TRINITY_DN3811_c1_g2,TRINITY_DN4204_c0_g1,TRINITY_DN447_c0_g1,TRINITY_DN588_c0_g1,TRINITY_DN968_c1_g1
CC	GO:0030684	preribosome	13	9	22	266	8.11297e-05	0.00220604	TRINITY_DN1305_c0_g1,TRINITY_DN15200_c0_g1,TRINITY_DN19910_c0_g1,TRINITY_DN4036_c0_g1,TRINITY_DN4036_c0_g2,TRINITY_DN4085_c0_g2,TRINITY_DN4101_c0_g1,TRINITY_DN4695_c0_g1,TRINITY_DN5182_c0_g1,TRINITY_DN5453_c0_g1,TRINITY_DN6156_c0_g1,TRINITY_DN6846_c0_g1,TRINITY_DN7207_c0_g1	TRINITY_DN1725_c0_g1,TRINITY_DN2262_c1_g2,TRINITY_DN2280_c0_g1,TRINITY_DN2485_c1_g1,TRINITY_DN310_c0_g3,TRINITY_DN3811_c1_g2,TRINITY_DN4428_c0_g1,TRINITY_DN541_c1_g1,TRINITY_DN694_c0_g1
CC	GO:0015630	microtubule cytoskeleton	18	1	19	211	8.27693e-05	0.00220604	TRINITY_DN1004_c2_g2,TRINITY_DN1766_c0_g1,TRINITY_DN21830_c0_g1,TRINITY_DN24076_c0_g1,TRINITY_DN24098_c0_g1,TRINITY_DN24146_c0_g1,TRINITY_DN244_c5_g1,TRINITY_DN2799_c0_g1,TRINITY_DN3084_c0_g1,TRINITY_DN310_c6_g1,TRINITY_DN3260_c0_g3,TRINITY_DN3369_c0_g1,TRINITY_DN3876_c0_g1,TRINITY_DN4825_c0_g2,TRINITY_DN5432_c0_g1,TRINITY_DN576_c1_g3,TRINITY_DN7284_c0_g1,TRINITY_DN741_c0_g1	TRINITY_DN310_c0_g3
CC	GO:0031261	DNA replication preinitiation complex	6	0	6	23	8.77291e-05	0.00220604	TRINITY_DN20742_c0_g1,TRINITY_DN2307_c1_g1,TRINITY_DN2954_c1_g1,TRINITY_DN2954_c1_g5,TRINITY_DN2954_c1_g6,TRINITY_DN3172_c0_g2	-
CC	GO:0015934	large ribosomal subunit	13	6	19	212	8.82414e-05	0.00220604	TRINITY_DN10785_c0_g1,TRINITY_DN12356_c1_g1,TRINITY_DN15200_c0_g1,TRINITY_DN19910_c0_g1,TRINITY_DN4036_c0_g1,TRINITY_DN4036_c0_g2,TRINITY_DN4695_c0_g1,TRINITY_DN5441_c0_g1,TRINITY_DN6023_c0_g1,TRINITY_DN6156_c0_g1,TRINITY_DN6846_c0_g1,TRINITY_DN9622_c0_g1,TRINITY_DN9633_c0_g1	TRINITY_DN1717_c0_g1,TRINITY_DN227_c0_g1,TRINITY_DN4204_c0_g1,TRINITY_DN447_c0_g1,TRINITY_DN588_c0_g1,TRINITY_DN674_c1_g1
BP	GO:1902975	mitotic DNA replication initiation	7	0	7	34	0.000115165	0.0204802	TRINITY_DN20742_c0_g1,TRINITY_DN2307_c1_g1,TRINITY_DN2954_c1_g1,TRINITY_DN2954_c1_g5,TRINITY_DN2954_c1_g6,TRINITY_DN3172_c0_g2,TRINITY_DN4578_c0_g1	-
BP	GO:0006267	pre-replicative complex assembly involved in nuclear cell cycle DNA replication	6	0	6	25	0.000146366	0.020823	TRINITY_DN20742_c0_g1,TRINITY_DN2307_c1_g1,TRINITY_DN2954_c1_g1,TRINITY_DN2954_c1_g5,TRINITY_DN2954_c1_g6,TRINITY_DN3172_c0_g2	-
BP	GO:0036388	pre-replicative complex assembly	6	0	6	25	0.000146366	0.020823	TRINITY_DN20742_c0_g1,TRINITY_DN2307_c1_g1,TRINITY_DN2954_c1_g1,TRINITY_DN2954_c1_g5,TRINITY_DN2954_c1_g6,TRINITY_DN3172_c0_g2	-
BP	GO:1902299	pre-replicative complex assembly involved in cell cycle DNA replication	6	0	6	25	0.000146366	0.020823	TRINITY_DN20742_c0_g1,TRINITY_DN2307_c1_g1,TRINITY_DN2954_c1_g1,TRINITY_DN2954_c1_g5,TRINITY_DN2954_c1_g6,TRINITY_DN3172_c0_g2	-
CC	GO:0097373	MCM core complex	3	0	3	4	0.000149957	0.00349899	TRINITY_DN20742_c0_g1,TRINITY_DN2954_c1_g1,TRINITY_DN2954_c1_g6	-
CC	GO:0044732	mitotic spindle pole body	9	0	9	60	0.000162519	0.0035551	TRINITY_DN24076_c0_g1,TRINITY_DN24098_c0_g1,TRINITY_DN24146_c0_g1,TRINITY_DN244_c5_g1,TRINITY_DN2799_c0_g1,TRINITY_DN310_c6_g1,TRINITY_DN576_c1_g3,TRINITY_DN7284_c0_g1,TRINITY_DN741_c0_g1	-
BP	GO:0006270	DNA replication initiation	8	2	10	74	0.00017453	0.0232779	TRINITY_DN20742_c0_g1,TRINITY_DN22948_c0_g1,TRINITY_DN2307_c1_g1,TRINITY_DN2954_c1_g1,TRINITY_DN2954_c1_g5,TRINITY_DN2954_c1_g6,TRINITY_DN3172_c0_g2,TRINITY_DN4578_c0_g1	TRINITY_DN538_c0_g2,TRINITY_DN706_c1_g1
CC	GO:0005815	microtubule organizing center	13	0	13	122	0.000222635	0.00458367	TRINITY_DN1766_c0_g1,TRINITY_DN24076_c0_g1,TRINITY_DN24098_c0_g1,TRINITY_DN24146_c0_g1,TRINITY_DN244_c5_g1,TRINITY_DN2799_c0_g1,TRINITY_DN310_c6_g1,TRINITY_DN3369_c0_g1,TRINITY_DN4825_c0_g2,TRINITY_DN5432_c0_g1,TRINITY_DN576_c1_g3,TRINITY_DN7284_c0_g1,TRINITY_DN741_c0_g1	-
BP	GO:0007052	mitotic spindle organization	9	0	9	64	0.000272029	0.0341476	TRINITY_DN21830_c0_g1,TRINITY_DN24098_c0_g1,TRINITY_DN244_c5_g1,TRINITY_DN2799_c0_g1,TRINITY_DN310_c6_g1,TRINITY_DN3260_c0_g3,TRINITY_DN4825_c0_g2,TRINITY_DN5432_c0_g1,TRINITY_DN7284_c0_g1	-
CC	GO:0005816	spindle pole body	12	0	12	115	0.000472578	0.00918902	TRINITY_DN1766_c0_g1,TRINITY_DN24076_c0_g1,TRINITY_DN24098_c0_g1,TRINITY_DN24146_c0_g1,TRINITY_DN244_c5_g1,TRINITY_DN2799_c0_g1,TRINITY_DN310_c6_g1,TRINITY_DN3369_c0_g1,TRINITY_DN4825_c0_g2,TRINITY_DN576_c1_g3,TRINITY_DN7284_c0_g1,TRINITY_DN741_c0_g1	-
CC	GO:0098687	chromosomal region	18	2	20	262	0.000505281	0.00925175	TRINITY_DN1388_c0_g2,TRINITY_DN1766_c0_g1,TRINITY_DN1952_c0_g1,TRINITY_DN21830_c0_g1,TRINITY_DN22948_c0_g1,TRINITY_DN2307_c1_g1,TRINITY_DN24076_c0_g1,TRINITY_DN244_c5_g1,TRINITY_DN2799_c0_g1,TRINITY_DN2954_c1_g1,TRINITY_DN2954_c1_g5,TRINITY_DN3084_c0_g1,TRINITY_DN3172_c0_g2,TRINITY_DN3260_c0_g3,TRINITY_DN3369_c0_g1,TRINITY_DN4578_c0_g1,TRINITY_DN90_c6_g1,TRINITY_DN9482_c0_g1	TRINITY_DN1498_c0_g1,TRINITY_DN310_c0_g3
CC	GO:0031298	replication fork protection complex	7	0	7	43	0.000528671	0.00925175	TRINITY_DN20742_c0_g1,TRINITY_DN2307_c1_g1,TRINITY_DN2954_c1_g1,TRINITY_DN2954_c1_g5,TRINITY_DN2954_c1_g6,TRINITY_DN3172_c0_g2,TRINITY_DN4578_c0_g1	-
CC	GO:0055028	cortical microtubule	3	0	3	6	0.000712775	0.0118796	TRINITY_DN21830_c0_g1,TRINITY_DN2799_c0_g1,TRINITY_DN5432_c0_g1	-
BP	GO:0006268	DNA unwinding involved in DNA replication	3	0	3	6	0.000714733	0.0735774	TRINITY_DN20742_c0_g1,TRINITY_DN2954_c1_g1,TRINITY_DN2954_c1_g6	-
BP	GO:0098840	protein transport along microtubule	3	0	3	6	0.000714733	0.0735774	TRINITY_DN21830_c0_g1,TRINITY_DN244_c5_g1,TRINITY_DN2799_c0_g1	-
BP	GO:0099118	microtubule-based protein transport	3	0	3	6	0.000714733	0.0735774	TRINITY_DN21830_c0_g1,TRINITY_DN244_c5_g1,TRINITY_DN2799_c0_g1	-
BP	GO:0061804	mitotic spindle formation (spindle phase one)	4	0	4	13	0.000724051	0.0735774	TRINITY_DN24098_c0_g1,TRINITY_DN244_c5_g1,TRINITY_DN5432_c0_g1,TRINITY_DN7284_c0_g1	-
MF	GO:0003688	DNA replication origin binding	7	0	7	45	0.000764699	0.112131	TRINITY_DN20742_c0_g1,TRINITY_DN2307_c1_g1,TRINITY_DN2954_c1_g1,TRINITY_DN2954_c1_g5,TRINITY_DN2954_c1_g6,TRINITY_DN3172_c0_g2,TRINITY_DN7148_c0_g1	-
BP	GO:0007051	spindle organization	9	0	9	74	0.000814708	0.0790267	TRINITY_DN21830_c0_g1,TRINITY_DN24098_c0_g1,TRINITY_DN244_c5_g1,TRINITY_DN2799_c0_g1,TRINITY_DN310_c6_g1,TRINITY_DN3260_c0_g3,TRINITY_DN4825_c0_g2,TRINITY_DN5432_c0_g1,TRINITY_DN7284_c0_g1	-
CC	GO:0000794	condensed nuclear chromosome	10	0	10	92	0.00102047	0.0162348	TRINITY_DN21830_c0_g1,TRINITY_DN24076_c0_g1,TRINITY_DN244_c5_g1,TRINITY_DN25223_c1_g1,TRINITY_DN2799_c0_g1,TRINITY_DN3084_c0_g1,TRINITY_DN3260_c0_g3,TRINITY_DN3369_c0_g1,TRINITY_DN912_c1_g3,TRINITY_DN9869_c0_g1	-
CC	GO:0036449	microtubule minus-end	2	0	2	2	0.00114521	0.0173098	TRINITY_DN244_c5_g1,TRINITY_DN2799_c0_g1	-
BP	GO:0007079	mitotic chromosome movement towards spindle pole	2	0	2	2	0.00114717	0.0844157	TRINITY_DN21830_c0_g1,TRINITY_DN244_c5_g1	-
BP	GO:0051305	chromosome movement towards spindle pole	2	0	2	2	0.00114717	0.0844157	TRINITY_DN21830_c0_g1,TRINITY_DN244_c5_g1	-
BP	GO:1905462	regulation of DNA duplex unwinding	2	0	2	2	0.00114717	0.0844157	TRINITY_DN20742_c0_g1,TRINITY_DN2954_c1_g5	-
BP	GO:1905463	negative regulation of DNA duplex unwinding	2	0	2	2	0.00114717	0.0844157	TRINITY_DN20742_c0_g1,TRINITY_DN2954_c1_g5	-
BP	GO:1905774	regulation of DNA helicase activity	2	0	2	2	0.00114717	0.0844157	TRINITY_DN20742_c0_g1,TRINITY_DN2954_c1_g5	-
BP	GO:1905775	negative regulation of DNA helicase activity	2	0	2	2	0.00114717	0.0844157	TRINITY_DN20742_c0_g1,TRINITY_DN2954_c1_g5	-
BP	GO:1990299	Bub1-Bub3 complex localization to kinetochore	2	0	2	2	0.00114717	0.0844157	TRINITY_DN24076_c0_g1,TRINITY_DN3369_c0_g1	-
MF	GO:0003991	acetylglutamate kinase activity	0	2	2	2	0.00117788	0.112131	-	TRINITY_DN5_c0_g2,TRINITY_DN5_c0_g3
MF	GO:0004730	pseudouridylate synthase activity	1	1	2	2	0.00117788	0.112131	TRINITY_DN825_c0_g1	TRINITY_DN310_c0_g3
CC	GO:0000778	condensed nuclear chromosome kinetochore	7	0	7	49	0.00118696	0.0173098	TRINITY_DN21830_c0_g1,TRINITY_DN24076_c0_g1,TRINITY_DN244_c5_g1,TRINITY_DN2799_c0_g1,TRINITY_DN3084_c0_g1,TRINITY_DN3260_c0_g3,TRINITY_DN3369_c0_g1	-
MF	GO:0008017	microtubule binding	7	0	7	49	0.00128886	0.112131	TRINITY_DN21830_c0_g1,TRINITY_DN244_c5_g1,TRINITY_DN2799_c0_g1,TRINITY_DN3369_c0_g1,TRINITY_DN3876_c0_g1,TRINITY_DN5432_c0_g1,TRINITY_DN7473_c0_g1	-
CC	GO:0000793	condensed chromosome	11	0	11	112	0.00134795	0.0188713	TRINITY_DN1388_c0_g2,TRINITY_DN21830_c0_g1,TRINITY_DN24076_c0_g1,TRINITY_DN244_c5_g1,TRINITY_DN25223_c1_g1,TRINITY_DN2799_c0_g1,TRINITY_DN3084_c0_g1,TRINITY_DN3260_c0_g3,TRINITY_DN3369_c0_g1,TRINITY_DN912_c1_g3,TRINITY_DN9869_c0_g1	-
BP	GO:0070925	organelle assembly	12	7	19	263	0.00138915	0.0988151	TRINITY_DN1305_c0_g1,TRINITY_DN21830_c0_g1,TRINITY_DN24098_c0_g1,TRINITY_DN244_c5_g1,TRINITY_DN2799_c0_g1,TRINITY_DN310_c6_g1,TRINITY_DN3260_c0_g3,TRINITY_DN4101_c0_g1,TRINITY_DN4695_c0_g1,TRINITY_DN5432_c0_g1,TRINITY_DN7284_c0_g1,TRINITY_DN9622_c0_g1	TRINITY_DN161_c0_g1,TRINITY_DN1725_c0_g1,TRINITY_DN227_c0_g1,TRINITY_DN2738_c1_g2,TRINITY_DN3811_c1_g2,TRINITY_DN4204_c0_g1,TRINITY_DN529_c0_g1
BP	GO:0051303	establishment of chromosome localization	6	1	7	51	0.00152125	0.104721	TRINITY_DN1766_c0_g1,TRINITY_DN21830_c0_g1,TRINITY_DN244_c5_g1,TRINITY_DN2799_c0_g1,TRINITY_DN3084_c0_g1,TRINITY_DN3369_c0_g1	TRINITY_DN1498_c0_g1
MF	GO:1901363	heterocyclic compound binding	69	36	105	2460	0.00164317	0.115555	TRINITY_DN1004_c2_g2,TRINITY_DN1053_c0_g1,TRINITY_DN10743_c0_g1,TRINITY_DN10785_c0_g1,TRINITY_DN11287_c0_g2,TRINITY_DN11914_c0_g3,TRINITY_DN12356_c1_g1,TRINITY_DN1305_c0_g1,TRINITY_DN130_c0_g1,TRINITY_DN1438_c1_g1,TRINITY_DN15200_c0_g1,TRINITY_DN1766_c0_g1,TRINITY_DN1837_c0_g1,TRINITY_DN19433_c0_g1,TRINITY_DN19566_c0_g1,TRINITY_DN19972_c0_g1,TRINITY_DN20742_c0_g1,TRINITY_DN21830_c0_g1,TRINITY_DN2…	TRINITY_DN1004_c1_g4,TRINITY_DN1032_c1_g1,TRINITY_DN1229_c0_g1,TRINITY_DN1498_c0_g1,TRINITY_DN1717_c0_g1,TRINITY_DN1725_c0_g1,TRINITY_DN2262_c1_g2,TRINITY_DN227_c0_g1,TRINITY_DN2280_c0_g1,TRINITY_DN2738_c1_g2,TRINITY_DN2752_c0_g1,TRINITY_DN290_c1_g2,TRINITY_DN310_c0_g3,TRINITY_DN356_c1_g1,TRINITY_DN357_c1_g2,TRINITY_DN3811_c1_g2,TRINITY_DN405_c0_g1,TRINITY_DN4204_c0_g1,TRINITY_DN442_c0_g3,TRINITY…
BP	GO:0000724	double-strand break repair via homologous recombination	8	1	9	82	0.00171025	0.114053	TRINITY_DN20742_c0_g1,TRINITY_DN2307_c1_g1,TRINITY_DN2954_c1_g1,TRINITY_DN2954_c1_g5,TRINITY_DN2954_c1_g6,TRINITY_DN3172_c0_g2,TRINITY_DN90_c6_g1,TRINITY_DN9482_c0_g1	TRINITY_DN706_c1_g1
BP	GO:0000725	recombinational repair	8	1	9	83	0.00186314	0.116939	TRINITY_DN20742_c0_g1,TRINITY_DN2307_c1_g1,TRINITY_DN2954_c1_g1,TRINITY_DN2954_c1_g5,TRINITY_DN2954_c1_g6,TRINITY_DN3172_c0_g2,TRINITY_DN90_c6_g1,TRINITY_DN9482_c0_g1	TRINITY_DN706_c1_g1
BP	GO:0090529	cell septum assembly	9	0	9	83	0.00186314	0.116939	TRINITY_DN2289_c0_g1,TRINITY_DN25187_c0_g1,TRINITY_DN2678_c1_g1,TRINITY_DN2920_c0_g1,TRINITY_DN310_c6_g1,TRINITY_DN3432_c1_g1,TRINITY_DN576_c1_g3,TRINITY_DN7284_c0_g1,TRINITY_DN741_c0_g1	-
MF	GO:0097159	organic cyclic compound binding	69	36	105	2471	0.00196911	0.115555	TRINITY_DN1004_c2_g2,TRINITY_DN1053_c0_g1,TRINITY_DN10743_c0_g1,TRINITY_DN10785_c0_g1,TRINITY_DN11287_c0_g2,TRINITY_DN11914_c0_g3,TRINITY_DN12356_c1_g1,TRINITY_DN1305_c0_g1,TRINITY_DN130_c0_g1,TRINITY_DN1438_c1_g1,TRINITY_DN15200_c0_g1,TRINITY_DN1766_c0_g1,TRINITY_DN1837_c0_g1,TRINITY_DN19433_c0_g1,TRINITY_DN19566_c0_g1,TRINITY_DN19972_c0_g1,TRINITY_DN20742_c0_g1,TRINITY_DN21830_c0_g1,TRINITY_DN2…	TRINITY_DN1004_c1_g4,TRINITY_DN1032_c1_g1,TRINITY_DN1229_c0_g1,TRINITY_DN1498_c0_g1,TRINITY_DN1717_c0_g1,TRINITY_DN1725_c0_g1,TRINITY_DN2262_c1_g2,TRINITY_DN227_c0_g1,TRINITY_DN2280_c0_g1,TRINITY_DN2738_c1_g2,TRINITY_DN2752_c0_g1,TRINITY_DN290_c1_g2,TRINITY_DN310_c0_g3,TRINITY_DN356_c1_g1,TRINITY_DN357_c1_g2,TRINITY_DN3811_c1_g2,TRINITY_DN405_c0_g1,TRINITY_DN4204_c0_g1,TRINITY_DN442_c0_g3,TRINITY…
MF	GO:0019843	rRNA binding	5	6	11	116	0.00200889	0.115555	TRINITY_DN1305_c0_g1,TRINITY_DN4085_c0_g2,TRINITY_DN4101_c0_g1,TRINITY_DN7207_c0_g1,TRINITY_DN9633_c0_g1	TRINITY_DN1725_c0_g1,TRINITY_DN2262_c1_g2,TRINITY_DN227_c0_g1,TRINITY_DN310_c0_g3,TRINITY_DN3811_c1_g2,TRINITY_DN4204_c0_g1
CC	GO:0071341	medial cortical node	4	0	4	17	0.00215823	0.0288083	TRINITY_DN24098_c0_g1,TRINITY_DN2920_c0_g1,TRINITY_DN741_c0_g1,TRINITY_DN7473_c0_g1	-
MF	GO:0008094	DNA-dependent ATPase activity	9	0	9	84	0.0022137	0.115555	TRINITY_DN20742_c0_g1,TRINITY_DN2307_c1_g1,TRINITY_DN25223_c1_g1,TRINITY_DN2954_c1_g1,TRINITY_DN2954_c1_g5,TRINITY_DN2954_c1_g6,TRINITY_DN90_c6_g1,TRINITY_DN912_c1_g3,TRINITY_DN9482_c0_g1	-
CC	GO:0022627	cytosolic small ribosomal subunit	6	6	12	137	0.00222236	0.0288083	TRINITY_DN1305_c0_g1,TRINITY_DN4085_c0_g2,TRINITY_DN4101_c0_g1,TRINITY_DN5182_c0_g1,TRINITY_DN5453_c0_g1,TRINITY_DN7207_c0_g1	TRINITY_DN161_c0_g1,TRINITY_DN1725_c0_g1,TRINITY_DN2262_c1_g2,TRINITY_DN3811_c1_g2,TRINITY_DN4204_c0_g1,TRINITY_DN968_c1_g1
BP	GO:0000278	mitotic cell cycle	33	3	36	658	0.00227481	0.138699	TRINITY_DN19972_c0_g1,TRINITY_DN20742_c0_g1,TRINITY_DN21830_c0_g1,TRINITY_DN2289_c0_g1,TRINITY_DN22948_c0_g1,TRINITY_DN2307_c1_g1,TRINITY_DN24076_c0_g1,TRINITY_DN24098_c0_g1,TRINITY_DN244_c5_g1,TRINITY_DN25187_c0_g1,TRINITY_DN25223_c1_g1,TRINITY_DN2678_c1_g1,TRINITY_DN2780_c0_g1,TRINITY_DN2799_c0_g1,TRINITY_DN2920_c0_g1,TRINITY_DN2954_c1_g1,TRINITY_DN2954_c1_g5,TRINITY_DN2954_c1_g6,TRINITY_DN3084…	TRINITY_DN1282_c0_g2,TRINITY_DN606_c0_g1,TRINITY_DN706_c1_g1
BP	GO:0007049	cell cycle	43	8	51	1032	0.00240997	0.142858	TRINITY_DN1388_c0_g2,TRINITY_DN15035_c0_g1,TRINITY_DN1627_c4_g3,TRINITY_DN1766_c0_g1,TRINITY_DN1952_c0_g1,TRINITY_DN19972_c0_g1,TRINITY_DN20742_c0_g1,TRINITY_DN21830_c0_g1,TRINITY_DN2289_c0_g1,TRINITY_DN22948_c0_g1,TRINITY_DN2307_c1_g1,TRINITY_DN24076_c0_g1,TRINITY_DN24098_c0_g1,TRINITY_DN244_c5_g1,TRINITY_DN25187_c0_g1,TRINITY_DN25223_c1_g1,TRINITY_DN2678_c1_g1,TRINITY_DN2780_c0_g1,TRINITY_DN279…	TRINITY_DN1229_c0_g1,TRINITY_DN1282_c0_g2,TRINITY_DN1498_c0_g1,TRINITY_DN310_c0_g3,TRINITY_DN4428_c0_g1,TRINITY_DN606_c0_g1,TRINITY_DN706_c1_g1,TRINITY_DN99_c0_g2
BP	GO:0006279	premeiotic DNA replication	4	0	4	18	0.00271188	0.154834	TRINITY_DN20742_c0_g1,TRINITY_DN22948_c0_g1,TRINITY_DN2954_c1_g5,TRINITY_DN2954_c1_g6	-
BP	GO:0140013	meiotic nuclear division	12	1	13	159	0.00275713	0.154834	TRINITY_DN1766_c0_g1,TRINITY_DN1952_c0_g1,TRINITY_DN24076_c0_g1,TRINITY_DN24098_c0_g1,TRINITY_DN25223_c1_g1,TRINITY_DN3084_c0_g1,TRINITY_DN3369_c0_g1,TRINITY_DN4825_c0_g2,TRINITY_DN5432_c0_g1,TRINITY_DN7284_c0_g1,TRINITY_DN90_c6_g1,TRINITY_DN912_c1_g3	TRINITY_DN1498_c0_g1
CC	GO:1990752	microtubule end	3	0	3	9	0.00277563	0.0346953	TRINITY_DN21830_c0_g1,TRINITY_DN244_c5_g1,TRINITY_DN2799_c0_g1	-
BP	GO:0032392	DNA geometric change	7	0	7	57	0.00292676	0.157461	TRINITY_DN20742_c0_g1,TRINITY_DN2307_c1_g1,TRINITY_DN2954_c1_g1,TRINITY_DN2954_c1_g5,TRINITY_DN2954_c1_g6,TRINITY_DN3172_c0_g2,TRINITY_DN90_c6_g1	-
BP	GO:0045132	meiotic chromosome segregation	8	1	9	89	0.00302525	0.157461	TRINITY_DN1766_c0_g1,TRINITY_DN1952_c0_g1,TRINITY_DN25223_c1_g1,TRINITY_DN3084_c0_g1,TRINITY_DN3369_c0_g1,TRINITY_DN4825_c0_g2,TRINITY_DN7284_c0_g1,TRINITY_DN912_c1_g3	TRINITY_DN1498_c0_g1
BP	GO:1902850	microtubule cytoskeleton organization involved in mitosis	9	0	9	89	0.00302525	0.157461	TRINITY_DN21830_c0_g1,TRINITY_DN24098_c0_g1,TRINITY_DN244_c5_g1,TRINITY_DN2799_c0_g1,TRINITY_DN310_c6_g1,TRINITY_DN3260_c0_g3,TRINITY_DN4825_c0_g2,TRINITY_DN5432_c0_g1,TRINITY_DN7284_c0_g1	-
MF	GO:0003690	double-stranded DNA binding	12	3	15	198	0.00317664	0.138668	TRINITY_DN1766_c0_g1,TRINITY_DN20742_c0_g1,TRINITY_DN2307_c1_g1,TRINITY_DN25187_c0_g1,TRINITY_DN2954_c1_g1,TRINITY_DN2954_c1_g5,TRINITY_DN2954_c1_g6,TRINITY_DN3172_c0_g2,TRINITY_DN4578_c0_g1,TRINITY_DN7148_c0_g1,TRINITY_DN714_c0_g1,TRINITY_DN912_c1_g3	TRINITY_DN1004_c1_g4,TRINITY_DN1229_c0_g1,TRINITY_DN606_c0_g1
BP	GO:0022402	cell cycle process	40	3	43	843	0.00319021	0.158045	TRINITY_DN15035_c0_g1,TRINITY_DN1766_c0_g1,TRINITY_DN1952_c0_g1,TRINITY_DN19972_c0_g1,TRINITY_DN20742_c0_g1,TRINITY_DN21830_c0_g1,TRINITY_DN2289_c0_g1,TRINITY_DN22948_c0_g1,TRINITY_DN2307_c1_g1,TRINITY_DN24076_c0_g1,TRINITY_DN24098_c0_g1,TRINITY_DN244_c5_g1,TRINITY_DN25187_c0_g1,TRINITY_DN25223_c1_g1,TRINITY_DN2678_c1_g1,TRINITY_DN2780_c0_g1,TRINITY_DN2799_c0_g1,TRINITY_DN2920_c0_g1,TRINITY_DN295…	TRINITY_DN1282_c0_g2,TRINITY_DN1498_c0_g1,TRINITY_DN706_c1_g1
BP	GO:0061982	meiosis I cell cycle process	11	1	12	143	0.00321708	0.158045	TRINITY_DN1766_c0_g1,TRINITY_DN24076_c0_g1,TRINITY_DN24098_c0_g1,TRINITY_DN25223_c1_g1,TRINITY_DN3084_c0_g1,TRINITY_DN3369_c0_g1,TRINITY_DN4825_c0_g2,TRINITY_DN5432_c0_g1,TRINITY_DN90_c6_g1,TRINITY_DN912_c1_g3,TRINITY_DN9482_c0_g1	TRINITY_DN1498_c0_g1
BP	GO:0140210	protein transport along microtubule to kinetochore	2	0	2	3	0.00336438	0.158045	TRINITY_DN21830_c0_g1,TRINITY_DN244_c5_g1	-
BP	GO:1990942	mitotic metaphase chromosome recapture	2	0	2	3	0.00336438	0.158045	TRINITY_DN21830_c0_g1,TRINITY_DN2799_c0_g1	-
BP	GO:0006412	translation	25	12	37	698	0.00340678	0.158045	TRINITY_DN10785_c0_g1,TRINITY_DN12356_c1_g1,TRINITY_DN1305_c0_g1,TRINITY_DN130_c0_g1,TRINITY_DN15200_c0_g1,TRINITY_DN19433_c0_g1,TRINITY_DN19910_c0_g1,TRINITY_DN3121_c0_g1,TRINITY_DN3876_c0_g1,TRINITY_DN4036_c0_g1,TRINITY_DN4036_c0_g2,TRINITY_DN4041_c0_g1,TRINITY_DN4085_c0_g2,TRINITY_DN4101_c0_g1,TRINITY_DN4695_c0_g1,TRINITY_DN5182_c0_g1,TRINITY_DN5441_c0_g1,TRINITY_DN5453_c0_g1,TRINITY_DN6023_c0…	TRINITY_DN161_c0_g1,TRINITY_DN1717_c0_g1,TRINITY_DN1725_c0_g1,TRINITY_DN2262_c1_g2,TRINITY_DN227_c0_g1,TRINITY_DN3811_c1_g2,TRINITY_DN4204_c0_g1,TRINITY_DN447_c0_g1,TRINITY_DN588_c0_g1,TRINITY_DN674_c1_g1,TRINITY_DN751_c2_g1,TRINITY_DN968_c1_g1
MF	GO:0003942	N-acetyl-gamma-glutamyl-phosphate reductase activity	0	2	2	3	0.00345341	0.138668	-	TRINITY_DN5_c0_g2,TRINITY_DN5_c0_g3
MF	GO:0034618	arginine binding	0	2	2	3	0.00345341	0.138668	-	TRINITY_DN5_c0_g2,TRINITY_DN5_c0_g3
BP	GO:0034501	protein localization to kinetochore	5	0	5	31	0.00354615	0.16101	TRINITY_DN21830_c0_g1,TRINITY_DN24076_c0_g1,TRINITY_DN244_c5_g1,TRINITY_DN3260_c0_g3,TRINITY_DN3369_c0_g1	-
BP	GO:0043462	regulation of ATPase activity	6	0	6	45	0.00382862	0.167339	TRINITY_DN20742_c0_g1,TRINITY_DN2307_c1_g1,TRINITY_DN2954_c1_g5,TRINITY_DN3172_c0_g2,TRINITY_DN4268_c0_g1,TRINITY_DN4268_c0_g2	-
BP	GO:0043043	peptide biosynthetic process	25	13	38	728	0.00389707	0.167339	TRINITY_DN10785_c0_g1,TRINITY_DN12356_c1_g1,TRINITY_DN1305_c0_g1,TRINITY_DN130_c0_g1,TRINITY_DN15200_c0_g1,TRINITY_DN19433_c0_g1,TRINITY_DN19910_c0_g1,TRINITY_DN3121_c0_g1,TRINITY_DN3876_c0_g1,TRINITY_DN4036_c0_g1,TRINITY_DN4036_c0_g2,TRINITY_DN4041_c0_g1,TRINITY_DN4085_c0_g2,TRINITY_DN4101_c0_g1,TRINITY_DN4695_c0_g1,TRINITY_DN5182_c0_g1,TRINITY_DN5441_c0_g1,TRINITY_DN5453_c0_g1,TRINITY_DN6023_c0…	TRINITY_DN161_c0_g1,TRINITY_DN1717_c0_g1,TRINITY_DN1725_c0_g1,TRINITY_DN2262_c1_g2,TRINITY_DN227_c0_g1,TRINITY_DN3811_c1_g2,TRINITY_DN4204_c0_g1,TRINITY_DN447_c0_g1,TRINITY_DN588_c0_g1,TRINITY_DN668_c0_g1,TRINITY_DN674_c1_g1,TRINITY_DN751_c2_g1,TRINITY_DN968_c1_g1
CC	GO:0000777	condensed chromosome kinetochore	7	0	7	60	0.00390012	0.0440845	TRINITY_DN21830_c0_g1,TRINITY_DN24076_c0_g1,TRINITY_DN244_c5_g1,TRINITY_DN2799_c0_g1,TRINITY_DN3084_c0_g1,TRINITY_DN3260_c0_g3,TRINITY_DN3369_c0_g1	-
CC	GO:0000780	condensed nuclear chromosome, centromeric region	7	0	7	60	0.00390012	0.0440845	TRINITY_DN21830_c0_g1,TRINITY_DN24076_c0_g1,TRINITY_DN244_c5_g1,TRINITY_DN2799_c0_g1,TRINITY_DN3084_c0_g1,TRINITY_DN3260_c0_g3,TRINITY_DN3369_c0_g1	-
CC	GO:0030686	90S preribosome	5	6	11	128	0.00390462	0.0440845	TRINITY_DN1305_c0_g1,TRINITY_DN4085_c0_g2,TRINITY_DN4101_c0_g1,TRINITY_DN5182_c0_g1,TRINITY_DN5453_c0_g1	TRINITY_DN1725_c0_g1,TRINITY_DN2280_c0_g1,TRINITY_DN2485_c1_g1,TRINITY_DN310_c0_g3,TRINITY_DN3811_c1_g2,TRINITY_DN694_c0_g1
BP	GO:0006271	DNA strand elongation involved in DNA replication	5	0	5	32	0.00408909	0.167339	TRINITY_DN20742_c0_g1,TRINITY_DN2954_c1_g1,TRINITY_DN2954_c1_g5,TRINITY_DN2954_c1_g6,TRINITY_DN3172_c0_g2	-
BP	GO:0071459	protein localization to chromosome, centromeric region	5	0	5	32	0.00408909	0.167339	TRINITY_DN21830_c0_g1,TRINITY_DN24076_c0_g1,TRINITY_DN244_c5_g1,TRINITY_DN3260_c0_g3,TRINITY_DN3369_c0_g1	-
CC	GO:0005856	cytoskeleton	24	1	25	423	0.00415205	0.045413	TRINITY_DN1004_c2_g2,TRINITY_DN1766_c0_g1,TRINITY_DN21830_c0_g1,TRINITY_DN2289_c0_g1,TRINITY_DN24076_c0_g1,TRINITY_DN24098_c0_g1,TRINITY_DN24146_c0_g1,TRINITY_DN244_c5_g1,TRINITY_DN2678_c1_g1,TRINITY_DN2780_c0_g1,TRINITY_DN2799_c0_g1,TRINITY_DN2920_c0_g1,TRINITY_DN3084_c0_g1,TRINITY_DN310_c6_g1,TRINITY_DN3260_c0_g3,TRINITY_DN3369_c0_g1,TRINITY_DN3876_c0_g1,TRINITY_DN4041_c0_g1,TRINITY_DN4825_c0_g…	TRINITY_DN310_c0_g3
BP	GO:1903047	mitotic cell cycle process	33	1	34	634	0.0042222	0.167339	TRINITY_DN19972_c0_g1,TRINITY_DN20742_c0_g1,TRINITY_DN21830_c0_g1,TRINITY_DN2289_c0_g1,TRINITY_DN22948_c0_g1,TRINITY_DN2307_c1_g1,TRINITY_DN24076_c0_g1,TRINITY_DN24098_c0_g1,TRINITY_DN244_c5_g1,TRINITY_DN25187_c0_g1,TRINITY_DN25223_c1_g1,TRINITY_DN2678_c1_g1,TRINITY_DN2780_c0_g1,TRINITY_DN2799_c0_g1,TRINITY_DN2920_c0_g1,TRINITY_DN2954_c1_g1,TRINITY_DN2954_c1_g5,TRINITY_DN2954_c1_g6,TRINITY_DN3084…	TRINITY_DN706_c1_g1
BP	GO:0042026	protein refolding	5	1	6	46	0.00428118	0.167339	TRINITY_DN10743_c0_g1,TRINITY_DN4268_c0_g1,TRINITY_DN4268_c0_g2,TRINITY_DN6862_c0_g1,TRINITY_DN7148_c0_g1	TRINITY_DN405_c0_g1
BP	GO:0050000	chromosome localization	6	1	7	61	0.00430924	0.167339	TRINITY_DN1766_c0_g1,TRINITY_DN21830_c0_g1,TRINITY_DN244_c5_g1,TRINITY_DN2799_c0_g1,TRINITY_DN3084_c0_g1,TRINITY_DN3369_c0_g1	TRINITY_DN1498_c0_g1
BP	GO:1903046	meiotic cell cycle process	20	1	21	334	0.00431287	0.167339	TRINITY_DN15035_c0_g1,TRINITY_DN1766_c0_g1,TRINITY_DN1952_c0_g1,TRINITY_DN20742_c0_g1,TRINITY_DN22948_c0_g1,TRINITY_DN24076_c0_g1,TRINITY_DN24098_c0_g1,TRINITY_DN25223_c1_g1,TRINITY_DN2954_c1_g5,TRINITY_DN2954_c1_g6,TRINITY_DN3084_c0_g1,TRINITY_DN3333_c0_g1,TRINITY_DN3369_c0_g1,TRINITY_DN4825_c0_g2,TRINITY_DN5432_c0_g1,TRINITY_DN7284_c0_g1,TRINITY_DN8830_c0_g1,TRINITY_DN90_c6_g1,TRINITY_DN912_c1_…	TRINITY_DN1498_c0_g1
MF	GO:0015631	tubulin binding	7	0	7	61	0.00462663	0.172507	TRINITY_DN21830_c0_g1,TRINITY_DN244_c5_g1,TRINITY_DN2799_c0_g1,TRINITY_DN3369_c0_g1,TRINITY_DN3876_c0_g1,TRINITY_DN5432_c0_g1,TRINITY_DN7473_c0_g1	-
BP	GO:1902412	regulation of mitotic cytokinesis	7	0	7	62	0.00472138	0.17866	TRINITY_DN2289_c0_g1,TRINITY_DN25187_c0_g1,TRINITY_DN2920_c0_g1,TRINITY_DN310_c6_g1,TRINITY_DN3260_c0_g3,TRINITY_DN576_c1_g3,TRINITY_DN7284_c0_g1	-
BP	GO:1901891	regulation of cell septum assembly	6	0	6	47	0.00477208	0.17866	TRINITY_DN2289_c0_g1,TRINITY_DN25187_c0_g1,TRINITY_DN2920_c0_g1,TRINITY_DN310_c6_g1,TRINITY_DN576_c1_g3,TRINITY_DN7284_c0_g1	-
BP	GO:0071103	DNA conformation change	16	1	17	252	0.0050184	0.184643	TRINITY_DN11287_c0_g2,TRINITY_DN1766_c0_g1,TRINITY_DN20742_c0_g1,TRINITY_DN2307_c1_g1,TRINITY_DN25223_c1_g1,TRINITY_DN2954_c1_g1,TRINITY_DN2954_c1_g5,TRINITY_DN2954_c1_g6,TRINITY_DN3084_c0_g1,TRINITY_DN310_c6_g1,TRINITY_DN3172_c0_g2,TRINITY_DN3260_c0_g3,TRINITY_DN4578_c0_g1,TRINITY_DN90_c6_g1,TRINITY_DN9482_c0_g1,TRINITY_DN9869_c0_g1	TRINITY_DN1498_c0_g1
CC	GO:0043596	nuclear replication fork	7	1	8	79	0.00502289	0.0532731	TRINITY_DN20742_c0_g1,TRINITY_DN2307_c1_g1,TRINITY_DN2954_c1_g1,TRINITY_DN2954_c1_g5,TRINITY_DN2954_c1_g6,TRINITY_DN3172_c0_g2,TRINITY_DN4578_c0_g1	TRINITY_DN706_c1_g1
BP	GO:0098813	nuclear chromosome segregation	18	2	20	317	0.00512054	0.184895	TRINITY_DN1766_c0_g1,TRINITY_DN1952_c0_g1,TRINITY_DN19972_c0_g1,TRINITY_DN21830_c0_g1,TRINITY_DN24076_c0_g1,TRINITY_DN24098_c0_g1,TRINITY_DN244_c5_g1,TRINITY_DN25223_c1_g1,TRINITY_DN2799_c0_g1,TRINITY_DN3084_c0_g1,TRINITY_DN310_c6_g1,TRINITY_DN3260_c0_g3,TRINITY_DN3369_c0_g1,TRINITY_DN4578_c0_g1,TRINITY_DN4825_c0_g2,TRINITY_DN5432_c0_g1,TRINITY_DN7284_c0_g1,TRINITY_DN912_c1_g3	TRINITY_DN1498_c0_g1,TRINITY_DN706_c1_g1
CC	GO:0030981	cortical microtubule cytoskeleton	3	0	3	11	0.00518516	0.0533766	TRINITY_DN21830_c0_g1,TRINITY_DN2799_c0_g1,TRINITY_DN5432_c0_g1	-
BP	GO:0019878	lysine biosynthetic process via aminoadipic acid	1	2	3	11	0.00519854	0.184895	TRINITY_DN1837_c0_g1	TRINITY_DN1004_c1_g4,TRINITY_DN564_c0_g1
BP	GO:0000917	division septum assembly	8	0	8	80	0.00546133	0.191057	TRINITY_DN2289_c0_g1,TRINITY_DN25187_c0_g1,TRINITY_DN2678_c1_g1,TRINITY_DN2920_c0_g1,TRINITY_DN310_c6_g1,TRINITY_DN3432_c1_g1,TRINITY_DN7284_c0_g1,TRINITY_DN741_c0_g1	-
BP	GO:0051321	meiotic cell cycle	24	2	26	456	0.00572285	0.194937	TRINITY_DN1388_c0_g2,TRINITY_DN15035_c0_g1,TRINITY_DN1627_c4_g3,TRINITY_DN1766_c0_g1,TRINITY_DN1952_c0_g1,TRINITY_DN20742_c0_g1,TRINITY_DN22948_c0_g1,TRINITY_DN24076_c0_g1,TRINITY_DN24098_c0_g1,TRINITY_DN25223_c1_g1,TRINITY_DN2799_c0_g1,TRINITY_DN2954_c1_g5,TRINITY_DN2954_c1_g6,TRINITY_DN3084_c0_g1,TRINITY_DN3333_c0_g1,TRINITY_DN3369_c0_g1,TRINITY_DN4825_c0_g2,TRINITY_DN5432_c0_g1,TRINITY_DN7284_…	TRINITY_DN1498_c0_g1,TRINITY_DN99_c0_g2
CC	GO:0005874	microtubule	7	1	8	81	0.00584703	0.0571878	TRINITY_DN21830_c0_g1,TRINITY_DN244_c5_g1,TRINITY_DN2799_c0_g1,TRINITY_DN3260_c0_g3,TRINITY_DN3876_c0_g1,TRINITY_DN4825_c0_g2,TRINITY_DN5432_c0_g1	TRINITY_DN310_c0_g3
BP	GO:0042273	ribosomal large subunit biogenesis	6	6	12	154	0.00585663	0.194937	TRINITY_DN10785_c0_g1,TRINITY_DN15200_c0_g1,TRINITY_DN4695_c0_g1,TRINITY_DN6156_c0_g1,TRINITY_DN6846_c0_g1,TRINITY_DN9622_c0_g1	TRINITY_DN227_c0_g1,TRINITY_DN2485_c1_g1,TRINITY_DN4204_c0_g1,TRINITY_DN4428_c0_g1,TRINITY_DN447_c0_g1,TRINITY_DN649_c1_g1
BP	GO:0010970	transport along microtubule	6	0	6	49	0.00587642	0.194937	TRINITY_DN21830_c0_g1,TRINITY_DN244_c5_g1,TRINITY_DN2799_c0_g1,TRINITY_DN4825_c0_g2,TRINITY_DN5432_c0_g1,TRINITY_DN7473_c0_g1	-
CC	GO:0005876	spindle microtubule	5	0	5	35	0.00604557	0.0571878	TRINITY_DN21830_c0_g1,TRINITY_DN244_c5_g1,TRINITY_DN2799_c0_g1,TRINITY_DN4825_c0_g2,TRINITY_DN5432_c0_g1	-
CC	GO:0005881	cytoplasmic microtubule	5	0	5	35	0.00604557	0.0571878	TRINITY_DN21830_c0_g1,TRINITY_DN244_c5_g1,TRINITY_DN2799_c0_g1,TRINITY_DN4825_c0_g2,TRINITY_DN5432_c0_g1	-
BP	GO:0022616	DNA strand elongation	5	0	5	35	0.00607186	0.194937	TRINITY_DN20742_c0_g1,TRINITY_DN2954_c1_g1,TRINITY_DN2954_c1_g5,TRINITY_DN2954_c1_g6,TRINITY_DN3172_c0_g2	-
BP	GO:0000280	nuclear division	21	2	23	390	0.00623804	0.194937	TRINITY_DN1766_c0_g1,TRINITY_DN1952_c0_g1,TRINITY_DN19972_c0_g1,TRINITY_DN21830_c0_g1,TRINITY_DN24076_c0_g1,TRINITY_DN24098_c0_g1,TRINITY_DN244_c5_g1,TRINITY_DN25187_c0_g1,TRINITY_DN25223_c1_g1,TRINITY_DN2799_c0_g1,TRINITY_DN3084_c0_g1,TRINITY_DN310_c6_g1,TRINITY_DN3260_c0_g3,TRINITY_DN3369_c0_g1,TRINITY_DN4578_c0_g1,TRINITY_DN4825_c0_g2,TRINITY_DN5432_c0_g1,TRINITY_DN576_c1_g3,TRINITY_DN7284_c0_…	TRINITY_DN1498_c0_g1,TRINITY_DN706_c1_g1
BP	GO:0099111	microtubule-based transport	6	0	6	50	0.00649358	0.194937	TRINITY_DN21830_c0_g1,TRINITY_DN244_c5_g1,TRINITY_DN2799_c0_g1,TRINITY_DN4825_c0_g2,TRINITY_DN5432_c0_g1,TRINITY_DN7473_c0_g1	-
BP	GO:0015700	arsenite transport	0	2	2	4	0.00657838	0.194937	-	TRINITY_DN2752_c0_g3,TRINITY_DN451_c0_g1
BP	GO:0045143	homologous chromosome segregation	6	1	7	66	0.00667301	0.194937	TRINITY_DN1766_c0_g1,TRINITY_DN25223_c1_g1,TRINITY_DN3084_c0_g1,TRINITY_DN3369_c0_g1,TRINITY_DN4825_c0_g2,TRINITY_DN912_c1_g3	TRINITY_DN1498_c0_g1
BP	GO:0044085	cellular component biogenesis	48	21	69	1564	0.00671411	0.194937	TRINITY_DN10743_c0_g1,TRINITY_DN10785_c0_g1,TRINITY_DN11287_c0_g2,TRINITY_DN12356_c1_g1,TRINITY_DN1305_c0_g1,TRINITY_DN15200_c0_g1,TRINITY_DN1766_c0_g1,TRINITY_DN19433_c0_g1,TRINITY_DN19566_c0_g1,TRINITY_DN20742_c0_g1,TRINITY_DN21830_c0_g1,TRINITY_DN2289_c0_g1,TRINITY_DN2307_c1_g1,TRINITY_DN24098_c0_g1,TRINITY_DN244_c5_g1,TRINITY_DN25187_c0_g1,TRINITY_DN25223_c1_g1,TRINITY_DN2678_c1_g1,TRINITY_DN…	TRINITY_DN1498_c0_g1,TRINITY_DN161_c0_g1,TRINITY_DN1725_c0_g1,TRINITY_DN2262_c1_g2,TRINITY_DN227_c0_g1,TRINITY_DN2280_c0_g1,TRINITY_DN2485_c1_g1,TRINITY_DN2738_c1_g2,TRINITY_DN310_c0_g3,TRINITY_DN3811_c1_g2,TRINITY_DN405_c0_g1,TRINITY_DN4204_c0_g1,TRINITY_DN4428_c0_g1,TRINITY_DN447_c0_g1,TRINITY_DN4552_c0_g1,TRINITY_DN529_c0_g1,TRINITY_DN541_c1_g1,TRINITY_DN649_c1_g1,TRINITY_DN694_c0_g1,TRINITY_D…
MF	GO:0004042	acetyl-CoA:L-glutamate N-acetyltransferase activity	0	2	2	4	0.00675043	0.234915	-	TRINITY_DN5_c0_g2,TRINITY_DN5_c0_g3
BP	GO:0000073	initial mitotic spindle pole body separation	3	0	3	12	0.00675977	0.194937	TRINITY_DN24098_c0_g1,TRINITY_DN5432_c0_g1,TRINITY_DN7284_c0_g1	-
BP	GO:0110100	spindle pole body separation	3	0	3	12	0.00675977	0.194937	TRINITY_DN24098_c0_g1,TRINITY_DN5432_c0_g1,TRINITY_DN7284_c0_g1	-
BP	GO:1900035	negative regulation of cellular response to heat	3	0	3	12	0.00675977	0.194937	TRINITY_DN4268_c0_g1,TRINITY_DN4268_c0_g2,TRINITY_DN6862_c0_g1	-
BP	GO:1905047	mitotic spindle pole body organization	3	0	3	12	0.00675977	0.194937	TRINITY_DN24098_c0_g1,TRINITY_DN5432_c0_g1,TRINITY_DN7284_c0_g1	-
CC	GO:0005657	replication fork	7	1	8	83	0.00677043	0.0623592	TRINITY_DN20742_c0_g1,TRINITY_DN2307_c1_g1,TRINITY_DN2954_c1_g1,TRINITY_DN2954_c1_g5,TRINITY_DN2954_c1_g6,TRINITY_DN3172_c0_g2,TRINITY_DN4578_c0_g1	TRINITY_DN706_c1_g1
BP	GO:0007080	mitotic metaphase plate congression	5	0	5	36	0.00686099	0.195218	TRINITY_DN21830_c0_g1,TRINITY_DN244_c5_g1,TRINITY_DN2799_c0_g1,TRINITY_DN3084_c0_g1,TRINITY_DN3369_c0_g1	-
CC	GO:0015935	small ribosomal subunit	6	6	12	158	0.00708831	0.063613	TRINITY_DN1305_c0_g1,TRINITY_DN4085_c0_g2,TRINITY_DN4101_c0_g1,TRINITY_DN5182_c0_g1,TRINITY_DN5453_c0_g1,TRINITY_DN7207_c0_g1	TRINITY_DN161_c0_g1,TRINITY_DN1725_c0_g1,TRINITY_DN2262_c1_g2,TRINITY_DN3811_c1_g2,TRINITY_DN4204_c0_g1,TRINITY_DN968_c1_g1
BP	GO:0032508	DNA duplex unwinding	6	0	6	51	0.00715656	0.200949	TRINITY_DN20742_c0_g1,TRINITY_DN2307_c1_g1,TRINITY_DN2954_c1_g1,TRINITY_DN2954_c1_g5,TRINITY_DN2954_c1_g6,TRINITY_DN3172_c0_g2	-
BP	GO:0051310	metaphase plate congression	5	0	5	37	0.0077192	0.209352	TRINITY_DN21830_c0_g1,TRINITY_DN244_c5_g1,TRINITY_DN2799_c0_g1,TRINITY_DN3084_c0_g1,TRINITY_DN3369_c0_g1	-
BP	GO:1901893	positive regulation of cell septum assembly	5	0	5	37	0.0077192	0.209352	TRINITY_DN2289_c0_g1,TRINITY_DN2920_c0_g1,TRINITY_DN310_c6_g1,TRINITY_DN576_c1_g3,TRINITY_DN7284_c0_g1	-
BP	GO:0006518	peptide metabolic process	26	13	39	784	0.0078206	0.209352	TRINITY_DN10785_c0_g1,TRINITY_DN12356_c1_g1,TRINITY_DN1305_c0_g1,TRINITY_DN130_c0_g1,TRINITY_DN15200_c0_g1,TRINITY_DN16881_c0_g1,TRINITY_DN19433_c0_g1,TRINITY_DN19910_c0_g1,TRINITY_DN3121_c0_g1,TRINITY_DN3876_c0_g1,TRINITY_DN4036_c0_g1,TRINITY_DN4036_c0_g2,TRINITY_DN4041_c0_g1,TRINITY_DN4085_c0_g2,TRINITY_DN4101_c0_g1,TRINITY_DN4695_c0_g1,TRINITY_DN5182_c0_g1,TRINITY_DN5441_c0_g1,TRINITY_DN5453_c…	TRINITY_DN161_c0_g1,TRINITY_DN1717_c0_g1,TRINITY_DN1725_c0_g1,TRINITY_DN2262_c1_g2,TRINITY_DN227_c0_g1,TRINITY_DN3811_c1_g2,TRINITY_DN4204_c0_g1,TRINITY_DN447_c0_g1,TRINITY_DN588_c0_g1,TRINITY_DN668_c0_g1,TRINITY_DN674_c1_g1,TRINITY_DN751_c2_g1,TRINITY_DN968_c1_g1
BP	GO:0000470	maturation of LSU-rRNA	4	3	7	68	0.00784824	0.209352	TRINITY_DN10785_c0_g1,TRINITY_DN15200_c0_g1,TRINITY_DN6156_c0_g1,TRINITY_DN6846_c0_g1	TRINITY_DN2485_c1_g1,TRINITY_DN4428_c0_g1,TRINITY_DN447_c0_g1
BP	GO:1902410	mitotic cytokinetic process	11	0	11	141	0.00813435	0.214305	TRINITY_DN21830_c0_g1,TRINITY_DN2289_c0_g1,TRINITY_DN25187_c0_g1,TRINITY_DN2678_c1_g1,TRINITY_DN2920_c0_g1,TRINITY_DN310_c6_g1,TRINITY_DN3432_c1_g1,TRINITY_DN576_c1_g3,TRINITY_DN7284_c0_g1,TRINITY_DN741_c0_g1,TRINITY_DN7473_c0_g1	-
BP	GO:0042254	ribosome biogenesis	12	15	27	494	0.0085106	0.21517	TRINITY_DN10785_c0_g1,TRINITY_DN1305_c0_g1,TRINITY_DN15200_c0_g1,TRINITY_DN4059_c0_g1,TRINITY_DN4101_c0_g1,TRINITY_DN4695_c0_g1,TRINITY_DN5182_c0_g1,TRINITY_DN5453_c0_g1,TRINITY_DN6156_c0_g1,TRINITY_DN6846_c0_g1,TRINITY_DN7207_c0_g1,TRINITY_DN9622_c0_g1	TRINITY_DN161_c0_g1,TRINITY_DN1725_c0_g1,TRINITY_DN2262_c1_g2,TRINITY_DN227_c0_g1,TRINITY_DN2280_c0_g1,TRINITY_DN2485_c1_g1,TRINITY_DN310_c0_g3,TRINITY_DN3811_c1_g2,TRINITY_DN4204_c0_g1,TRINITY_DN4428_c0_g1,TRINITY_DN447_c0_g1,TRINITY_DN4552_c0_g1,TRINITY_DN541_c1_g1,TRINITY_DN649_c1_g1,TRINITY_DN694_c0_g1
BP	GO:0006558	L-phenylalanine metabolic process	2	1	3	13	0.00857049	0.21517	TRINITY_DN1564_c0_g1,TRINITY_DN1837_c0_g1	TRINITY_DN290_c1_g2
BP	GO:0009085	lysine biosynthetic process	1	2	3	13	0.00857049	0.21517	TRINITY_DN1837_c0_g1	TRINITY_DN1004_c1_g4,TRINITY_DN564_c0_g1
BP	GO:1902221	erythrose 4-phosphate/phosphoenolpyruvate family amino acid metabolic process	2	1	3	13	0.00857049	0.21517	TRINITY_DN1564_c0_g1,TRINITY_DN1837_c0_g1	TRINITY_DN290_c1_g2
CC	GO:0031097	medial cortex	6	0	6	53	0.00858386	0.0732768	TRINITY_DN2289_c0_g1,TRINITY_DN24098_c0_g1,TRINITY_DN2780_c0_g1,TRINITY_DN2920_c0_g1,TRINITY_DN741_c0_g1,TRINITY_DN7473_c0_g1	-
CC	GO:0072686	mitotic spindle	6	0	6	53	0.00858386	0.0732768	TRINITY_DN21830_c0_g1,TRINITY_DN244_c5_g1,TRINITY_DN2799_c0_g1,TRINITY_DN3084_c0_g1,TRINITY_DN3260_c0_g3,TRINITY_DN5432_c0_g1	-
BP	GO:0032465	regulation of cytokinesis	7	0	7	70	0.00916981	0.227539	TRINITY_DN2289_c0_g1,TRINITY_DN25187_c0_g1,TRINITY_DN2920_c0_g1,TRINITY_DN310_c6_g1,TRINITY_DN3260_c0_g3,TRINITY_DN576_c1_g3,TRINITY_DN7284_c0_g1	-
BP	GO:0048285	organelle fission	21	2	23	404	0.00943611	0.231426	TRINITY_DN1766_c0_g1,TRINITY_DN1952_c0_g1,TRINITY_DN19972_c0_g1,TRINITY_DN21830_c0_g1,TRINITY_DN24076_c0_g1,TRINITY_DN24098_c0_g1,TRINITY_DN244_c5_g1,TRINITY_DN25187_c0_g1,TRINITY_DN25223_c1_g1,TRINITY_DN2799_c0_g1,TRINITY_DN3084_c0_g1,TRINITY_DN310_c6_g1,TRINITY_DN3260_c0_g3,TRINITY_DN3369_c0_g1,TRINITY_DN4578_c0_g1,TRINITY_DN4825_c0_g2,TRINITY_DN5432_c0_g1,TRINITY_DN576_c1_g3,TRINITY_DN7284_c0_…	TRINITY_DN1498_c0_g1,TRINITY_DN706_c1_g1
BP	GO:0044837	actomyosin contractile ring organization	9	0	9	106	0.00954334	0.231426	TRINITY_DN21830_c0_g1,TRINITY_DN2289_c0_g1,TRINITY_DN2678_c1_g1,TRINITY_DN2920_c0_g1,TRINITY_DN310_c6_g1,TRINITY_DN576_c1_g3,TRINITY_DN7284_c0_g1,TRINITY_DN741_c0_g1,TRINITY_DN7473_c0_g1	-
CC	GO:0000779	condensed chromosome, centromeric region	7	0	7	71	0.00983149	0.0819291	TRINITY_DN21830_c0_g1,TRINITY_DN24076_c0_g1,TRINITY_DN244_c5_g1,TRINITY_DN2799_c0_g1,TRINITY_DN3084_c0_g1,TRINITY_DN3260_c0_g3,TRINITY_DN3369_c0_g1	-
BP	GO:0006302	double-strand break repair	9	1	10	126	0.0101829	0.238675	TRINITY_DN20742_c0_g1,TRINITY_DN22948_c0_g1,TRINITY_DN2307_c1_g1,TRINITY_DN2954_c1_g1,TRINITY_DN2954_c1_g5,TRINITY_DN2954_c1_g6,TRINITY_DN3172_c0_g2,TRINITY_DN90_c6_g1,TRINITY_DN9482_c0_g1	TRINITY_DN706_c1_g1
BP	GO:0006553	lysine metabolic process	1	2	3	14	0.0106387	0.238675	TRINITY_DN1837_c0_g1	TRINITY_DN1004_c1_g4,TRINITY_DN564_c0_g1
BP	GO:0006570	tyrosine metabolic process	2	1	3	14	0.0106387	0.238675	TRINITY_DN1564_c0_g1,TRINITY_DN1837_c0_g1	TRINITY_DN290_c1_g2
CC	GO:0005871	kinesin complex	2	0	2	5	0.0107022	0.0832391	TRINITY_DN21830_c0_g1,TRINITY_DN2799_c0_g1	-
CC	GO:0071958	new mitotic spindle pole body	2	0	2	5	0.0107022	0.0832391	TRINITY_DN24146_c0_g1,TRINITY_DN310_c6_g1	-
CC	GO:1990498	mitotic spindle microtubule	2	0	2	5	0.0107022	0.0832391	TRINITY_DN244_c5_g1,TRINITY_DN5432_c0_g1	-
MF	GO:0003676	nucleic acid binding	40	22	62	1386	0.0107093	0.25297	TRINITY_DN1004_c2_g2,TRINITY_DN10785_c0_g1,TRINITY_DN11287_c0_g2,TRINITY_DN12356_c1_g1,TRINITY_DN1305_c0_g1,TRINITY_DN1438_c1_g1,TRINITY_DN15200_c0_g1,TRINITY_DN1766_c0_g1,TRINITY_DN19433_c0_g1,TRINITY_DN19566_c0_g1,TRINITY_DN20742_c0_g1,TRINITY_DN22948_c0_g1,TRINITY_DN2307_c1_g1,TRINITY_DN25187_c0_g1,TRINITY_DN2954_c1_g1,TRINITY_DN2954_c1_g5,TRINITY_DN2954_c1_g6,TRINITY_DN3121_c0_g1,TRINITY_DN31…	TRINITY_DN1004_c1_g4,TRINITY_DN1229_c0_g1,TRINITY_DN1498_c0_g1,TRINITY_DN1717_c0_g1,TRINITY_DN1725_c0_g1,TRINITY_DN2262_c1_g2,TRINITY_DN227_c0_g1,TRINITY_DN2280_c0_g1,TRINITY_DN2738_c1_g2,TRINITY_DN290_c1_g2,TRINITY_DN310_c0_g3,TRINITY_DN3811_c1_g2,TRINITY_DN4204_c0_g1,TRINITY_DN447_c0_g1,TRINITY_DN4552_c0_g1,TRINITY_DN588_c0_g1,TRINITY_DN606_c0_g1,TRINITY_DN694_c0_g1,TRINITY_DN706_c1_g1,TRINITY_…
BP	GO:0001578	microtubule bundle formation	2	0	2	5	0.0107196	0.238675	TRINITY_DN2799_c0_g1,TRINITY_DN5432_c0_g1	-
BP	GO:0032189	maintenance of actomyosin contractile ring localization	2	0	2	5	0.0107196	0.238675	TRINITY_DN2289_c0_g1,TRINITY_DN2920_c0_g1	-
BP	GO:0031032	actomyosin structure organization	9	0	9	108	0.0107281	0.238675	TRINITY_DN21830_c0_g1,TRINITY_DN2289_c0_g1,TRINITY_DN2678_c1_g1,TRINITY_DN2920_c0_g1,TRINITY_DN310_c6_g1,TRINITY_DN576_c1_g3,TRINITY_DN7284_c0_g1,TRINITY_DN741_c0_g1,TRINITY_DN7473_c0_g1	-
BP	GO:0006407	rRNA export from nucleus	2	3	5	40	0.010737	0.238675	TRINITY_DN4101_c0_g1,TRINITY_DN7207_c0_g1	TRINITY_DN161_c0_g1,TRINITY_DN2262_c1_g2,TRINITY_DN3811_c1_g2
BP	GO:0051029	rRNA transport	2	3	5	40	0.010737	0.238675	TRINITY_DN4101_c0_g1,TRINITY_DN7207_c0_g1	TRINITY_DN161_c0_g1,TRINITY_DN2262_c1_g2,TRINITY_DN3811_c1_g2
MF	GO:0046912	transferase activity, transferring acyl groups, acyl groups converted into alkyl on transfer	0	3	3	14	0.0110272	0.25297	-	TRINITY_DN17_c0_g1,TRINITY_DN564_c0_g1,TRINITY_DN7_c0_g1
BP	GO:0032954	regulation of cytokinetic process	6	0	6	56	0.0112227	0.241335	TRINITY_DN2289_c0_g1,TRINITY_DN25187_c0_g1,TRINITY_DN2920_c0_g1,TRINITY_DN310_c6_g1,TRINITY_DN576_c1_g3,TRINITY_DN7284_c0_g1	-
BP	GO:1903436	regulation of mitotic cytokinetic process	6	0	6	56	0.0112227	0.241335	TRINITY_DN2289_c0_g1,TRINITY_DN25187_c0_g1,TRINITY_DN2920_c0_g1,TRINITY_DN310_c6_g1,TRINITY_DN576_c1_g3,TRINITY_DN7284_c0_g1	-
BP	GO:1902969	mitotic DNA replication	7	0	7	73	0.0114484	0.241335	TRINITY_DN20742_c0_g1,TRINITY_DN2307_c1_g1,TRINITY_DN2954_c1_g1,TRINITY_DN2954_c1_g5,TRINITY_DN2954_c1_g6,TRINITY_DN3172_c0_g2,TRINITY_DN4578_c0_g1	-
CC	GO:1990904	ribonucleoprotein complex	26	19	45	959	0.0115064	0.0875489	TRINITY_DN10785_c0_g1,TRINITY_DN11914_c0_g3,TRINITY_DN12356_c1_g1,TRINITY_DN1305_c0_g1,TRINITY_DN1438_c1_g1,TRINITY_DN15200_c0_g1,TRINITY_DN19566_c0_g1,TRINITY_DN19910_c0_g1,TRINITY_DN3876_c0_g1,TRINITY_DN4036_c0_g1,TRINITY_DN4036_c0_g2,TRINITY_DN4041_c0_g1,TRINITY_DN4085_c0_g2,TRINITY_DN4101_c0_g1,TRINITY_DN4695_c0_g1,TRINITY_DN5182_c0_g1,TRINITY_DN5441_c0_g1,TRINITY_DN5453_c0_g1,TRINITY_DN6023_…	TRINITY_DN1498_c0_g1,TRINITY_DN161_c0_g1,TRINITY_DN1717_c0_g1,TRINITY_DN1725_c0_g1,TRINITY_DN2262_c1_g2,TRINITY_DN227_c0_g1,TRINITY_DN2280_c0_g1,TRINITY_DN2485_c1_g1,TRINITY_DN2738_c1_g2,TRINITY_DN310_c0_g3,TRINITY_DN3811_c1_g2,TRINITY_DN4204_c0_g1,TRINITY_DN4428_c0_g1,TRINITY_DN447_c0_g1,TRINITY_DN541_c1_g1,TRINITY_DN588_c0_g1,TRINITY_DN674_c1_g1,TRINITY_DN694_c0_g1,TRINITY_DN968_c1_g1
BP	GO:0032506	cytokinetic process	11	0	11	148	0.0115107	0.241335	TRINITY_DN21830_c0_g1,TRINITY_DN2289_c0_g1,TRINITY_DN25187_c0_g1,TRINITY_DN2678_c1_g1,TRINITY_DN2920_c0_g1,TRINITY_DN310_c6_g1,TRINITY_DN3432_c1_g1,TRINITY_DN576_c1_g3,TRINITY_DN7284_c0_g1,TRINITY_DN741_c0_g1,TRINITY_DN7473_c0_g1	-
BP	GO:0007059	chromosome segregation	18	2	20	342	0.0115575	0.241335	TRINITY_DN1766_c0_g1,TRINITY_DN1952_c0_g1,TRINITY_DN19972_c0_g1,TRINITY_DN21830_c0_g1,TRINITY_DN24076_c0_g1,TRINITY_DN24098_c0_g1,TRINITY_DN244_c5_g1,TRINITY_DN25223_c1_g1,TRINITY_DN2799_c0_g1,TRINITY_DN3084_c0_g1,TRINITY_DN310_c6_g1,TRINITY_DN3260_c0_g3,TRINITY_DN3369_c0_g1,TRINITY_DN4578_c0_g1,TRINITY_DN4825_c0_g2,TRINITY_DN5432_c0_g1,TRINITY_DN7284_c0_g1,TRINITY_DN912_c1_g3	TRINITY_DN1498_c0_g1,TRINITY_DN706_c1_g1
BP	GO:0000910	cytokinesis	14	0	14	210	0.0116474	0.241335	TRINITY_DN21830_c0_g1,TRINITY_DN2289_c0_g1,TRINITY_DN25187_c0_g1,TRINITY_DN2678_c1_g1,TRINITY_DN2780_c0_g1,TRINITY_DN2920_c0_g1,TRINITY_DN310_c6_g1,TRINITY_DN3260_c0_g3,TRINITY_DN3432_c1_g1,TRINITY_DN5432_c0_g1,TRINITY_DN576_c1_g3,TRINITY_DN7284_c0_g1,TRINITY_DN741_c0_g1,TRINITY_DN7473_c0_g1	-
BP	GO:0043604	amide biosynthetic process	25	15	40	829	0.0116483	0.241335	TRINITY_DN10785_c0_g1,TRINITY_DN12356_c1_g1,TRINITY_DN1305_c0_g1,TRINITY_DN130_c0_g1,TRINITY_DN15200_c0_g1,TRINITY_DN19433_c0_g1,TRINITY_DN19910_c0_g1,TRINITY_DN3121_c0_g1,TRINITY_DN3876_c0_g1,TRINITY_DN4036_c0_g1,TRINITY_DN4036_c0_g2,TRINITY_DN4041_c0_g1,TRINITY_DN4085_c0_g2,TRINITY_DN4101_c0_g1,TRINITY_DN4695_c0_g1,TRINITY_DN5182_c0_g1,TRINITY_DN5441_c0_g1,TRINITY_DN5453_c0_g1,TRINITY_DN6023_c0…	TRINITY_DN1032_c1_g1,TRINITY_DN161_c0_g1,TRINITY_DN1717_c0_g1,TRINITY_DN1725_c0_g1,TRINITY_DN2262_c1_g2,TRINITY_DN227_c0_g1,TRINITY_DN3811_c1_g2,TRINITY_DN4204_c0_g1,TRINITY_DN447_c0_g1,TRINITY_DN588_c0_g1,TRINITY_DN668_c0_g1,TRINITY_DN674_c1_g1,TRINITY_DN751_c2_g1,TRINITY_DN968_c1_g1,TRINITY_DN99_c0_g2
BP	GO:0051187	cofactor catabolic process	3	2	5	41	0.0118998	0.24206	TRINITY_DN16881_c0_g1,TRINITY_DN3976_c0_g1,TRINITY_DN5692_c0_g1	TRINITY_DN668_c0_g1,TRINITY_DN7_c0_g1
BP	GO:0007127	meiosis I	9	1	10	129	0.0119102	0.24206	TRINITY_DN1766_c0_g1,TRINITY_DN24076_c0_g1,TRINITY_DN25223_c1_g1,TRINITY_DN3084_c0_g1,TRINITY_DN3369_c0_g1,TRINITY_DN4825_c0_g2,TRINITY_DN5432_c0_g1,TRINITY_DN90_c6_g1,TRINITY_DN912_c1_g3	TRINITY_DN1498_c0_g1
CC	GO:0000776	kinetochore	7	0	7	74	0.0122227	0.09102	TRINITY_DN21830_c0_g1,TRINITY_DN24076_c0_g1,TRINITY_DN244_c5_g1,TRINITY_DN2799_c0_g1,TRINITY_DN3084_c0_g1,TRINITY_DN3260_c0_g3,TRINITY_DN3369_c0_g1	-
BP	GO:1901976	regulation of cell cycle checkpoint	4	0	4	27	0.0122577	0.246773	TRINITY_DN21830_c0_g1,TRINITY_DN22948_c0_g1,TRINITY_DN24076_c0_g1,TRINITY_DN3369_c0_g1	-
BP	GO:0045930	negative regulation of mitotic cell cycle	11	1	12	170	0.0124862	0.249024	TRINITY_DN21830_c0_g1,TRINITY_DN22948_c0_g1,TRINITY_DN24076_c0_g1,TRINITY_DN24098_c0_g1,TRINITY_DN310_c6_g1,TRINITY_DN3260_c0_g3,TRINITY_DN3369_c0_g1,TRINITY_DN4059_c0_g1,TRINITY_DN4578_c0_g1,TRINITY_DN5432_c0_g1,TRINITY_DN9482_c0_g1	TRINITY_DN1282_c0_g2
BP	GO:0140014	mitotic nuclear division	17	1	18	300	0.0127769	0.252462	TRINITY_DN19972_c0_g1,TRINITY_DN21830_c0_g1,TRINITY_DN24076_c0_g1,TRINITY_DN24098_c0_g1,TRINITY_DN244_c5_g1,TRINITY_DN25187_c0_g1,TRINITY_DN25223_c1_g1,TRINITY_DN2799_c0_g1,TRINITY_DN3084_c0_g1,TRINITY_DN310_c6_g1,TRINITY_DN3260_c0_g3,TRINITY_DN3369_c0_g1,TRINITY_DN4578_c0_g1,TRINITY_DN4825_c0_g2,TRINITY_DN5432_c0_g1,TRINITY_DN576_c1_g3,TRINITY_DN7284_c0_g1	TRINITY_DN706_c1_g1
CC	GO:0005880	nuclear microtubule	3	0	3	15	0.0129391	0.0943474	TRINITY_DN21830_c0_g1,TRINITY_DN4825_c0_g2,TRINITY_DN5432_c0_g1	-
BP	GO:0035719	tRNA import into nucleus	3	0	3	15	0.0129708	0.253942	TRINITY_DN4268_c0_g1,TRINITY_DN4268_c0_g2,TRINITY_DN6862_c0_g1	-
BP	GO:0006348	chromatin silencing at telomere	7	1	8	93	0.0132147	0.254407	TRINITY_DN1766_c0_g1,TRINITY_DN2307_c1_g1,TRINITY_DN2954_c1_g1,TRINITY_DN3172_c0_g2,TRINITY_DN4059_c0_g1,TRINITY_DN4578_c0_g1,TRINITY_DN9482_c0_g1	TRINITY_DN1498_c0_g1
BP	GO:0007018	microtubule-based movement	6	0	6	58	0.013233	0.254407	TRINITY_DN21830_c0_g1,TRINITY_DN244_c5_g1,TRINITY_DN2799_c0_g1,TRINITY_DN4825_c0_g2,TRINITY_DN5432_c0_g1,TRINITY_DN7473_c0_g1	-
BP	GO:0007093	mitotic cell cycle checkpoint	9	0	9	112	0.0134256	0.255806	TRINITY_DN21830_c0_g1,TRINITY_DN22948_c0_g1,TRINITY_DN24076_c0_g1,TRINITY_DN24098_c0_g1,TRINITY_DN3260_c0_g3,TRINITY_DN3369_c0_g1,TRINITY_DN4578_c0_g1,TRINITY_DN5432_c0_g1,TRINITY_DN9482_c0_g1	-
MF	GO:0030983	mismatched DNA binding	2	1	3	15	0.0134401	0.25297	TRINITY_DN714_c0_g1,TRINITY_DN912_c1_g3	TRINITY_DN1229_c0_g1
CC	GO:0000775	chromosome, centromeric region	11	1	12	172	0.0134844	0.096317	TRINITY_DN1388_c0_g2,TRINITY_DN1766_c0_g1,TRINITY_DN1952_c0_g1,TRINITY_DN21830_c0_g1,TRINITY_DN24076_c0_g1,TRINITY_DN244_c5_g1,TRINITY_DN2799_c0_g1,TRINITY_DN3084_c0_g1,TRINITY_DN3260_c0_g3,TRINITY_DN3369_c0_g1,TRINITY_DN90_c6_g1	TRINITY_DN310_c0_g3
BP	GO:0031122	cytoplasmic microtubule organization	4	0	4	28	0.0139294	0.260748	TRINITY_DN21830_c0_g1,TRINITY_DN244_c5_g1,TRINITY_DN2799_c0_g1,TRINITY_DN4825_c0_g2	-
BP	GO:0051315	attachment of mitotic spindle microtubules to kinetochore	4	0	4	28	0.0139294	0.260748	TRINITY_DN21830_c0_g1,TRINITY_DN244_c5_g1,TRINITY_DN3084_c0_g1,TRINITY_DN3369_c0_g1	-
BP	GO:0030705	cytoskeleton-dependent intracellular transport	6	0	6	59	0.0143272	0.26294	TRINITY_DN21830_c0_g1,TRINITY_DN244_c5_g1,TRINITY_DN2799_c0_g1,TRINITY_DN4825_c0_g2,TRINITY_DN5432_c0_g1,TRINITY_DN7473_c0_g1	-
BP	GO:1903438	positive regulation of mitotic cytokinetic process	5	0	5	43	0.0144762	0.26294	TRINITY_DN2289_c0_g1,TRINITY_DN2920_c0_g1,TRINITY_DN310_c6_g1,TRINITY_DN576_c1_g3,TRINITY_DN7284_c0_g1	-
BP	GO:1903490	positive regulation of mitotic cytokinesis	5	0	5	43	0.0144762	0.26294	TRINITY_DN2289_c0_g1,TRINITY_DN2920_c0_g1,TRINITY_DN310_c6_g1,TRINITY_DN576_c1_g3,TRINITY_DN7284_c0_g1	-
BP	GO:0033260	nuclear DNA replication	8	0	8	95	0.0148955	0.26294	TRINITY_DN20742_c0_g1,TRINITY_DN22948_c0_g1,TRINITY_DN2307_c1_g1,TRINITY_DN2954_c1_g1,TRINITY_DN2954_c1_g5,TRINITY_DN2954_c1_g6,TRINITY_DN3172_c0_g2,TRINITY_DN4578_c0_g1	-
CC	GO:0032040	small-subunit processome	2	4	6	60	0.0154098	0.107869	TRINITY_DN1305_c0_g1,TRINITY_DN7207_c0_g1	TRINITY_DN2262_c1_g2,TRINITY_DN2280_c0_g1,TRINITY_DN541_c1_g1,TRINITY_DN694_c0_g1
BP	GO:0007346	regulation of mitotic cell cycle	18	2	20	352	0.0154941	0.26294	TRINITY_DN19972_c0_g1,TRINITY_DN21830_c0_g1,TRINITY_DN2289_c0_g1,TRINITY_DN22948_c0_g1,TRINITY_DN24076_c0_g1,TRINITY_DN24098_c0_g1,TRINITY_DN25187_c0_g1,TRINITY_DN2799_c0_g1,TRINITY_DN2920_c0_g1,TRINITY_DN310_c6_g1,TRINITY_DN3260_c0_g3,TRINITY_DN3369_c0_g1,TRINITY_DN4059_c0_g1,TRINITY_DN4578_c0_g1,TRINITY_DN5432_c0_g1,TRINITY_DN576_c1_g3,TRINITY_DN7284_c0_g1,TRINITY_DN9482_c0_g1	TRINITY_DN1282_c0_g2,TRINITY_DN606_c0_g1
BP	GO:0006364	rRNA processing	10	9	19	329	0.0155046	0.26294	TRINITY_DN10785_c0_g1,TRINITY_DN1305_c0_g1,TRINITY_DN15200_c0_g1,TRINITY_DN4059_c0_g1,TRINITY_DN4695_c0_g1,TRINITY_DN5182_c0_g1,TRINITY_DN5453_c0_g1,TRINITY_DN6156_c0_g1,TRINITY_DN6846_c0_g1,TRINITY_DN7207_c0_g1	TRINITY_DN1725_c0_g1,TRINITY_DN2262_c1_g2,TRINITY_DN2280_c0_g1,TRINITY_DN2485_c1_g1,TRINITY_DN310_c0_g3,TRINITY_DN4428_c0_g1,TRINITY_DN447_c0_g1,TRINITY_DN541_c1_g1,TRINITY_DN694_c0_g1
BP	GO:0006304	DNA modification	1	1	2	6	0.015722	0.26294	TRINITY_DN1004_c2_g2	TRINITY_DN1229_c0_g1
BP	GO:0006592	ornithine biosynthetic process	0	2	2	6	0.015722	0.26294	-	TRINITY_DN5_c0_g2,TRINITY_DN5_c0_g3
BP	GO:0032232	negative regulation of actin filament bundle assembly	2	0	2	6	0.015722	0.26294	TRINITY_DN19433_c0_g1,TRINITY_DN2920_c0_g1	-
BP	GO:0090561	nuclear migration during mitotic telophase	2	0	2	6	0.015722	0.26294	TRINITY_DN2799_c0_g1,TRINITY_DN7473_c0_g1	-
BP	GO:0006298	mismatch repair	3	1	4	29	0.0157391	0.26294	TRINITY_DN11287_c0_g2,TRINITY_DN714_c0_g1,TRINITY_DN912_c1_g3	TRINITY_DN1229_c0_g1
BP	GO:0044786	cell cycle DNA replication	8	0	8	96	0.015792	0.26294	TRINITY_DN20742_c0_g1,TRINITY_DN22948_c0_g1,TRINITY_DN2307_c1_g1,TRINITY_DN2954_c1_g1,TRINITY_DN2954_c1_g5,TRINITY_DN2954_c1_g6,TRINITY_DN3172_c0_g2,TRINITY_DN4578_c0_g1	-
BP	GO:0030473	nuclear migration along microtubule	5	0	5	44	0.0158947	0.26294	TRINITY_DN21830_c0_g1,TRINITY_DN2799_c0_g1,TRINITY_DN4825_c0_g2,TRINITY_DN5432_c0_g1,TRINITY_DN7473_c0_g1	-
BP	GO:0032467	positive regulation of cytokinesis	5	0	5	44	0.0158947	0.26294	TRINITY_DN2289_c0_g1,TRINITY_DN2920_c0_g1,TRINITY_DN310_c6_g1,TRINITY_DN576_c1_g3,TRINITY_DN7284_c0_g1	-
BP	GO:0072384	organelle transport along microtubule	5	0	5	44	0.0158947	0.26294	TRINITY_DN21830_c0_g1,TRINITY_DN2799_c0_g1,TRINITY_DN4825_c0_g2,TRINITY_DN5432_c0_g1,TRINITY_DN7473_c0_g1	-
MF	GO:0004457	lactate dehydrogenase activity	1	1	2	6	0.0161236	0.25297	TRINITY_DN3583_c0_g1	TRINITY_DN937_c1_g1
BP	GO:0051276	chromosome organization	30	5	35	719	0.0162415	0.26661	TRINITY_DN10743_c0_g1,TRINITY_DN11287_c0_g2,TRINITY_DN1766_c0_g1,TRINITY_DN19972_c0_g1,TRINITY_DN20742_c0_g1,TRINITY_DN21830_c0_g1,TRINITY_DN22948_c0_g1,TRINITY_DN2307_c1_g1,TRINITY_DN24076_c0_g1,TRINITY_DN24098_c0_g1,TRINITY_DN244_c5_g1,TRINITY_DN25223_c1_g1,TRINITY_DN2799_c0_g1,TRINITY_DN2954_c1_g1,TRINITY_DN2954_c1_g5,TRINITY_DN2954_c1_g6,TRINITY_DN3084_c0_g1,TRINITY_DN310_c6_g1,TRINITY_DN3172…	TRINITY_DN1498_c0_g1,TRINITY_DN2280_c0_g1,TRINITY_DN2485_c1_g1,TRINITY_DN564_c0_g1,TRINITY_DN706_c1_g1
BP	GO:0000070	mitotic sister chromatid segregation	15	1	16	263	0.0163957	0.267087	TRINITY_DN19972_c0_g1,TRINITY_DN21830_c0_g1,TRINITY_DN24076_c0_g1,TRINITY_DN24098_c0_g1,TRINITY_DN244_c5_g1,TRINITY_DN25223_c1_g1,TRINITY_DN2799_c0_g1,TRINITY_DN3084_c0_g1,TRINITY_DN310_c6_g1,TRINITY_DN3260_c0_g3,TRINITY_DN3369_c0_g1,TRINITY_DN4578_c0_g1,TRINITY_DN4825_c0_g2,TRINITY_DN5432_c0_g1,TRINITY_DN7284_c0_g1	TRINITY_DN706_c1_g1
BP	GO:0000281	mitotic cytokinesis	13	0	13	199	0.0173085	0.279147	TRINITY_DN21830_c0_g1,TRINITY_DN2289_c0_g1,TRINITY_DN25187_c0_g1,TRINITY_DN2678_c1_g1,TRINITY_DN2780_c0_g1,TRINITY_DN2920_c0_g1,TRINITY_DN310_c6_g1,TRINITY_DN3260_c0_g3,TRINITY_DN3432_c1_g1,TRINITY_DN576_c1_g3,TRINITY_DN7284_c0_g1,TRINITY_DN741_c0_g1,TRINITY_DN7473_c0_g1	-
MF	GO:0005524	ATP binding	31	10	41	865	0.0173366	0.25297	TRINITY_DN10743_c0_g1,TRINITY_DN11914_c0_g3,TRINITY_DN130_c0_g1,TRINITY_DN19972_c0_g1,TRINITY_DN20742_c0_g1,TRINITY_DN21830_c0_g1,TRINITY_DN22948_c0_g1,TRINITY_DN2307_c1_g1,TRINITY_DN24076_c0_g1,TRINITY_DN24098_c0_g1,TRINITY_DN25223_c1_g1,TRINITY_DN2799_c0_g1,TRINITY_DN2954_c1_g1,TRINITY_DN2954_c1_g5,TRINITY_DN2954_c1_g6,TRINITY_DN310_c6_g1,TRINITY_DN3121_c0_g1,TRINITY_DN3172_c0_g2,TRINITY_DN3834…	TRINITY_DN1032_c1_g1,TRINITY_DN2752_c0_g1,TRINITY_DN405_c0_g1,TRINITY_DN520_c0_g1,TRINITY_DN538_c0_g2,TRINITY_DN5_c0_g2,TRINITY_DN5_c0_g3,TRINITY_DN634_c1_g1,TRINITY_DN706_c1_g1,TRINITY_DN7_c4_g2
BP	GO:0000075	cell cycle checkpoint	9	1	10	137	0.0176	0.279147	TRINITY_DN21830_c0_g1,TRINITY_DN22948_c0_g1,TRINITY_DN24076_c0_g1,TRINITY_DN24098_c0_g1,TRINITY_DN3260_c0_g3,TRINITY_DN3369_c0_g1,TRINITY_DN4578_c0_g1,TRINITY_DN5432_c0_g1,TRINITY_DN9482_c0_g1	TRINITY_DN1229_c0_g1
BP	GO:0051346	negative regulation of hydrolase activity	4	0	4	30	0.0176902	0.279147	TRINITY_DN20742_c0_g1,TRINITY_DN2307_c1_g1,TRINITY_DN2954_c1_g5,TRINITY_DN3172_c0_g2	-
BP	GO:1901566	organonitrogen compound biosynthetic process	33	29	62	1437	0.0178253	0.279147	TRINITY_DN10785_c0_g1,TRINITY_DN12356_c1_g1,TRINITY_DN1305_c0_g1,TRINITY_DN130_c0_g1,TRINITY_DN15200_c0_g1,TRINITY_DN1627_c4_g3,TRINITY_DN1837_c0_g1,TRINITY_DN19433_c0_g1,TRINITY_DN19910_c0_g1,TRINITY_DN19972_c0_g1,TRINITY_DN24098_c0_g1,TRINITY_DN2678_c1_g1,TRINITY_DN3121_c0_g1,TRINITY_DN3834_c0_g1,TRINITY_DN3876_c0_g1,TRINITY_DN3976_c0_g1,TRINITY_DN4036_c0_g1,TRINITY_DN4036_c0_g2,TRINITY_DN4041_…	TRINITY_DN1004_c1_g4,TRINITY_DN1032_c1_g1,TRINITY_DN1437_c0_g3,TRINITY_DN161_c0_g1,TRINITY_DN1717_c0_g1,TRINITY_DN1725_c0_g1,TRINITY_DN17_c0_g1,TRINITY_DN2262_c1_g2,TRINITY_DN227_c0_g1,TRINITY_DN357_c1_g2,TRINITY_DN3811_c1_g2,TRINITY_DN413_c0_g1,TRINITY_DN4204_c0_g1,TRINITY_DN430_c0_g1,TRINITY_DN442_c0_g3,TRINITY_DN447_c0_g1,TRINITY_DN538_c0_g2,TRINITY_DN564_c0_g1,TRINITY_DN588_c0_g1,TRINITY_DN5_…
BP	GO:0000916	actomyosin contractile ring contraction	6	0	6	62	0.0179856	0.279147	TRINITY_DN2289_c0_g1,TRINITY_DN2678_c1_g1,TRINITY_DN310_c6_g1,TRINITY_DN576_c1_g3,TRINITY_DN7284_c0_g1,TRINITY_DN7473_c0_g1	-
BP	GO:0036213	contractile ring contraction	6	0	6	62	0.0179856	0.279147	TRINITY_DN2289_c0_g1,TRINITY_DN2678_c1_g1,TRINITY_DN310_c6_g1,TRINITY_DN576_c1_g3,TRINITY_DN7284_c0_g1,TRINITY_DN7473_c0_g1	-
MF	GO:0003678	DNA helicase activity	5	0	5	45	0.0183169	0.25297	TRINITY_DN20742_c0_g1,TRINITY_DN2307_c1_g1,TRINITY_DN2954_c1_g1,TRINITY_DN2954_c1_g5,TRINITY_DN2954_c1_g6	-
BP	GO:0006404	RNA import into nucleus	3	0	3	17	0.0184441	0.279147	TRINITY_DN4268_c0_g1,TRINITY_DN4268_c0_g2,TRINITY_DN6862_c0_g1	-
BP	GO:0090231	regulation of spindle checkpoint	3	0	3	17	0.0184441	0.279147	TRINITY_DN21830_c0_g1,TRINITY_DN24076_c0_g1,TRINITY_DN3369_c0_g1	-
BP	GO:0090266	regulation of mitotic cell cycle spindle assembly checkpoint	3	0	3	17	0.0184441	0.279147	TRINITY_DN21830_c0_g1,TRINITY_DN24076_c0_g1,TRINITY_DN3369_c0_g1	-
BP	GO:1903504	regulation of mitotic spindle checkpoint	3	0	3	17	0.0184441	0.279147	TRINITY_DN21830_c0_g1,TRINITY_DN24076_c0_g1,TRINITY_DN3369_c0_g1	-
BP	GO:0061640	cytoskeleton-dependent cytokinesis	13	0	13	201	0.0186585	0.280404	TRINITY_DN21830_c0_g1,TRINITY_DN2289_c0_g1,TRINITY_DN25187_c0_g1,TRINITY_DN2678_c1_g1,TRINITY_DN2780_c0_g1,TRINITY_DN2920_c0_g1,TRINITY_DN310_c6_g1,TRINITY_DN3260_c0_g3,TRINITY_DN3432_c1_g1,TRINITY_DN576_c1_g3,TRINITY_DN7284_c0_g1,TRINITY_DN741_c0_g1,TRINITY_DN7473_c0_g1	-
MF	GO:0070181	small ribosomal subunit rRNA binding	2	1	3	17	0.019099	0.25297	TRINITY_DN1305_c0_g1,TRINITY_DN7207_c0_g1	TRINITY_DN2262_c1_g2
BP	GO:0097064	ncRNA export from nucleus	3	3	6	63	0.0193354	0.288544	TRINITY_DN4041_c0_g1,TRINITY_DN4101_c0_g1,TRINITY_DN7207_c0_g1	TRINITY_DN161_c0_g1,TRINITY_DN2262_c1_g2,TRINITY_DN3811_c1_g2
MF	GO:0008144	drug binding	35	10	45	978	0.0205933	0.25297	TRINITY_DN1053_c0_g1,TRINITY_DN10743_c0_g1,TRINITY_DN11914_c0_g3,TRINITY_DN130_c0_g1,TRINITY_DN1837_c0_g1,TRINITY_DN19972_c0_g1,TRINITY_DN20742_c0_g1,TRINITY_DN21830_c0_g1,TRINITY_DN22948_c0_g1,TRINITY_DN2307_c1_g1,TRINITY_DN24076_c0_g1,TRINITY_DN24098_c0_g1,TRINITY_DN25223_c1_g1,TRINITY_DN2627_c0_g1,TRINITY_DN2799_c0_g1,TRINITY_DN2954_c1_g1,TRINITY_DN2954_c1_g5,TRINITY_DN2954_c1_g6,TRINITY_DN310…	TRINITY_DN1032_c1_g1,TRINITY_DN2752_c0_g1,TRINITY_DN405_c0_g1,TRINITY_DN520_c0_g1,TRINITY_DN538_c0_g2,TRINITY_DN5_c0_g2,TRINITY_DN5_c0_g3,TRINITY_DN634_c1_g1,TRINITY_DN706_c1_g1,TRINITY_DN7_c4_g2
CC	GO:0097427	microtubule bundle	2	0	2	7	0.0214891	0.144638	TRINITY_DN244_c5_g1,TRINITY_DN5432_c0_g1	-
CC	GO:0099070	static microtubule bundle	2	0	2	7	0.0214891	0.144638	TRINITY_DN244_c5_g1,TRINITY_DN5432_c0_g1	-
BP	GO:0006195	purine nucleotide catabolic process	0	2	2	7	0.021523	0.304173	-	TRINITY_DN1282_c0_g2,TRINITY_DN7_c0_g1
BP	GO:0006833	water transport	2	0	2	7	0.021523	0.304173	TRINITY_DN3333_c0_g1,TRINITY_DN8830_c0_g1	-
BP	GO:0009154	purine ribonucleotide catabolic process	0	2	2	7	0.021523	0.304173	-	TRINITY_DN1282_c0_g2,TRINITY_DN7_c0_g1
BP	GO:0009261	ribonucleotide catabolic process	0	2	2	7	0.021523	0.304173	-	TRINITY_DN1282_c0_g2,TRINITY_DN7_c0_g1
BP	GO:0032075	positive regulation of nuclease activity	1	1	2	7	0.021523	0.304173	TRINITY_DN90_c6_g1	TRINITY_DN1229_c0_g1
BP	GO:0042044	fluid transport	2	0	2	7	0.021523	0.304173	TRINITY_DN3333_c0_g1,TRINITY_DN8830_c0_g1	-
BP	GO:1902575	protein localization to cell division site involved in cytokinesis, actomyosin contractile ring assembly	2	0	2	7	0.021523	0.304173	TRINITY_DN2920_c0_g1,TRINITY_DN741_c0_g1	-
BP	GO:1903476	protein localization to cell division site involved in mitotic actomyosin contractile ring assembly	2	0	2	7	0.021523	0.304173	TRINITY_DN2920_c0_g1,TRINITY_DN741_c0_g1	-
BP	GO:0007076	mitotic chromosome condensation	4	0	4	32	0.022028	0.304745	TRINITY_DN25223_c1_g1,TRINITY_DN3084_c0_g1,TRINITY_DN310_c6_g1,TRINITY_DN3260_c0_g3	-
BP	GO:0043603	cellular amide metabolic process	26	17	43	942	0.0220375	0.304745	TRINITY_DN10785_c0_g1,TRINITY_DN12356_c1_g1,TRINITY_DN1305_c0_g1,TRINITY_DN130_c0_g1,TRINITY_DN15200_c0_g1,TRINITY_DN16881_c0_g1,TRINITY_DN19433_c0_g1,TRINITY_DN19910_c0_g1,TRINITY_DN3121_c0_g1,TRINITY_DN3876_c0_g1,TRINITY_DN4036_c0_g1,TRINITY_DN4036_c0_g2,TRINITY_DN4041_c0_g1,TRINITY_DN4085_c0_g2,TRINITY_DN4101_c0_g1,TRINITY_DN4695_c0_g1,TRINITY_DN5182_c0_g1,TRINITY_DN5441_c0_g1,TRINITY_DN5453_c…	TRINITY_DN1032_c1_g1,TRINITY_DN161_c0_g1,TRINITY_DN1717_c0_g1,TRINITY_DN1725_c0_g1,TRINITY_DN2262_c1_g2,TRINITY_DN227_c0_g1,TRINITY_DN3811_c1_g2,TRINITY_DN4204_c0_g1,TRINITY_DN447_c0_g1,TRINITY_DN588_c0_g1,TRINITY_DN668_c0_g1,TRINITY_DN674_c1_g1,TRINITY_DN751_c2_g1,TRINITY_DN79_c7_g3,TRINITY_DN7_c0_g1,TRINITY_DN968_c1_g1,TRINITY_DN99_c0_g2
MF	GO:0005372	water transmembrane transporter activity	2	0	2	7	0.0220663	0.25297	TRINITY_DN3333_c0_g1,TRINITY_DN8830_c0_g1	-
MF	GO:0015250	water channel activity	2	0	2	7	0.0220663	0.25297	TRINITY_DN3333_c0_g1,TRINITY_DN8830_c0_g1	-
MF	GO:0032559	adenyl ribonucleotide binding	31	10	41	879	0.0222209	0.25297	TRINITY_DN10743_c0_g1,TRINITY_DN11914_c0_g3,TRINITY_DN130_c0_g1,TRINITY_DN19972_c0_g1,TRINITY_DN20742_c0_g1,TRINITY_DN21830_c0_g1,TRINITY_DN22948_c0_g1,TRINITY_DN2307_c1_g1,TRINITY_DN24076_c0_g1,TRINITY_DN24098_c0_g1,TRINITY_DN25223_c1_g1,TRINITY_DN2799_c0_g1,TRINITY_DN2954_c1_g1,TRINITY_DN2954_c1_g5,TRINITY_DN2954_c1_g6,TRINITY_DN310_c6_g1,TRINITY_DN3121_c0_g1,TRINITY_DN3172_c0_g2,TRINITY_DN3834…	TRINITY_DN1032_c1_g1,TRINITY_DN2752_c0_g1,TRINITY_DN405_c0_g1,TRINITY_DN520_c0_g1,TRINITY_DN538_c0_g2,TRINITY_DN5_c0_g2,TRINITY_DN5_c0_g3,TRINITY_DN634_c1_g1,TRINITY_DN706_c1_g1,TRINITY_DN7_c4_g2
BP	GO:0045786	negative regulation of cell cycle	12	2	14	228	0.0224058	0.304745	TRINITY_DN21830_c0_g1,TRINITY_DN22948_c0_g1,TRINITY_DN24076_c0_g1,TRINITY_DN24098_c0_g1,TRINITY_DN310_c6_g1,TRINITY_DN3260_c0_g3,TRINITY_DN3369_c0_g1,TRINITY_DN4059_c0_g1,TRINITY_DN4578_c0_g1,TRINITY_DN5432_c0_g1,TRINITY_DN836_c4_g1,TRINITY_DN9482_c0_g1	TRINITY_DN1229_c0_g1,TRINITY_DN1282_c0_g2
BP	GO:0007097	nuclear migration	5	0	5	48	0.0224873	0.304745	TRINITY_DN21830_c0_g1,TRINITY_DN2799_c0_g1,TRINITY_DN4825_c0_g2,TRINITY_DN5432_c0_g1,TRINITY_DN7473_c0_g1	-
BP	GO:0051647	nucleus localization	5	0	5	48	0.0224873	0.304745	TRINITY_DN21830_c0_g1,TRINITY_DN2799_c0_g1,TRINITY_DN4825_c0_g2,TRINITY_DN5432_c0_g1,TRINITY_DN7473_c0_g1	-
BP	GO:0070192	chromosome organization involved in meiotic cell cycle	4	1	5	48	0.0224873	0.304745	TRINITY_DN1766_c0_g1,TRINITY_DN25223_c1_g1,TRINITY_DN3084_c0_g1,TRINITY_DN912_c1_g3	TRINITY_DN1498_c0_g1
BP	GO:0022613	ribonucleoprotein complex biogenesis	15	16	31	635	0.0227044	0.304745	TRINITY_DN10743_c0_g1,TRINITY_DN10785_c0_g1,TRINITY_DN12356_c1_g1,TRINITY_DN1305_c0_g1,TRINITY_DN15200_c0_g1,TRINITY_DN19566_c0_g1,TRINITY_DN4059_c0_g1,TRINITY_DN4101_c0_g1,TRINITY_DN4695_c0_g1,TRINITY_DN5182_c0_g1,TRINITY_DN5453_c0_g1,TRINITY_DN6156_c0_g1,TRINITY_DN6846_c0_g1,TRINITY_DN7207_c0_g1,TRINITY_DN9622_c0_g1	TRINITY_DN161_c0_g1,TRINITY_DN1725_c0_g1,TRINITY_DN2262_c1_g2,TRINITY_DN227_c0_g1,TRINITY_DN2280_c0_g1,TRINITY_DN2485_c1_g1,TRINITY_DN2738_c1_g2,TRINITY_DN310_c0_g3,TRINITY_DN3811_c1_g2,TRINITY_DN4204_c0_g1,TRINITY_DN4428_c0_g1,TRINITY_DN447_c0_g1,TRINITY_DN4552_c0_g1,TRINITY_DN541_c1_g1,TRINITY_DN649_c1_g1,TRINITY_DN694_c0_g1
BP	GO:0016072	rRNA metabolic process	10	10	20	366	0.022706	0.304745	TRINITY_DN10785_c0_g1,TRINITY_DN1305_c0_g1,TRINITY_DN15200_c0_g1,TRINITY_DN4059_c0_g1,TRINITY_DN4695_c0_g1,TRINITY_DN5182_c0_g1,TRINITY_DN5453_c0_g1,TRINITY_DN6156_c0_g1,TRINITY_DN6846_c0_g1,TRINITY_DN7207_c0_g1	TRINITY_DN1725_c0_g1,TRINITY_DN2262_c1_g2,TRINITY_DN2280_c0_g1,TRINITY_DN2485_c1_g1,TRINITY_DN310_c0_g3,TRINITY_DN4428_c0_g1,TRINITY_DN447_c0_g1,TRINITY_DN4552_c0_g1,TRINITY_DN541_c1_g1,TRINITY_DN694_c0_g1
CC	GO:0000781	chromosome, telomeric region	9	1	10	143	0.0228677	0.150624	TRINITY_DN1388_c0_g2,TRINITY_DN1766_c0_g1,TRINITY_DN22948_c0_g1,TRINITY_DN2307_c1_g1,TRINITY_DN2954_c1_g1,TRINITY_DN2954_c1_g5,TRINITY_DN3172_c0_g2,TRINITY_DN4578_c0_g1,TRINITY_DN9482_c0_g1	TRINITY_DN1498_c0_g1
BP	GO:0051493	regulation of cytoskeleton organization	11	0	11	164	0.0231701	0.308609	TRINITY_DN1627_c4_g3,TRINITY_DN19433_c0_g1,TRINITY_DN21830_c0_g1,TRINITY_DN2289_c0_g1,TRINITY_DN24098_c0_g1,TRINITY_DN2799_c0_g1,TRINITY_DN2920_c0_g1,TRINITY_DN310_c6_g1,TRINITY_DN576_c1_g3,TRINITY_DN7284_c0_g1,TRINITY_DN741_c0_g1	-
CC	GO:0005694	chromosome	26	3	29	587	0.0232392	0.150624	TRINITY_DN11287_c0_g2,TRINITY_DN1388_c0_g2,TRINITY_DN1766_c0_g1,TRINITY_DN1952_c0_g1,TRINITY_DN20742_c0_g1,TRINITY_DN21830_c0_g1,TRINITY_DN22948_c0_g1,TRINITY_DN2307_c1_g1,TRINITY_DN24076_c0_g1,TRINITY_DN244_c5_g1,TRINITY_DN25223_c1_g1,TRINITY_DN2799_c0_g1,TRINITY_DN2954_c1_g1,TRINITY_DN2954_c1_g5,TRINITY_DN2954_c1_g6,TRINITY_DN3084_c0_g1,TRINITY_DN3172_c0_g2,TRINITY_DN3260_c0_g3,TRINITY_DN3369_c…	TRINITY_DN1498_c0_g1,TRINITY_DN310_c0_g3,TRINITY_DN706_c1_g1
BP	GO:0006974	cellular response to DNA damage stimulus	18	4	22	416	0.0240979	0.308609	TRINITY_DN1004_c2_g2,TRINITY_DN11287_c0_g2,TRINITY_DN1388_c0_g2,TRINITY_DN20742_c0_g1,TRINITY_DN22948_c0_g1,TRINITY_DN2307_c1_g1,TRINITY_DN24098_c0_g1,TRINITY_DN2920_c0_g1,TRINITY_DN2954_c1_g1,TRINITY_DN2954_c1_g5,TRINITY_DN2954_c1_g6,TRINITY_DN3172_c0_g2,TRINITY_DN4578_c0_g1,TRINITY_DN5151_c0_g1,TRINITY_DN714_c0_g1,TRINITY_DN90_c6_g1,TRINITY_DN912_c1_g3,TRINITY_DN9482_c0_g1	TRINITY_DN1229_c0_g1,TRINITY_DN529_c0_g1,TRINITY_DN564_c0_g1,TRINITY_DN706_c1_g1
MF	GO:0030554	adenyl nucleotide binding	31	10	41	884	0.0242131	0.25297	TRINITY_DN10743_c0_g1,TRINITY_DN11914_c0_g3,TRINITY_DN130_c0_g1,TRINITY_DN19972_c0_g1,TRINITY_DN20742_c0_g1,TRINITY_DN21830_c0_g1,TRINITY_DN22948_c0_g1,TRINITY_DN2307_c1_g1,TRINITY_DN24076_c0_g1,TRINITY_DN24098_c0_g1,TRINITY_DN25223_c1_g1,TRINITY_DN2799_c0_g1,TRINITY_DN2954_c1_g1,TRINITY_DN2954_c1_g5,TRINITY_DN2954_c1_g6,TRINITY_DN310_c6_g1,TRINITY_DN3121_c0_g1,TRINITY_DN3172_c0_g2,TRINITY_DN3834…	TRINITY_DN1032_c1_g1,TRINITY_DN2752_c0_g1,TRINITY_DN405_c0_g1,TRINITY_DN520_c0_g1,TRINITY_DN538_c0_g2,TRINITY_DN5_c0_g2,TRINITY_DN5_c0_g3,TRINITY_DN634_c1_g1,TRINITY_DN706_c1_g1,TRINITY_DN7_c4_g2
CC	GO:0005819	spindle	8	0	8	104	0.0242779	0.153223	TRINITY_DN1004_c2_g2,TRINITY_DN21830_c0_g1,TRINITY_DN244_c5_g1,TRINITY_DN2799_c0_g1,TRINITY_DN3084_c0_g1,TRINITY_DN3260_c0_g3,TRINITY_DN4825_c0_g2,TRINITY_DN5432_c0_g1	-
BP	GO:0051494	negative regulation of cytoskeleton organization	5	0	5	49	0.0243749	0.308609	TRINITY_DN19433_c0_g1,TRINITY_DN21830_c0_g1,TRINITY_DN24098_c0_g1,TRINITY_DN2920_c0_g1,TRINITY_DN741_c0_g1	-
BP	GO:0046785	microtubule polymerization	4	0	4	33	0.0244196	0.308609	TRINITY_DN21830_c0_g1,TRINITY_DN244_c5_g1,TRINITY_DN3369_c0_g1,TRINITY_DN4825_c0_g2	-
BP	GO:0000003	reproduction	28	5	33	690	0.0247139	0.308609	TRINITY_DN1388_c0_g2,TRINITY_DN15035_c0_g1,TRINITY_DN1627_c4_g3,TRINITY_DN1766_c0_g1,TRINITY_DN1952_c0_g1,TRINITY_DN20742_c0_g1,TRINITY_DN22948_c0_g1,TRINITY_DN24076_c0_g1,TRINITY_DN24098_c0_g1,TRINITY_DN25187_c0_g1,TRINITY_DN25223_c1_g1,TRINITY_DN2678_c1_g1,TRINITY_DN2780_c0_g1,TRINITY_DN2799_c0_g1,TRINITY_DN2954_c1_g5,TRINITY_DN2954_c1_g6,TRINITY_DN3084_c0_g1,TRINITY_DN310_c8_g1,TRINITY_DN3333_…	TRINITY_DN1498_c0_g1,TRINITY_DN2752_c0_g3,TRINITY_DN310_c0_g3,TRINITY_DN505_c1_g1,TRINITY_DN99_c0_g2
CC	GO:0000235	astral microtubule	3	0	3	19	0.0249534	0.153223	TRINITY_DN21830_c0_g1,TRINITY_DN2799_c0_g1,TRINITY_DN4825_c0_g2	-
CC	GO:0005818	aster	3	0	3	19	0.0249534	0.153223	TRINITY_DN21830_c0_g1,TRINITY_DN2799_c0_g1,TRINITY_DN4825_c0_g2	-
BP	GO:0036171	filamentous growth of a population of unicellular organisms in response to chemical stimulus	3	0	3	19	0.0250116	0.308609	TRINITY_DN25187_c0_g1,TRINITY_DN2627_c0_g1,TRINITY_DN3976_c0_g1	-
BP	GO:0042255	ribosome assembly	4	5	9	125	0.0256938	0.308609	TRINITY_DN1305_c0_g1,TRINITY_DN4101_c0_g1,TRINITY_DN4695_c0_g1,TRINITY_DN9622_c0_g1	TRINITY_DN161_c0_g1,TRINITY_DN1725_c0_g1,TRINITY_DN227_c0_g1,TRINITY_DN3811_c1_g2,TRINITY_DN4204_c0_g1
MF	GO:0003777	microtubule motor activity	3	0	3	19	0.0258831	0.25297	TRINITY_DN21830_c0_g1,TRINITY_DN2799_c0_g1,TRINITY_DN7473_c0_g1	-
BP	GO:0006928	movement of cell or subcellular component	6	1	7	87	0.0276734	0.308609	TRINITY_DN21830_c0_g1,TRINITY_DN244_c5_g1,TRINITY_DN2799_c0_g1,TRINITY_DN4825_c0_g2,TRINITY_DN5432_c0_g1,TRINITY_DN7473_c0_g1	TRINITY_DN529_c0_g1
CC	GO:0030687	preribosome, large subunit precursor	7	2	9	127	0.0279414	0.160768	TRINITY_DN15200_c0_g1,TRINITY_DN19910_c0_g1,TRINITY_DN4036_c0_g1,TRINITY_DN4036_c0_g2,TRINITY_DN4695_c0_g1,TRINITY_DN6156_c0_g1,TRINITY_DN6846_c0_g1	TRINITY_DN2485_c1_g1,TRINITY_DN4428_c0_g1
CC	GO:0000923	equatorial microtubule organizing center	2	0	2	8	0.0280196	0.160768	TRINITY_DN244_c5_g1,TRINITY_DN5432_c0_g1	-
CC	GO:0031428	box C/D snoRNP complex	0	2	2	8	0.0280196	0.160768	-	TRINITY_DN2280_c0_g1,TRINITY_DN694_c0_g1
CC	GO:0035371	microtubule plus-end	2	0	2	8	0.0280196	0.160768	TRINITY_DN21830_c0_g1,TRINITY_DN2799_c0_g1	-
BP	GO:0006751	glutathione catabolic process	1	1	2	8	0.0280632	0.308609	TRINITY_DN16881_c0_g1	TRINITY_DN668_c0_g1
BP	GO:0045744	negative regulation of G protein-coupled receptor signaling pathway	0	2	2	8	0.0280632	0.308609	-	TRINITY_DN1282_c0_g2,TRINITY_DN505_c1_g1
BP	GO:0008608	attachment of spindle microtubules to kinetochore	5	0	5	51	0.0284493	0.308609	TRINITY_DN21830_c0_g1,TRINITY_DN244_c5_g1,TRINITY_DN3084_c0_g1,TRINITY_DN3260_c0_g3,TRINITY_DN3369_c0_g1	-
BP	GO:0060236	regulation of mitotic spindle organization	3	0	3	20	0.0287069	0.308609	TRINITY_DN21830_c0_g1,TRINITY_DN24098_c0_g1,TRINITY_DN2799_c0_g1	-
BP	GO:0090224	regulation of spindle organization	3	0	3	20	0.0287069	0.308609	TRINITY_DN21830_c0_g1,TRINITY_DN24098_c0_g1,TRINITY_DN2799_c0_g1	-
MF	GO:0016301	kinase activity	9	6	15	255	0.0287464	0.25297	TRINITY_DN22948_c0_g1,TRINITY_DN24076_c0_g1,TRINITY_DN24098_c0_g1,TRINITY_DN310_c6_g1,TRINITY_DN3834_c0_g1,TRINITY_DN42_c2_g1,TRINITY_DN576_c1_g3,TRINITY_DN825_c0_g1,TRINITY_DN836_c4_g1	TRINITY_DN1032_c1_g1,TRINITY_DN2752_c0_g1,TRINITY_DN520_c0_g1,TRINITY_DN538_c0_g2,TRINITY_DN5_c0_g2,TRINITY_DN5_c0_g3
MF	GO:0000166	nucleotide binding	38	17	55	1264	0.028774	0.25297	TRINITY_DN10743_c0_g1,TRINITY_DN11914_c0_g3,TRINITY_DN130_c0_g1,TRINITY_DN19972_c0_g1,TRINITY_DN20742_c0_g1,TRINITY_DN21830_c0_g1,TRINITY_DN22948_c0_g1,TRINITY_DN2307_c1_g1,TRINITY_DN24076_c0_g1,TRINITY_DN24098_c0_g1,TRINITY_DN25223_c1_g1,TRINITY_DN2627_c0_g1,TRINITY_DN2780_c0_g1,TRINITY_DN2799_c0_g1,TRINITY_DN2954_c1_g1,TRINITY_DN2954_c1_g5,TRINITY_DN2954_c1_g6,TRINITY_DN310_c6_g1,TRINITY_DN3121…	TRINITY_DN1032_c1_g1,TRINITY_DN2752_c0_g1,TRINITY_DN356_c1_g1,TRINITY_DN357_c1_g2,TRINITY_DN405_c0_g1,TRINITY_DN442_c0_g3,TRINITY_DN520_c0_g1,TRINITY_DN529_c0_g1,TRINITY_DN538_c0_g2,TRINITY_DN5_c0_g2,TRINITY_DN5_c0_g3,TRINITY_DN634_c1_g1,TRINITY_DN706_c1_g1,TRINITY_DN751_c2_g1,TRINITY_DN782_c0_g3,TRINITY_DN7_c4_g2,TRINITY_DN937_c1_g1
MF	GO:1901265	nucleoside phosphate binding	38	17	55	1264	0.028774	0.25297	TRINITY_DN10743_c0_g1,TRINITY_DN11914_c0_g3,TRINITY_DN130_c0_g1,TRINITY_DN19972_c0_g1,TRINITY_DN20742_c0_g1,TRINITY_DN21830_c0_g1,TRINITY_DN22948_c0_g1,TRINITY_DN2307_c1_g1,TRINITY_DN24076_c0_g1,TRINITY_DN24098_c0_g1,TRINITY_DN25223_c1_g1,TRINITY_DN2627_c0_g1,TRINITY_DN2780_c0_g1,TRINITY_DN2799_c0_g1,TRINITY_DN2954_c1_g1,TRINITY_DN2954_c1_g5,TRINITY_DN2954_c1_g6,TRINITY_DN310_c6_g1,TRINITY_DN3121…	TRINITY_DN1032_c1_g1,TRINITY_DN2752_c0_g1,TRINITY_DN356_c1_g1,TRINITY_DN357_c1_g2,TRINITY_DN405_c0_g1,TRINITY_DN442_c0_g3,TRINITY_DN520_c0_g1,TRINITY_DN529_c0_g1,TRINITY_DN538_c0_g2,TRINITY_DN5_c0_g2,TRINITY_DN5_c0_g3,TRINITY_DN634_c1_g1,TRINITY_DN706_c1_g1,TRINITY_DN751_c2_g1,TRINITY_DN782_c0_g3,TRINITY_DN7_c4_g2,TRINITY_DN937_c1_g1
BP	GO:0006281	DNA repair	15	3	18	328	0.028875	0.308609	TRINITY_DN1004_c2_g2,TRINITY_DN11287_c0_g2,TRINITY_DN1388_c0_g2,TRINITY_DN20742_c0_g1,TRINITY_DN22948_c0_g1,TRINITY_DN2307_c1_g1,TRINITY_DN2954_c1_g1,TRINITY_DN2954_c1_g5,TRINITY_DN2954_c1_g6,TRINITY_DN3172_c0_g2,TRINITY_DN4578_c0_g1,TRINITY_DN714_c0_g1,TRINITY_DN90_c6_g1,TRINITY_DN912_c1_g3,TRINITY_DN9482_c0_g1	TRINITY_DN1229_c0_g1,TRINITY_DN564_c0_g1,TRINITY_DN706_c1_g1
BP	GO:0000226	microtubule cytoskeleton organization	10	0	10	149	0.0295931	0.308609	TRINITY_DN21830_c0_g1,TRINITY_DN24098_c0_g1,TRINITY_DN244_c5_g1,TRINITY_DN2799_c0_g1,TRINITY_DN310_c6_g1,TRINITY_DN3260_c0_g3,TRINITY_DN3369_c0_g1,TRINITY_DN4825_c0_g2,TRINITY_DN5432_c0_g1,TRINITY_DN7284_c0_g1	-
BP	GO:0030261	chromosome condensation	4	0	4	35	0.0296579	0.308609	TRINITY_DN25223_c1_g1,TRINITY_DN3084_c0_g1,TRINITY_DN310_c6_g1,TRINITY_DN3260_c0_g3	-
MF	GO:0032553	ribonucleotide binding	36	13	49	1107	0.0300679	0.25297	TRINITY_DN10743_c0_g1,TRINITY_DN11914_c0_g3,TRINITY_DN130_c0_g1,TRINITY_DN19972_c0_g1,TRINITY_DN20742_c0_g1,TRINITY_DN21830_c0_g1,TRINITY_DN22948_c0_g1,TRINITY_DN2307_c1_g1,TRINITY_DN24076_c0_g1,TRINITY_DN24098_c0_g1,TRINITY_DN25223_c1_g1,TRINITY_DN2780_c0_g1,TRINITY_DN2799_c0_g1,TRINITY_DN2954_c1_g1,TRINITY_DN2954_c1_g5,TRINITY_DN2954_c1_g6,TRINITY_DN310_c6_g1,TRINITY_DN3121_c0_g1,TRINITY_DN3172…	TRINITY_DN1032_c1_g1,TRINITY_DN2752_c0_g1,TRINITY_DN356_c1_g1,TRINITY_DN405_c0_g1,TRINITY_DN442_c0_g3,TRINITY_DN520_c0_g1,TRINITY_DN538_c0_g2,TRINITY_DN5_c0_g2,TRINITY_DN5_c0_g3,TRINITY_DN634_c1_g1,TRINITY_DN706_c1_g1,TRINITY_DN751_c2_g1,TRINITY_DN7_c4_g2
BP	GO:0000028	ribosomal small subunit assembly	2	3	5	52	0.0306389	0.308609	TRINITY_DN1305_c0_g1,TRINITY_DN4101_c0_g1	TRINITY_DN161_c0_g1,TRINITY_DN1725_c0_g1,TRINITY_DN3811_c1_g2
CC	GO:0005576	extracellular region	11	4	15	261	0.0308418	0.167257	TRINITY_DN19912_c0_g1,TRINITY_DN21109_c0_g1,TRINITY_DN2387_c1_g1,TRINITY_DN3432_c1_g1,TRINITY_DN447_c3_g1,TRINITY_DN4848_c0_g1,TRINITY_DN492_c0_g1,TRINITY_DN5163_c0_g1,TRINITY_DN5182_c0_g1,TRINITY_DN6453_c1_g1,TRINITY_DN6862_c0_g1	TRINITY_DN1004_c1_g4,TRINITY_DN21815_c0_g1,TRINITY_DN668_c0_g1,TRINITY_DN848_c0_g1
CC	GO:0099513	polymeric cytoskeletal fiber	7	1	8	109	0.0310725	0.167257	TRINITY_DN21830_c0_g1,TRINITY_DN244_c5_g1,TRINITY_DN2799_c0_g1,TRINITY_DN3260_c0_g3,TRINITY_DN3876_c0_g1,TRINITY_DN4825_c0_g2,TRINITY_DN5432_c0_g1	TRINITY_DN310_c0_g3
BP	GO:0051656	establishment of organelle localization	12	1	13	216	0.0314561	0.308609	TRINITY_DN1766_c0_g1,TRINITY_DN21830_c0_g1,TRINITY_DN244_c5_g1,TRINITY_DN2799_c0_g1,TRINITY_DN2920_c0_g1,TRINITY_DN3084_c0_g1,TRINITY_DN3369_c0_g1,TRINITY_DN4059_c0_g1,TRINITY_DN4825_c0_g2,TRINITY_DN5432_c0_g1,TRINITY_DN7284_c0_g1,TRINITY_DN7473_c0_g1	TRINITY_DN1498_c0_g1
CC	GO:0032993	protein-DNA complex	7	0	7	90	0.0323696	0.167257	TRINITY_DN20742_c0_g1,TRINITY_DN2307_c1_g1,TRINITY_DN2954_c1_g1,TRINITY_DN2954_c1_g5,TRINITY_DN2954_c1_g6,TRINITY_DN3172_c0_g2,TRINITY_DN9869_c0_g1	-
CC	GO:0005732	small nucleolar ribonucleoprotein complex	1	3	4	36	0.0324115	0.167257	TRINITY_DN6846_c0_g1	TRINITY_DN2280_c0_g1,TRINITY_DN310_c0_g3,TRINITY_DN694_c0_g1
CC	GO:0000142	cellular bud neck contractile ring	3	0	3	21	0.032601	0.167257	TRINITY_DN2780_c0_g1,TRINITY_DN2920_c0_g1,TRINITY_DN741_c0_g1	-
CC	GO:0110085	mitotic actomyosin contractile ring	3	0	3	21	0.032601	0.167257	TRINITY_DN2780_c0_g1,TRINITY_DN2920_c0_g1,TRINITY_DN741_c0_g1	-
BP	GO:0032187	actomyosin contractile ring localization	3	0	3	21	0.032675	0.308609	TRINITY_DN2289_c0_g1,TRINITY_DN2920_c0_g1,TRINITY_DN741_c0_g1	-
BP	GO:0036214	contractile ring localization	3	0	3	21	0.032675	0.308609	TRINITY_DN2289_c0_g1,TRINITY_DN2920_c0_g1,TRINITY_DN741_c0_g1	-
BP	GO:1900034	regulation of cellular response to heat	3	0	3	21	0.032675	0.308609	TRINITY_DN4268_c0_g1,TRINITY_DN4268_c0_g2,TRINITY_DN6862_c0_g1	-
BP	GO:1902407	assembly of actomyosin apparatus involved in mitotic cytokinesis	5	0	5	53	0.0329317	0.308609	TRINITY_DN21830_c0_g1,TRINITY_DN2289_c0_g1,TRINITY_DN2920_c0_g1,TRINITY_DN741_c0_g1,TRINITY_DN7473_c0_g1	-
BP	GO:1903475	mitotic actomyosin contractile ring assembly	5	0	5	53	0.0329317	0.308609	TRINITY_DN21830_c0_g1,TRINITY_DN2289_c0_g1,TRINITY_DN2920_c0_g1,TRINITY_DN741_c0_g1,TRINITY_DN7473_c0_g1	-
BP	GO:0000819	sister chromatid segregation	15	1	16	287	0.0338114	0.308609	TRINITY_DN19972_c0_g1,TRINITY_DN21830_c0_g1,TRINITY_DN24076_c0_g1,TRINITY_DN24098_c0_g1,TRINITY_DN244_c5_g1,TRINITY_DN25223_c1_g1,TRINITY_DN2799_c0_g1,TRINITY_DN3084_c0_g1,TRINITY_DN310_c6_g1,TRINITY_DN3260_c0_g3,TRINITY_DN3369_c0_g1,TRINITY_DN4578_c0_g1,TRINITY_DN4825_c0_g2,TRINITY_DN5432_c0_g1,TRINITY_DN7284_c0_g1	TRINITY_DN706_c1_g1
CC	GO:0005872	minus-end kinesin complex	1	0	1	1	0.0339292	0.167257	TRINITY_DN2799_c0_g1	-
CC	GO:0005873	plus-end kinesin complex	1	0	1	1	0.0339292	0.167257	TRINITY_DN21830_c0_g1	-
CC	GO:0016938	kinesin I complex	1	0	1	1	0.0339292	0.167257	TRINITY_DN21830_c0_g1	-
CC	GO:1990811	MWP complex	1	0	1	1	0.0339292	0.167257	TRINITY_DN2799_c0_g1	-
BP	GO:0000495	box H/ACA snoRNA 3'-end processing	0	1	1	1	0.033955	0.308609	-	TRINITY_DN310_c0_g3
BP	GO:0007072	positive regulation of transcription involved in exit from mitosis	1	0	1	1	0.033955	0.308609	TRINITY_DN25187_c0_g1	-
BP	GO:0007074	positive regulation of transcription involved in exit from mitosis, from RNA polymerase II promoter	1	0	1	1	0.033955	0.308609	TRINITY_DN25187_c0_g1	-
BP	GO:0010145	fructan metabolic process	1	0	1	1	0.033955	0.308609	TRINITY_DN6453_c1_g1	-
BP	GO:0010147	fructan catabolic process	1	0	1	1	0.033955	0.308609	TRINITY_DN6453_c1_g1	-
BP	GO:0010938	cytoplasmic microtubule depolymerization	1	0	1	1	0.033955	0.308609	TRINITY_DN21830_c0_g1	-
BP	GO:0015699	antimonite transport	0	1	1	1	0.033955	0.308609	-	TRINITY_DN451_c0_g1
BP	GO:0019551	glutamate catabolic process to 2-oxoglutarate	0	1	1	1	0.033955	0.308609	-	TRINITY_DN561_c1_g2
BP	GO:0019852	L-ascorbic acid metabolic process	1	0	1	1	0.033955	0.308609	TRINITY_DN447_c3_g1	-
BP	GO:0019853	L-ascorbic acid biosynthetic process	1	0	1	1	0.033955	0.308609	TRINITY_DN447_c3_g1	-
BP	GO:0031335	regulation of sulfur amino acid metabolic process	0	1	1	1	0.033955	0.308609	-	TRINITY_DN606_c0_g1
BP	GO:0031534	minus-end directed microtubule sliding	1	0	1	1	0.033955	0.308609	TRINITY_DN2799_c0_g1	-
BP	GO:0032118	horsetail-astral microtubule organization	1	0	1	1	0.033955	0.308609	TRINITY_DN5432_c0_g1	-
BP	GO:0033530	raffinose metabolic process	1	0	1	1	0.033955	0.308609	TRINITY_DN6453_c1_g1	-
BP	GO:0033979	box H/ACA snoRNA metabolic process	0	1	1	1	0.033955	0.308609	-	TRINITY_DN310_c0_g3
BP	GO:0034253	positive regulation of cellular amide catabolic process	0	1	1	1	0.033955	0.308609	-	TRINITY_DN79_c7_g3
BP	GO:0034254	regulation of urea catabolic process	0	1	1	1	0.033955	0.308609	-	TRINITY_DN79_c7_g3
BP	GO:0034255	regulation of urea metabolic process	0	1	1	1	0.033955	0.308609	-	TRINITY_DN79_c7_g3
BP	GO:0034484	raffinose catabolic process	1	0	1	1	0.033955	0.308609	TRINITY_DN6453_c1_g1	-
BP	GO:0034964	box H/ACA snoRNA processing	0	1	1	1	0.033955	0.308609	-	TRINITY_DN310_c0_g3
BP	GO:0043387	mycotoxin catabolic process	0	1	1	1	0.033955	0.308609	-	TRINITY_DN505_c1_g1
BP	GO:0044407	single-species biofilm formation in or on host organism	1	0	1	1	0.033955	0.308609	TRINITY_DN25187_c0_g1	-
BP	GO:0045007	depurination	0	1	1	1	0.033955	0.308609	-	TRINITY_DN1229_c0_g1
BP	GO:0045574	sterigmatocystin catabolic process	0	1	1	1	0.033955	0.308609	-	TRINITY_DN505_c1_g1
BP	GO:0045848	positive regulation of nitrogen utilization	0	1	1	1	0.033955	0.308609	-	TRINITY_DN79_c7_g3
BP	GO:0046068	cGMP metabolic process	0	1	1	1	0.033955	0.308609	-	TRINITY_DN1282_c0_g2
BP	GO:0046069	cGMP catabolic process	0	1	1	1	0.033955	0.308609	-	TRINITY_DN1282_c0_g2
BP	GO:0061805	mitotic spindle elongation (spindle phase three)	1	0	1	1	0.033955	0.308609	TRINITY_DN244_c5_g1	-
BP	GO:0072421	detection of DNA damage stimulus involved in DNA damage checkpoint	0	1	1	1	0.033955	0.308609	-	TRINITY_DN1229_c0_g1
BP	GO:0090154	positive regulation of sphingolipid biosynthetic process	1	0	1	1	0.033955	0.308609	TRINITY_DN24098_c0_g1	-
BP	GO:0090339	negative regulation of formin-nucleated actin cable assembly	1	0	1	1	0.033955	0.308609	TRINITY_DN2920_c0_g1	-
BP	GO:0099607	lateral attachment of mitotic spindle microtubules to kinetochore	1	0	1	1	0.033955	0.308609	TRINITY_DN21830_c0_g1	-
BP	GO:1901377	organic heteropentacyclic compound catabolic process	0	1	1	1	0.033955	0.308609	-	TRINITY_DN505_c1_g1
BP	GO:1901714	positive regulation of urea catabolic process	0	1	1	1	0.033955	0.308609	-	TRINITY_DN79_c7_g3
BP	GO:1901715	regulation of gamma-aminobutyric acid catabolic process	0	1	1	1	0.033955	0.308609	-	TRINITY_DN79_c7_g3
BP	GO:1901717	positive regulation of gamma-aminobutyric acid catabolic process	0	1	1	1	0.033955	0.308609	-	TRINITY_DN79_c7_g3
BP	GO:1902799	regulation of phosphodiesterase I activity	0	1	1	1	0.033955	0.308609	-	TRINITY_DN1229_c0_g1
BP	GO:1902800	positive regulation of phosphodiesterase I activity	0	1	1	1	0.033955	0.308609	-	TRINITY_DN1229_c0_g1
BP	GO:1902926	inulin metabolic process	1	0	1	1	0.033955	0.308609	TRINITY_DN6453_c1_g1	-
BP	GO:1902927	inulin catabolic process	1	0	1	1	0.033955	0.308609	TRINITY_DN6453_c1_g1	-
BP	GO:1903314	regulation of nitrogen cycle metabolic process	0	1	1	1	0.033955	0.308609	-	TRINITY_DN79_c7_g3
BP	GO:1903316	positive regulation of nitrogen cycle metabolic process	0	1	1	1	0.033955	0.308609	-	TRINITY_DN79_c7_g3
BP	GO:1903562	microtubule bundle formation involved in mitotic spindle midzone assembly	1	0	1	1	0.033955	0.308609	TRINITY_DN5432_c0_g1	-
BP	GO:1903563	microtubule bundle formation involved in horsetail-astral microtubule organization	1	0	1	1	0.033955	0.308609	TRINITY_DN5432_c0_g1	-
BP	GO:1903759	signal transduction involved in regulation of aerobic respiration	1	0	1	1	0.033955	0.308609	TRINITY_DN836_c4_g1	-
BP	GO:1990731	UV-damage excision repair, DNA incision	1	0	1	1	0.033955	0.308609	TRINITY_DN714_c0_g1	-
BP	GO:1990810	microtubule anchoring at mitotic spindle pole body	1	0	1	1	0.033955	0.308609	TRINITY_DN2799_c0_g1	-
BP	GO:1990852	protein transport along microtubule to spindle pole body	1	0	1	1	0.033955	0.308609	TRINITY_DN2799_c0_g1	-
BP	GO:1990893	mitotic chromosome centromere condensation	1	0	1	1	0.033955	0.308609	TRINITY_DN3084_c0_g1	-
BP	GO:0022607	cellular component assembly	40	11	51	1184	0.0342219	0.308609	TRINITY_DN10743_c0_g1,TRINITY_DN11287_c0_g2,TRINITY_DN12356_c1_g1,TRINITY_DN1305_c0_g1,TRINITY_DN1766_c0_g1,TRINITY_DN19433_c0_g1,TRINITY_DN19566_c0_g1,TRINITY_DN20742_c0_g1,TRINITY_DN21830_c0_g1,TRINITY_DN2289_c0_g1,TRINITY_DN2307_c1_g1,TRINITY_DN24098_c0_g1,TRINITY_DN244_c5_g1,TRINITY_DN25187_c0_g1,TRINITY_DN25223_c1_g1,TRINITY_DN2678_c1_g1,TRINITY_DN2799_c0_g1,TRINITY_DN2920_c0_g1,TRINITY_DN29…	TRINITY_DN1498_c0_g1,TRINITY_DN161_c0_g1,TRINITY_DN1725_c0_g1,TRINITY_DN227_c0_g1,TRINITY_DN2738_c1_g2,TRINITY_DN3811_c1_g2,TRINITY_DN405_c0_g1,TRINITY_DN4204_c0_g1,TRINITY_DN529_c0_g1,TRINITY_DN79_c7_g3,TRINITY_DN7_c4_g2
MF	GO:0000253	3-keto sterol reductase activity	0	1	1	1	0.0344078	0.25297	-	TRINITY_DN7196_c0_g1
MF	GO:0000701	purine-specific mismatch base pair DNA N-glycosylase activity	0	1	1	1	0.0344078	0.25297	-	TRINITY_DN1229_c0_g1
MF	GO:0000772	mating pheromone activity	0	1	1	1	0.0344078	0.25297	-	TRINITY_DN21815_c0_g1
MF	GO:0003852	2-isopropylmalate synthase activity	0	1	1	1	0.0344078	0.25297	-	TRINITY_DN17_c0_g1
MF	GO:0004341	gluconolactonase activity	1	0	1	1	0.0344078	0.25297	TRINITY_DN447_c3_g1	-
MF	GO:0004352	glutamate dehydrogenase (NAD+) activity	0	1	1	1	0.0344078	0.25297	-	TRINITY_DN561_c1_g2
MF	GO:0004410	homocitrate synthase activity	0	1	1	1	0.0344078	0.25297	-	TRINITY_DN564_c0_g1
MF	GO:0004451	isocitrate lyase activity	0	1	1	1	0.0344078	0.25297	-	TRINITY_DN1596_c0_g1
MF	GO:0004506	squalene monooxygenase activity	1	0	1	1	0.0344078	0.25297	TRINITY_DN2627_c0_g1	-
MF	GO:0004590	orotidine-5'-phosphate decarboxylase activity	0	1	1	1	0.0344078	0.25297	-	TRINITY_DN430_c0_g1
MF	GO:0004690	cyclic nucleotide-dependent protein kinase activity	1	0	1	1	0.0344078	0.25297	TRINITY_DN836_c4_g1	-
MF	GO:0004691	cAMP-dependent protein kinase activity	1	0	1	1	0.0344078	0.25297	TRINITY_DN836_c4_g1	-
MF	GO:0004715	non-membrane spanning protein tyrosine kinase activity	1	0	1	1	0.0344078	0.25297	TRINITY_DN24098_c0_g1	-
MF	GO:0004799	thymidylate synthase activity	0	1	1	1	0.0344078	0.25297	-	TRINITY_DN442_c0_g3
MF	GO:0005186	pheromone activity	0	1	1	1	0.0344078	0.25297	-	TRINITY_DN21815_c0_g1
MF	GO:0015104	antimonite transmembrane transporter activity	0	1	1	1	0.0344078	0.25297	-	TRINITY_DN451_c0_g1
MF	GO:0015105	arsenite transmembrane transporter activity	0	1	1	1	0.0344078	0.25297	-	TRINITY_DN451_c0_g1
MF	GO:0016869	intramolecular transferase activity, transferring amino groups	1	0	1	1	0.0344078	0.25297	TRINITY_DN6703_c0_g1	-
MF	GO:0016890	site-specific endodeoxyribonuclease activity, specific for altered base	1	0	1	1	0.0344078	0.25297	TRINITY_DN714_c0_g1	-
MF	GO:0030586	[methionine synthase] reductase activity	0	1	1	1	0.0344078	0.25297	-	TRINITY_DN357_c1_g2
MF	GO:0032356	oxidized DNA binding	0	1	1	1	0.0344078	0.25297	-	TRINITY_DN1229_c0_g1
MF	GO:0032357	oxidized purine DNA binding	0	1	1	1	0.0344078	0.25297	-	TRINITY_DN1229_c0_g1
MF	GO:0033892	deoxyribonuclease (pyrimidine dimer) activity	1	0	1	1	0.0344078	0.25297	TRINITY_DN714_c0_g1	-
MF	GO:0035485	adenine/guanine mispair binding	0	1	1	1	0.0344078	0.25297	-	TRINITY_DN1229_c0_g1
MF	GO:0036374	glutathione hydrolase activity	0	1	1	1	0.0344078	0.25297	-	TRINITY_DN668_c0_g1
MF	GO:0042083	5,10-methylenetetrahydrofolate-dependent methyltransferase activity	0	1	1	1	0.0344078	0.25297	-	TRINITY_DN442_c0_g3
MF	GO:0042286	glutamate-1-semialdehyde 2,1-aminomutase activity	1	0	1	1	0.0344078	0.25297	TRINITY_DN6703_c0_g1	-
MF	GO:0046421	methylisocitrate lyase activity	0	1	1	1	0.0344078	0.25297	-	TRINITY_DN1596_c0_g1
MF	GO:0047555	3',5'-cyclic-GMP phosphodiesterase activity	0	1	1	1	0.0344078	0.25297	-	TRINITY_DN1282_c0_g2
MF	GO:0050225	pseudouridine kinase activity	1	0	1	1	0.0344078	0.25297	TRINITY_DN825_c0_g1	-
MF	GO:0051669	fructan beta-fructosidase activity	1	0	1	1	0.0344078	0.25297	TRINITY_DN6453_c1_g1	-
MF	GO:0051670	inulinase activity	1	0	1	1	0.0344078	0.25297	TRINITY_DN6453_c1_g1	-
MF	GO:0062037	D-loop DNA binding	1	0	1	1	0.0344078	0.25297	TRINITY_DN4578_c0_g1	-
MF	GO:0070337	3'-flap-structured DNA binding	1	0	1	1	0.0344078	0.25297	TRINITY_DN4578_c0_g1	-
MF	GO:0070463	tubulin-dependent ATPase activity	1	0	1	1	0.0344078	0.25297	TRINITY_DN21830_c0_g1	-
MF	GO:0102953	hypoglycin A gamma-glutamyl transpeptidase activity	0	1	1	1	0.0344078	0.25297	-	TRINITY_DN668_c0_g1
MF	GO:0103068	leukotriene C4 gamma-glutamyl transferase activity	0	1	1	1	0.0344078	0.25297	-	TRINITY_DN668_c0_g1
MF	GO:1990043	5' deoxyribonuclease (pyrimidine dimer) activity	1	0	1	1	0.0344078	0.25297	TRINITY_DN714_c0_g1	-
MF	GO:1990644	microtubule site clamp	1	0	1	1	0.0344078	0.25297	TRINITY_DN3084_c0_g1	-
BP	GO:1901988	negative regulation of cell cycle phase transition	9	0	9	132	0.0348782	0.308609	TRINITY_DN21830_c0_g1,TRINITY_DN24076_c0_g1,TRINITY_DN24098_c0_g1,TRINITY_DN3260_c0_g3,TRINITY_DN3369_c0_g1,TRINITY_DN4059_c0_g1,TRINITY_DN4578_c0_g1,TRINITY_DN5432_c0_g1,TRINITY_DN9482_c0_g1	-
BP	GO:1901991	negative regulation of mitotic cell cycle phase transition	9	0	9	132	0.0348782	0.308609	TRINITY_DN21830_c0_g1,TRINITY_DN24076_c0_g1,TRINITY_DN24098_c0_g1,TRINITY_DN3260_c0_g3,TRINITY_DN3369_c0_g1,TRINITY_DN4059_c0_g1,TRINITY_DN4578_c0_g1,TRINITY_DN5432_c0_g1,TRINITY_DN9482_c0_g1	-
BP	GO:2001251	negative regulation of chromosome organization	9	0	9	132	0.0348782	0.308609	TRINITY_DN20742_c0_g1,TRINITY_DN21830_c0_g1,TRINITY_DN2307_c1_g1,TRINITY_DN24076_c0_g1,TRINITY_DN24098_c0_g1,TRINITY_DN2954_c1_g5,TRINITY_DN3260_c0_g3,TRINITY_DN3369_c0_g1,TRINITY_DN9482_c0_g1	-
CC	GO:0072379	ER membrane insertion complex	2	0	2	9	0.0352322	0.168921	TRINITY_DN4268_c0_g1,TRINITY_DN4268_c0_g2	-
CC	GO:0072380	TRC complex	2	0	2	9	0.0352322	0.168921	TRINITY_DN4268_c0_g1,TRINITY_DN4268_c0_g2	-
BP	GO:0006572	tyrosine catabolic process	1	1	2	9	0.0352861	0.308609	TRINITY_DN1564_c0_g1	TRINITY_DN290_c1_g2
BP	GO:0009129	pyrimidine nucleoside monophosphate metabolic process	0	2	2	9	0.0352861	0.308609	-	TRINITY_DN430_c0_g1,TRINITY_DN442_c0_g3
BP	GO:0009130	pyrimidine nucleoside monophosphate biosynthetic process	0	2	2	9	0.0352861	0.308609	-	TRINITY_DN430_c0_g1,TRINITY_DN442_c0_g3
BP	GO:0032069	regulation of nuclease activity	1	1	2	9	0.0352861	0.308609	TRINITY_DN90_c6_g1	TRINITY_DN1229_c0_g1
BP	GO:0046685	response to arsenic-containing substance	0	2	2	9	0.0352861	0.308609	-	TRINITY_DN2752_c0_g3,TRINITY_DN451_c0_g1
BP	GO:0090233	negative regulation of spindle checkpoint	2	0	2	9	0.0352861	0.308609	TRINITY_DN21830_c0_g1,TRINITY_DN3369_c0_g1	-
BP	GO:1901978	positive regulation of cell cycle checkpoint	2	0	2	9	0.0352861	0.308609	TRINITY_DN22948_c0_g1,TRINITY_DN24076_c0_g1	-
BP	GO:1902426	deactivation of mitotic spindle assembly checkpoint	2	0	2	9	0.0352861	0.308609	TRINITY_DN21830_c0_g1,TRINITY_DN3369_c0_g1	-
BP	GO:0044273	sulfur compound catabolic process	1	2	3	22	0.0369137	0.320219	TRINITY_DN16881_c0_g1	TRINITY_DN668_c0_g1,TRINITY_DN7_c0_g1
BP	GO:0072413	signal transduction involved in mitotic cell cycle checkpoint	3	0	3	22	0.0369137	0.320219	TRINITY_DN24076_c0_g1,TRINITY_DN24098_c0_g1,TRINITY_DN4578_c0_g1	-
MF	GO:0097367	carbohydrate derivative binding	36	13	49	1122	0.0374079	0.267702	TRINITY_DN10743_c0_g1,TRINITY_DN11914_c0_g3,TRINITY_DN130_c0_g1,TRINITY_DN19972_c0_g1,TRINITY_DN20742_c0_g1,TRINITY_DN21830_c0_g1,TRINITY_DN22948_c0_g1,TRINITY_DN2307_c1_g1,TRINITY_DN24076_c0_g1,TRINITY_DN24098_c0_g1,TRINITY_DN25223_c1_g1,TRINITY_DN2780_c0_g1,TRINITY_DN2799_c0_g1,TRINITY_DN2954_c1_g1,TRINITY_DN2954_c1_g5,TRINITY_DN2954_c1_g6,TRINITY_DN310_c6_g1,TRINITY_DN3121_c0_g1,TRINITY_DN3172…	TRINITY_DN1032_c1_g1,TRINITY_DN2752_c0_g1,TRINITY_DN356_c1_g1,TRINITY_DN405_c0_g1,TRINITY_DN442_c0_g3,TRINITY_DN520_c0_g1,TRINITY_DN538_c0_g2,TRINITY_DN5_c0_g2,TRINITY_DN5_c0_g3,TRINITY_DN634_c1_g1,TRINITY_DN706_c1_g1,TRINITY_DN751_c2_g1,TRINITY_DN7_c4_g2
MF	GO:0016829	lyase activity	2	7	9	132	0.0374373	0.267702	TRINITY_DN16881_c0_g1,TRINITY_DN825_c0_g1	TRINITY_DN1004_c1_g4,TRINITY_DN1032_c1_g1,TRINITY_DN1437_c0_g3,TRINITY_DN1596_c0_g1,TRINITY_DN310_c0_g3,TRINITY_DN430_c0_g1,TRINITY_DN442_c0_g3
BP	GO:0006310	DNA recombination	10	1	11	177	0.0376886	0.325617	TRINITY_DN1388_c0_g2,TRINITY_DN20742_c0_g1,TRINITY_DN2307_c1_g1,TRINITY_DN2954_c1_g1,TRINITY_DN2954_c1_g5,TRINITY_DN2954_c1_g6,TRINITY_DN3172_c0_g2,TRINITY_DN90_c6_g1,TRINITY_DN912_c1_g3,TRINITY_DN9482_c0_g1	TRINITY_DN706_c1_g1
BP	GO:0010639	negative regulation of organelle organization	12	0	12	200	0.0387174	0.333157	TRINITY_DN19433_c0_g1,TRINITY_DN20742_c0_g1,TRINITY_DN21830_c0_g1,TRINITY_DN2307_c1_g1,TRINITY_DN24076_c0_g1,TRINITY_DN24098_c0_g1,TRINITY_DN2920_c0_g1,TRINITY_DN2954_c1_g5,TRINITY_DN3260_c0_g3,TRINITY_DN3369_c0_g1,TRINITY_DN741_c0_g1,TRINITY_DN9482_c0_g1	-
MF	GO:0140097	catalytic activity, acting on DNA	8	1	9	133	0.0390073	0.27516	TRINITY_DN20742_c0_g1,TRINITY_DN2307_c1_g1,TRINITY_DN25223_c1_g1,TRINITY_DN2954_c1_g1,TRINITY_DN2954_c1_g5,TRINITY_DN2954_c1_g6,TRINITY_DN714_c0_g1,TRINITY_DN90_c6_g1	TRINITY_DN1229_c0_g1
BP	GO:0051129	negative regulation of cellular component organization	13	0	13	223	0.0392321	0.33623	TRINITY_DN19433_c0_g1,TRINITY_DN20742_c0_g1,TRINITY_DN21830_c0_g1,TRINITY_DN2307_c1_g1,TRINITY_DN24076_c0_g1,TRINITY_DN24098_c0_g1,TRINITY_DN2920_c0_g1,TRINITY_DN2954_c1_g5,TRINITY_DN310_c6_g1,TRINITY_DN3260_c0_g3,TRINITY_DN3369_c0_g1,TRINITY_DN741_c0_g1,TRINITY_DN9482_c0_g1	-
MF	GO:0035639	purine ribonucleoside triphosphate binding	36	11	47	1074	0.040311	0.280564	TRINITY_DN10743_c0_g1,TRINITY_DN11914_c0_g3,TRINITY_DN130_c0_g1,TRINITY_DN19972_c0_g1,TRINITY_DN20742_c0_g1,TRINITY_DN21830_c0_g1,TRINITY_DN22948_c0_g1,TRINITY_DN2307_c1_g1,TRINITY_DN24076_c0_g1,TRINITY_DN24098_c0_g1,TRINITY_DN25223_c1_g1,TRINITY_DN2780_c0_g1,TRINITY_DN2799_c0_g1,TRINITY_DN2954_c1_g1,TRINITY_DN2954_c1_g5,TRINITY_DN2954_c1_g6,TRINITY_DN310_c6_g1,TRINITY_DN3121_c0_g1,TRINITY_DN3172…	TRINITY_DN1032_c1_g1,TRINITY_DN2752_c0_g1,TRINITY_DN405_c0_g1,TRINITY_DN520_c0_g1,TRINITY_DN538_c0_g2,TRINITY_DN5_c0_g2,TRINITY_DN5_c0_g3,TRINITY_DN634_c1_g1,TRINITY_DN706_c1_g1,TRINITY_DN751_c2_g1,TRINITY_DN7_c4_g2
BP	GO:0007017	microtubule-based process	11	0	11	179	0.0403868	0.344742	TRINITY_DN21830_c0_g1,TRINITY_DN24098_c0_g1,TRINITY_DN244_c5_g1,TRINITY_DN2799_c0_g1,TRINITY_DN310_c6_g1,TRINITY_DN3260_c0_g3,TRINITY_DN3369_c0_g1,TRINITY_DN4825_c0_g2,TRINITY_DN5432_c0_g1,TRINITY_DN7284_c0_g1,TRINITY_DN7473_c0_g1	-
CC	GO:0099081	supramolecular polymer	7	1	8	115	0.040824	0.188432	TRINITY_DN21830_c0_g1,TRINITY_DN244_c5_g1,TRINITY_DN2799_c0_g1,TRINITY_DN3260_c0_g3,TRINITY_DN3876_c0_g1,TRINITY_DN4825_c0_g2,TRINITY_DN5432_c0_g1	TRINITY_DN310_c0_g3
CC	GO:0099512	supramolecular fiber	7	1	8	115	0.040824	0.188432	TRINITY_DN21830_c0_g1,TRINITY_DN244_c5_g1,TRINITY_DN2799_c0_g1,TRINITY_DN3260_c0_g3,TRINITY_DN3876_c0_g1,TRINITY_DN4825_c0_g2,TRINITY_DN5432_c0_g1	TRINITY_DN310_c0_g3
BP	GO:0030866	cortical actin cytoskeleton organization	9	0	9	136	0.0410369	0.348895	TRINITY_DN21830_c0_g1,TRINITY_DN2289_c0_g1,TRINITY_DN2678_c1_g1,TRINITY_DN2920_c0_g1,TRINITY_DN310_c6_g1,TRINITY_DN576_c1_g3,TRINITY_DN7284_c0_g1,TRINITY_DN741_c0_g1,TRINITY_DN7473_c0_g1	-
CC	GO:0000228	nuclear chromosome	23	1	24	490	0.0412313	0.188432	TRINITY_DN11287_c0_g2,TRINITY_DN1388_c0_g2,TRINITY_DN1766_c0_g1,TRINITY_DN20742_c0_g1,TRINITY_DN21830_c0_g1,TRINITY_DN2307_c1_g1,TRINITY_DN24076_c0_g1,TRINITY_DN244_c5_g1,TRINITY_DN25223_c1_g1,TRINITY_DN2799_c0_g1,TRINITY_DN2954_c1_g1,TRINITY_DN2954_c1_g5,TRINITY_DN2954_c1_g6,TRINITY_DN3084_c0_g1,TRINITY_DN3172_c0_g2,TRINITY_DN3260_c0_g3,TRINITY_DN3369_c0_g1,TRINITY_DN4578_c0_g1,TRINITY_DN5151_c0…	TRINITY_DN706_c1_g1
BP	GO:0006261	DNA-dependent DNA replication	8	2	10	158	0.0417701	0.35372	TRINITY_DN20742_c0_g1,TRINITY_DN22948_c0_g1,TRINITY_DN2307_c1_g1,TRINITY_DN2954_c1_g1,TRINITY_DN2954_c1_g5,TRINITY_DN2954_c1_g6,TRINITY_DN3172_c0_g2,TRINITY_DN4578_c0_g1	TRINITY_DN538_c0_g2,TRINITY_DN706_c1_g1
CC	GO:0031974	membrane-enclosed lumen	34	25	59	1421	0.0419935	0.188432	TRINITY_DN1053_c0_g1,TRINITY_DN11287_c0_g2,TRINITY_DN1305_c0_g1,TRINITY_DN1388_c0_g2,TRINITY_DN1766_c0_g1,TRINITY_DN20742_c0_g1,TRINITY_DN21830_c0_g1,TRINITY_DN2307_c1_g1,TRINITY_DN24076_c0_g1,TRINITY_DN24098_c0_g1,TRINITY_DN244_c5_g1,TRINITY_DN25223_c1_g1,TRINITY_DN2799_c0_g1,TRINITY_DN2954_c1_g1,TRINITY_DN2954_c1_g5,TRINITY_DN2954_c1_g6,TRINITY_DN3084_c0_g1,TRINITY_DN3172_c0_g2,TRINITY_DN3260_c…	TRINITY_DN1004_c1_g4,TRINITY_DN1596_c0_g1,TRINITY_DN2262_c1_g2,TRINITY_DN2280_c0_g1,TRINITY_DN2485_c1_g1,TRINITY_DN310_c0_g3,TRINITY_DN405_c0_g1,TRINITY_DN4428_c0_g1,TRINITY_DN442_c0_g3,TRINITY_DN4552_c0_g1,TRINITY_DN520_c0_g1,TRINITY_DN538_c0_g2,TRINITY_DN541_c1_g1,TRINITY_DN588_c0_g1,TRINITY_DN5_c0_g2,TRINITY_DN5_c0_g3,TRINITY_DN634_c1_g1,TRINITY_DN674_c1_g1,TRINITY_DN694_c0_g1,TRINITY_DN706_c1…
CC	GO:0043233	organelle lumen	34	25	59	1421	0.0419935	0.188432	TRINITY_DN1053_c0_g1,TRINITY_DN11287_c0_g2,TRINITY_DN1305_c0_g1,TRINITY_DN1388_c0_g2,TRINITY_DN1766_c0_g1,TRINITY_DN20742_c0_g1,TRINITY_DN21830_c0_g1,TRINITY_DN2307_c1_g1,TRINITY_DN24076_c0_g1,TRINITY_DN24098_c0_g1,TRINITY_DN244_c5_g1,TRINITY_DN25223_c1_g1,TRINITY_DN2799_c0_g1,TRINITY_DN2954_c1_g1,TRINITY_DN2954_c1_g5,TRINITY_DN2954_c1_g6,TRINITY_DN3084_c0_g1,TRINITY_DN3172_c0_g2,TRINITY_DN3260_c…	TRINITY_DN1004_c1_g4,TRINITY_DN1596_c0_g1,TRINITY_DN2262_c1_g2,TRINITY_DN2280_c0_g1,TRINITY_DN2485_c1_g1,TRINITY_DN310_c0_g3,TRINITY_DN405_c0_g1,TRINITY_DN4428_c0_g1,TRINITY_DN442_c0_g3,TRINITY_DN4552_c0_g1,TRINITY_DN520_c0_g1,TRINITY_DN538_c0_g2,TRINITY_DN541_c1_g1,TRINITY_DN588_c0_g1,TRINITY_DN5_c0_g2,TRINITY_DN5_c0_g3,TRINITY_DN634_c1_g1,TRINITY_DN674_c1_g1,TRINITY_DN694_c0_g1,TRINITY_DN706_c1…
BP	GO:0030865	cortical cytoskeleton organization	9	0	9	137	0.0426848	0.355434	TRINITY_DN21830_c0_g1,TRINITY_DN2289_c0_g1,TRINITY_DN2678_c1_g1,TRINITY_DN2920_c0_g1,TRINITY_DN310_c6_g1,TRINITY_DN576_c1_g3,TRINITY_DN7284_c0_g1,TRINITY_DN741_c0_g1,TRINITY_DN7473_c0_g1	-
BP	GO:0006559	L-phenylalanine catabolic process	1	1	2	10	0.0431384	0.355434	TRINITY_DN1564_c0_g1	TRINITY_DN290_c1_g2
BP	GO:0009061	anaerobic respiration	1	1	2	10	0.0431384	0.355434	TRINITY_DN22988_c0_g1	TRINITY_DN529_c0_g1
BP	GO:0010619	adenylate cyclase-activating glucose-activated G protein-coupled receptor signaling pathway	1	1	2	10	0.0431384	0.355434	TRINITY_DN836_c4_g1	TRINITY_DN1282_c0_g2
BP	GO:0015937	coenzyme A biosynthetic process	1	1	2	10	0.0431384	0.355434	TRINITY_DN3834_c0_g1	TRINITY_DN442_c0_g3
BP	GO:0044878	mitotic cytokinesis checkpoint	2	0	2	10	0.0431384	0.355434	TRINITY_DN24098_c0_g1,TRINITY_DN5432_c0_g1	-
BP	GO:1902222	erythrose 4-phosphate/phosphoenolpyruvate family amino acid catabolic process	1	1	2	10	0.0431384	0.355434	TRINITY_DN1564_c0_g1	TRINITY_DN290_c1_g2
BP	GO:0006323	DNA packaging	11	1	12	204	0.0439884	0.361044	TRINITY_DN11287_c0_g2,TRINITY_DN1766_c0_g1,TRINITY_DN25223_c1_g1,TRINITY_DN2954_c1_g1,TRINITY_DN3084_c0_g1,TRINITY_DN310_c6_g1,TRINITY_DN3172_c0_g2,TRINITY_DN3260_c0_g3,TRINITY_DN4578_c0_g1,TRINITY_DN9482_c0_g1,TRINITY_DN9869_c0_g1	TRINITY_DN1498_c0_g1
MF	GO:0003993	acid phosphatase activity	1	1	2	10	0.0441885	0.290233	TRINITY_DN2387_c1_g1	TRINITY_DN2334_c0_g3
BP	GO:0022414	reproductive process	26	4	30	646	0.0447654	0.366013	TRINITY_DN1388_c0_g2,TRINITY_DN15035_c0_g1,TRINITY_DN1627_c4_g3,TRINITY_DN1766_c0_g1,TRINITY_DN1952_c0_g1,TRINITY_DN20742_c0_g1,TRINITY_DN22948_c0_g1,TRINITY_DN24076_c0_g1,TRINITY_DN24098_c0_g1,TRINITY_DN25187_c0_g1,TRINITY_DN25223_c1_g1,TRINITY_DN2799_c0_g1,TRINITY_DN2954_c1_g5,TRINITY_DN2954_c1_g6,TRINITY_DN3084_c0_g1,TRINITY_DN310_c8_g1,TRINITY_DN3333_c0_g1,TRINITY_DN3369_c0_g1,TRINITY_DN4825_…	TRINITY_DN1498_c0_g1,TRINITY_DN2752_c0_g3,TRINITY_DN505_c1_g1,TRINITY_DN99_c0_g2
BP	GO:0007094	mitotic spindle assembly checkpoint	4	0	4	40	0.0454613	0.368223	TRINITY_DN21830_c0_g1,TRINITY_DN24076_c0_g1,TRINITY_DN3260_c0_g3,TRINITY_DN3369_c0_g1	-
BP	GO:0071173	spindle assembly checkpoint	4	0	4	40	0.0454613	0.368223	TRINITY_DN21830_c0_g1,TRINITY_DN24076_c0_g1,TRINITY_DN3260_c0_g3,TRINITY_DN3369_c0_g1	-
BP	GO:0030466	silent mating-type cassette heterochromatin assembly	5	1	6	77	0.0458704	0.368223	TRINITY_DN1766_c0_g1,TRINITY_DN2954_c1_g1,TRINITY_DN3172_c0_g2,TRINITY_DN4578_c0_g1,TRINITY_DN9482_c0_g1	TRINITY_DN1498_c0_g1
BP	GO:0000912	assembly of actomyosin apparatus involved in cytokinesis	5	0	5	58	0.0459787	0.368223	TRINITY_DN21830_c0_g1,TRINITY_DN2289_c0_g1,TRINITY_DN2920_c0_g1,TRINITY_DN741_c0_g1,TRINITY_DN7473_c0_g1	-
BP	GO:0000915	actomyosin contractile ring assembly	5	0	5	58	0.0459787	0.368223	TRINITY_DN21830_c0_g1,TRINITY_DN2289_c0_g1,TRINITY_DN2920_c0_g1,TRINITY_DN741_c0_g1,TRINITY_DN7473_c0_g1	-
BP	GO:0007010	cytoskeleton organization	19	0	19	371	0.0460711	0.368223	TRINITY_DN1627_c4_g3,TRINITY_DN19433_c0_g1,TRINITY_DN21830_c0_g1,TRINITY_DN2289_c0_g1,TRINITY_DN24098_c0_g1,TRINITY_DN244_c5_g1,TRINITY_DN2678_c1_g1,TRINITY_DN2780_c0_g1,TRINITY_DN2799_c0_g1,TRINITY_DN2920_c0_g1,TRINITY_DN310_c6_g1,TRINITY_DN3260_c0_g3,TRINITY_DN3369_c0_g1,TRINITY_DN4825_c0_g2,TRINITY_DN5432_c0_g1,TRINITY_DN576_c1_g3,TRINITY_DN7284_c0_g1,TRINITY_DN741_c0_g1,TRINITY_DN7473_c0_g1	-
MF	GO:0016746	transferase activity, transferring acyl groups	1	9	10	160	0.0482934	0.290233	TRINITY_DN16881_c0_g1	TRINITY_DN17_c0_g1,TRINITY_DN413_c0_g1,TRINITY_DN49_c2_g1,TRINITY_DN564_c0_g1,TRINITY_DN5_c0_g2,TRINITY_DN5_c0_g3,TRINITY_DN668_c0_g1,TRINITY_DN7_c0_g1,TRINITY_DN99_c0_g2
CC	GO:0005829	cytosol	39	15	54	1295	0.0488411	0.216385	TRINITY_DN10743_c0_g1,TRINITY_DN10785_c0_g1,TRINITY_DN11914_c0_g3,TRINITY_DN12356_c1_g1,TRINITY_DN1305_c0_g1,TRINITY_DN15200_c0_g1,TRINITY_DN1627_c4_g3,TRINITY_DN19910_c0_g1,TRINITY_DN21830_c0_g1,TRINITY_DN2186_c0_g1,TRINITY_DN22308_c0_g1,TRINITY_DN3121_c0_g1,TRINITY_DN3333_c0_g1,TRINITY_DN3778_c0_g1,TRINITY_DN3834_c0_g1,TRINITY_DN3876_c0_g1,TRINITY_DN4036_c0_g1,TRINITY_DN4036_c0_g2,TRINITY_DN404…	TRINITY_DN1004_c1_g4,TRINITY_DN161_c0_g1,TRINITY_DN1717_c0_g1,TRINITY_DN1725_c0_g1,TRINITY_DN2262_c1_g2,TRINITY_DN227_c0_g1,TRINITY_DN356_c1_g1,TRINITY_DN3811_c1_g2,TRINITY_DN4204_c0_g1,TRINITY_DN447_c0_g1,TRINITY_DN529_c0_g1,TRINITY_DN538_c0_g2,TRINITY_DN588_c0_g1,TRINITY_DN7_c4_g2,TRINITY_DN968_c1_g1
BP	GO:0051301	cell division	23	1	24	498	0.048981	0.386558	TRINITY_DN1952_c0_g1,TRINITY_DN19972_c0_g1,TRINITY_DN21830_c0_g1,TRINITY_DN2289_c0_g1,TRINITY_DN24076_c0_g1,TRINITY_DN24098_c0_g1,TRINITY_DN25187_c0_g1,TRINITY_DN25223_c1_g1,TRINITY_DN2678_c1_g1,TRINITY_DN2780_c0_g1,TRINITY_DN2799_c0_g1,TRINITY_DN2920_c0_g1,TRINITY_DN3084_c0_g1,TRINITY_DN310_c6_g1,TRINITY_DN3260_c0_g3,TRINITY_DN3369_c0_g1,TRINITY_DN3432_c1_g1,TRINITY_DN5432_c0_g1,TRINITY_DN576_c1…	TRINITY_DN310_c0_g3
BP	GO:0006099	tricarboxylic acid cycle	0	4	4	41	0.0490896	0.386558	-	TRINITY_DN1004_c1_g4,TRINITY_DN529_c0_g1,TRINITY_DN782_c0_g3,TRINITY_DN7_c0_g1
BP	GO:0017001	antibiotic catabolic process	3	1	4	41	0.0490896	0.386558	TRINITY_DN2186_c0_g1,TRINITY_DN3976_c0_g1,TRINITY_DN5692_c0_g1	TRINITY_DN1596_c0_g1
BP	GO:0031991	regulation of actomyosin contractile ring contraction	4	0	4	41	0.0490896	0.386558	TRINITY_DN2289_c0_g1,TRINITY_DN310_c6_g1,TRINITY_DN576_c1_g3,TRINITY_DN7284_c0_g1	-
MF	GO:0032555	purine ribonucleotide binding	36	11	47	1089	0.0496875	0.290233	TRINITY_DN10743_c0_g1,TRINITY_DN11914_c0_g3,TRINITY_DN130_c0_g1,TRINITY_DN19972_c0_g1,TRINITY_DN20742_c0_g1,TRINITY_DN21830_c0_g1,TRINITY_DN22948_c0_g1,TRINITY_DN2307_c1_g1,TRINITY_DN24076_c0_g1,TRINITY_DN24098_c0_g1,TRINITY_DN25223_c1_g1,TRINITY_DN2780_c0_g1,TRINITY_DN2799_c0_g1,TRINITY_DN2954_c1_g1,TRINITY_DN2954_c1_g5,TRINITY_DN2954_c1_g6,TRINITY_DN310_c6_g1,TRINITY_DN3121_c0_g1,TRINITY_DN3172…	TRINITY_DN1032_c1_g1,TRINITY_DN2752_c0_g1,TRINITY_DN405_c0_g1,TRINITY_DN520_c0_g1,TRINITY_DN538_c0_g2,TRINITY_DN5_c0_g2,TRINITY_DN5_c0_g3,TRINITY_DN634_c1_g1,TRINITY_DN706_c1_g1,TRINITY_DN751_c2_g1,TRINITY_DN7_c4_g2
MF	GO:0016830	carbon-carbon lyase activity	0	4	4	41	0.0510862	0.290233	-	TRINITY_DN1032_c1_g1,TRINITY_DN1596_c0_g1,TRINITY_DN430_c0_g1,TRINITY_DN442_c0_g3
MF	GO:0016836	hydro-lyase activity	1	3	4	41	0.0510862	0.290233	TRINITY_DN825_c0_g1	TRINITY_DN1004_c1_g4,TRINITY_DN1437_c0_g3,TRINITY_DN310_c0_g3
BP	GO:0031134	sister chromatid biorientation	3	0	3	25	0.0512179	0.401639	TRINITY_DN21830_c0_g1,TRINITY_DN3260_c0_g3,TRINITY_DN3369_c0_g1	-
BP	GO:0006521	regulation of cellular amino acid metabolic process	0	2	2	11	0.0515695	0.401639	-	TRINITY_DN606_c0_g1,TRINITY_DN79_c7_g3
BP	GO:0019509	L-methionine salvage from methylthioadenosine	1	1	2	11	0.0515695	0.401639	TRINITY_DN1837_c0_g1	TRINITY_DN1437_c0_g3
MF	GO:0008092	cytoskeletal protein binding	10	0	10	162	0.0517727	0.290233	TRINITY_DN21830_c0_g1,TRINITY_DN244_c5_g1,TRINITY_DN2799_c0_g1,TRINITY_DN2920_c0_g1,TRINITY_DN3369_c0_g1,TRINITY_DN3876_c0_g1,TRINITY_DN4041_c0_g1,TRINITY_DN5432_c0_g1,TRINITY_DN741_c0_g1,TRINITY_DN7473_c0_g1	-
BP	GO:0034502	protein localization to chromosome	5	0	5	60	0.0519481	0.403117	TRINITY_DN21830_c0_g1,TRINITY_DN24076_c0_g1,TRINITY_DN244_c5_g1,TRINITY_DN3260_c0_g3,TRINITY_DN3369_c0_g1	-
MF	GO:0016774	phosphotransferase activity, carboxyl group as acceptor	0	2	2	11	0.0528095	0.290233	-	TRINITY_DN5_c0_g2,TRINITY_DN5_c0_g3
MF	GO:1990939	ATP-dependent microtubule motor activity	2	0	2	11	0.0528095	0.290233	TRINITY_DN21830_c0_g1,TRINITY_DN2799_c0_g1	-
BP	GO:0031109	microtubule polymerization or depolymerization	4	0	4	42	0.0528732	0.405868	TRINITY_DN21830_c0_g1,TRINITY_DN244_c5_g1,TRINITY_DN3369_c0_g1,TRINITY_DN4825_c0_g2	-
BP	GO:0032955	regulation of division septum assembly	4	0	4	42	0.0528732	0.405868	TRINITY_DN2289_c0_g1,TRINITY_DN25187_c0_g1,TRINITY_DN2920_c0_g1,TRINITY_DN310_c6_g1	-
BP	GO:0044773	mitotic DNA damage checkpoint	4	0	4	42	0.0528732	0.405868	TRINITY_DN22948_c0_g1,TRINITY_DN24098_c0_g1,TRINITY_DN4578_c0_g1,TRINITY_DN9482_c0_g1	-
CC	GO:0070013	intracellular organelle lumen	33	25	58	1413	0.0535535	0.234297	TRINITY_DN1053_c0_g1,TRINITY_DN11287_c0_g2,TRINITY_DN1305_c0_g1,TRINITY_DN1388_c0_g2,TRINITY_DN1766_c0_g1,TRINITY_DN20742_c0_g1,TRINITY_DN21830_c0_g1,TRINITY_DN2307_c1_g1,TRINITY_DN24076_c0_g1,TRINITY_DN24098_c0_g1,TRINITY_DN244_c5_g1,TRINITY_DN25223_c1_g1,TRINITY_DN2799_c0_g1,TRINITY_DN2954_c1_g1,TRINITY_DN2954_c1_g5,TRINITY_DN2954_c1_g6,TRINITY_DN3084_c0_g1,TRINITY_DN3172_c0_g2,TRINITY_DN3260_c…	TRINITY_DN1004_c1_g4,TRINITY_DN1596_c0_g1,TRINITY_DN2262_c1_g2,TRINITY_DN2280_c0_g1,TRINITY_DN2485_c1_g1,TRINITY_DN310_c0_g3,TRINITY_DN405_c0_g1,TRINITY_DN4428_c0_g1,TRINITY_DN442_c0_g3,TRINITY_DN4552_c0_g1,TRINITY_DN520_c0_g1,TRINITY_DN538_c0_g2,TRINITY_DN541_c1_g1,TRINITY_DN588_c0_g1,TRINITY_DN5_c0_g2,TRINITY_DN5_c0_g3,TRINITY_DN634_c1_g1,TRINITY_DN674_c1_g1,TRINITY_DN694_c0_g1,TRINITY_DN706_c1…
MF	GO:0017076	purine nucleotide binding	36	11	47	1095	0.053872	0.290233	TRINITY_DN10743_c0_g1,TRINITY_DN11914_c0_g3,TRINITY_DN130_c0_g1,TRINITY_DN19972_c0_g1,TRINITY_DN20742_c0_g1,TRINITY_DN21830_c0_g1,TRINITY_DN22948_c0_g1,TRINITY_DN2307_c1_g1,TRINITY_DN24076_c0_g1,TRINITY_DN24098_c0_g1,TRINITY_DN25223_c1_g1,TRINITY_DN2780_c0_g1,TRINITY_DN2799_c0_g1,TRINITY_DN2954_c1_g1,TRINITY_DN2954_c1_g5,TRINITY_DN2954_c1_g6,TRINITY_DN310_c6_g1,TRINITY_DN3121_c0_g1,TRINITY_DN3172…	TRINITY_DN1032_c1_g1,TRINITY_DN2752_c0_g1,TRINITY_DN405_c0_g1,TRINITY_DN520_c0_g1,TRINITY_DN538_c0_g2,TRINITY_DN5_c0_g2,TRINITY_DN5_c0_g3,TRINITY_DN634_c1_g1,TRINITY_DN706_c1_g1,TRINITY_DN751_c2_g1,TRINITY_DN7_c4_g2
MF	GO:0003697	single-stranded DNA binding	4	1	5	60	0.0543987	0.290233	TRINITY_DN1766_c0_g1,TRINITY_DN20742_c0_g1,TRINITY_DN7148_c0_g1,TRINITY_DN9482_c0_g1	TRINITY_DN1004_c1_g4
BP	GO:0044403	symbiotic process	6	1	7	101	0.0550867	0.418573	TRINITY_DN25187_c0_g1,TRINITY_DN2780_c0_g1,TRINITY_DN3976_c0_g1,TRINITY_DN4041_c0_g1,TRINITY_DN492_c0_g1,TRINITY_DN6862_c0_g1	TRINITY_DN1004_c1_g4
BP	GO:1902904	negative regulation of supramolecular fiber organization	4	0	4	43	0.0568113	0.418573	TRINITY_DN19433_c0_g1,TRINITY_DN21830_c0_g1,TRINITY_DN2920_c0_g1,TRINITY_DN741_c0_g1	-
BP	GO:0000460	maturation of 5.8S rRNA	3	4	7	102	0.057524	0.418573	TRINITY_DN4059_c0_g1,TRINITY_DN6156_c0_g1,TRINITY_DN6846_c0_g1	TRINITY_DN2485_c1_g1,TRINITY_DN4428_c0_g1,TRINITY_DN541_c1_g1,TRINITY_DN694_c0_g1
MF	GO:1990837	sequence-specific double-stranded DNA binding	8	1	9	144	0.0592962	0.290233	TRINITY_DN20742_c0_g1,TRINITY_DN2307_c1_g1,TRINITY_DN25187_c0_g1,TRINITY_DN2954_c1_g1,TRINITY_DN2954_c1_g5,TRINITY_DN2954_c1_g6,TRINITY_DN3172_c0_g2,TRINITY_DN7148_c0_g1	TRINITY_DN606_c0_g1
BP	GO:0048478	replication fork protection	2	0	2	12	0.0605314	0.418573	TRINITY_DN20742_c0_g1,TRINITY_DN4578_c0_g1	-
BP	GO:0051131	chaperone-mediated protein complex assembly	1	1	2	12	0.0605314	0.418573	TRINITY_DN7148_c0_g1	TRINITY_DN405_c0_g1
BP	GO:1902402	signal transduction involved in mitotic DNA damage checkpoint	2	0	2	12	0.0605314	0.418573	TRINITY_DN24098_c0_g1,TRINITY_DN4578_c0_g1	-
BP	GO:0006101	citrate metabolic process	0	4	4	44	0.060903	0.418573	-	TRINITY_DN1004_c1_g4,TRINITY_DN529_c0_g1,TRINITY_DN782_c0_g3,TRINITY_DN7_c0_g1
BP	GO:0051031	tRNA transport	4	0	4	44	0.060903	0.418573	TRINITY_DN4041_c0_g1,TRINITY_DN4268_c0_g1,TRINITY_DN4268_c0_g2,TRINITY_DN6862_c0_g1	-
MF	GO:0003677	DNA binding	18	8	26	554	0.0613057	0.290233	TRINITY_DN1004_c2_g2,TRINITY_DN11287_c0_g2,TRINITY_DN1766_c0_g1,TRINITY_DN20742_c0_g1,TRINITY_DN22948_c0_g1,TRINITY_DN2307_c1_g1,TRINITY_DN25187_c0_g1,TRINITY_DN2954_c1_g1,TRINITY_DN2954_c1_g5,TRINITY_DN2954_c1_g6,TRINITY_DN3172_c0_g2,TRINITY_DN4578_c0_g1,TRINITY_DN7148_c0_g1,TRINITY_DN714_c0_g1,TRINITY_DN90_c6_g1,TRINITY_DN912_c1_g3,TRINITY_DN9482_c0_g1,TRINITY_DN9869_c0_g1	TRINITY_DN1004_c1_g4,TRINITY_DN1229_c0_g1,TRINITY_DN290_c1_g2,TRINITY_DN310_c0_g3,TRINITY_DN4552_c0_g1,TRINITY_DN606_c0_g1,TRINITY_DN706_c1_g1,TRINITY_DN79_c7_g3
BP	GO:0006458	'de novo' protein folding	4	1	5	63	0.0617137	0.418573	TRINITY_DN10743_c0_g1,TRINITY_DN4268_c0_g1,TRINITY_DN4268_c0_g2,TRINITY_DN7148_c0_g1	TRINITY_DN405_c0_g1
CC	GO:0120104	actomyosin contractile ring, proximal layer	3	0	3	27	0.0619009	0.2484	TRINITY_DN2920_c0_g1,TRINITY_DN741_c0_g1,TRINITY_DN7473_c0_g1	-
MF	GO:0004806	triglyceride lipase activity	2	0	2	12	0.0619692	0.290233	TRINITY_DN19912_c0_g1,TRINITY_DN21109_c0_g1	-
MF	GO:0015616	DNA translocase activity	2	0	2	12	0.0619692	0.290233	TRINITY_DN25223_c1_g1,TRINITY_DN90_c6_g1	-
MF	GO:0016597	amino acid binding	0	2	2	12	0.0619692	0.290233	-	TRINITY_DN5_c0_g2,TRINITY_DN5_c0_g3
MF	GO:0016755	transferase activity, transferring amino-acyl groups	1	1	2	12	0.0619692	0.290233	TRINITY_DN16881_c0_g1	TRINITY_DN668_c0_g1
MF	GO:0042054	histone methyltransferase activity	1	1	2	12	0.0619692	0.290233	TRINITY_DN1766_c0_g1	TRINITY_DN2280_c0_g1
MF	GO:0016835	carbon-oxygen lyase activity	1	3	4	44	0.0633185	0.290233	TRINITY_DN825_c0_g1	TRINITY_DN1004_c1_g4,TRINITY_DN1437_c0_g3,TRINITY_DN310_c0_g3
BP	GO:0016999	antibiotic metabolic process	3	5	8	126	0.0638959	0.418573	TRINITY_DN2186_c0_g1,TRINITY_DN3976_c0_g1,TRINITY_DN5692_c0_g1	TRINITY_DN1004_c1_g4,TRINITY_DN1596_c0_g1,TRINITY_DN529_c0_g1,TRINITY_DN782_c0_g3,TRINITY_DN7_c0_g1
BP	GO:0044271	cellular nitrogen compound biosynthetic process	43	33	76	1932	0.0640824	0.418573	TRINITY_DN10743_c0_g1,TRINITY_DN10785_c0_g1,TRINITY_DN11287_c0_g2,TRINITY_DN12356_c1_g1,TRINITY_DN1305_c0_g1,TRINITY_DN130_c0_g1,TRINITY_DN15200_c0_g1,TRINITY_DN1766_c0_g1,TRINITY_DN19433_c0_g1,TRINITY_DN19910_c0_g1,TRINITY_DN19972_c0_g1,TRINITY_DN22308_c0_g1,TRINITY_DN2307_c1_g1,TRINITY_DN25187_c0_g1,TRINITY_DN2954_c1_g1,TRINITY_DN3121_c0_g1,TRINITY_DN3172_c0_g2,TRINITY_DN3834_c0_g1,TRINITY_DN38…	TRINITY_DN1032_c1_g1,TRINITY_DN1282_c0_g2,TRINITY_DN1498_c0_g1,TRINITY_DN161_c0_g1,TRINITY_DN1717_c0_g1,TRINITY_DN1725_c0_g1,TRINITY_DN20724_c0_g1,TRINITY_DN2262_c1_g2,TRINITY_DN227_c0_g1,TRINITY_DN2280_c0_g1,TRINITY_DN290_c1_g2,TRINITY_DN356_c1_g1,TRINITY_DN3811_c1_g2,TRINITY_DN413_c0_g1,TRINITY_DN4204_c0_g1,TRINITY_DN430_c0_g1,TRINITY_DN442_c0_g3,TRINITY_DN447_c0_g1,TRINITY_DN4552_c0_g1,TRINITY…
BP	GO:0006260	DNA replication	8	2	10	171	0.0648282	0.418573	TRINITY_DN20742_c0_g1,TRINITY_DN22948_c0_g1,TRINITY_DN2307_c1_g1,TRINITY_DN2954_c1_g1,TRINITY_DN2954_c1_g5,TRINITY_DN2954_c1_g6,TRINITY_DN3172_c0_g2,TRINITY_DN4578_c0_g1	TRINITY_DN538_c0_g2,TRINITY_DN706_c1_g1
BP	GO:0072350	tricarboxylic acid metabolic process	0	4	4	45	0.0651469	0.418573	-	TRINITY_DN1004_c1_g4,TRINITY_DN529_c0_g1,TRINITY_DN782_c0_g3,TRINITY_DN7_c0_g1
BP	GO:0000077	DNA damage checkpoint	4	1	5	64	0.0651849	0.418573	TRINITY_DN22948_c0_g1,TRINITY_DN24098_c0_g1,TRINITY_DN4578_c0_g1,TRINITY_DN9482_c0_g1	TRINITY_DN1229_c0_g1
BP	GO:0043086	negative regulation of catalytic activity	5	2	7	105	0.0652331	0.418573	TRINITY_DN20742_c0_g1,TRINITY_DN2307_c1_g1,TRINITY_DN2954_c1_g5,TRINITY_DN3172_c0_g2,TRINITY_DN42_c2_g1	TRINITY_DN1282_c0_g2,TRINITY_DN442_c0_g3
CC	GO:0009277	fungal-type cell wall	9	0	9	149	0.0656536	0.2484	TRINITY_DN10743_c0_g1,TRINITY_DN2047_c16_g1,TRINITY_DN2780_c0_g1,TRINITY_DN310_c8_g1,TRINITY_DN3432_c1_g1,TRINITY_DN3976_c0_g1,TRINITY_DN4041_c0_g1,TRINITY_DN5182_c0_g1,TRINITY_DN6862_c0_g1	-
BP	GO:0051726	regulation of cell cycle	19	3	22	463	0.0658358	0.418573	TRINITY_DN19972_c0_g1,TRINITY_DN21830_c0_g1,TRINITY_DN2289_c0_g1,TRINITY_DN22948_c0_g1,TRINITY_DN24076_c0_g1,TRINITY_DN24098_c0_g1,TRINITY_DN25187_c0_g1,TRINITY_DN2799_c0_g1,TRINITY_DN2920_c0_g1,TRINITY_DN310_c6_g1,TRINITY_DN3260_c0_g3,TRINITY_DN3369_c0_g1,TRINITY_DN4059_c0_g1,TRINITY_DN4578_c0_g1,TRINITY_DN5432_c0_g1,TRINITY_DN576_c1_g3,TRINITY_DN7284_c0_g1,TRINITY_DN836_c4_g1,TRINITY_DN9482_c0_…	TRINITY_DN1229_c0_g1,TRINITY_DN1282_c0_g2,TRINITY_DN606_c0_g1
CC	GO:0005962	mitochondrial isocitrate dehydrogenase complex (NAD+)	0	1	1	2	0.0667132	0.2484	-	TRINITY_DN782_c0_g3
CC	GO:0030875	rDNA protrusion	1	0	1	2	0.0667132	0.2484	TRINITY_DN20742_c0_g1	-
CC	GO:0045242	isocitrate dehydrogenase complex (NAD+)	0	1	1	2	0.0667132	0.2484	-	TRINITY_DN782_c0_g3
CC	GO:0045274	plasma membrane respiratory chain complex II	0	1	1	2	0.0667132	0.2484	-	TRINITY_DN529_c0_g1
CC	GO:0045284	plasma membrane fumarate reductase complex	0	1	1	2	0.0667132	0.2484	-	TRINITY_DN529_c0_g1
CC	GO:0052718	tRNA-specific adenosine-34 deaminase complex	0	1	1	2	0.0667132	0.2484	-	TRINITY_DN520_c0_g1
CC	GO:0061493	central plaque of mitotic spindle pole body	1	0	1	2	0.0667132	0.2484	TRINITY_DN24146_c0_g1	-
CC	GO:0061576	acyl-CoA ceramide synthase complex	0	1	1	2	0.0667132	0.2484	-	TRINITY_DN99_c0_g2
CC	GO:0070470	plasma membrane respirasome	0	1	1	2	0.0667132	0.2484	-	TRINITY_DN529_c0_g1
CC	GO:0070850	TACC/TOG complex	1	0	1	2	0.0667132	0.2484	TRINITY_DN244_c5_g1	-
CC	GO:0110092	nucleus leading edge	1	0	1	2	0.0667132	0.2484	TRINITY_DN24146_c0_g1	-
CC	GO:1990295	post-anaphase microtubule array	1	0	1	2	0.0667132	0.2484	TRINITY_DN21830_c0_g1	-
BP	GO:0000494	box C/D snoRNA 3'-end processing	0	1	1	2	0.0667628	0.418573	-	TRINITY_DN2280_c0_g1
BP	GO:0006076	(1->3)-beta-D-glucan catabolic process	1	0	1	2	0.0667628	0.418573	TRINITY_DN3432_c1_g1	-
BP	GO:0006172	ADP biosynthetic process	0	1	1	2	0.0667628	0.418573	-	TRINITY_DN538_c0_g2
BP	GO:0006198	cAMP catabolic process	0	1	1	2	0.0667628	0.418573	-	TRINITY_DN1282_c0_g2
BP	GO:0006231	dTMP biosynthetic process	0	1	1	2	0.0667628	0.418573	-	TRINITY_DN442_c0_g3
BP	GO:0006235	dTTP biosynthetic process	0	1	1	2	0.0667628	0.418573	-	TRINITY_DN442_c0_g3
BP	GO:0006311	meiotic gene conversion	1	0	1	2	0.0667628	0.418573	TRINITY_DN90_c6_g1	-
BP	GO:0006425	glutaminyl-tRNA aminoacylation	1	0	1	2	0.0667628	0.418573	TRINITY_DN3121_c0_g1	-
BP	GO:0006584	catecholamine metabolic process	1	0	1	2	0.0667628	0.418573	TRINITY_DN24233_c0_g1	-
BP	GO:0007431	salivary gland development	1	0	1	2	0.0667628	0.418573	TRINITY_DN6625_c0_g2	-
BP	GO:0009157	deoxyribonucleoside monophosphate biosynthetic process	0	1	1	2	0.0667628	0.418573	-	TRINITY_DN442_c0_g3
BP	GO:0009162	deoxyribonucleoside monophosphate metabolic process	0	1	1	2	0.0667628	0.418573	-	TRINITY_DN442_c0_g3
BP	GO:0009176	pyrimidine deoxyribonucleoside monophosphate metabolic process	0	1	1	2	0.0667628	0.418573	-	TRINITY_DN442_c0_g3
BP	GO:0009177	pyrimidine deoxyribonucleoside monophosphate biosynthetic process	0	1	1	2	0.0667628	0.418573	-	TRINITY_DN442_c0_g3
BP	GO:0009214	cyclic nucleotide catabolic process	0	1	1	2	0.0667628	0.418573	-	TRINITY_DN1282_c0_g2
BP	GO:0009407	toxin catabolic process	0	1	1	2	0.0667628	0.418573	-	TRINITY_DN505_c1_g1
BP	GO:0010737	protein kinase A signaling	1	0	1	2	0.0667628	0.418573	TRINITY_DN836_c4_g1	-
BP	GO:0030951	establishment or maintenance of microtubule cytoskeleton polarity	1	0	1	2	0.0667628	0.418573	TRINITY_DN2799_c0_g1	-
BP	GO:0034251	regulation of cellular amide catabolic process	0	1	1	2	0.0667628	0.418573	-	TRINITY_DN79_c7_g3
BP	GO:0034631	microtubule anchoring at spindle pole body	1	0	1	2	0.0667628	0.418573	TRINITY_DN2799_c0_g1	-
BP	GO:0035272	exocrine system development	1	0	1	2	0.0667628	0.418573	TRINITY_DN6625_c0_g2	-
BP	GO:0042994	cytoplasmic sequestering of transcription factor	0	1	1	2	0.0667628	0.418573	-	TRINITY_DN356_c1_g1
BP	GO:0044780	bacterial-type flagellum assembly	0	1	1	2	0.0667628	0.418573	-	TRINITY_DN529_c0_g1
BP	GO:0044781	bacterial-type flagellum organization	0	1	1	2	0.0667628	0.418573	-	TRINITY_DN529_c0_g1
BP	GO:0044879	morphogenesis checkpoint	1	0	1	2	0.0667628	0.418573	TRINITY_DN24098_c0_g1	-
BP	GO:0046073	dTMP metabolic process	0	1	1	2	0.0667628	0.418573	-	TRINITY_DN442_c0_g3
BP	GO:0046075	dTTP metabolic process	0	1	1	2	0.0667628	0.418573	-	TRINITY_DN442_c0_g3
BP	GO:0046167	glycerol-3-phosphate biosynthetic process	0	1	1	2	0.0667628	0.418573	-	TRINITY_DN2752_c0_g1
BP	GO:0050920	regulation of chemotaxis	1	0	1	2	0.0667628	0.418573	TRINITY_DN310_c6_g1	-
BP	GO:0050921	positive regulation of chemotaxis	1	0	1	2	0.0667628	0.418573	TRINITY_DN310_c6_g1	-
BP	GO:0051896	regulation of protein kinase B signaling	1	0	1	2	0.0667628	0.418573	TRINITY_DN1627_c4_g3	-
BP	GO:0051897	positive regulation of protein kinase B signaling	1	0	1	2	0.0667628	0.418573	TRINITY_DN1627_c4_g3	-
BP	GO:0061806	regulation of DNA recombination at centromere	1	0	1	2	0.0667628	0.418573	TRINITY_DN90_c6_g1	-
BP	GO:0070462	plus-end specific microtubule depolymerization	1	0	1	2	0.0667628	0.418573	TRINITY_DN21830_c0_g1	-
BP	GO:0071973	bacterial-type flagellum-dependent cell motility	0	1	1	2	0.0667628	0.418573	-	TRINITY_DN529_c0_g1
BP	GO:0071989	establishment of protein localization to spindle pole body	1	0	1	2	0.0667628	0.418573	TRINITY_DN2799_c0_g1	-
BP	GO:0072393	microtubule anchoring at microtubule organizing center	1	0	1	2	0.0667628	0.418573	TRINITY_DN2799_c0_g1	-
BP	GO:0097588	archaeal or bacterial-type flagellum-dependent cell motility	0	1	1	2	0.0667628	0.418573	-	TRINITY_DN529_c0_g1
BP	GO:0110031	negative regulation of G2/MI transition of meiotic cell cycle	1	0	1	2	0.0667628	0.418573	TRINITY_DN24098_c0_g1	-
BP	GO:0120029	proton export across plasma membrane	0	1	1	2	0.0667628	0.418573	-	TRINITY_DN7_c4_g2
BP	GO:1905185	microtubule sliding involved in mitotic metaphase chromosome recapture	1	0	1	2	0.0667628	0.418573	TRINITY_DN2799_c0_g1	-
BP	GO:1905777	regulation of exonuclease activity	0	1	1	2	0.0667628	0.418573	-	TRINITY_DN1229_c0_g1
BP	GO:1905779	positive regulation of exonuclease activity	0	1	1	2	0.0667628	0.418573	-	TRINITY_DN1229_c0_g1
BP	GO:1990258	histone glutamine methylation	0	1	1	2	0.0667628	0.418573	-	TRINITY_DN2280_c0_g1
BP	GO:2000479	regulation of cAMP-dependent protein kinase activity	0	1	1	2	0.0667628	0.418573	-	TRINITY_DN1282_c0_g2
BP	GO:2000480	negative regulation of cAMP-dependent protein kinase activity	0	1	1	2	0.0667628	0.418573	-	TRINITY_DN1282_c0_g2
BP	GO:1901607	alpha-amino acid biosynthetic process	1	9	10	172	0.0668854	0.418573	TRINITY_DN1837_c0_g1	TRINITY_DN1004_c1_g4,TRINITY_DN1437_c0_g3,TRINITY_DN17_c0_g1,TRINITY_DN357_c1_g2,TRINITY_DN564_c0_g1,TRINITY_DN5_c0_g2,TRINITY_DN5_c0_g3,TRINITY_DN782_c0_g3,TRINITY_DN7_c0_g1
MF	GO:0000405	bubble DNA binding	1	0	1	2	0.0676378	0.290233	TRINITY_DN4578_c0_g1	-
MF	GO:0000700	mismatch base pair DNA N-glycosylase activity	0	1	1	2	0.0676378	0.290233	-	TRINITY_DN1229_c0_g1
MF	GO:0003848	2-amino-4-hydroxy-6-hydroxymethyldihydropteridine diphosphokinase activity	0	1	1	2	0.0676378	0.290233	-	TRINITY_DN1032_c1_g1
MF	GO:0003955	NAD(P)H dehydrogenase (quinone) activity	0	1	1	2	0.0676378	0.290233	-	TRINITY_DN356_c1_g1
MF	GO:0003977	UDP-N-acetylglucosamine diphosphorylase activity	1	0	1	2	0.0676378	0.290233	TRINITY_DN22308_c0_g1	-
MF	GO:0004114	3',5'-cyclic-nucleotide phosphodiesterase activity	0	1	1	2	0.0676378	0.290233	-	TRINITY_DN1282_c0_g2
MF	GO:0004115	3',5'-cyclic-AMP phosphodiesterase activity	0	1	1	2	0.0676378	0.290233	-	TRINITY_DN1282_c0_g2
MF	GO:0004150	dihydroneopterin aldolase activity	0	1	1	2	0.0676378	0.290233	-	TRINITY_DN1032_c1_g1
MF	GO:0004156	dihydropteroate synthase activity	0	1	1	2	0.0676378	0.290233	-	TRINITY_DN1032_c1_g1
MF	GO:0004370	glycerol kinase activity	0	1	1	2	0.0676378	0.290233	-	TRINITY_DN2752_c0_g1
MF	GO:0004449	isocitrate dehydrogenase (NAD+) activity	0	1	1	2	0.0676378	0.290233	-	TRINITY_DN782_c0_g3
MF	GO:0004459	L-lactate dehydrogenase activity	1	0	1	2	0.0676378	0.290233	TRINITY_DN3583_c0_g1	-
MF	GO:0004633	phosphopantothenoylcysteine decarboxylase activity	0	1	1	2	0.0676378	0.290233	-	TRINITY_DN442_c0_g3
MF	GO:0004819	glutamine-tRNA ligase activity	1	0	1	2	0.0676378	0.290233	TRINITY_DN3121_c0_g1	-
MF	GO:0015275	stretch-activated, cation-selective, calcium channel activity	1	0	1	2	0.0676378	0.290233	TRINITY_DN747_c0_g1	-
MF	GO:0016723	oxidoreductase activity, oxidizing metal ions, NAD or NADP as acceptor	0	1	1	2	0.0676378	0.290233	-	TRINITY_DN357_c1_g2
MF	GO:0018738	S-formylglutathione hydrolase activity	1	0	1	2	0.0676378	0.290233	TRINITY_DN2186_c0_g1	-
MF	GO:0046570	methylthioribulose 1-phosphate dehydratase activity	0	1	1	2	0.0676378	0.290233	-	TRINITY_DN1437_c0_g3
MF	GO:0046974	histone methyltransferase activity (H3-K9 specific)	1	0	1	2	0.0676378	0.290233	TRINITY_DN1766_c0_g1	-
MF	GO:0052717	tRNA-specific adenosine-34 deaminase activity	0	1	1	2	0.0676378	0.290233	-	TRINITY_DN520_c0_g1
MF	GO:0052873	FMN reductase (NADPH) activity	0	1	1	2	0.0676378	0.290233	-	TRINITY_DN356_c1_g1
MF	GO:0052874	FMN reductase (NADH) activity	0	1	1	2	0.0676378	0.290233	-	TRINITY_DN356_c1_g1
MF	GO:0102040	fumarate reductase (menaquinone)	0	1	1	2	0.0676378	0.290233	-	TRINITY_DN529_c0_g1
MF	GO:0102083	7,8-dihydromonapterin aldolase activity	0	1	1	2	0.0676378	0.290233	-	TRINITY_DN1032_c1_g1
MF	GO:0140135	mechanosensitive cation channel activity	1	0	1	2	0.0676378	0.290233	TRINITY_DN747_c0_g1	-
MF	GO:1901691	proton binding	0	1	1	2	0.0676378	0.290233	-	TRINITY_DN7_c4_g2
MF	GO:1990259	histone-glutamine methyltransferase activity	0	1	1	2	0.0676378	0.290233	-	TRINITY_DN2280_c0_g1
MF	GO:0003723	RNA binding	23	15	38	872	0.0676576	0.290233	TRINITY_DN10785_c0_g1,TRINITY_DN12356_c1_g1,TRINITY_DN1305_c0_g1,TRINITY_DN1438_c1_g1,TRINITY_DN15200_c0_g1,TRINITY_DN1766_c0_g1,TRINITY_DN19433_c0_g1,TRINITY_DN19566_c0_g1,TRINITY_DN3121_c0_g1,TRINITY_DN4036_c0_g1,TRINITY_DN4036_c0_g2,TRINITY_DN4041_c0_g1,TRINITY_DN4085_c0_g2,TRINITY_DN4101_c0_g1,TRINITY_DN4695_c0_g1,TRINITY_DN5441_c0_g1,TRINITY_DN6023_c0_g1,TRINITY_DN6846_c0_g1,TRINITY_DN6862_c…	TRINITY_DN1498_c0_g1,TRINITY_DN1717_c0_g1,TRINITY_DN1725_c0_g1,TRINITY_DN2262_c1_g2,TRINITY_DN227_c0_g1,TRINITY_DN2280_c0_g1,TRINITY_DN2738_c1_g2,TRINITY_DN310_c0_g3,TRINITY_DN3811_c1_g2,TRINITY_DN4204_c0_g1,TRINITY_DN447_c0_g1,TRINITY_DN588_c0_g1,TRINITY_DN694_c0_g1,TRINITY_DN751_c2_g1,TRINITY_DN782_c0_g3
CC	GO:0005940	septin ring	3	0	3	28	0.0676629	0.249284	TRINITY_DN2780_c0_g1,TRINITY_DN2920_c0_g1,TRINITY_DN7473_c0_g1	-
BP	GO:0000154	rRNA modification	0	3	3	28	0.0678027	0.421839	-	TRINITY_DN2280_c0_g1,TRINITY_DN310_c0_g3,TRINITY_DN694_c0_g1
BP	GO:0007064	mitotic sister chromatid cohesion	2	1	3	28	0.0678027	0.421839	TRINITY_DN2799_c0_g1,TRINITY_DN4578_c0_g1	TRINITY_DN706_c1_g1
MF	GO:0043565	sequence-specific DNA binding	10	2	12	216	0.0678321	0.290233	TRINITY_DN11287_c0_g2,TRINITY_DN20742_c0_g1,TRINITY_DN22948_c0_g1,TRINITY_DN2307_c1_g1,TRINITY_DN25187_c0_g1,TRINITY_DN2954_c1_g1,TRINITY_DN2954_c1_g5,TRINITY_DN2954_c1_g6,TRINITY_DN3172_c0_g2,TRINITY_DN7148_c0_g1	TRINITY_DN290_c1_g2,TRINITY_DN606_c0_g1
BP	GO:0001522	pseudouridine synthesis	1	1	2	13	0.0699788	0.429123	TRINITY_DN825_c0_g1	TRINITY_DN310_c0_g3
BP	GO:0006089	lactate metabolic process	1	1	2	13	0.0699788	0.429123	TRINITY_DN3583_c0_g1	TRINITY_DN937_c1_g1
BP	GO:0015936	coenzyme A metabolic process	1	1	2	13	0.0699788	0.429123	TRINITY_DN3834_c0_g1	TRINITY_DN442_c0_g3
BP	GO:0018958	phenol-containing compound metabolic process	2	0	2	13	0.0699788	0.429123	TRINITY_DN1564_c0_g1,TRINITY_DN24233_c0_g1	-
BP	GO:0070199	establishment of protein localization to chromosome	2	0	2	13	0.0699788	0.429123	TRINITY_DN21830_c0_g1,TRINITY_DN244_c5_g1	-
CC	GO:0005875	microtubule associated complex	3	0	3	29	0.07366	0.268552	TRINITY_DN21830_c0_g1,TRINITY_DN2799_c0_g1,TRINITY_DN3260_c0_g3	-
BP	GO:0072395	signal transduction involved in cell cycle checkpoint	3	0	3	29	0.07381	0.45132	TRINITY_DN24076_c0_g1,TRINITY_DN24098_c0_g1,TRINITY_DN4578_c0_g1	-
MF	GO:0003774	motor activity	3	0	3	29	0.076143	0.323143	TRINITY_DN21830_c0_g1,TRINITY_DN2799_c0_g1,TRINITY_DN7473_c0_g1	-
BP	GO:0033554	cellular response to stress	33	8	41	974	0.0770947	0.470058	TRINITY_DN1004_c2_g2,TRINITY_DN10743_c0_g1,TRINITY_DN11287_c0_g2,TRINITY_DN1388_c0_g2,TRINITY_DN1627_c4_g3,TRINITY_DN19912_c0_g1,TRINITY_DN19972_c0_g1,TRINITY_DN20742_c0_g1,TRINITY_DN22948_c0_g1,TRINITY_DN2307_c1_g1,TRINITY_DN24098_c0_g1,TRINITY_DN2627_c0_g1,TRINITY_DN2920_c0_g1,TRINITY_DN2954_c1_g1,TRINITY_DN2954_c1_g5,TRINITY_DN2954_c1_g6,TRINITY_DN3172_c0_g2,TRINITY_DN3876_c0_g1,TRINITY_DN3976…	TRINITY_DN1229_c0_g1,TRINITY_DN1282_c0_g2,TRINITY_DN2485_c1_g1,TRINITY_DN2787_c0_g2,TRINITY_DN356_c1_g1,TRINITY_DN529_c0_g1,TRINITY_DN564_c0_g1,TRINITY_DN706_c1_g1
CC	GO:0031981	nuclear lumen	28	13	41	976	0.0775241	0.279726	TRINITY_DN11287_c0_g2,TRINITY_DN1305_c0_g1,TRINITY_DN1388_c0_g2,TRINITY_DN1766_c0_g1,TRINITY_DN20742_c0_g1,TRINITY_DN21830_c0_g1,TRINITY_DN2307_c1_g1,TRINITY_DN24076_c0_g1,TRINITY_DN24098_c0_g1,TRINITY_DN244_c5_g1,TRINITY_DN25223_c1_g1,TRINITY_DN2799_c0_g1,TRINITY_DN2954_c1_g1,TRINITY_DN2954_c1_g5,TRINITY_DN2954_c1_g6,TRINITY_DN3084_c0_g1,TRINITY_DN3172_c0_g2,TRINITY_DN3260_c0_g3,TRINITY_DN3369_c…	TRINITY_DN2262_c1_g2,TRINITY_DN2280_c0_g1,TRINITY_DN2485_c1_g1,TRINITY_DN310_c0_g3,TRINITY_DN4428_c0_g1,TRINITY_DN442_c0_g3,TRINITY_DN4552_c0_g1,TRINITY_DN520_c0_g1,TRINITY_DN541_c1_g1,TRINITY_DN588_c0_g1,TRINITY_DN694_c0_g1,TRINITY_DN706_c1_g1,TRINITY_DN99_c0_g2
MF	GO:0003682	chromatin binding	8	1	9	152	0.0776857	0.327032	TRINITY_DN11287_c0_g2,TRINITY_DN20742_c0_g1,TRINITY_DN2307_c1_g1,TRINITY_DN25223_c1_g1,TRINITY_DN2954_c1_g1,TRINITY_DN2954_c1_g5,TRINITY_DN3172_c0_g2,TRINITY_DN5151_c0_g1	TRINITY_DN4552_c0_g1
BP	GO:0006450	regulation of translational fidelity	2	2	4	48	0.0787759	0.472767	TRINITY_DN4101_c0_g1,TRINITY_DN7207_c0_g1	TRINITY_DN2262_c1_g2,TRINITY_DN3811_c1_g2
BP	GO:0010564	regulation of cell cycle process	18	1	19	397	0.079393	0.472767	TRINITY_DN19972_c0_g1,TRINITY_DN21830_c0_g1,TRINITY_DN2289_c0_g1,TRINITY_DN22948_c0_g1,TRINITY_DN24076_c0_g1,TRINITY_DN24098_c0_g1,TRINITY_DN25187_c0_g1,TRINITY_DN2799_c0_g1,TRINITY_DN2920_c0_g1,TRINITY_DN310_c6_g1,TRINITY_DN3260_c0_g3,TRINITY_DN3369_c0_g1,TRINITY_DN4059_c0_g1,TRINITY_DN4578_c0_g1,TRINITY_DN5432_c0_g1,TRINITY_DN576_c1_g3,TRINITY_DN7284_c0_g1,TRINITY_DN9482_c0_g1	TRINITY_DN1282_c0_g2
BP	GO:0008277	regulation of G protein-coupled receptor signaling pathway	0	2	2	14	0.0798688	0.472767	-	TRINITY_DN1282_c0_g2,TRINITY_DN505_c1_g1
BP	GO:0032231	regulation of actin filament bundle assembly	2	0	2	14	0.0798688	0.472767	TRINITY_DN19433_c0_g1,TRINITY_DN2920_c0_g1	-
BP	GO:0045141	meiotic telomere clustering	1	1	2	14	0.0798688	0.472767	TRINITY_DN1766_c0_g1	TRINITY_DN1498_c0_g1
BP	GO:0072422	signal transduction involved in DNA damage checkpoint	2	0	2	14	0.0798688	0.472767	TRINITY_DN24098_c0_g1,TRINITY_DN4578_c0_g1	-
BP	GO:0090220	chromosome localization to nuclear envelope involved in homologous chromosome segregation	1	1	2	14	0.0798688	0.472767	TRINITY_DN1766_c0_g1	TRINITY_DN1498_c0_g1
BP	GO:1901977	negative regulation of cell cycle checkpoint	2	0	2	14	0.0798688	0.472767	TRINITY_DN21830_c0_g1,TRINITY_DN3369_c0_g1	-
BP	GO:1902403	signal transduction involved in mitotic DNA integrity checkpoint	2	0	2	14	0.0798688	0.472767	TRINITY_DN24098_c0_g1,TRINITY_DN4578_c0_g1	-
BP	GO:0031938	regulation of chromatin silencing at telomere	3	0	3	30	0.0800455	0.472767	TRINITY_DN2307_c1_g1,TRINITY_DN4059_c0_g1,TRINITY_DN9482_c0_g1	-
BP	GO:0061077	chaperone-mediated protein folding	4	1	5	68	0.0801402	0.472767	TRINITY_DN1053_c0_g1,TRINITY_DN10743_c0_g1,TRINITY_DN6862_c0_g1,TRINITY_DN7148_c0_g1	TRINITY_DN405_c0_g1
BP	GO:0065004	protein-DNA complex assembly	8	1	9	155	0.0801976	0.472767	TRINITY_DN11287_c0_g2,TRINITY_DN20742_c0_g1,TRINITY_DN2307_c1_g1,TRINITY_DN2954_c1_g1,TRINITY_DN2954_c1_g5,TRINITY_DN2954_c1_g6,TRINITY_DN3172_c0_g2,TRINITY_DN9869_c0_g1	TRINITY_DN79_c7_g3
BP	GO:0006996	organelle organization	52	15	67	1699	0.0806509	0.473533	TRINITY_DN10743_c0_g1,TRINITY_DN11287_c0_g2,TRINITY_DN1305_c0_g1,TRINITY_DN1627_c4_g3,TRINITY_DN1766_c0_g1,TRINITY_DN19433_c0_g1,TRINITY_DN1952_c0_g1,TRINITY_DN19972_c0_g1,TRINITY_DN20742_c0_g1,TRINITY_DN21830_c0_g1,TRINITY_DN2289_c0_g1,TRINITY_DN22948_c0_g1,TRINITY_DN2307_c1_g1,TRINITY_DN24076_c0_g1,TRINITY_DN24098_c0_g1,TRINITY_DN244_c5_g1,TRINITY_DN25187_c0_g1,TRINITY_DN25223_c1_g1,TRINITY_DN2…	TRINITY_DN1004_c1_g4,TRINITY_DN1498_c0_g1,TRINITY_DN161_c0_g1,TRINITY_DN1725_c0_g1,TRINITY_DN227_c0_g1,TRINITY_DN2280_c0_g1,TRINITY_DN2485_c1_g1,TRINITY_DN2738_c1_g2,TRINITY_DN3811_c1_g2,TRINITY_DN405_c0_g1,TRINITY_DN4204_c0_g1,TRINITY_DN529_c0_g1,TRINITY_DN564_c0_g1,TRINITY_DN634_c1_g1,TRINITY_DN706_c1_g1
BP	GO:0110020	regulation of actomyosin structure organization	4	0	4	49	0.0836115	0.473533	TRINITY_DN2289_c0_g1,TRINITY_DN310_c6_g1,TRINITY_DN576_c1_g3,TRINITY_DN7284_c0_g1	-
CC	GO:0005826	actomyosin contractile ring	6	0	6	90	0.0842119	0.294191	TRINITY_DN2289_c0_g1,TRINITY_DN2678_c1_g1,TRINITY_DN2780_c0_g1,TRINITY_DN2920_c0_g1,TRINITY_DN741_c0_g1,TRINITY_DN7473_c0_g1	-
CC	GO:0070938	contractile ring	6	0	6	90	0.0842119	0.294191	TRINITY_DN2289_c0_g1,TRINITY_DN2678_c1_g1,TRINITY_DN2780_c0_g1,TRINITY_DN2920_c0_g1,TRINITY_DN741_c0_g1,TRINITY_DN7473_c0_g1	-
CC	GO:0005618	cell wall	9	0	9	157	0.0848953	0.294191	TRINITY_DN10743_c0_g1,TRINITY_DN2047_c16_g1,TRINITY_DN2780_c0_g1,TRINITY_DN310_c8_g1,TRINITY_DN3432_c1_g1,TRINITY_DN3976_c0_g1,TRINITY_DN4041_c0_g1,TRINITY_DN5182_c0_g1,TRINITY_DN6862_c0_g1	-
CC	GO:0030312	external encapsulating structure	9	0	9	157	0.0848953	0.294191	TRINITY_DN10743_c0_g1,TRINITY_DN2047_c16_g1,TRINITY_DN2780_c0_g1,TRINITY_DN310_c8_g1,TRINITY_DN3432_c1_g1,TRINITY_DN3976_c0_g1,TRINITY_DN4041_c0_g1,TRINITY_DN5182_c0_g1,TRINITY_DN6862_c0_g1	-
BP	GO:0031028	septation initiation signaling	3	0	3	31	0.0865019	0.473533	TRINITY_DN310_c6_g1,TRINITY_DN576_c1_g3,TRINITY_DN7284_c0_g1	-
BP	GO:0043954	cellular component maintenance	3	0	3	31	0.0865019	0.473533	TRINITY_DN1766_c0_g1,TRINITY_DN2289_c0_g1,TRINITY_DN2920_c0_g1	-
BP	GO:0032956	regulation of actin cytoskeleton organization	8	0	8	135	0.0875491	0.473533	TRINITY_DN1627_c4_g3,TRINITY_DN19433_c0_g1,TRINITY_DN2289_c0_g1,TRINITY_DN2920_c0_g1,TRINITY_DN310_c6_g1,TRINITY_DN576_c1_g3,TRINITY_DN7284_c0_g1,TRINITY_DN741_c0_g1	-
MF	GO:0036094	small molecule binding	40	17	57	1408	0.0878079	0.344762	TRINITY_DN10743_c0_g1,TRINITY_DN11914_c0_g3,TRINITY_DN130_c0_g1,TRINITY_DN1837_c0_g1,TRINITY_DN19972_c0_g1,TRINITY_DN20742_c0_g1,TRINITY_DN21830_c0_g1,TRINITY_DN22948_c0_g1,TRINITY_DN2307_c1_g1,TRINITY_DN24076_c0_g1,TRINITY_DN24098_c0_g1,TRINITY_DN25223_c1_g1,TRINITY_DN2627_c0_g1,TRINITY_DN2780_c0_g1,TRINITY_DN2799_c0_g1,TRINITY_DN2954_c1_g1,TRINITY_DN2954_c1_g5,TRINITY_DN2954_c1_g6,TRINITY_DN310…	TRINITY_DN1032_c1_g1,TRINITY_DN2752_c0_g1,TRINITY_DN356_c1_g1,TRINITY_DN357_c1_g2,TRINITY_DN405_c0_g1,TRINITY_DN442_c0_g3,TRINITY_DN520_c0_g1,TRINITY_DN529_c0_g1,TRINITY_DN538_c0_g2,TRINITY_DN5_c0_g2,TRINITY_DN5_c0_g3,TRINITY_DN634_c1_g1,TRINITY_DN706_c1_g1,TRINITY_DN751_c2_g1,TRINITY_DN782_c0_g3,TRINITY_DN7_c4_g2,TRINITY_DN937_c1_g1
BP	GO:0071428	rRNA-containing ribonucleoprotein complex export from nucleus	3	3	6	91	0.0880565	0.473533	TRINITY_DN4059_c0_g1,TRINITY_DN4101_c0_g1,TRINITY_DN7207_c0_g1	TRINITY_DN161_c0_g1,TRINITY_DN2262_c1_g2,TRINITY_DN3811_c1_g2
BP	GO:0033048	negative regulation of mitotic sister chromatid segregation	5	0	5	70	0.0882506	0.473533	TRINITY_DN21830_c0_g1,TRINITY_DN24076_c0_g1,TRINITY_DN24098_c0_g1,TRINITY_DN3260_c0_g3,TRINITY_DN3369_c0_g1	-
BP	GO:0007186	G protein-coupled receptor signaling pathway	1	3	4	50	0.0885898	0.473533	TRINITY_DN836_c4_g1	TRINITY_DN1282_c0_g2,TRINITY_DN1498_c0_g1,TRINITY_DN505_c1_g1
BP	GO:0061572	actin filament bundle organization	4	0	4	50	0.0885898	0.473533	TRINITY_DN19433_c0_g1,TRINITY_DN2920_c0_g1,TRINITY_DN741_c0_g1,TRINITY_DN7473_c0_g1	-
BP	GO:0071396	cellular response to lipid	4	0	4	50	0.0885898	0.473533	TRINITY_DN1053_c0_g1,TRINITY_DN10743_c0_g1,TRINITY_DN42_c2_g1,TRINITY_DN6862_c0_g1	-
BP	GO:0072527	pyrimidine-containing compound metabolic process	1	3	4	50	0.0885898	0.473533	TRINITY_DN825_c0_g1	TRINITY_DN413_c0_g1,TRINITY_DN430_c0_g1,TRINITY_DN442_c0_g3
BP	GO:0007020	microtubule nucleation	2	0	2	15	0.0901608	0.473533	TRINITY_DN244_c5_g1,TRINITY_DN3369_c0_g1	-
BP	GO:0031566	actomyosin contractile ring maintenance	2	0	2	15	0.0901608	0.473533	TRINITY_DN2289_c0_g1,TRINITY_DN2920_c0_g1	-
BP	GO:0032887	regulation of spindle elongation	2	0	2	15	0.0901608	0.473533	TRINITY_DN21830_c0_g1,TRINITY_DN24098_c0_g1	-
BP	GO:0032888	regulation of mitotic spindle elongation	2	0	2	15	0.0901608	0.473533	TRINITY_DN21830_c0_g1,TRINITY_DN24098_c0_g1	-
BP	GO:0033214	siderophore-dependent iron import into cell	0	2	2	15	0.0901608	0.473533	-	TRINITY_DN1102_c0_g2,TRINITY_DN1247_c0_g1
BP	GO:0036212	contractile ring maintenance	2	0	2	15	0.0901608	0.473533	TRINITY_DN2289_c0_g1,TRINITY_DN2920_c0_g1	-
BP	GO:0044718	siderophore transmembrane transport	0	2	2	15	0.0901608	0.473533	-	TRINITY_DN1102_c0_g2,TRINITY_DN1247_c0_g1
BP	GO:0045041	protein import into mitochondrial intermembrane space	1	1	2	15	0.0901608	0.473533	TRINITY_DN7148_c0_g1	TRINITY_DN405_c0_g1
BP	GO:1990758	mitotic sister chromatid biorientation	2	0	2	15	0.0901608	0.473533	TRINITY_DN21830_c0_g1,TRINITY_DN3369_c0_g1	-
BP	GO:0032970	regulation of actin filament-based process	8	0	8	136	0.0904561	0.473533	TRINITY_DN1627_c4_g3,TRINITY_DN19433_c0_g1,TRINITY_DN2289_c0_g1,TRINITY_DN2920_c0_g1,TRINITY_DN310_c6_g1,TRINITY_DN576_c1_g3,TRINITY_DN7284_c0_g1,TRINITY_DN741_c0_g1	-
MF	GO:0015144	carbohydrate transmembrane transporter activity	1	1	2	15	0.092224	0.344762	TRINITY_DN6625_c0_g2	TRINITY_DN2752_c0_g3
MF	GO:0015343	siderophore transmembrane transporter activity	0	2	2	15	0.092224	0.344762	-	TRINITY_DN1102_c0_g2,TRINITY_DN1247_c0_g1
BP	GO:0008652	cellular amino acid biosynthetic process	1	9	10	183	0.092277	0.473533	TRINITY_DN1837_c0_g1	TRINITY_DN1004_c1_g4,TRINITY_DN1437_c0_g3,TRINITY_DN17_c0_g1,TRINITY_DN357_c1_g2,TRINITY_DN564_c0_g1,TRINITY_DN5_c0_g2,TRINITY_DN5_c0_g3,TRINITY_DN782_c0_g3,TRINITY_DN7_c0_g1
BP	GO:0010948	negative regulation of cell cycle process	10	0	10	183	0.092277	0.473533	TRINITY_DN21830_c0_g1,TRINITY_DN24076_c0_g1,TRINITY_DN24098_c0_g1,TRINITY_DN310_c6_g1,TRINITY_DN3260_c0_g3,TRINITY_DN3369_c0_g1,TRINITY_DN4059_c0_g1,TRINITY_DN4578_c0_g1,TRINITY_DN5432_c0_g1,TRINITY_DN9482_c0_g1	-
BP	GO:0051701	interaction with host	4	1	5	71	0.0924609	0.473533	TRINITY_DN3976_c0_g1,TRINITY_DN4041_c0_g1,TRINITY_DN492_c0_g1,TRINITY_DN6862_c0_g1	TRINITY_DN1004_c1_g4
BP	GO:0006220	pyrimidine nucleotide metabolic process	0	3	3	32	0.0931716	0.473533	-	TRINITY_DN413_c0_g1,TRINITY_DN430_c0_g1,TRINITY_DN442_c0_g3
BP	GO:0006221	pyrimidine nucleotide biosynthetic process	0	3	3	32	0.0931716	0.473533	-	TRINITY_DN413_c0_g1,TRINITY_DN430_c0_g1,TRINITY_DN442_c0_g3
BP	GO:0006513	protein monoubiquitination	3	0	3	32	0.0931716	0.473533	TRINITY_DN15035_c0_g1,TRINITY_DN19972_c0_g1,TRINITY_DN9482_c0_g1	-
BP	GO:0030174	regulation of DNA-dependent DNA replication initiation	3	0	3	32	0.0931716	0.473533	TRINITY_DN22948_c0_g1,TRINITY_DN2307_c1_g1,TRINITY_DN4578_c0_g1	-
BP	GO:0034644	cellular response to UV	2	1	3	32	0.0931716	0.473533	TRINITY_DN714_c0_g1,TRINITY_DN9482_c0_g1	TRINITY_DN1229_c0_g1
BP	GO:0006950	response to stress	34	10	44	1072	0.0938939	0.473533	TRINITY_DN1004_c2_g2,TRINITY_DN10743_c0_g1,TRINITY_DN11287_c0_g2,TRINITY_DN1388_c0_g2,TRINITY_DN1627_c4_g3,TRINITY_DN19912_c0_g1,TRINITY_DN19972_c0_g1,TRINITY_DN20742_c0_g1,TRINITY_DN22948_c0_g1,TRINITY_DN2307_c1_g1,TRINITY_DN24098_c0_g1,TRINITY_DN2627_c0_g1,TRINITY_DN2920_c0_g1,TRINITY_DN2954_c1_g1,TRINITY_DN2954_c1_g5,TRINITY_DN2954_c1_g6,TRINITY_DN3172_c0_g2,TRINITY_DN3876_c0_g1,TRINITY_DN3976…	TRINITY_DN1004_c1_g4,TRINITY_DN1229_c0_g1,TRINITY_DN1282_c0_g2,TRINITY_DN2485_c1_g1,TRINITY_DN2787_c0_g2,TRINITY_DN356_c1_g1,TRINITY_DN405_c0_g1,TRINITY_DN529_c0_g1,TRINITY_DN564_c0_g1,TRINITY_DN706_c1_g1
BP	GO:0006520	cellular amino acid metabolic process	5	13	18	381	0.094745	0.473533	TRINITY_DN11914_c0_g3,TRINITY_DN130_c0_g1,TRINITY_DN1564_c0_g1,TRINITY_DN1837_c0_g1,TRINITY_DN3121_c0_g1	TRINITY_DN1004_c1_g4,TRINITY_DN1437_c0_g3,TRINITY_DN17_c0_g1,TRINITY_DN290_c1_g2,TRINITY_DN357_c1_g2,TRINITY_DN561_c1_g2,TRINITY_DN564_c0_g1,TRINITY_DN5_c0_g2,TRINITY_DN5_c0_g3,TRINITY_DN606_c0_g1,TRINITY_DN782_c0_g3,TRINITY_DN79_c7_g3,TRINITY_DN7_c0_g1
MF	GO:0016620	oxidoreductase activity, acting on the aldehyde or oxo group of donors, NAD or NADP as acceptor	1	2	3	32	0.0960287	0.344762	TRINITY_DN25484_c0_g1	TRINITY_DN5_c0_g2,TRINITY_DN5_c0_g3
MF	GO:0005516	calmodulin binding	4	0	4	51	0.0972073	0.344762	TRINITY_DN24146_c0_g1,TRINITY_DN4041_c0_g1,TRINITY_DN741_c0_g1,TRINITY_DN7473_c0_g1	-
CC	GO:0005621	cellular bud scar	1	0	1	3	0.0983905	0.315933	TRINITY_DN2780_c0_g1	-
CC	GO:0005823	central plaque of spindle pole body	1	0	1	3	0.0983905	0.315933	TRINITY_DN24146_c0_g1	-
CC	GO:0032178	medial membrane band	1	0	1	3	0.0983905	0.315933	TRINITY_DN2920_c0_g1	-
CC	GO:0033551	monopolin complex	1	0	1	3	0.0983905	0.315933	TRINITY_DN3084_c0_g1	-
CC	GO:0061499	outer plaque of mitotic spindle pole body	1	0	1	3	0.0983905	0.315933	TRINITY_DN7284_c0_g1	-
CC	GO:0061673	mitotic spindle astral microtubule	1	0	1	3	0.0983905	0.315933	TRINITY_DN21830_c0_g1	-
CC	GO:0070545	PeBoW complex	0	1	1	3	0.0983905	0.315933	-	TRINITY_DN2485_c1_g1
CC	GO:0098753	anchored component of the cytoplasmic side of the plasma membrane	1	0	1	3	0.0983905	0.315933	TRINITY_DN2920_c0_g1	-
BP	GO:0000320	re-entry into mitotic cell cycle	1	0	1	3	0.0984619	0.473533	TRINITY_DN24098_c0_g1	-
BP	GO:0000918	division septum site selection	1	0	1	3	0.0984619	0.473533	TRINITY_DN2678_c1_g1	-
BP	GO:0001207	histone displacement	0	1	1	3	0.0984619	0.473533	-	TRINITY_DN564_c0_g1
BP	GO:0002100	tRNA wobble adenosine to inosine editing	0	1	1	3	0.0984619	0.473533	-	TRINITY_DN520_c0_g1
BP	GO:0006290	pyrimidine dimer repair	1	0	1	3	0.0984619	0.473533	TRINITY_DN714_c0_g1	-
BP	GO:0006382	adenosine to inosine editing	0	1	1	3	0.0984619	0.473533	-	TRINITY_DN520_c0_g1
BP	GO:0006571	tyrosine biosynthetic process	1	0	1	3	0.0984619	0.473533	TRINITY_DN1837_c0_g1	-
BP	GO:0006975	DNA damage induced protein phosphorylation	1	0	1	3	0.0984619	0.473533	TRINITY_DN22948_c0_g1	-
BP	GO:0008315	G2/MI transition of meiotic cell cycle	1	0	1	3	0.0984619	0.473533	TRINITY_DN24098_c0_g1	-
BP	GO:0008637	apoptotic mitochondrial changes	1	0	1	3	0.0984619	0.473533	TRINITY_DN7148_c0_g1	-
BP	GO:0009094	L-phenylalanine biosynthetic process	1	0	1	3	0.0984619	0.473533	TRINITY_DN1837_c0_g1	-
BP	GO:0009109	coenzyme catabolic process	0	1	1	3	0.0984619	0.473533	-	TRINITY_DN7_c0_g1
BP	GO:0009212	pyrimidine deoxyribonucleoside triphosphate biosynthetic process	0	1	1	3	0.0984619	0.473533	-	TRINITY_DN442_c0_g3
BP	GO:0010697	negative regulation of mitotic spindle pole body separation	1	0	1	3	0.0984619	0.473533	TRINITY_DN24098_c0_g1	-
BP	GO:0016553	base conversion or substitution editing	0	1	1	3	0.0984619	0.473533	-	TRINITY_DN520_c0_g1
BP	GO:0019541	propionate metabolic process	0	1	1	3	0.0984619	0.473533	-	TRINITY_DN1596_c0_g1
BP	GO:0019543	propionate catabolic process	0	1	1	3	0.0984619	0.473533	-	TRINITY_DN1596_c0_g1
BP	GO:0019626	short-chain fatty acid catabolic process	0	1	1	3	0.0984619	0.473533	-	TRINITY_DN1596_c0_g1
BP	GO:0019629	propionate catabolic process, 2-methylcitrate cycle	0	1	1	3	0.0984619	0.473533	-	TRINITY_DN1596_c0_g1
BP	GO:0032220	plasma membrane fusion involved in cytogamy	1	0	1	3	0.0984619	0.473533	TRINITY_DN310_c8_g1	-
BP	GO:0033869	nucleoside bisphosphate catabolic process	0	1	1	3	0.0984619	0.473533	-	TRINITY_DN7_c0_g1
BP	GO:0034031	ribonucleoside bisphosphate catabolic process	0	1	1	3	0.0984619	0.473533	-	TRINITY_DN7_c0_g1
BP	GO:0034034	purine nucleoside bisphosphate catabolic process	0	1	1	3	0.0984619	0.473533	-	TRINITY_DN7_c0_g1
BP	GO:0043491	protein kinase B signaling	1	0	1	3	0.0984619	0.473533	TRINITY_DN1627_c4_g3	-
BP	GO:0045026	plasma membrane fusion	1	0	1	3	0.0984619	0.473533	TRINITY_DN310_c8_g1	-
BP	GO:0046292	formaldehyde metabolic process	1	0	1	3	0.0984619	0.473533	TRINITY_DN2186_c0_g1	-
BP	GO:0046294	formaldehyde catabolic process	1	0	1	3	0.0984619	0.473533	TRINITY_DN2186_c0_g1	-
BP	GO:0046356	acetyl-CoA catabolic process	0	1	1	3	0.0984619	0.473533	-	TRINITY_DN7_c0_g1
BP	GO:0051012	microtubule sliding	1	0	1	3	0.0984619	0.473533	TRINITY_DN2799_c0_g1	-
BP	GO:0051686	establishment of ER localization	1	0	1	3	0.0984619	0.473533	TRINITY_DN2920_c0_g1	-
BP	GO:0061166	establishment of endoplasmic reticulum localization involved in endoplasmic reticulum polarization at cell division site	1	0	1	3	0.0984619	0.473533	TRINITY_DN2920_c0_g1	-
BP	GO:0072416	signal transduction involved in spindle checkpoint	1	0	1	3	0.0984619	0.473533	TRINITY_DN24076_c0_g1	-
BP	GO:0072437	signal transduction involved in DNA replication checkpoint	1	0	1	3	0.0984619	0.473533	TRINITY_DN4578_c0_g1	-
BP	GO:0072443	signal transduction involved in mitotic DNA replication checkpoint	1	0	1	3	0.0984619	0.473533	TRINITY_DN4578_c0_g1	-
BP	GO:0072477	signal transduction involved in mitotic spindle checkpoint	1	0	1	3	0.0984619	0.473533	TRINITY_DN24076_c0_g1	-
BP	GO:0072480	signal transduction involved in mitotic spindle assembly checkpoint	1	0	1	3	0.0984619	0.473533	TRINITY_DN24076_c0_g1	-
BP	GO:0072486	signal transduction involved in spindle assembly checkpoint	1	0	1	3	0.0984619	0.473533	TRINITY_DN24076_c0_g1	-
BP	GO:0090029	negative regulation of pheromone-dependent signal transduction involved in conjugation with cellular fusion	0	1	1	3	0.0984619	0.473533	-	TRINITY_DN505_c1_g1
BP	GO:0110030	regulation of G2/MI transition of meiotic cell cycle	1	0	1	3	0.0984619	0.473533	TRINITY_DN24098_c0_g1	-
BP	GO:0110095	cellular detoxification of aldehyde	1	0	1	3	0.0984619	0.473533	TRINITY_DN2186_c0_g1	-
BP	GO:0110096	cellular response to aldehyde	1	0	1	3	0.0984619	0.473533	TRINITY_DN2186_c0_g1	-
BP	GO:0110160	negative regulation of mitotic spindle formation (spindle phase one)	1	0	1	3	0.0984619	0.473533	TRINITY_DN24098_c0_g1	-
BP	GO:1902223	erythrose 4-phosphate/phosphoenolpyruvate family amino acid biosynthetic process	1	0	1	3	0.0984619	0.473533	TRINITY_DN1837_c0_g1	-
BP	GO:1903473	positive regulation of mitotic actomyosin contractile ring contraction	1	0	1	3	0.0984619	0.473533	TRINITY_DN2289_c0_g1	-
BP	GO:1904289	regulation of mitotic DNA damage checkpoint	1	0	1	3	0.0984619	0.473533	TRINITY_DN22948_c0_g1	-
BP	GO:1904291	positive regulation of mitotic DNA damage checkpoint	1	0	1	3	0.0984619	0.473533	TRINITY_DN22948_c0_g1	-
BP	GO:1905831	negative regulation of spindle assembly	1	0	1	3	0.0984619	0.473533	TRINITY_DN24098_c0_g1	-
BP	GO:1990853	histone H2A SQE motif phosphorylation	1	0	1	3	0.0984619	0.473533	TRINITY_DN22948_c0_g1	-
BP	GO:2000003	positive regulation of DNA damage checkpoint	1	0	1	3	0.0984619	0.473533	TRINITY_DN22948_c0_g1	-
BP	GO:0009084	glutamine family amino acid biosynthetic process	0	4	4	52	0.0989639	0.473533	-	TRINITY_DN5_c0_g2,TRINITY_DN5_c0_g3,TRINITY_DN782_c0_g3,TRINITY_DN7_c0_g1
BP	GO:0033993	response to lipid	4	0	4	52	0.0989639	0.473533	TRINITY_DN1053_c0_g1,TRINITY_DN10743_c0_g1,TRINITY_DN42_c2_g1,TRINITY_DN6862_c0_g1	-
BP	GO:1901576	organic substance biosynthetic process	55	42	97	2584	0.098969	0.473533	TRINITY_DN10743_c0_g1,TRINITY_DN10785_c0_g1,TRINITY_DN11287_c0_g2,TRINITY_DN11914_c0_g3,TRINITY_DN12356_c1_g1,TRINITY_DN1305_c0_g1,TRINITY_DN130_c0_g1,TRINITY_DN15200_c0_g1,TRINITY_DN1564_c0_g1,TRINITY_DN1627_c4_g3,TRINITY_DN1766_c0_g1,TRINITY_DN1837_c0_g1,TRINITY_DN19433_c0_g1,TRINITY_DN19910_c0_g1,TRINITY_DN19972_c0_g1,TRINITY_DN20742_c0_g1,TRINITY_DN22308_c0_g1,TRINITY_DN22948_c0_g1,TRINITY_DN…	TRINITY_DN1004_c1_g4,TRINITY_DN1032_c1_g1,TRINITY_DN1282_c0_g2,TRINITY_DN1437_c0_g3,TRINITY_DN1498_c0_g1,TRINITY_DN161_c0_g1,TRINITY_DN1717_c0_g1,TRINITY_DN1725_c0_g1,TRINITY_DN17_c0_g1,TRINITY_DN20724_c0_g1,TRINITY_DN2262_c1_g2,TRINITY_DN227_c0_g1,TRINITY_DN2280_c0_g1,TRINITY_DN2752_c0_g1,TRINITY_DN290_c1_g2,TRINITY_DN356_c1_g1,TRINITY_DN357_c1_g2,TRINITY_DN3811_c1_g2,TRINITY_DN413_c0_g1,TRINITY…
MF	GO:0043168	anion binding	41	16	57	1420	0.0997135	0.344762	TRINITY_DN10743_c0_g1,TRINITY_DN11914_c0_g3,TRINITY_DN130_c0_g1,TRINITY_DN1837_c0_g1,TRINITY_DN19972_c0_g1,TRINITY_DN20742_c0_g1,TRINITY_DN21830_c0_g1,TRINITY_DN22948_c0_g1,TRINITY_DN22988_c0_g1,TRINITY_DN2307_c1_g1,TRINITY_DN24076_c0_g1,TRINITY_DN24098_c0_g1,TRINITY_DN25223_c1_g1,TRINITY_DN2627_c0_g1,TRINITY_DN2780_c0_g1,TRINITY_DN2799_c0_g1,TRINITY_DN2920_c0_g1,TRINITY_DN2954_c1_g1,TRINITY_DN29…	TRINITY_DN1032_c1_g1,TRINITY_DN2752_c0_g1,TRINITY_DN356_c1_g1,TRINITY_DN357_c1_g2,TRINITY_DN405_c0_g1,TRINITY_DN442_c0_g3,TRINITY_DN520_c0_g1,TRINITY_DN529_c0_g1,TRINITY_DN538_c0_g2,TRINITY_DN5_c0_g2,TRINITY_DN5_c0_g3,TRINITY_DN634_c1_g1,TRINITY_DN706_c1_g1,TRINITY_DN751_c2_g1,TRINITY_DN7_c4_g2,TRINITY_DN937_c1_g1
MF	GO:0000007	low-affinity zinc ion transmembrane transporter activity	0	1	1	3	0.0997299	0.344762	-	TRINITY_DN161_c1_g3
MF	GO:0001786	phosphatidylserine binding	1	0	1	3	0.0997299	0.344762	TRINITY_DN2920_c0_g1	-
MF	GO:0003839	gamma-glutamylcyclotransferase activity	1	0	1	3	0.0997299	0.344762	TRINITY_DN16881_c0_g1	-
MF	GO:0003868	4-hydroxyphenylpyruvate dioxygenase activity	1	0	1	3	0.0997299	0.344762	TRINITY_DN1564_c0_g1	-
MF	GO:0004000	adenosine deaminase activity	0	1	1	3	0.0997299	0.344762	-	TRINITY_DN520_c0_g1
MF	GO:0004032	alditol:NADP+ 1-oxidoreductase activity	1	0	1	3	0.0997299	0.344762	TRINITY_DN6133_c0_g1	-
MF	GO:0004112	cyclic-nucleotide phosphodiesterase activity	0	1	1	3	0.0997299	0.344762	-	TRINITY_DN1282_c0_g2
MF	GO:0004130	cytochrome-c peroxidase activity	1	0	1	3	0.0997299	0.344762	TRINITY_DN5692_c0_g1	-
MF	GO:0004353	glutamate dehydrogenase [NAD(P)+] activity	0	1	1	3	0.0997299	0.344762	-	TRINITY_DN561_c1_g2
MF	GO:0005547	phosphatidylinositol-3,4,5-trisphosphate binding	1	0	1	3	0.0997299	0.344762	TRINITY_DN2920_c0_g1	-
MF	GO:0008106	alcohol dehydrogenase (NADP+) activity	1	0	1	3	0.0997299	0.344762	TRINITY_DN6133_c0_g1	-
MF	GO:0008251	tRNA-specific adenosine deaminase activity	0	1	1	3	0.0997299	0.344762	-	TRINITY_DN520_c0_g1
MF	GO:0008381	mechanosensitive ion channel activity	1	0	1	3	0.0997299	0.344762	TRINITY_DN747_c0_g1	-
MF	GO:0009927	histidine phosphotransfer kinase activity	1	0	1	3	0.0997299	0.344762	TRINITY_DN42_c2_g1	-
MF	GO:0015166	polyol transmembrane transporter activity	0	1	1	3	0.0997299	0.344762	-	TRINITY_DN2752_c0_g3
MF	GO:0015168	glycerol transmembrane transporter activity	0	1	1	3	0.0997299	0.344762	-	TRINITY_DN2752_c0_g3
MF	GO:0015254	glycerol channel activity	0	1	1	3	0.0997299	0.344762	-	TRINITY_DN2752_c0_g3
MF	GO:0015344	siderophore uptake transmembrane transporter activity	0	1	1	3	0.0997299	0.344762	-	TRINITY_DN1102_c0_g2
MF	GO:0016603	glutaminyl-peptide cyclotransferase activity	1	0	1	3	0.0997299	0.344762	TRINITY_DN16881_c0_g1	-
MF	GO:0034039	8-oxo-7,8-dihydroguanine DNA N-glycosylase activity	0	1	1	3	0.0997299	0.344762	-	TRINITY_DN1229_c0_g1
MF	GO:0061928	glutathione specific gamma-glutamylcyclotransferase activity	1	0	1	3	0.0997299	0.344762	TRINITY_DN16881_c0_g1	-
BP	GO:0009074	aromatic amino acid family catabolic process	2	1	3	33	0.100047	0.473533	TRINITY_DN1564_c0_g1,TRINITY_DN1837_c0_g1	TRINITY_DN290_c1_g2
BP	GO:0097307	response to farnesol	3	0	3	33	0.100047	0.473533	TRINITY_DN1053_c0_g1,TRINITY_DN42_c2_g1,TRINITY_DN6862_c0_g1	-
BP	GO:0097308	cellular response to farnesol	3	0	3	33	0.100047	0.473533	TRINITY_DN1053_c0_g1,TRINITY_DN42_c2_g1,TRINITY_DN6862_c0_g1	-
BP	GO:0009059	macromolecule biosynthetic process	45	25	70	1806	0.100087	0.473533	TRINITY_DN10743_c0_g1,TRINITY_DN10785_c0_g1,TRINITY_DN11287_c0_g2,TRINITY_DN12356_c1_g1,TRINITY_DN1305_c0_g1,TRINITY_DN130_c0_g1,TRINITY_DN15200_c0_g1,TRINITY_DN1766_c0_g1,TRINITY_DN19433_c0_g1,TRINITY_DN19910_c0_g1,TRINITY_DN19972_c0_g1,TRINITY_DN20742_c0_g1,TRINITY_DN22948_c0_g1,TRINITY_DN2307_c1_g1,TRINITY_DN24098_c0_g1,TRINITY_DN25187_c0_g1,TRINITY_DN2678_c1_g1,TRINITY_DN2954_c1_g1,TRINITY_DN…	TRINITY_DN1498_c0_g1,TRINITY_DN161_c0_g1,TRINITY_DN1717_c0_g1,TRINITY_DN1725_c0_g1,TRINITY_DN20724_c0_g1,TRINITY_DN2262_c1_g2,TRINITY_DN227_c0_g1,TRINITY_DN2280_c0_g1,TRINITY_DN290_c1_g2,TRINITY_DN356_c1_g1,TRINITY_DN3811_c1_g2,TRINITY_DN4204_c0_g1,TRINITY_DN447_c0_g1,TRINITY_DN4552_c0_g1,TRINITY_DN505_c1_g1,TRINITY_DN538_c0_g2,TRINITY_DN588_c0_g1,TRINITY_DN5_c0_g2,TRINITY_DN5_c0_g3,TRINITY_DN606…
CC	GO:0005853	eukaryotic translation elongation factor 1 complex	2	0	2	16	0.100679	0.320342	TRINITY_DN19433_c0_g1,TRINITY_DN4041_c0_g1	-
BP	GO:0010973	positive regulation of division septum assembly	2	0	2	16	0.100816	0.473533	TRINITY_DN2289_c0_g1,TRINITY_DN2920_c0_g1	-
BP	GO:0015891	siderophore transport	0	2	2	16	0.100816	0.473533	-	TRINITY_DN1102_c0_g2,TRINITY_DN1247_c0_g1
BP	GO:0031939	negative regulation of chromatin silencing at telomere	2	0	2	16	0.100816	0.473533	TRINITY_DN2307_c1_g1,TRINITY_DN9482_c0_g1	-
BP	GO:0042770	signal transduction in response to DNA damage	2	0	2	16	0.100816	0.473533	TRINITY_DN24098_c0_g1,TRINITY_DN4578_c0_g1	-
BP	GO:0072401	signal transduction involved in DNA integrity checkpoint	2	0	2	16	0.100816	0.473533	TRINITY_DN24098_c0_g1,TRINITY_DN4578_c0_g1	-
BP	GO:0009067	aspartate family amino acid biosynthetic process	1	4	5	73	0.101186	0.473533	TRINITY_DN1837_c0_g1	TRINITY_DN1004_c1_g4,TRINITY_DN1437_c0_g3,TRINITY_DN357_c1_g2,TRINITY_DN564_c0_g1
BP	GO:0042737	drug catabolic process	3	2	5	73	0.101186	0.473533	TRINITY_DN1564_c0_g1,TRINITY_DN3976_c0_g1,TRINITY_DN5692_c0_g1	TRINITY_DN1596_c0_g1,TRINITY_DN290_c1_g2
MF	GO:0031406	carboxylic acid binding	0	2	2	16	0.103095	0.351735	-	TRINITY_DN5_c0_g2,TRINITY_DN5_c0_g3
MF	GO:0043177	organic acid binding	0	2	2	16	0.103095	0.351735	-	TRINITY_DN5_c0_g2,TRINITY_DN5_c0_g3
BP	GO:0044419	interspecies interaction between organisms	12	2	14	285	0.10374	0.484424	TRINITY_DN10743_c0_g1,TRINITY_DN19912_c0_g1,TRINITY_DN24098_c0_g1,TRINITY_DN25187_c0_g1,TRINITY_DN2780_c0_g1,TRINITY_DN3432_c1_g1,TRINITY_DN3976_c0_g1,TRINITY_DN4041_c0_g1,TRINITY_DN42_c2_g1,TRINITY_DN492_c0_g1,TRINITY_DN5163_c0_g1,TRINITY_DN6862_c0_g1	TRINITY_DN1004_c1_g4,TRINITY_DN20724_c0_g1
BP	GO:0045839	negative regulation of mitotic nuclear division	5	0	5	74	0.105698	0.49249	TRINITY_DN21830_c0_g1,TRINITY_DN24076_c0_g1,TRINITY_DN24098_c0_g1,TRINITY_DN3260_c0_g3,TRINITY_DN3369_c0_g1	-
BP	GO:0009411	response to UV	2	1	3	34	0.10712	0.496941	TRINITY_DN714_c0_g1,TRINITY_DN9482_c0_g1	TRINITY_DN1229_c0_g1
BP	GO:0051300	spindle pole body organization	3	0	3	34	0.10712	0.496941	TRINITY_DN24098_c0_g1,TRINITY_DN5432_c0_g1,TRINITY_DN7284_c0_g1	-
BP	GO:0090068	positive regulation of cell cycle process	10	1	11	213	0.107945	0.499683	TRINITY_DN19972_c0_g1,TRINITY_DN21830_c0_g1,TRINITY_DN2289_c0_g1,TRINITY_DN22948_c0_g1,TRINITY_DN24076_c0_g1,TRINITY_DN2920_c0_g1,TRINITY_DN310_c6_g1,TRINITY_DN3369_c0_g1,TRINITY_DN576_c1_g3,TRINITY_DN7284_c0_g1	TRINITY_DN1282_c0_g2
BP	GO:0045931	positive regulation of mitotic cell cycle	10	0	10	190	0.111086	0.510878	TRINITY_DN19972_c0_g1,TRINITY_DN21830_c0_g1,TRINITY_DN2289_c0_g1,TRINITY_DN22948_c0_g1,TRINITY_DN24076_c0_g1,TRINITY_DN2920_c0_g1,TRINITY_DN310_c6_g1,TRINITY_DN3369_c0_g1,TRINITY_DN576_c1_g3,TRINITY_DN7284_c0_g1	-
CC	GO:0005782	peroxisomal matrix	1	1	2	17	0.11165	0.348905	TRINITY_DN3976_c0_g1	TRINITY_DN634_c1_g1
CC	GO:0031907	microbody lumen	1	1	2	17	0.11165	0.348905	TRINITY_DN3976_c0_g1	TRINITY_DN634_c1_g1
BP	GO:0006591	ornithine metabolic process	0	2	2	17	0.111799	0.510878	-	TRINITY_DN5_c0_g2,TRINITY_DN5_c0_g3
BP	GO:0045903	positive regulation of translational fidelity	1	1	2	17	0.111799	0.510878	TRINITY_DN7207_c0_g1	TRINITY_DN2262_c1_g2
BP	GO:0071520	actomyosin contractile ring assembly actin filament bundle convergence	2	0	2	17	0.111799	0.510878	TRINITY_DN741_c0_g1,TRINITY_DN7473_c0_g1	-
BP	GO:0090426	actin filament bundle convergence	2	0	2	17	0.111799	0.510878	TRINITY_DN741_c0_g1,TRINITY_DN7473_c0_g1	-
BP	GO:1903478	actin filament bundle convergence involved in mitotic contractile ring assembly	2	0	2	17	0.111799	0.510878	TRINITY_DN741_c0_g1,TRINITY_DN7473_c0_g1	-
BP	GO:1901615	organic hydroxy compound metabolic process	4	6	10	191	0.11394	0.515347	TRINITY_DN1564_c0_g1,TRINITY_DN24233_c0_g1,TRINITY_DN2627_c0_g1,TRINITY_DN3583_c0_g1	TRINITY_DN2752_c0_g1,TRINITY_DN2752_c0_g3,TRINITY_DN49_c2_g1,TRINITY_DN7196_c0_g1,TRINITY_DN782_c0_g3,TRINITY_DN937_c1_g1
CC	GO:0032156	septin cytoskeleton	3	0	3	35	0.114168	0.350515	TRINITY_DN2780_c0_g1,TRINITY_DN2920_c0_g1,TRINITY_DN7473_c0_g1	-
CC	GO:1990023	mitotic spindle midzone	3	0	3	35	0.114168	0.350515	TRINITY_DN21830_c0_g1,TRINITY_DN3260_c0_g3,TRINITY_DN5432_c0_g1	-
BP	GO:0033046	negative regulation of sister chromatid segregation	5	0	5	76	0.115015	0.515347	TRINITY_DN21830_c0_g1,TRINITY_DN24076_c0_g1,TRINITY_DN24098_c0_g1,TRINITY_DN3260_c0_g3,TRINITY_DN3369_c0_g1	-
BP	GO:0051985	negative regulation of chromosome segregation	5	0	5	76	0.115015	0.515347	TRINITY_DN21830_c0_g1,TRINITY_DN24076_c0_g1,TRINITY_DN24098_c0_g1,TRINITY_DN3260_c0_g3,TRINITY_DN3369_c0_g1	-
BP	GO:0006626	protein targeting to mitochondrion	5	1	6	98	0.115109	0.515347	TRINITY_DN10743_c0_g1,TRINITY_DN4268_c0_g1,TRINITY_DN4268_c0_g2,TRINITY_DN6862_c0_g1,TRINITY_DN7148_c0_g1	TRINITY_DN405_c0_g1
BP	GO:0006515	protein quality control for misfolded or incompletely synthesized proteins	3	1	4	55	0.115527	0.515347	TRINITY_DN19972_c0_g1,TRINITY_DN6862_c0_g1,TRINITY_DN9482_c0_g1	TRINITY_DN634_c1_g1
BP	GO:0034470	ncRNA processing	10	10	20	445	0.117969	0.515347	TRINITY_DN10785_c0_g1,TRINITY_DN1305_c0_g1,TRINITY_DN15200_c0_g1,TRINITY_DN4059_c0_g1,TRINITY_DN4695_c0_g1,TRINITY_DN5182_c0_g1,TRINITY_DN5453_c0_g1,TRINITY_DN6156_c0_g1,TRINITY_DN6846_c0_g1,TRINITY_DN7207_c0_g1	TRINITY_DN1725_c0_g1,TRINITY_DN2262_c1_g2,TRINITY_DN2280_c0_g1,TRINITY_DN2485_c1_g1,TRINITY_DN310_c0_g3,TRINITY_DN4428_c0_g1,TRINITY_DN447_c0_g1,TRINITY_DN520_c0_g1,TRINITY_DN541_c1_g1,TRINITY_DN694_c0_g1
MF	GO:0004386	helicase activity	7	0	7	120	0.118568	0.392169	TRINITY_DN20742_c0_g1,TRINITY_DN2307_c1_g1,TRINITY_DN2954_c1_g1,TRINITY_DN2954_c1_g5,TRINITY_DN2954_c1_g6,TRINITY_DN3172_c0_g2,TRINITY_DN90_c6_g1	-
BP	GO:0034645	cellular macromolecule biosynthetic process	44	25	69	1797	0.119895	0.515347	TRINITY_DN10743_c0_g1,TRINITY_DN10785_c0_g1,TRINITY_DN11287_c0_g2,TRINITY_DN12356_c1_g1,TRINITY_DN1305_c0_g1,TRINITY_DN130_c0_g1,TRINITY_DN15200_c0_g1,TRINITY_DN1766_c0_g1,TRINITY_DN19433_c0_g1,TRINITY_DN19910_c0_g1,TRINITY_DN19972_c0_g1,TRINITY_DN20742_c0_g1,TRINITY_DN22948_c0_g1,TRINITY_DN2307_c1_g1,TRINITY_DN25187_c0_g1,TRINITY_DN2678_c1_g1,TRINITY_DN2954_c1_g1,TRINITY_DN2954_c1_g5,TRINITY_DN2…	TRINITY_DN1498_c0_g1,TRINITY_DN161_c0_g1,TRINITY_DN1717_c0_g1,TRINITY_DN1725_c0_g1,TRINITY_DN20724_c0_g1,TRINITY_DN2262_c1_g2,TRINITY_DN227_c0_g1,TRINITY_DN2280_c0_g1,TRINITY_DN290_c1_g2,TRINITY_DN356_c1_g1,TRINITY_DN3811_c1_g2,TRINITY_DN4204_c0_g1,TRINITY_DN447_c0_g1,TRINITY_DN4552_c0_g1,TRINITY_DN505_c1_g1,TRINITY_DN538_c0_g2,TRINITY_DN588_c0_g1,TRINITY_DN5_c0_g2,TRINITY_DN5_c0_g3,TRINITY_DN606…
CC	GO:0051233	spindle midzone	3	0	3	36	0.1216	0.367068	TRINITY_DN21830_c0_g1,TRINITY_DN3260_c0_g3,TRINITY_DN5432_c0_g1	-
BP	GO:0051788	response to misfolded protein	2	1	3	36	0.121825	0.515347	TRINITY_DN19972_c0_g1,TRINITY_DN9482_c0_g1	TRINITY_DN2787_c0_g2
BP	GO:0070507	regulation of microtubule cytoskeleton organization	3	0	3	36	0.121825	0.515347	TRINITY_DN21830_c0_g1,TRINITY_DN24098_c0_g1,TRINITY_DN2799_c0_g1	-
BP	GO:0071218	cellular response to misfolded protein	2	1	3	36	0.121825	0.515347	TRINITY_DN19972_c0_g1,TRINITY_DN9482_c0_g1	TRINITY_DN2787_c0_g2
BP	GO:0097306	cellular response to alcohol	3	0	3	36	0.121825	0.515347	TRINITY_DN1053_c0_g1,TRINITY_DN42_c2_g1,TRINITY_DN6862_c0_g1	-
BP	GO:0006526	arginine biosynthetic process	0	2	2	18	0.123076	0.515347	-	TRINITY_DN5_c0_g2,TRINITY_DN5_c0_g3
BP	GO:0042219	cellular modified amino acid catabolic process	1	1	2	18	0.123076	0.515347	TRINITY_DN16881_c0_g1	TRINITY_DN668_c0_g1
BP	GO:0043171	peptide catabolic process	1	1	2	18	0.123076	0.515347	TRINITY_DN16881_c0_g1	TRINITY_DN668_c0_g1
BP	GO:1903313	positive regulation of mRNA metabolic process	1	1	2	18	0.123076	0.515347	TRINITY_DN19566_c0_g1	TRINITY_DN2738_c1_g2
BP	GO:0009066	aspartate family amino acid metabolic process	2	4	6	100	0.123532	0.515347	TRINITY_DN11914_c0_g3,TRINITY_DN1837_c0_g1	TRINITY_DN1004_c1_g4,TRINITY_DN1437_c0_g3,TRINITY_DN357_c1_g2,TRINITY_DN564_c0_g1
BP	GO:0070585	protein localization to mitochondrion	5	1	6	100	0.123532	0.515347	TRINITY_DN10743_c0_g1,TRINITY_DN4268_c0_g1,TRINITY_DN4268_c0_g2,TRINITY_DN6862_c0_g1,TRINITY_DN7148_c0_g1	TRINITY_DN405_c0_g1
BP	GO:0072655	establishment of protein localization to mitochondrion	5	1	6	100	0.123532	0.515347	TRINITY_DN10743_c0_g1,TRINITY_DN4268_c0_g1,TRINITY_DN4268_c0_g2,TRINITY_DN6862_c0_g1,TRINITY_DN7148_c0_g1	TRINITY_DN405_c0_g1
BP	GO:0044249	cellular biosynthetic process	55	41	96	2581	0.123853	0.515347	TRINITY_DN10743_c0_g1,TRINITY_DN10785_c0_g1,TRINITY_DN11287_c0_g2,TRINITY_DN11914_c0_g3,TRINITY_DN12356_c1_g1,TRINITY_DN1305_c0_g1,TRINITY_DN130_c0_g1,TRINITY_DN15200_c0_g1,TRINITY_DN1564_c0_g1,TRINITY_DN1627_c4_g3,TRINITY_DN1766_c0_g1,TRINITY_DN1837_c0_g1,TRINITY_DN19433_c0_g1,TRINITY_DN19910_c0_g1,TRINITY_DN19972_c0_g1,TRINITY_DN20742_c0_g1,TRINITY_DN22308_c0_g1,TRINITY_DN22948_c0_g1,TRINITY_DN…	TRINITY_DN1004_c1_g4,TRINITY_DN1032_c1_g1,TRINITY_DN1282_c0_g2,TRINITY_DN1437_c0_g3,TRINITY_DN1498_c0_g1,TRINITY_DN161_c0_g1,TRINITY_DN1717_c0_g1,TRINITY_DN1725_c0_g1,TRINITY_DN17_c0_g1,TRINITY_DN20724_c0_g1,TRINITY_DN2262_c1_g2,TRINITY_DN227_c0_g1,TRINITY_DN2280_c0_g1,TRINITY_DN290_c1_g2,TRINITY_DN356_c1_g1,TRINITY_DN357_c1_g2,TRINITY_DN3811_c1_g2,TRINITY_DN413_c0_g1,TRINITY_DN4204_c0_g1,TRINITY…
MF	GO:0010181	FMN binding	0	2	2	18	0.125787	0.392169	-	TRINITY_DN356_c1_g1,TRINITY_DN442_c0_g3
MF	GO:0016866	intramolecular transferase activity	1	1	2	18	0.125787	0.392169	TRINITY_DN6703_c0_g1	TRINITY_DN310_c0_g3
CC	GO:0030446	hyphal cell wall	4	0	4	57	0.126909	0.367068	TRINITY_DN10743_c0_g1,TRINITY_DN4041_c0_g1,TRINITY_DN5182_c0_g1,TRINITY_DN6862_c0_g1	-
BP	GO:0031577	spindle checkpoint	4	0	4	57	0.127201	0.515347	TRINITY_DN21830_c0_g1,TRINITY_DN24076_c0_g1,TRINITY_DN3260_c0_g3,TRINITY_DN3369_c0_g1	-
BP	GO:0071174	mitotic spindle checkpoint	4	0	4	57	0.127201	0.515347	TRINITY_DN21830_c0_g1,TRINITY_DN24076_c0_g1,TRINITY_DN3260_c0_g3,TRINITY_DN3369_c0_g1	-
BP	GO:0000466	maturation of 5.8S rRNA from tricistronic rRNA transcript (SSU-rRNA, 5.8S rRNA, LSU-rRNA)	3	3	6	101	0.127855	0.515347	TRINITY_DN4059_c0_g1,TRINITY_DN6156_c0_g1,TRINITY_DN6846_c0_g1	TRINITY_DN4428_c0_g1,TRINITY_DN541_c1_g1,TRINITY_DN694_c0_g1
BP	GO:0042274	ribosomal small subunit biogenesis	5	5	10	196	0.128827	0.515347	TRINITY_DN1305_c0_g1,TRINITY_DN4101_c0_g1,TRINITY_DN5182_c0_g1,TRINITY_DN5453_c0_g1,TRINITY_DN6846_c0_g1	TRINITY_DN161_c0_g1,TRINITY_DN1725_c0_g1,TRINITY_DN3811_c1_g2,TRINITY_DN541_c1_g1,TRINITY_DN694_c0_g1
CC	GO:0005952	cAMP-dependent protein kinase complex	1	0	1	4	0.128998	0.367068	TRINITY_DN836_c4_g1	-
CC	GO:0005965	protein farnesyltransferase complex	1	0	1	4	0.128998	0.367068	TRINITY_DN3027_c0_g1	-
CC	GO:0031429	box H/ACA snoRNP complex	0	1	1	4	0.128998	0.367068	-	TRINITY_DN310_c0_g3
CC	GO:0033503	HULC complex	1	0	1	4	0.128998	0.367068	TRINITY_DN9482_c0_g1	-
CC	GO:0044697	HICS complex	1	0	1	4	0.128998	0.367068	TRINITY_DN2920_c0_g1	-
CC	GO:0072588	box H/ACA RNP complex	0	1	1	4	0.128998	0.367068	-	TRINITY_DN310_c0_g3
CC	GO:0097505	Rad6-Rad18 complex	1	0	1	4	0.128998	0.367068	TRINITY_DN9482_c0_g1	-
BP	GO:0001539	cilium or flagellum-dependent cell motility	0	1	1	4	0.12909	0.515347	-	TRINITY_DN529_c0_g1
BP	GO:0006582	melanin metabolic process	1	0	1	4	0.12909	0.515347	TRINITY_DN1564_c0_g1	-
BP	GO:0006846	acetate transport	0	1	1	4	0.12909	0.515347	-	TRINITY_DN2752_c0_g3
BP	GO:0009095	aromatic amino acid family biosynthetic process, prephenate pathway	1	0	1	4	0.12909	0.515347	TRINITY_DN1837_c0_g1	-
BP	GO:0009098	leucine biosynthetic process	0	1	1	4	0.12909	0.515347	-	TRINITY_DN17_c0_g1
BP	GO:0009187	cyclic nucleotide metabolic process	0	1	1	4	0.12909	0.515347	-	TRINITY_DN1282_c0_g2
BP	GO:0009202	deoxyribonucleoside triphosphate biosynthetic process	0	1	1	4	0.12909	0.515347	-	TRINITY_DN442_c0_g3
BP	GO:0009219	pyrimidine deoxyribonucleotide metabolic process	0	1	1	4	0.12909	0.515347	-	TRINITY_DN442_c0_g3
BP	GO:0009221	pyrimidine deoxyribonucleotide biosynthetic process	0	1	1	4	0.12909	0.515347	-	TRINITY_DN442_c0_g3
BP	GO:0009265	2'-deoxyribonucleotide biosynthetic process	0	1	1	4	0.12909	0.515347	-	TRINITY_DN442_c0_g3
BP	GO:0009394	2'-deoxyribonucleotide metabolic process	0	1	1	4	0.12909	0.515347	-	TRINITY_DN442_c0_g3
BP	GO:0009712	catechol-containing compound metabolic process	1	0	1	4	0.12909	0.515347	TRINITY_DN24233_c0_g1	-
BP	GO:0010390	histone monoubiquitination	1	0	1	4	0.12909	0.515347	TRINITY_DN9482_c0_g1	-
BP	GO:0018343	protein farnesylation	1	0	1	4	0.12909	0.515347	TRINITY_DN3027_c0_g1	-
BP	GO:0018364	peptidyl-glutamine methylation	0	1	1	4	0.12909	0.515347	-	TRINITY_DN2280_c0_g1
BP	GO:0019692	deoxyribose phosphate metabolic process	0	1	1	4	0.12909	0.515347	-	TRINITY_DN442_c0_g3
BP	GO:0030491	heteroduplex formation	1	0	1	4	0.12909	0.515347	TRINITY_DN90_c6_g1	-
BP	GO:0030953	astral microtubule organization	1	0	1	4	0.12909	0.515347	TRINITY_DN244_c5_g1	-
BP	GO:0034453	microtubule anchoring	1	0	1	4	0.12909	0.515347	TRINITY_DN2799_c0_g1	-
BP	GO:0035834	indole alkaloid metabolic process	1	0	1	4	0.12909	0.515347	TRINITY_DN3976_c0_g1	-
BP	GO:0035835	indole alkaloid biosynthetic process	1	0	1	4	0.12909	0.515347	TRINITY_DN3976_c0_g1	-
BP	GO:0042438	melanin biosynthetic process	1	0	1	4	0.12909	0.515347	TRINITY_DN1564_c0_g1	-
BP	GO:0042769	DNA damage response, detection of DNA damage	0	1	1	4	0.12909	0.515347	-	TRINITY_DN1229_c0_g1
BP	GO:0042843	D-xylose catabolic process	1	0	1	4	0.12909	0.515347	TRINITY_DN6133_c0_g1	-
BP	GO:0043419	urea catabolic process	0	1	1	4	0.12909	0.515347	-	TRINITY_DN79_c7_g3
BP	GO:0044728	DNA methylation or demethylation	1	0	1	4	0.12909	0.515347	TRINITY_DN1004_c2_g2	-
BP	GO:0046058	cAMP metabolic process	0	1	1	4	0.12909	0.515347	-	TRINITY_DN1282_c0_g2
BP	GO:0046385	deoxyribose phosphate biosynthetic process	0	1	1	4	0.12909	0.515347	-	TRINITY_DN442_c0_g3
BP	GO:0051026	chiasma assembly	1	0	1	4	0.12909	0.515347	TRINITY_DN912_c1_g3	-
BP	GO:0051255	spindle midzone assembly	1	0	1	4	0.12909	0.515347	TRINITY_DN5432_c0_g1	-
BP	GO:0051256	mitotic spindle midzone assembly	1	0	1	4	0.12909	0.515347	TRINITY_DN5432_c0_g1	-
BP	GO:0061165	endoplasmic reticulum localization involved in endoplasmic reticulum polarization at cell division site	1	0	1	4	0.12909	0.515347	TRINITY_DN2920_c0_g1	-
BP	GO:0072428	signal transduction involved in intra-S DNA damage checkpoint	1	0	1	4	0.12909	0.515347	TRINITY_DN4578_c0_g1	-
BP	GO:0072429	response to intra-S DNA damage checkpoint signaling	1	0	1	4	0.12909	0.515347	TRINITY_DN4578_c0_g1	-
BP	GO:0080111	DNA demethylation	1	0	1	4	0.12909	0.515347	TRINITY_DN1004_c2_g2	-
BP	GO:1900153	positive regulation of nuclear-transcribed mRNA catabolic process, deadenylation-dependent decay	0	1	1	4	0.12909	0.515347	-	TRINITY_DN2738_c1_g2
BP	GO:1901426	response to furfural	1	0	1	4	0.12909	0.515347	TRINITY_DN25484_c0_g1	-
BP	GO:1902845	negative regulation of mitotic spindle elongation	1	0	1	4	0.12909	0.515347	TRINITY_DN24098_c0_g1	-
BP	GO:1903457	lactate catabolic process	0	1	1	4	0.12909	0.515347	-	TRINITY_DN937_c1_g1
BP	GO:1903477	mitotic contractile ring actin filament bundle assembly	1	0	1	4	0.12909	0.515347	TRINITY_DN741_c0_g1	-
BP	GO:1903693	regulation of mitotic G1 cell cycle arrest in response to nitrogen starvation	0	1	1	4	0.12909	0.515347	-	TRINITY_DN1282_c0_g2
BP	GO:1903694	positive regulation of mitotic G1 cell cycle arrest in response to nitrogen starvation	0	1	1	4	0.12909	0.515347	-	TRINITY_DN1282_c0_g2
BP	GO:1903715	regulation of aerobic respiration	1	0	1	4	0.12909	0.515347	TRINITY_DN836_c4_g1	-
BP	GO:1990164	histone H2A phosphorylation	1	0	1	4	0.12909	0.515347	TRINITY_DN22948_c0_g1	-
BP	GO:0032886	regulation of microtubule-based process	3	0	3	37	0.12944	0.515347	TRINITY_DN21830_c0_g1,TRINITY_DN24098_c0_g1,TRINITY_DN2799_c0_g1	-
BP	GO:0071482	cellular response to light stimulus	2	1	3	37	0.12944	0.515347	TRINITY_DN714_c0_g1,TRINITY_DN9482_c0_g1	TRINITY_DN1229_c0_g1
MF	GO:0003994	aconitate hydratase activity	0	1	1	4	0.130723	0.392169	-	TRINITY_DN1004_c1_g4
MF	GO:0004033	aldo-keto reductase (NADP) activity	1	0	1	4	0.130723	0.392169	TRINITY_DN6133_c0_g1	-
MF	GO:0004108	citrate (Si)-synthase activity	0	1	1	4	0.130723	0.392169	-	TRINITY_DN7_c0_g1
MF	GO:0004458	D-lactate dehydrogenase (cytochrome) activity	0	1	1	4	0.130723	0.392169	-	TRINITY_DN937_c1_g1
MF	GO:0004564	beta-fructofuranosidase activity	1	0	1	4	0.130723	0.392169	TRINITY_DN6453_c1_g1	-
MF	GO:0004575	sucrose alpha-glucosidase activity	1	0	1	4	0.130723	0.392169	TRINITY_DN6453_c1_g1	-
MF	GO:0004660	protein farnesyltransferase activity	1	0	1	4	0.130723	0.392169	TRINITY_DN3027_c0_g1	-
MF	GO:0008177	succinate dehydrogenase (ubiquinone) activity	0	1	1	4	0.130723	0.392169	-	TRINITY_DN529_c0_g1
MF	GO:0008569	ATP-dependent microtubule motor activity, minus-end-directed	1	0	1	4	0.130723	0.392169	TRINITY_DN2799_c0_g1	-
MF	GO:0016898	oxidoreductase activity, acting on the CH-OH group of donors, cytochrome as acceptor	0	1	1	4	0.130723	0.392169	-	TRINITY_DN937_c1_g1
MF	GO:0030899	calcium-dependent ATPase activity	1	0	1	4	0.130723	0.392169	TRINITY_DN7473_c0_g1	-
MF	GO:0034513	box H/ACA snoRNA binding	0	1	1	4	0.130723	0.392169	-	TRINITY_DN310_c0_g3
MF	GO:0036009	protein-glutamine N-methyltransferase activity	0	1	1	4	0.130723	0.392169	-	TRINITY_DN2280_c0_g1
MF	GO:0036033	mediator complex binding	1	0	1	4	0.130723	0.392169	TRINITY_DN25187_c0_g1	-
MF	GO:0036440	citrate synthase activity	0	1	1	4	0.130723	0.392169	-	TRINITY_DN7_c0_g1
MF	GO:0050440	2-methylcitrate synthase activity	0	1	1	4	0.130723	0.392169	-	TRINITY_DN7_c0_g1
MF	GO:0070336	flap-structured DNA binding	1	0	1	4	0.130723	0.392169	TRINITY_DN4578_c0_g1	-
MF	GO:1990624	guanyl nucleotide exchange factor inhibitor activity	1	0	1	4	0.130723	0.392169	TRINITY_DN3876_c0_g1	-
CC	GO:0005887	integral component of plasma membrane	3	3	6	102	0.13184	0.37213	TRINITY_DN3333_c0_g1,TRINITY_DN42_c2_g1,TRINITY_DN8830_c0_g1	TRINITY_DN1102_c0_g2,TRINITY_DN1247_c0_g1,TRINITY_DN7_c4_g2
BP	GO:0034605	cellular response to heat	6	0	6	102	0.132251	0.525555	TRINITY_DN10743_c0_g1,TRINITY_DN19972_c0_g1,TRINITY_DN4268_c0_g1,TRINITY_DN4268_c0_g2,TRINITY_DN6862_c0_g1,TRINITY_DN7148_c0_g1	-
MF	GO:0005200	structural constituent of cytoskeleton	3	0	3	37	0.13321	0.397347	TRINITY_DN3369_c0_g1,TRINITY_DN4825_c0_g2,TRINITY_DN7284_c0_g1	-
BP	GO:0000027	ribosomal large subunit assembly	2	2	4	58	0.133217	0.526123	TRINITY_DN4695_c0_g1,TRINITY_DN9622_c0_g1	TRINITY_DN227_c0_g1,TRINITY_DN4204_c0_g1
BP	GO:0044774	mitotic DNA integrity checkpoint	4	0	4	58	0.133217	0.526123	TRINITY_DN22948_c0_g1,TRINITY_DN24098_c0_g1,TRINITY_DN4578_c0_g1,TRINITY_DN9482_c0_g1	-
CC	GO:0005759	mitochondrial matrix	4	10	14	298	0.133804	0.374652	TRINITY_DN3432_c1_g1,TRINITY_DN3976_c0_g1,TRINITY_DN5692_c0_g1,TRINITY_DN7148_c0_g1	TRINITY_DN1004_c1_g4,TRINITY_DN1596_c0_g1,TRINITY_DN405_c0_g1,TRINITY_DN5_c0_g2,TRINITY_DN5_c0_g3,TRINITY_DN674_c1_g1,TRINITY_DN751_c2_g1,TRINITY_DN782_c0_g3,TRINITY_DN7_c0_g1,TRINITY_DN937_c1_g1
BP	GO:0006071	glycerol metabolic process	0	2	2	19	0.134613	0.526123	-	TRINITY_DN2752_c0_g1,TRINITY_DN2752_c0_g3
BP	GO:0006213	pyrimidine nucleoside metabolic process	1	1	2	19	0.134613	0.526123	TRINITY_DN825_c0_g1	TRINITY_DN430_c0_g1
BP	GO:0007187	G protein-coupled receptor signaling pathway, coupled to cyclic nucleotide second messenger	1	1	2	19	0.134613	0.526123	TRINITY_DN836_c4_g1	TRINITY_DN1282_c0_g2
BP	GO:0007188	adenylate cyclase-modulating G protein-coupled receptor signaling pathway	1	1	2	19	0.134613	0.526123	TRINITY_DN836_c4_g1	TRINITY_DN1282_c0_g2
BP	GO:0007189	adenylate cyclase-activating G protein-coupled receptor signaling pathway	1	1	2	19	0.134613	0.526123	TRINITY_DN836_c4_g1	TRINITY_DN1282_c0_g2
BP	GO:0034755	iron ion transmembrane transport	0	2	2	19	0.134613	0.526123	-	TRINITY_DN1102_c0_g2,TRINITY_DN1247_c0_g1
BP	GO:0070650	actin filament bundle distribution	2	0	2	19	0.134613	0.526123	TRINITY_DN741_c0_g1,TRINITY_DN7473_c0_g1	-
BP	GO:0034622	cellular protein-containing complex assembly	21	9	30	721	0.13561	0.526768	TRINITY_DN10743_c0_g1,TRINITY_DN11287_c0_g2,TRINITY_DN12356_c1_g1,TRINITY_DN1305_c0_g1,TRINITY_DN19566_c0_g1,TRINITY_DN20742_c0_g1,TRINITY_DN21830_c0_g1,TRINITY_DN2307_c1_g1,TRINITY_DN244_c5_g1,TRINITY_DN2954_c1_g1,TRINITY_DN2954_c1_g5,TRINITY_DN2954_c1_g6,TRINITY_DN3172_c0_g2,TRINITY_DN3369_c0_g1,TRINITY_DN4101_c0_g1,TRINITY_DN4695_c0_g1,TRINITY_DN4825_c0_g2,TRINITY_DN7148_c0_g1,TRINITY_DN741_c0…	TRINITY_DN161_c0_g1,TRINITY_DN1725_c0_g1,TRINITY_DN227_c0_g1,TRINITY_DN2738_c1_g2,TRINITY_DN3811_c1_g2,TRINITY_DN405_c0_g1,TRINITY_DN4204_c0_g1,TRINITY_DN79_c7_g3,TRINITY_DN7_c4_g2
BP	GO:0009058	biosynthetic process	55	42	97	2622	0.136281	0.526768	TRINITY_DN10743_c0_g1,TRINITY_DN10785_c0_g1,TRINITY_DN11287_c0_g2,TRINITY_DN11914_c0_g3,TRINITY_DN12356_c1_g1,TRINITY_DN1305_c0_g1,TRINITY_DN130_c0_g1,TRINITY_DN15200_c0_g1,TRINITY_DN1564_c0_g1,TRINITY_DN1627_c4_g3,TRINITY_DN1766_c0_g1,TRINITY_DN1837_c0_g1,TRINITY_DN19433_c0_g1,TRINITY_DN19910_c0_g1,TRINITY_DN19972_c0_g1,TRINITY_DN20742_c0_g1,TRINITY_DN22308_c0_g1,TRINITY_DN22948_c0_g1,TRINITY_DN…	TRINITY_DN1004_c1_g4,TRINITY_DN1032_c1_g1,TRINITY_DN1282_c0_g2,TRINITY_DN1437_c0_g3,TRINITY_DN1498_c0_g1,TRINITY_DN161_c0_g1,TRINITY_DN1717_c0_g1,TRINITY_DN1725_c0_g1,TRINITY_DN17_c0_g1,TRINITY_DN20724_c0_g1,TRINITY_DN2262_c1_g2,TRINITY_DN227_c0_g1,TRINITY_DN2280_c0_g1,TRINITY_DN2752_c0_g1,TRINITY_DN290_c1_g2,TRINITY_DN356_c1_g1,TRINITY_DN357_c1_g2,TRINITY_DN3811_c1_g2,TRINITY_DN413_c0_g1,TRINITY…
CC	GO:0099738	cell cortex region	6	0	6	103	0.136298	0.378607	TRINITY_DN2289_c0_g1,TRINITY_DN24098_c0_g1,TRINITY_DN2780_c0_g1,TRINITY_DN2920_c0_g1,TRINITY_DN741_c0_g1,TRINITY_DN7473_c0_g1	-
BP	GO:1901605	alpha-amino acid metabolic process	3	11	14	299	0.13718	0.526768	TRINITY_DN11914_c0_g3,TRINITY_DN1564_c0_g1,TRINITY_DN1837_c0_g1	TRINITY_DN1004_c1_g4,TRINITY_DN1437_c0_g3,TRINITY_DN17_c0_g1,TRINITY_DN290_c1_g2,TRINITY_DN357_c1_g2,TRINITY_DN561_c1_g2,TRINITY_DN564_c0_g1,TRINITY_DN5_c0_g2,TRINITY_DN5_c0_g3,TRINITY_DN782_c0_g3,TRINITY_DN7_c0_g1
BP	GO:0061013	regulation of mRNA catabolic process	1	2	3	38	0.137221	0.526768	TRINITY_DN7056_c0_g1	TRINITY_DN1498_c0_g1,TRINITY_DN2738_c1_g2
BP	GO:0071478	cellular response to radiation	2	1	3	38	0.137221	0.526768	TRINITY_DN714_c0_g1,TRINITY_DN9482_c0_g1	TRINITY_DN1229_c0_g1
MF	GO:0000217	DNA secondary structure binding	2	0	2	19	0.13754	0.404376	TRINITY_DN4578_c0_g1,TRINITY_DN714_c0_g1	-
MF	GO:0015267	channel activity	3	1	4	58	0.137891	0.404376	TRINITY_DN3333_c0_g1,TRINITY_DN747_c0_g1,TRINITY_DN8830_c0_g1	TRINITY_DN2752_c0_g3
MF	GO:0022803	passive transmembrane transporter activity	3	1	4	58	0.137891	0.404376	TRINITY_DN3333_c0_g1,TRINITY_DN747_c0_g1,TRINITY_DN8830_c0_g1	TRINITY_DN2752_c0_g3
CC	GO:0030863	cortical cytoskeleton	9	0	9	175	0.139312	0.38393	TRINITY_DN21830_c0_g1,TRINITY_DN2289_c0_g1,TRINITY_DN2678_c1_g1,TRINITY_DN2780_c0_g1,TRINITY_DN2799_c0_g1,TRINITY_DN2920_c0_g1,TRINITY_DN5432_c0_g1,TRINITY_DN741_c0_g1,TRINITY_DN7473_c0_g1	-
BP	GO:0010972	negative regulation of G2/M transition of mitotic cell cycle	4	0	4	59	0.139349	0.526768	TRINITY_DN24098_c0_g1,TRINITY_DN4059_c0_g1,TRINITY_DN4578_c0_g1,TRINITY_DN5432_c0_g1	-
BP	GO:1902750	negative regulation of cell cycle G2/M phase transition	4	0	4	59	0.139349	0.526768	TRINITY_DN24098_c0_g1,TRINITY_DN4059_c0_g1,TRINITY_DN4578_c0_g1,TRINITY_DN5432_c0_g1	-
BP	GO:0097435	supramolecular fiber organization	9	0	9	175	0.139893	0.526768	TRINITY_DN19433_c0_g1,TRINITY_DN21830_c0_g1,TRINITY_DN244_c5_g1,TRINITY_DN2799_c0_g1,TRINITY_DN2920_c0_g1,TRINITY_DN3369_c0_g1,TRINITY_DN4825_c0_g2,TRINITY_DN741_c0_g1,TRINITY_DN7473_c0_g1	-
BP	GO:0044092	negative regulation of molecular function	5	3	8	152	0.14435	0.526768	TRINITY_DN20742_c0_g1,TRINITY_DN2307_c1_g1,TRINITY_DN2954_c1_g5,TRINITY_DN3172_c0_g2,TRINITY_DN42_c2_g1	TRINITY_DN1282_c0_g2,TRINITY_DN356_c1_g1,TRINITY_DN442_c0_g3
BP	GO:0015698	inorganic anion transport	0	3	3	39	0.145157	0.526768	-	TRINITY_DN2517_c0_g1,TRINITY_DN2752_c0_g3,TRINITY_DN451_c0_g1
BP	GO:0000723	telomere maintenance	5	0	5	82	0.14519	0.526768	TRINITY_DN10743_c0_g1,TRINITY_DN22948_c0_g1,TRINITY_DN4578_c0_g1,TRINITY_DN90_c6_g1,TRINITY_DN9482_c0_g1	-
BP	GO:0032200	telomere organization	5	0	5	82	0.14519	0.526768	TRINITY_DN10743_c0_g1,TRINITY_DN22948_c0_g1,TRINITY_DN4578_c0_g1,TRINITY_DN90_c6_g1,TRINITY_DN9482_c0_g1	-
BP	GO:0010458	exit from mitosis	4	0	4	60	0.145591	0.526768	TRINITY_DN25187_c0_g1,TRINITY_DN310_c6_g1,TRINITY_DN576_c1_g3,TRINITY_DN7284_c0_g1	-
BP	GO:0045841	negative regulation of mitotic metaphase/anaphase transition	4	0	4	60	0.145591	0.526768	TRINITY_DN21830_c0_g1,TRINITY_DN24076_c0_g1,TRINITY_DN3260_c0_g3,TRINITY_DN3369_c0_g1	-
BP	GO:1902100	negative regulation of metaphase/anaphase transition of cell cycle	4	0	4	60	0.145591	0.526768	TRINITY_DN21830_c0_g1,TRINITY_DN24076_c0_g1,TRINITY_DN3260_c0_g3,TRINITY_DN3369_c0_g1	-
BP	GO:1905819	negative regulation of chromosome separation	4	0	4	60	0.145591	0.526768	TRINITY_DN21830_c0_g1,TRINITY_DN24076_c0_g1,TRINITY_DN3260_c0_g3,TRINITY_DN3369_c0_g1	-
BP	GO:2000816	negative regulation of mitotic sister chromatid separation	4	0	4	60	0.145591	0.526768	TRINITY_DN21830_c0_g1,TRINITY_DN24076_c0_g1,TRINITY_DN3260_c0_g3,TRINITY_DN3369_c0_g1	-
BP	GO:0009064	glutamine family amino acid metabolic process	0	6	6	105	0.145864	0.526768	-	TRINITY_DN1004_c1_g4,TRINITY_DN561_c1_g2,TRINITY_DN5_c0_g2,TRINITY_DN5_c0_g3,TRINITY_DN782_c0_g3,TRINITY_DN7_c0_g1
BP	GO:0007129	synapsis	2	0	2	20	0.14638	0.526768	TRINITY_DN25223_c1_g1,TRINITY_DN912_c1_g3	-
BP	GO:0009756	carbohydrate mediated signaling	1	1	2	20	0.14638	0.526768	TRINITY_DN836_c4_g1	TRINITY_DN1282_c0_g2
BP	GO:0009757	hexose mediated signaling	1	1	2	20	0.14638	0.526768	TRINITY_DN836_c4_g1	TRINITY_DN1282_c0_g2
BP	GO:0010182	sugar mediated signaling pathway	1	1	2	20	0.14638	0.526768	TRINITY_DN836_c4_g1	TRINITY_DN1282_c0_g2
BP	GO:0010255	glucose mediated signaling pathway	1	1	2	20	0.14638	0.526768	TRINITY_DN836_c4_g1	TRINITY_DN1282_c0_g2
BP	GO:0072741	protein localization to cell division site	2	0	2	20	0.14638	0.526768	TRINITY_DN2920_c0_g1,TRINITY_DN741_c0_g1	-
BP	GO:1902405	mitotic actomyosin contractile ring localization	2	0	2	20	0.14638	0.526768	TRINITY_DN2920_c0_g1,TRINITY_DN741_c0_g1	-
BP	GO:1901990	regulation of mitotic cell cycle phase transition	13	0	13	278	0.149354	0.526768	TRINITY_DN19972_c0_g1,TRINITY_DN21830_c0_g1,TRINITY_DN24076_c0_g1,TRINITY_DN24098_c0_g1,TRINITY_DN310_c6_g1,TRINITY_DN3260_c0_g3,TRINITY_DN3369_c0_g1,TRINITY_DN4059_c0_g1,TRINITY_DN4578_c0_g1,TRINITY_DN5432_c0_g1,TRINITY_DN576_c1_g3,TRINITY_DN7284_c0_g1,TRINITY_DN9482_c0_g1	-
MF	GO:0061631	ubiquitin conjugating enzyme activity	2	0	2	20	0.149523	0.423544	TRINITY_DN19972_c0_g1,TRINITY_DN9482_c0_g1	-
BP	GO:0048523	negative regulation of cellular process	28	5	33	811	0.149577	0.526768	TRINITY_DN1766_c0_g1,TRINITY_DN19433_c0_g1,TRINITY_DN20742_c0_g1,TRINITY_DN21830_c0_g1,TRINITY_DN22948_c0_g1,TRINITY_DN2307_c1_g1,TRINITY_DN24076_c0_g1,TRINITY_DN24098_c0_g1,TRINITY_DN2920_c0_g1,TRINITY_DN2954_c1_g1,TRINITY_DN2954_c1_g5,TRINITY_DN310_c6_g1,TRINITY_DN3172_c0_g2,TRINITY_DN3260_c0_g3,TRINITY_DN3369_c0_g1,TRINITY_DN4059_c0_g1,TRINITY_DN4268_c0_g1,TRINITY_DN4268_c0_g2,TRINITY_DN42_c2_…	TRINITY_DN1229_c0_g1,TRINITY_DN1282_c0_g2,TRINITY_DN1498_c0_g1,TRINITY_DN505_c1_g1,TRINITY_DN606_c0_g1
BP	GO:0010033	response to organic substance	11	7	18	408	0.150498	0.526768	TRINITY_DN1053_c0_g1,TRINITY_DN10743_c0_g1,TRINITY_DN19972_c0_g1,TRINITY_DN2186_c0_g1,TRINITY_DN25484_c0_g1,TRINITY_DN4268_c0_g1,TRINITY_DN4268_c0_g2,TRINITY_DN42_c2_g1,TRINITY_DN6862_c0_g1,TRINITY_DN836_c4_g1,TRINITY_DN9482_c0_g1	TRINITY_DN1282_c0_g2,TRINITY_DN1498_c0_g1,TRINITY_DN21815_c0_g1,TRINITY_DN2787_c0_g2,TRINITY_DN405_c0_g1,TRINITY_DN505_c1_g1,TRINITY_DN79_c7_g3
BP	GO:0000096	sulfur amino acid metabolic process	2	3	5	83	0.150524	0.526768	TRINITY_DN11914_c0_g3,TRINITY_DN1837_c0_g1	TRINITY_DN1437_c0_g3,TRINITY_DN357_c1_g2,TRINITY_DN606_c0_g1
BP	GO:0060249	anatomical structure homeostasis	5	0	5	83	0.150524	0.526768	TRINITY_DN10743_c0_g1,TRINITY_DN22948_c0_g1,TRINITY_DN4578_c0_g1,TRINITY_DN90_c6_g1,TRINITY_DN9482_c0_g1	-
MF	GO:0052689	carboxylic ester hydrolase activity	4	0	4	60	0.150607	0.423544	TRINITY_DN19912_c0_g1,TRINITY_DN21109_c0_g1,TRINITY_DN2186_c0_g1,TRINITY_DN447_c3_g1	-
BP	GO:0090329	regulation of DNA-dependent DNA replication	4	0	4	61	0.151942	0.526768	TRINITY_DN20742_c0_g1,TRINITY_DN22948_c0_g1,TRINITY_DN2307_c1_g1,TRINITY_DN4578_c0_g1	-
MF	GO:0016772	transferase activity, transferring phosphorus-containing groups	10	7	17	378	0.153339	0.423544	TRINITY_DN22308_c0_g1,TRINITY_DN22948_c0_g1,TRINITY_DN24076_c0_g1,TRINITY_DN24098_c0_g1,TRINITY_DN310_c6_g1,TRINITY_DN3834_c0_g1,TRINITY_DN42_c2_g1,TRINITY_DN576_c1_g3,TRINITY_DN825_c0_g1,TRINITY_DN836_c4_g1	TRINITY_DN1032_c1_g1,TRINITY_DN2752_c0_g1,TRINITY_DN4552_c0_g1,TRINITY_DN520_c0_g1,TRINITY_DN538_c0_g2,TRINITY_DN5_c0_g2,TRINITY_DN5_c0_g3
BP	GO:0051716	cellular response to stimulus	45	12	57	1485	0.155539	0.526768	TRINITY_DN1004_c2_g2,TRINITY_DN1053_c0_g1,TRINITY_DN10743_c0_g1,TRINITY_DN11287_c0_g2,TRINITY_DN1388_c0_g2,TRINITY_DN1627_c4_g3,TRINITY_DN16881_c0_g1,TRINITY_DN19912_c0_g1,TRINITY_DN19972_c0_g1,TRINITY_DN20742_c0_g1,TRINITY_DN2186_c0_g1,TRINITY_DN22948_c0_g1,TRINITY_DN2307_c1_g1,TRINITY_DN24076_c0_g1,TRINITY_DN24098_c0_g1,TRINITY_DN25187_c0_g1,TRINITY_DN2627_c0_g1,TRINITY_DN2920_c0_g1,TRINITY_DN2…	TRINITY_DN1229_c0_g1,TRINITY_DN1282_c0_g2,TRINITY_DN1498_c0_g1,TRINITY_DN2485_c1_g1,TRINITY_DN2787_c0_g2,TRINITY_DN356_c1_g1,TRINITY_DN442_c0_g3,TRINITY_DN505_c1_g1,TRINITY_DN529_c0_g1,TRINITY_DN564_c0_g1,TRINITY_DN706_c1_g1,TRINITY_DN79_c7_g3
BP	GO:0006913	nucleocytoplasmic transport	8	4	12	255	0.156628	0.526768	TRINITY_DN4041_c0_g1,TRINITY_DN4059_c0_g1,TRINITY_DN4101_c0_g1,TRINITY_DN4268_c0_g1,TRINITY_DN4268_c0_g2,TRINITY_DN6862_c0_g1,TRINITY_DN7207_c0_g1,TRINITY_DN836_c4_g1	TRINITY_DN161_c0_g1,TRINITY_DN2262_c1_g2,TRINITY_DN3811_c1_g2,TRINITY_DN649_c1_g1
BP	GO:0051169	nuclear transport	8	4	12	255	0.156628	0.526768	TRINITY_DN4041_c0_g1,TRINITY_DN4059_c0_g1,TRINITY_DN4101_c0_g1,TRINITY_DN4268_c0_g1,TRINITY_DN4268_c0_g2,TRINITY_DN6862_c0_g1,TRINITY_DN7207_c0_g1,TRINITY_DN836_c4_g1	TRINITY_DN161_c0_g1,TRINITY_DN2262_c1_g2,TRINITY_DN3811_c1_g2,TRINITY_DN649_c1_g1
BP	GO:0051336	regulation of hydrolase activity	10	2	12	255	0.156628	0.526768	TRINITY_DN1627_c4_g3,TRINITY_DN19433_c0_g1,TRINITY_DN20742_c0_g1,TRINITY_DN2307_c1_g1,TRINITY_DN2954_c1_g5,TRINITY_DN3172_c0_g2,TRINITY_DN4268_c0_g1,TRINITY_DN4268_c0_g2,TRINITY_DN741_c0_g1,TRINITY_DN90_c6_g1	TRINITY_DN1229_c0_g1,TRINITY_DN505_c1_g1
BP	GO:0043102	amino acid salvage	1	1	2	21	0.158349	0.526768	TRINITY_DN1837_c0_g1	TRINITY_DN1437_c0_g3
BP	GO:0071267	L-methionine salvage	1	1	2	21	0.158349	0.526768	TRINITY_DN1837_c0_g1	TRINITY_DN1437_c0_g3
BP	GO:1902404	mitotic actomyosin contractile ring contraction	2	0	2	21	0.158349	0.526768	TRINITY_DN2289_c0_g1,TRINITY_DN7473_c0_g1	-
BP	GO:1903479	mitotic actomyosin contractile ring assembly actin filament organization	2	0	2	21	0.158349	0.526768	TRINITY_DN741_c0_g1,TRINITY_DN7473_c0_g1	-
BP	GO:2000689	actomyosin contractile ring assembly actin filament organization	2	0	2	21	0.158349	0.526768	TRINITY_DN741_c0_g1,TRINITY_DN7473_c0_g1	-
BP	GO:0006536	glutamate metabolic process	0	4	4	62	0.158397	0.526768	-	TRINITY_DN1004_c1_g4,TRINITY_DN561_c1_g2,TRINITY_DN782_c0_g3,TRINITY_DN7_c0_g1
CC	GO:0005749	mitochondrial respiratory chain complex II, succinate dehydrogenase complex (ubiquinone)	0	1	1	5	0.158572	0.411113	-	TRINITY_DN529_c0_g1
CC	GO:0015030	Cajal body	0	1	1	5	0.158572	0.411113	-	TRINITY_DN2280_c0_g1
CC	GO:0031390	Ctf18 RFC-like complex	0	1	1	5	0.158572	0.411113	-	TRINITY_DN706_c1_g1
CC	GO:0045257	succinate dehydrogenase complex (ubiquinone)	0	1	1	5	0.158572	0.411113	-	TRINITY_DN529_c0_g1
CC	GO:0045273	respiratory chain complex II	0	1	1	5	0.158572	0.411113	-	TRINITY_DN529_c0_g1
CC	GO:0045281	succinate dehydrogenase complex	0	1	1	5	0.158572	0.411113	-	TRINITY_DN529_c0_g1
CC	GO:0045283	fumarate reductase complex	0	1	1	5	0.158572	0.411113	-	TRINITY_DN529_c0_g1
CC	GO:1990303	UBR1-RAD6 ubiquitin ligase complex	1	0	1	5	0.158572	0.411113	TRINITY_DN9482_c0_g1	-
BP	GO:0001080	nitrogen catabolite activation of transcription from RNA polymerase II promoter	0	1	1	5	0.158682	0.526768	-	TRINITY_DN79_c7_g3
BP	GO:0001195	maintenance of transcriptional fidelity during DNA-templated transcription elongation from RNA polymerase III promoter	1	0	1	5	0.158682	0.526768	TRINITY_DN11287_c0_g2	-
BP	GO:0005987	sucrose catabolic process	1	0	1	5	0.158682	0.526768	TRINITY_DN6453_c1_g1	-
BP	GO:0006047	UDP-N-acetylglucosamine metabolic process	1	0	1	5	0.158682	0.526768	TRINITY_DN22308_c0_g1	-
BP	GO:0006048	UDP-N-acetylglucosamine biosynthetic process	1	0	1	5	0.158682	0.526768	TRINITY_DN22308_c0_g1	-
BP	GO:0006072	glycerol-3-phosphate metabolic process	0	1	1	5	0.158682	0.526768	-	TRINITY_DN2752_c0_g1
BP	GO:0006121	mitochondrial electron transport, succinate to ubiquinone	0	1	1	5	0.158682	0.526768	-	TRINITY_DN529_c0_g1
BP	GO:0006385	transcription elongation from RNA polymerase III promoter	1	0	1	5	0.158682	0.526768	TRINITY_DN11287_c0_g2	-
BP	GO:0006435	threonyl-tRNA aminoacylation	1	0	1	5	0.158682	0.526768	TRINITY_DN130_c0_g1	-
BP	GO:0006884	cell volume homeostasis	1	0	1	5	0.158682	0.526768	TRINITY_DN747_c0_g1	-
BP	GO:0009136	purine nucleoside diphosphate biosynthetic process	0	1	1	5	0.158682	0.526768	-	TRINITY_DN538_c0_g2
BP	GO:0009180	purine ribonucleoside diphosphate biosynthetic process	0	1	1	5	0.158682	0.526768	-	TRINITY_DN538_c0_g2
BP	GO:0009188	ribonucleoside diphosphate biosynthetic process	0	1	1	5	0.158682	0.526768	-	TRINITY_DN538_c0_g2
BP	GO:0009211	pyrimidine deoxyribonucleoside triphosphate metabolic process	0	1	1	5	0.158682	0.526768	-	TRINITY_DN442_c0_g3
BP	GO:0009821	alkaloid biosynthetic process	1	0	1	5	0.158682	0.526768	TRINITY_DN3976_c0_g1	-
BP	GO:0010032	meiotic chromosome condensation	1	0	1	5	0.158682	0.526768	TRINITY_DN25223_c1_g1	-
BP	GO:0010455	positive regulation of cell fate commitment	1	0	1	5	0.158682	0.526768	TRINITY_DN25187_c0_g1	-
BP	GO:0010914	positive regulation of sterigmatocystin biosynthetic process	0	1	1	5	0.158682	0.526768	-	TRINITY_DN505_c1_g1
BP	GO:0010969	regulation of pheromone-dependent signal transduction involved in conjugation with cellular fusion	0	1	1	5	0.158682	0.526768	-	TRINITY_DN505_c1_g1
BP	GO:0015793	glycerol transport	0	1	1	5	0.158682	0.526768	-	TRINITY_DN2752_c0_g3
BP	GO:0019566	arabinose metabolic process	1	0	1	5	0.158682	0.526768	TRINITY_DN6133_c0_g1	-
BP	GO:0019568	arabinose catabolic process	1	0	1	5	0.158682	0.526768	TRINITY_DN6133_c0_g1	-
BP	GO:0031115	negative regulation of microtubule polymerization	1	0	1	5	0.158682	0.526768	TRINITY_DN21830_c0_g1	-
BP	GO:0031118	rRNA pseudouridine synthesis	0	1	1	5	0.158682	0.526768	-	TRINITY_DN310_c0_g3
BP	GO:0031496	positive regulation of mating type switching	1	0	1	5	0.158682	0.526768	TRINITY_DN25187_c0_g1	-
BP	GO:0032077	positive regulation of deoxyribonuclease activity	1	0	1	5	0.158682	0.526768	TRINITY_DN90_c6_g1	-
BP	GO:0032079	positive regulation of endodeoxyribonuclease activity	1	0	1	5	0.158682	0.526768	TRINITY_DN90_c6_g1	-
BP	GO:0033967	box C/D snoRNA metabolic process	0	1	1	5	0.158682	0.526768	-	TRINITY_DN2280_c0_g1
BP	GO:0034963	box C/D snoRNA processing	0	1	1	5	0.158682	0.526768	-	TRINITY_DN2280_c0_g1
BP	GO:0035510	DNA dealkylation	1	0	1	5	0.158682	0.526768	TRINITY_DN1004_c2_g2	-
BP	GO:0042275	error-free postreplication DNA repair	1	0	1	5	0.158682	0.526768	TRINITY_DN9482_c0_g1	-
BP	GO:0043504	mitochondrial DNA repair	1	0	1	5	0.158682	0.526768	TRINITY_DN714_c0_g1	-
BP	GO:0043577	chemotropism	0	1	1	5	0.158682	0.526768	-	TRINITY_DN1498_c0_g1
BP	GO:0044205	'de novo' UMP biosynthetic process	0	1	1	5	0.158682	0.526768	-	TRINITY_DN430_c0_g1
BP	GO:0045764	positive regulation of cellular amino acid metabolic process	0	1	1	5	0.158682	0.526768	-	TRINITY_DN79_c7_g3
BP	GO:0046459	short-chain fatty acid metabolic process	0	1	1	5	0.158682	0.526768	-	TRINITY_DN1596_c0_g1
BP	GO:0051415	microtubule nucleation by interphase microtubule organizing center	1	0	1	5	0.158682	0.526768	TRINITY_DN244_c5_g1	-
BP	GO:0052646	alditol phosphate metabolic process	0	1	1	5	0.158682	0.526768	-	TRINITY_DN2752_c0_g1
BP	GO:0060240	negative regulation of signal transduction involved in conjugation with cellular fusion	0	1	1	5	0.158682	0.526768	-	TRINITY_DN505_c1_g1
BP	GO:0070550	rDNA condensation	1	0	1	5	0.158682	0.526768	TRINITY_DN25223_c1_g1	-
BP	GO:0071596	ubiquitin-dependent protein catabolic process via the N-end rule pathway	1	0	1	5	0.158682	0.526768	TRINITY_DN9482_c0_g1	-
BP	GO:0072691	initiation of premeiotic DNA replication	1	0	1	5	0.158682	0.526768	TRINITY_DN22948_c0_g1	-
BP	GO:0090294	nitrogen catabolite activation of transcription	0	1	1	5	0.158682	0.526768	-	TRINITY_DN79_c7_g3
BP	GO:0106070	regulation of adenylate cyclase-activating G protein-coupled receptor signaling pathway	0	1	1	5	0.158682	0.526768	-	TRINITY_DN1282_c0_g2
BP	GO:0106072	negative regulation of adenylate cyclase-activating G protein-coupled receptor signaling pathway	0	1	1	5	0.158682	0.526768	-	TRINITY_DN1282_c0_g2
BP	GO:0110033	regulation of adenylate cyclase-activating glucose-activated G protein-coupled receptor signaling pathway	0	1	1	5	0.158682	0.526768	-	TRINITY_DN1282_c0_g2
BP	GO:0110034	negative regulation of adenylate cyclase-activating glucose-activated G protein-coupled receptor signaling pathway	0	1	1	5	0.158682	0.526768	-	TRINITY_DN1282_c0_g2
BP	GO:1900439	positive regulation of filamentous growth of a population of unicellular organisms in response to chemical stimulus	1	0	1	5	0.158682	0.526768	TRINITY_DN25187_c0_g1	-
BP	GO:1902542	regulation of protein localization to mitotic spindle pole body	1	0	1	5	0.158682	0.526768	TRINITY_DN576_c1_g3	-
BP	GO:1902974	meiotic DNA replication initiation	1	0	1	5	0.158682	0.526768	TRINITY_DN22948_c0_g1	-
BP	GO:1903380	positive regulation of mitotic chromosome condensation	1	0	1	5	0.158682	0.526768	TRINITY_DN310_c6_g1	-
BP	GO:1904512	regulation of initiation of premeiotic DNA replication	1	0	1	5	0.158682	0.526768	TRINITY_DN22948_c0_g1	-
BP	GO:1904514	positive regulation of initiation of premeiotic DNA replication	1	0	1	5	0.158682	0.526768	TRINITY_DN22948_c0_g1	-
BP	GO:1905821	positive regulation of chromosome condensation	1	0	1	5	0.158682	0.526768	TRINITY_DN310_c6_g1	-
BP	GO:1990481	mRNA pseudouridine synthesis	0	1	1	5	0.158682	0.526768	-	TRINITY_DN310_c0_g3
BP	GO:0071826	ribonucleoprotein complex subunit organization	8	6	14	307	0.158722	0.526768	TRINITY_DN10743_c0_g1,TRINITY_DN12356_c1_g1,TRINITY_DN1305_c0_g1,TRINITY_DN19566_c0_g1,TRINITY_DN4101_c0_g1,TRINITY_DN4695_c0_g1,TRINITY_DN6862_c0_g1,TRINITY_DN9622_c0_g1	TRINITY_DN161_c0_g1,TRINITY_DN1725_c0_g1,TRINITY_DN227_c0_g1,TRINITY_DN2738_c1_g2,TRINITY_DN3811_c1_g2,TRINITY_DN4204_c0_g1
CC	GO:0031226	intrinsic component of plasma membrane	4	3	7	132	0.160419	0.412843	TRINITY_DN2920_c0_g1,TRINITY_DN3333_c0_g1,TRINITY_DN42_c2_g1,TRINITY_DN8830_c0_g1	TRINITY_DN1102_c0_g2,TRINITY_DN1247_c0_g1,TRINITY_DN7_c4_g2
MF	GO:0003841	1-acylglycerol-3-phosphate O-acyltransferase activity	0	1	1	5	0.160655	0.423544	-	TRINITY_DN413_c0_g1
MF	GO:0004140	dephospho-CoA kinase activity	1	0	1	5	0.160655	0.423544	TRINITY_DN3834_c0_g1	-
MF	GO:0004557	alpha-galactosidase activity	0	1	1	5	0.160655	0.423544	-	TRINITY_DN848_c0_g1
MF	GO:0004829	threonine-tRNA ligase activity	1	0	1	5	0.160655	0.423544	TRINITY_DN130_c0_g1	-
MF	GO:0008242	omega peptidase activity	0	1	1	5	0.160655	0.423544	-	TRINITY_DN668_c0_g1
MF	GO:0008553	proton-exporting ATPase activity, phosphorylative mechanism	0	1	1	5	0.160655	0.423544	-	TRINITY_DN7_c4_g2
MF	GO:0008793	aromatic-amino-acid:2-oxoglutarate aminotransferase activity	1	0	1	5	0.160655	0.423544	TRINITY_DN1837_c0_g1	-
MF	GO:0016635	oxidoreductase activity, acting on the CH-CH group of donors, quinone or related compound as acceptor	0	1	1	5	0.160655	0.423544	-	TRINITY_DN529_c0_g1
MF	GO:0016639	oxidoreductase activity, acting on the CH-NH2 group of donors, NAD or NADP as acceptor	0	1	1	5	0.160655	0.423544	-	TRINITY_DN561_c1_g2
MF	GO:0016722	oxidoreductase activity, oxidizing metal ions	0	1	1	5	0.160655	0.423544	-	TRINITY_DN357_c1_g2
MF	GO:0016833	oxo-acid-lyase activity	0	1	1	5	0.160655	0.423544	-	TRINITY_DN1596_c0_g1
MF	GO:0016842	amidine-lyase activity	1	0	1	5	0.160655	0.423544	TRINITY_DN16881_c0_g1	-
MF	GO:0043015	gamma-tubulin binding	1	0	1	5	0.160655	0.423544	TRINITY_DN2799_c0_g1	-
MF	GO:0050291	sphingosine N-acyltransferase activity	0	1	1	5	0.160655	0.423544	-	TRINITY_DN99_c0_g2
MF	GO:0052692	raffinose alpha-galactosidase activity	0	1	1	5	0.160655	0.423544	-	TRINITY_DN848_c0_g1
MF	GO:0070546	L-phenylalanine aminotransferase activity	1	0	1	5	0.160655	0.423544	TRINITY_DN1837_c0_g1	-
MF	GO:0080130	L-phenylalanine:2-oxoglutarate aminotransferase activity	1	0	1	5	0.160655	0.423544	TRINITY_DN1837_c0_g1	-
BP	GO:1901987	regulation of cell cycle phase transition	13	0	13	282	0.160914	0.530093	TRINITY_DN19972_c0_g1,TRINITY_DN21830_c0_g1,TRINITY_DN24076_c0_g1,TRINITY_DN24098_c0_g1,TRINITY_DN310_c6_g1,TRINITY_DN3260_c0_g3,TRINITY_DN3369_c0_g1,TRINITY_DN4059_c0_g1,TRINITY_DN4578_c0_g1,TRINITY_DN5432_c0_g1,TRINITY_DN576_c1_g3,TRINITY_DN7284_c0_g1,TRINITY_DN9482_c0_g1	-
BP	GO:0045787	positive regulation of cell cycle	10	1	11	231	0.160949	0.530093	TRINITY_DN19972_c0_g1,TRINITY_DN21830_c0_g1,TRINITY_DN2289_c0_g1,TRINITY_DN22948_c0_g1,TRINITY_DN24076_c0_g1,TRINITY_DN2920_c0_g1,TRINITY_DN310_c6_g1,TRINITY_DN3369_c0_g1,TRINITY_DN576_c1_g3,TRINITY_DN7284_c0_g1	TRINITY_DN1282_c0_g2
BP	GO:0031570	DNA integrity checkpoint	4	1	5	85	0.161436	0.530093	TRINITY_DN22948_c0_g1,TRINITY_DN24098_c0_g1,TRINITY_DN4578_c0_g1,TRINITY_DN9482_c0_g1	TRINITY_DN1229_c0_g1
BP	GO:0000920	septum digestion after cytokinesis	3	0	3	41	0.161462	0.530093	TRINITY_DN5432_c0_g1,TRINITY_DN741_c0_g1,TRINITY_DN7473_c0_g1	-
BP	GO:0009416	response to light stimulus	2	1	3	41	0.161462	0.530093	TRINITY_DN714_c0_g1,TRINITY_DN9482_c0_g1	TRINITY_DN1229_c0_g1
BP	GO:0030148	sphingolipid biosynthetic process	2	1	3	41	0.161462	0.530093	TRINITY_DN1627_c4_g3,TRINITY_DN24098_c0_g1	TRINITY_DN99_c0_g2
BP	GO:0031023	microtubule organizing center organization	3	0	3	41	0.161462	0.530093	TRINITY_DN24098_c0_g1,TRINITY_DN5432_c0_g1,TRINITY_DN7284_c0_g1	-
BP	GO:0006403	RNA localization	7	4	11	232	0.164228	0.538344	TRINITY_DN4041_c0_g1,TRINITY_DN4059_c0_g1,TRINITY_DN4101_c0_g1,TRINITY_DN4268_c0_g1,TRINITY_DN4268_c0_g2,TRINITY_DN6862_c0_g1,TRINITY_DN7207_c0_g1	TRINITY_DN1498_c0_g1,TRINITY_DN161_c0_g1,TRINITY_DN2262_c1_g2,TRINITY_DN3811_c1_g2
BP	GO:0031503	protein-containing complex localization	7	3	10	207	0.16507	0.540277	TRINITY_DN24076_c0_g1,TRINITY_DN3369_c0_g1,TRINITY_DN4041_c0_g1,TRINITY_DN4059_c0_g1,TRINITY_DN4101_c0_g1,TRINITY_DN7207_c0_g1,TRINITY_DN9482_c0_g1	TRINITY_DN161_c0_g1,TRINITY_DN2262_c1_g2,TRINITY_DN3811_c1_g2
BP	GO:0098754	detoxification	5	1	6	110	0.169898	0.552095	TRINITY_DN16881_c0_g1,TRINITY_DN2186_c0_g1,TRINITY_DN3583_c0_g1,TRINITY_DN3976_c0_g1,TRINITY_DN5692_c0_g1	TRINITY_DN505_c1_g1
CC	GO:0034506	chromosome, centromeric core domain	2	0	2	22	0.170282	0.435027	TRINITY_DN1388_c0_g2,TRINITY_DN3084_c0_g1	-
BP	GO:0043487	regulation of RNA stability	1	1	2	22	0.170492	0.552095	TRINITY_DN7056_c0_g1	TRINITY_DN1498_c0_g1
BP	GO:0043488	regulation of mRNA stability	1	1	2	22	0.170492	0.552095	TRINITY_DN7056_c0_g1	TRINITY_DN1498_c0_g1
BP	GO:0046349	amino sugar biosynthetic process	2	0	2	22	0.170492	0.552095	TRINITY_DN22308_c0_g1,TRINITY_DN2678_c1_g1	-
BP	GO:0071629	cytoplasm protein quality control by the ubiquitin-proteasome system	2	0	2	22	0.170492	0.552095	TRINITY_DN19972_c0_g1,TRINITY_DN9482_c0_g1	-
BP	GO:0140455	cytoplasm protein quality control	2	0	2	22	0.170492	0.552095	TRINITY_DN19972_c0_g1,TRINITY_DN9482_c0_g1	-
BP	GO:1990145	maintenance of translational fidelity	2	0	2	22	0.170492	0.552095	TRINITY_DN19433_c0_g1,TRINITY_DN4695_c0_g1	-
MF	GO:0016887	ATPase activity	16	2	18	411	0.170995	0.448539	TRINITY_DN10743_c0_g1,TRINITY_DN20742_c0_g1,TRINITY_DN21830_c0_g1,TRINITY_DN2307_c1_g1,TRINITY_DN25223_c1_g1,TRINITY_DN2799_c0_g1,TRINITY_DN2954_c1_g1,TRINITY_DN2954_c1_g5,TRINITY_DN2954_c1_g6,TRINITY_DN3172_c0_g2,TRINITY_DN6862_c0_g1,TRINITY_DN7148_c0_g1,TRINITY_DN7473_c0_g1,TRINITY_DN90_c6_g1,TRINITY_DN912_c1_g3,TRINITY_DN9482_c0_g1	TRINITY_DN634_c1_g1,TRINITY_DN7_c4_g2
BP	GO:0006275	regulation of DNA replication	4	0	4	64	0.171603	0.554009	TRINITY_DN20742_c0_g1,TRINITY_DN22948_c0_g1,TRINITY_DN2307_c1_g1,TRINITY_DN4578_c0_g1	-
BP	GO:1903311	regulation of mRNA metabolic process	2	2	4	64	0.171603	0.554009	TRINITY_DN19566_c0_g1,TRINITY_DN7056_c0_g1	TRINITY_DN1498_c0_g1,TRINITY_DN2738_c1_g2
BP	GO:0010389	regulation of G2/M transition of mitotic cell cycle	5	0	5	87	0.17266	0.555741	TRINITY_DN24098_c0_g1,TRINITY_DN310_c6_g1,TRINITY_DN4059_c0_g1,TRINITY_DN4578_c0_g1,TRINITY_DN5432_c0_g1	-
BP	GO:1902749	regulation of cell cycle G2/M phase transition	5	0	5	87	0.17266	0.555741	TRINITY_DN24098_c0_g1,TRINITY_DN310_c6_g1,TRINITY_DN4059_c0_g1,TRINITY_DN4578_c0_g1,TRINITY_DN5432_c0_g1	-
BP	GO:0051640	organelle localization	12	1	13	287	0.175997	0.561297	TRINITY_DN1766_c0_g1,TRINITY_DN21830_c0_g1,TRINITY_DN244_c5_g1,TRINITY_DN2799_c0_g1,TRINITY_DN2920_c0_g1,TRINITY_DN3084_c0_g1,TRINITY_DN3369_c0_g1,TRINITY_DN4059_c0_g1,TRINITY_DN4825_c0_g2,TRINITY_DN5432_c0_g1,TRINITY_DN7284_c0_g1,TRINITY_DN7473_c0_g1	TRINITY_DN1498_c0_g1
BP	GO:0030036	actin cytoskeleton organization	11	0	11	236	0.17767	0.561297	TRINITY_DN1627_c4_g3,TRINITY_DN19433_c0_g1,TRINITY_DN21830_c0_g1,TRINITY_DN2289_c0_g1,TRINITY_DN2678_c1_g1,TRINITY_DN2920_c0_g1,TRINITY_DN310_c6_g1,TRINITY_DN576_c1_g3,TRINITY_DN7284_c0_g1,TRINITY_DN741_c0_g1,TRINITY_DN7473_c0_g1	-
CC	GO:0005811	lipid droplet	2	2	4	65	0.177978	0.442578	TRINITY_DN2627_c0_g1,TRINITY_DN3834_c0_g1	TRINITY_DN413_c0_g1,TRINITY_DN7196_c0_g1
BP	GO:0022618	ribonucleoprotein complex assembly	7	6	13	288	0.179096	0.561297	TRINITY_DN10743_c0_g1,TRINITY_DN12356_c1_g1,TRINITY_DN1305_c0_g1,TRINITY_DN19566_c0_g1,TRINITY_DN4101_c0_g1,TRINITY_DN4695_c0_g1,TRINITY_DN9622_c0_g1	TRINITY_DN161_c0_g1,TRINITY_DN1725_c0_g1,TRINITY_DN227_c0_g1,TRINITY_DN2738_c1_g2,TRINITY_DN3811_c1_g2,TRINITY_DN4204_c0_g1
BP	GO:1901701	cellular response to oxygen-containing compound	7	1	8	161	0.180366	0.561297	TRINITY_DN1053_c0_g1,TRINITY_DN2186_c0_g1,TRINITY_DN3976_c0_g1,TRINITY_DN42_c2_g1,TRINITY_DN5692_c0_g1,TRINITY_DN6862_c0_g1,TRINITY_DN836_c4_g1	TRINITY_DN1282_c0_g2
MF	GO:0016773	phosphotransferase activity, alcohol group as acceptor	9	1	10	209	0.18215	0.462387	TRINITY_DN22948_c0_g1,TRINITY_DN24076_c0_g1,TRINITY_DN24098_c0_g1,TRINITY_DN310_c6_g1,TRINITY_DN3834_c0_g1,TRINITY_DN42_c2_g1,TRINITY_DN576_c1_g3,TRINITY_DN825_c0_g1,TRINITY_DN836_c4_g1	TRINITY_DN2752_c0_g1
CC	GO:0032161	cleavage apparatus septin structure	2	0	2	23	0.182563	0.442578	TRINITY_DN2920_c0_g1,TRINITY_DN7473_c0_g1	-
BP	GO:0006991	response to sterol depletion	2	0	2	23	0.182785	0.561297	TRINITY_DN19972_c0_g1,TRINITY_DN9482_c0_g1	-
BP	GO:0031936	negative regulation of chromatin silencing	2	0	2	23	0.182785	0.561297	TRINITY_DN2307_c1_g1,TRINITY_DN9482_c0_g1	-
BP	GO:0032933	SREBP signaling pathway	2	0	2	23	0.182785	0.561297	TRINITY_DN19972_c0_g1,TRINITY_DN9482_c0_g1	-
BP	GO:0033212	iron import into cell	0	2	2	23	0.182785	0.561297	-	TRINITY_DN1102_c0_g2,TRINITY_DN1247_c0_g1
BP	GO:0042744	hydrogen peroxide catabolic process	2	0	2	23	0.182785	0.561297	TRINITY_DN3976_c0_g1,TRINITY_DN5692_c0_g1	-
BP	GO:0043570	maintenance of DNA repeat elements	1	1	2	23	0.182785	0.561297	TRINITY_DN4578_c0_g1	TRINITY_DN706_c1_g1
BP	GO:0071501	cellular response to sterol depletion	2	0	2	23	0.182785	0.561297	TRINITY_DN19972_c0_g1,TRINITY_DN9482_c0_g1	-
BP	GO:0051170	import into nucleus	4	1	5	89	0.184177	0.561297	TRINITY_DN4059_c0_g1,TRINITY_DN4268_c0_g1,TRINITY_DN4268_c0_g2,TRINITY_DN6862_c0_g1	TRINITY_DN649_c1_g1
CC	GO:0000784	nuclear chromosome, telomeric region	4	0	4	66	0.184801	0.442578	TRINITY_DN1388_c0_g2,TRINITY_DN1766_c0_g1,TRINITY_DN2307_c1_g1,TRINITY_DN2954_c1_g5	-
BP	GO:0009314	response to radiation	2	1	3	44	0.18688	0.561297	TRINITY_DN714_c0_g1,TRINITY_DN9482_c0_g1	TRINITY_DN1229_c0_g1
BP	GO:0034629	cellular protein-containing complex localization	3	0	3	44	0.18688	0.561297	TRINITY_DN24076_c0_g1,TRINITY_DN3369_c0_g1,TRINITY_DN9482_c0_g1	-
CC	GO:0000796	condensin complex	1	0	1	6	0.187147	0.442578	TRINITY_DN25223_c1_g1	-
CC	GO:0000799	nuclear condensin complex	1	0	1	6	0.187147	0.442578	TRINITY_DN25223_c1_g1	-
CC	GO:0005824	outer plaque of spindle pole body	1	0	1	6	0.187147	0.442578	TRINITY_DN7284_c0_g1	-
CC	GO:0005827	polar microtubule	1	0	1	6	0.187147	0.442578	TRINITY_DN4825_c0_g2	-
CC	GO:0016460	myosin II complex	1	0	1	6	0.187147	0.442578	TRINITY_DN7473_c0_g1	-
CC	GO:0032133	chromosome passenger complex	1	0	1	6	0.187147	0.442578	TRINITY_DN3260_c0_g3	-
CC	GO:0032168	hyphal septin ring	1	0	1	6	0.187147	0.442578	TRINITY_DN2780_c0_g1	-
CC	GO:1990304	MUB1-RAD6-UBR2 ubiquitin ligase complex	1	0	1	6	0.187147	0.442578	TRINITY_DN9482_c0_g1	-
BP	GO:0001192	maintenance of transcriptional fidelity during DNA-templated transcription elongation	1	0	1	6	0.187274	0.561297	TRINITY_DN11287_c0_g2	-
BP	GO:0006102	isocitrate metabolic process	0	1	1	6	0.187274	0.561297	-	TRINITY_DN782_c0_g3
BP	GO:0006285	base-excision repair, AP site formation	0	1	1	6	0.187274	0.561297	-	TRINITY_DN1229_c0_g1
BP	GO:0006935	chemotaxis	1	0	1	6	0.187274	0.561297	TRINITY_DN310_c6_g1	-
BP	GO:0007234	osmosensory signaling via phosphorelay pathway	1	0	1	6	0.187274	0.561297	TRINITY_DN42_c2_g1	-
BP	GO:0009200	deoxyribonucleoside triphosphate metabolic process	0	1	1	6	0.187274	0.561297	-	TRINITY_DN442_c0_g3
BP	GO:0009606	tropism	0	1	1	6	0.187274	0.561297	-	TRINITY_DN1498_c0_g1
BP	GO:0019730	antimicrobial humoral response	1	0	1	6	0.187274	0.561297	TRINITY_DN6862_c0_g1	-
BP	GO:0031087	deadenylation-independent decapping of nuclear-transcribed mRNA	0	1	1	6	0.187274	0.561297	-	TRINITY_DN2738_c1_g2
BP	GO:0031107	septin ring disassembly	1	0	1	6	0.187274	0.561297	TRINITY_DN2780_c0_g1	-
BP	GO:0031120	snRNA pseudouridine synthesis	0	1	1	6	0.187274	0.561297	-	TRINITY_DN310_c0_g3
BP	GO:0032070	regulation of deoxyribonuclease activity	1	0	1	6	0.187274	0.561297	TRINITY_DN90_c6_g1	-
BP	GO:0032071	regulation of endodeoxyribonuclease activity	1	0	1	6	0.187274	0.561297	TRINITY_DN90_c6_g1	-
BP	GO:0034503	protein localization to nucleolar rDNA repeats	1	0	1	6	0.187274	0.561297	TRINITY_DN3260_c0_g3	-
BP	GO:0036295	cellular response to increased oxygen levels	1	0	1	6	0.187274	0.561297	TRINITY_DN9482_c0_g1	-
BP	GO:0036296	response to increased oxygen levels	1	0	1	6	0.187274	0.561297	TRINITY_DN9482_c0_g1	-
BP	GO:0042330	taxis	1	0	1	6	0.187274	0.561297	TRINITY_DN310_c6_g1	-
BP	GO:0046189	phenol-containing compound biosynthetic process	1	0	1	6	0.187274	0.561297	TRINITY_DN1564_c0_g1	-
BP	GO:0051275	beta-glucan catabolic process	1	0	1	6	0.187274	0.561297	TRINITY_DN3432_c1_g1	-
BP	GO:0051418	microtubule nucleation by microtubule organizing center	1	0	1	6	0.187274	0.561297	TRINITY_DN244_c5_g1	-
BP	GO:0055093	response to hyperoxia	1	0	1	6	0.187274	0.561297	TRINITY_DN9482_c0_g1	-
BP	GO:0061014	positive regulation of mRNA catabolic process	0	1	1	6	0.187274	0.561297	-	TRINITY_DN2738_c1_g2
BP	GO:0061164	transitional endoplasmic reticulum polarization at cell division site	1	0	1	6	0.187274	0.561297	TRINITY_DN2920_c0_g1	-
BP	GO:0070058	tRNA gene clustering	1	0	1	6	0.187274	0.561297	TRINITY_DN25223_c1_g1	-
BP	GO:0071158	positive regulation of cell cycle arrest	0	1	1	6	0.187274	0.561297	-	TRINITY_DN1282_c0_g2
BP	GO:0071455	cellular response to hyperoxia	1	0	1	6	0.187274	0.561297	TRINITY_DN9482_c0_g1	-
BP	GO:0071519	actomyosin contractile ring actin filament bundle assembly	1	0	1	6	0.187274	0.561297	TRINITY_DN741_c0_g1	-
BP	GO:0090232	positive regulation of spindle checkpoint	1	0	1	6	0.187274	0.561297	TRINITY_DN24076_c0_g1	-
BP	GO:0090267	positive regulation of mitotic cell cycle spindle assembly checkpoint	1	0	1	6	0.187274	0.561297	TRINITY_DN24076_c0_g1	-
BP	GO:1902116	negative regulation of organelle assembly	1	0	1	6	0.187274	0.561297	TRINITY_DN24098_c0_g1	-
BP	GO:1902363	regulation of protein localization to spindle pole body	1	0	1	6	0.187274	0.561297	TRINITY_DN576_c1_g3	-
BP	GO:1903499	regulation of mitotic actomyosin contractile ring assembly	1	0	1	6	0.187274	0.561297	TRINITY_DN2289_c0_g1	-
BP	GO:1990920	proteasome localization to nuclear periphery	1	0	1	6	0.187274	0.561297	TRINITY_DN9482_c0_g1	-
BP	GO:2000431	regulation of cytokinesis, actomyosin contractile ring assembly	1	0	1	6	0.187274	0.561297	TRINITY_DN2289_c0_g1	-
BP	GO:2000639	negative regulation of SREBP signaling pathway	1	0	1	6	0.187274	0.561297	TRINITY_DN9482_c0_g1	-
BP	GO:0000462	maturation of SSU-rRNA from tricistronic rRNA transcript (SSU-rRNA, 5.8S rRNA, LSU-rRNA)	4	3	7	138	0.18807	0.562156	TRINITY_DN1305_c0_g1,TRINITY_DN5182_c0_g1,TRINITY_DN5453_c0_g1,TRINITY_DN6846_c0_g1	TRINITY_DN1725_c0_g1,TRINITY_DN541_c1_g1,TRINITY_DN694_c0_g1
BP	GO:0030029	actin filament-based process	11	0	11	239	0.188088	0.562156	TRINITY_DN1627_c4_g3,TRINITY_DN19433_c0_g1,TRINITY_DN21830_c0_g1,TRINITY_DN2289_c0_g1,TRINITY_DN2678_c1_g1,TRINITY_DN2920_c0_g1,TRINITY_DN310_c6_g1,TRINITY_DN576_c1_g3,TRINITY_DN7284_c0_g1,TRINITY_DN741_c0_g1,TRINITY_DN7473_c0_g1	-
MF	GO:0000104	succinate dehydrogenase activity	0	1	1	6	0.189561	0.462387	-	TRINITY_DN529_c0_g1
MF	GO:0000404	heteroduplex DNA loop binding	1	0	1	6	0.189561	0.462387	TRINITY_DN714_c0_g1	-
MF	GO:0001965	G-protein alpha-subunit binding	0	1	1	6	0.189561	0.462387	-	TRINITY_DN1498_c0_g1
MF	GO:0004096	catalase activity	1	0	1	6	0.189561	0.462387	TRINITY_DN3976_c0_g1	-
MF	GO:0004448	isocitrate dehydrogenase activity	0	1	1	6	0.189561	0.462387	-	TRINITY_DN782_c0_g3
MF	GO:0005034	osmosensor activity	1	0	1	6	0.189561	0.462387	TRINITY_DN42_c2_g1	-
MF	GO:0005094	Rho GDP-dissociation inhibitor activity	1	0	1	6	0.189561	0.462387	TRINITY_DN2289_c0_g1	-
MF	GO:0005199	structural constituent of cell wall	1	0	1	6	0.189561	0.462387	TRINITY_DN2047_c16_g1	-
MF	GO:0005527	macrolide binding	1	0	1	6	0.189561	0.462387	TRINITY_DN1053_c0_g1	-
MF	GO:0005528	FK506 binding	1	0	1	6	0.189561	0.462387	TRINITY_DN1053_c0_g1	-
MF	GO:0008239	dipeptidyl-peptidase activity	1	0	1	6	0.189561	0.462387	TRINITY_DN5163_c0_g1	-
MF	GO:0015925	galactosidase activity	0	1	1	6	0.189561	0.462387	-	TRINITY_DN848_c0_g1
MF	GO:0019784	NEDD8-specific protease activity	1	0	1	6	0.189561	0.462387	TRINITY_DN2867_c0_g1	-
MF	GO:0032135	DNA insertion or deletion binding	1	0	1	6	0.189561	0.462387	TRINITY_DN714_c0_g1	-
BP	GO:0000722	telomere maintenance via recombination	2	0	2	24	0.195203	0.577756	TRINITY_DN90_c6_g1,TRINITY_DN9482_c0_g1	-
BP	GO:0006537	glutamate biosynthetic process	0	2	2	24	0.195203	0.577756	-	TRINITY_DN782_c0_g3,TRINITY_DN7_c0_g1
BP	GO:0019400	alditol metabolic process	0	2	2	24	0.195203	0.577756	-	TRINITY_DN2752_c0_g1,TRINITY_DN2752_c0_g3
BP	GO:0034397	telomere localization	1	1	2	24	0.195203	0.577756	TRINITY_DN1766_c0_g1	TRINITY_DN1498_c0_g1
BP	GO:0060969	negative regulation of gene silencing	2	0	2	24	0.195203	0.577756	TRINITY_DN2307_c1_g1,TRINITY_DN9482_c0_g1	-
BP	GO:0071988	protein localization to spindle pole body	2	0	2	24	0.195203	0.577756	TRINITY_DN2799_c0_g1,TRINITY_DN576_c1_g3	-
BP	GO:1905508	protein localization to microtubule organizing center	2	0	2	24	0.195203	0.577756	TRINITY_DN2799_c0_g1,TRINITY_DN576_c1_g3	-
BP	GO:0051017	actin filament bundle assembly	3	0	3	45	0.195575	0.578057	TRINITY_DN19433_c0_g1,TRINITY_DN2920_c0_g1,TRINITY_DN741_c0_g1	-
MF	GO:0005488	binding	94	41	135	3752	0.197072	0.476987	TRINITY_DN1004_c2_g2,TRINITY_DN1053_c0_g1,TRINITY_DN10743_c0_g1,TRINITY_DN10785_c0_g1,TRINITY_DN11287_c0_g2,TRINITY_DN11914_c0_g3,TRINITY_DN12356_c1_g1,TRINITY_DN1305_c0_g1,TRINITY_DN130_c0_g1,TRINITY_DN1438_c1_g1,TRINITY_DN15035_c0_g1,TRINITY_DN15200_c0_g1,TRINITY_DN1564_c0_g1,TRINITY_DN1627_c4_g3,TRINITY_DN1766_c0_g1,TRINITY_DN1837_c0_g1,TRINITY_DN19433_c0_g1,TRINITY_DN19566_c0_g1,TRINITY_DN199…	TRINITY_DN1004_c1_g4,TRINITY_DN1032_c1_g1,TRINITY_DN1229_c0_g1,TRINITY_DN1437_c0_g3,TRINITY_DN1498_c0_g1,TRINITY_DN1717_c0_g1,TRINITY_DN1725_c0_g1,TRINITY_DN17_c0_g1,TRINITY_DN21815_c0_g1,TRINITY_DN2262_c1_g2,TRINITY_DN227_c0_g1,TRINITY_DN2280_c0_g1,TRINITY_DN2738_c1_g2,TRINITY_DN2752_c0_g1,TRINITY_DN290_c1_g2,TRINITY_DN310_c0_g3,TRINITY_DN356_c1_g1,TRINITY_DN357_c1_g2,TRINITY_DN3811_c1_g2,TRINIT…
BP	GO:0050658	RNA transport	7	3	10	216	0.19804	0.583726	TRINITY_DN4041_c0_g1,TRINITY_DN4059_c0_g1,TRINITY_DN4101_c0_g1,TRINITY_DN4268_c0_g1,TRINITY_DN4268_c0_g2,TRINITY_DN6862_c0_g1,TRINITY_DN7207_c0_g1	TRINITY_DN161_c0_g1,TRINITY_DN2262_c1_g2,TRINITY_DN3811_c1_g2
BP	GO:0051236	establishment of RNA localization	7	3	10	216	0.19804	0.583726	TRINITY_DN4041_c0_g1,TRINITY_DN4059_c0_g1,TRINITY_DN4101_c0_g1,TRINITY_DN4268_c0_g1,TRINITY_DN4268_c0_g2,TRINITY_DN6862_c0_g1,TRINITY_DN7207_c0_g1	TRINITY_DN161_c0_g1,TRINITY_DN2262_c1_g2,TRINITY_DN3811_c1_g2
CC	GO:0110165	cellular anatomical entity	117	68	185	5395	0.198916	0.467253	TRINITY_DN1004_c2_g2,TRINITY_DN1053_c0_g1,TRINITY_DN10743_c0_g1,TRINITY_DN10785_c0_g1,TRINITY_DN11287_c0_g2,TRINITY_DN11914_c0_g3,TRINITY_DN12356_c1_g1,TRINITY_DN1305_c0_g1,TRINITY_DN130_c0_g1,TRINITY_DN1388_c0_g2,TRINITY_DN1438_c1_g1,TRINITY_DN15035_c0_g1,TRINITY_DN15200_c0_g1,TRINITY_DN1627_c4_g3,TRINITY_DN16881_c0_g1,TRINITY_DN1766_c0_g1,TRINITY_DN1837_c0_g1,TRINITY_DN19433_c0_g1,TRINITY_DN195…	TRINITY_DN1004_c1_g4,TRINITY_DN1032_c1_g1,TRINITY_DN1102_c0_g2,TRINITY_DN1229_c0_g1,TRINITY_DN1247_c0_g1,TRINITY_DN1437_c0_g3,TRINITY_DN1498_c0_g1,TRINITY_DN1596_c0_g1,TRINITY_DN161_c0_g1,TRINITY_DN161_c1_g3,TRINITY_DN1717_c0_g1,TRINITY_DN1725_c0_g1,TRINITY_DN1758_c3_g2,TRINITY_DN17_c0_g1,TRINITY_DN20724_c0_g1,TRINITY_DN21815_c0_g1,TRINITY_DN2262_c1_g2,TRINITY_DN227_c0_g1,TRINITY_DN2280_c0_g1,TRI…
BP	GO:0006555	methionine metabolic process	2	2	4	68	0.199092	0.586016	TRINITY_DN11914_c0_g3,TRINITY_DN1837_c0_g1	TRINITY_DN1437_c0_g3,TRINITY_DN357_c1_g2
MF	GO:0004252	serine-type endopeptidase activity	1	1	2	24	0.199181	0.476987	TRINITY_DN5163_c0_g1	TRINITY_DN634_c1_g1
BP	GO:0045005	DNA-dependent DNA replication maintenance of fidelity	2	1	3	46	0.204368	0.600719	TRINITY_DN20742_c0_g1,TRINITY_DN4578_c0_g1	TRINITY_DN706_c1_g1
BP	GO:0048519	negative regulation of biological process	30	7	37	953	0.206435	0.603416	TRINITY_DN10743_c0_g1,TRINITY_DN1766_c0_g1,TRINITY_DN19433_c0_g1,TRINITY_DN20742_c0_g1,TRINITY_DN21830_c0_g1,TRINITY_DN22948_c0_g1,TRINITY_DN2307_c1_g1,TRINITY_DN24076_c0_g1,TRINITY_DN24098_c0_g1,TRINITY_DN2920_c0_g1,TRINITY_DN2954_c1_g1,TRINITY_DN2954_c1_g5,TRINITY_DN310_c6_g1,TRINITY_DN3172_c0_g2,TRINITY_DN3260_c0_g3,TRINITY_DN3369_c0_g1,TRINITY_DN4059_c0_g1,TRINITY_DN4268_c0_g1,TRINITY_DN4268_…	TRINITY_DN1229_c0_g1,TRINITY_DN1282_c0_g2,TRINITY_DN1498_c0_g1,TRINITY_DN2738_c1_g2,TRINITY_DN356_c1_g1,TRINITY_DN505_c1_g1,TRINITY_DN606_c0_g1
BP	GO:0050896	response to stimulus	46	17	63	1691	0.206819	0.603416	TRINITY_DN1004_c2_g2,TRINITY_DN1053_c0_g1,TRINITY_DN10743_c0_g1,TRINITY_DN11287_c0_g2,TRINITY_DN1388_c0_g2,TRINITY_DN1627_c4_g3,TRINITY_DN16881_c0_g1,TRINITY_DN19912_c0_g1,TRINITY_DN19972_c0_g1,TRINITY_DN20742_c0_g1,TRINITY_DN2186_c0_g1,TRINITY_DN22948_c0_g1,TRINITY_DN2307_c1_g1,TRINITY_DN24076_c0_g1,TRINITY_DN24098_c0_g1,TRINITY_DN25187_c0_g1,TRINITY_DN25484_c0_g1,TRINITY_DN2627_c0_g1,TRINITY_DN…	TRINITY_DN1004_c1_g4,TRINITY_DN1229_c0_g1,TRINITY_DN1282_c0_g2,TRINITY_DN1498_c0_g1,TRINITY_DN21815_c0_g1,TRINITY_DN2485_c1_g1,TRINITY_DN2752_c0_g3,TRINITY_DN2787_c0_g2,TRINITY_DN356_c1_g1,TRINITY_DN405_c0_g1,TRINITY_DN442_c0_g3,TRINITY_DN451_c0_g1,TRINITY_DN505_c1_g1,TRINITY_DN529_c0_g1,TRINITY_DN564_c0_g1,TRINITY_DN706_c1_g1,TRINITY_DN79_c7_g3
BP	GO:0031589	cell-substrate adhesion	2	0	2	25	0.207723	0.603416	TRINITY_DN25187_c0_g1,TRINITY_DN2780_c0_g1	-
BP	GO:0033238	regulation of cellular amine metabolic process	0	2	2	25	0.207723	0.603416	-	TRINITY_DN606_c0_g1,TRINITY_DN79_c7_g3
BP	GO:0033262	regulation of nuclear cell cycle DNA replication	2	0	2	25	0.207723	0.603416	TRINITY_DN22948_c0_g1,TRINITY_DN4578_c0_g1	-
CC	GO:0005730	nucleolus	5	9	14	324	0.208952	0.484935	TRINITY_DN1305_c0_g1,TRINITY_DN20742_c0_g1,TRINITY_DN3084_c0_g1,TRINITY_DN6846_c0_g1,TRINITY_DN7207_c0_g1	TRINITY_DN2262_c1_g2,TRINITY_DN2280_c0_g1,TRINITY_DN2485_c1_g1,TRINITY_DN310_c0_g3,TRINITY_DN4428_c0_g1,TRINITY_DN4552_c0_g1,TRINITY_DN541_c1_g1,TRINITY_DN588_c0_g1,TRINITY_DN694_c0_g1
MF	GO:0003746	translation elongation factor activity	2	1	3	46	0.209773	0.476987	TRINITY_DN19433_c0_g1,TRINITY_DN4041_c0_g1	TRINITY_DN751_c2_g1
MF	GO:0061650	ubiquitin-like protein conjugating enzyme activity	2	0	2	25	0.211901	0.476987	TRINITY_DN19972_c0_g1,TRINITY_DN9482_c0_g1	-
MF	GO:0050660	flavin adenine dinucleotide binding	1	3	4	69	0.212693	0.476987	TRINITY_DN2627_c0_g1	TRINITY_DN357_c1_g2,TRINITY_DN529_c0_g1,TRINITY_DN937_c1_g1
BP	GO:0072528	pyrimidine-containing compound biosynthetic process	0	3	3	47	0.213251	0.603416	-	TRINITY_DN413_c0_g1,TRINITY_DN430_c0_g1,TRINITY_DN442_c0_g3
BP	GO:0000209	protein polyubiquitination	4	0	4	70	0.213312	0.603416	TRINITY_DN15035_c0_g1,TRINITY_DN19972_c0_g1,TRINITY_DN6862_c0_g1,TRINITY_DN9482_c0_g1	-
BP	GO:0009405	pathogenesis	9	1	10	220	0.213559	0.603416	TRINITY_DN10743_c0_g1,TRINITY_DN19912_c0_g1,TRINITY_DN24098_c0_g1,TRINITY_DN25187_c0_g1,TRINITY_DN2780_c0_g1,TRINITY_DN3432_c1_g1,TRINITY_DN3976_c0_g1,TRINITY_DN42_c2_g1,TRINITY_DN5163_c0_g1	TRINITY_DN20724_c0_g1
BP	GO:1990748	cellular detoxification	5	0	5	94	0.214132	0.603416	TRINITY_DN16881_c0_g1,TRINITY_DN2186_c0_g1,TRINITY_DN3583_c0_g1,TRINITY_DN3976_c0_g1,TRINITY_DN5692_c0_g1	-
CC	GO:0000795	synaptonemal complex	1	0	1	7	0.214757	0.484935	TRINITY_DN912_c1_g3	-
CC	GO:0030915	Smc5-Smc6 complex	1	0	1	7	0.214757	0.484935	TRINITY_DN1388_c0_g2	-
CC	GO:0031371	ubiquitin conjugating enzyme complex	1	0	1	7	0.214757	0.484935	TRINITY_DN9482_c0_g1	-
CC	GO:0106068	SUMO ligase complex	1	0	1	7	0.214757	0.484935	TRINITY_DN1388_c0_g2	-
CC	GO:1990143	CoA-synthesizing protein complex	1	0	1	7	0.214757	0.484935	TRINITY_DN3834_c0_g1	-
BP	GO:0006222	UMP biosynthetic process	0	1	1	7	0.2149	0.603416	-	TRINITY_DN430_c0_g1
BP	GO:0006556	S-adenosylmethionine biosynthetic process	1	0	1	7	0.2149	0.603416	TRINITY_DN11914_c0_g3	-
BP	GO:0007000	nucleolus organization	1	0	1	7	0.2149	0.603416	TRINITY_DN3260_c0_g3	-
BP	GO:0009133	nucleoside diphosphate biosynthetic process	0	1	1	7	0.2149	0.603416	-	TRINITY_DN538_c0_g2
BP	GO:0009173	pyrimidine ribonucleoside monophosphate metabolic process	0	1	1	7	0.2149	0.603416	-	TRINITY_DN430_c0_g1
BP	GO:0009174	pyrimidine ribonucleoside monophosphate biosynthetic process	0	1	1	7	0.2149	0.603416	-	TRINITY_DN430_c0_g1
BP	GO:0009820	alkaloid metabolic process	1	0	1	7	0.2149	0.603416	TRINITY_DN3976_c0_g1	-
BP	GO:0016556	mRNA modification	0	1	1	7	0.2149	0.603416	-	TRINITY_DN310_c0_g3
BP	GO:0018106	peptidyl-histidine phosphorylation	1	0	1	7	0.2149	0.603416	TRINITY_DN42_c2_g1	-
BP	GO:0031086	nuclear-transcribed mRNA catabolic process, deadenylation-independent decay	0	1	1	7	0.2149	0.603416	-	TRINITY_DN2738_c1_g2
BP	GO:0035617	stress granule disassembly	1	0	1	7	0.2149	0.603416	TRINITY_DN6862_c0_g1	-
BP	GO:0035753	maintenance of DNA trinucleotide repeats	0	1	1	7	0.2149	0.603416	-	TRINITY_DN706_c1_g1
BP	GO:0044110	growth involved in symbiotic interaction	1	0	1	7	0.2149	0.603416	TRINITY_DN2780_c0_g1	-
BP	GO:0044117	growth of symbiont in host	1	0	1	7	0.2149	0.603416	TRINITY_DN2780_c0_g1	-
BP	GO:0046049	UMP metabolic process	0	1	1	7	0.2149	0.603416	-	TRINITY_DN430_c0_g1
BP	GO:0048732	gland development	1	0	1	7	0.2149	0.603416	TRINITY_DN6625_c0_g2	-
BP	GO:0051085	chaperone cofactor-dependent protein refolding	0	1	1	7	0.2149	0.603416	-	TRINITY_DN405_c0_g1
BP	GO:0060238	regulation of signal transduction involved in conjugation with cellular fusion	0	1	1	7	0.2149	0.603416	-	TRINITY_DN505_c1_g1
BP	GO:0072318	clathrin coat disassembly	1	0	1	7	0.2149	0.603416	TRINITY_DN6862_c0_g1	-
BP	GO:0072319	vesicle uncoating	1	0	1	7	0.2149	0.603416	TRINITY_DN6862_c0_g1	-
BP	GO:0090337	regulation of formin-nucleated actin cable assembly	1	0	1	7	0.2149	0.603416	TRINITY_DN2920_c0_g1	-
BP	GO:0097271	protein localization to bud neck	1	0	1	7	0.2149	0.603416	TRINITY_DN2780_c0_g1	-
BP	GO:1901994	negative regulation of meiotic cell cycle phase transition	1	0	1	7	0.2149	0.603416	TRINITY_DN24098_c0_g1	-
BP	GO:1990139	protein localization to nuclear periphery	1	0	1	7	0.2149	0.603416	TRINITY_DN9482_c0_g1	-
BP	GO:2000638	regulation of SREBP signaling pathway	1	0	1	7	0.2149	0.603416	TRINITY_DN9482_c0_g1	-
BP	GO:0034660	ncRNA metabolic process	12	11	23	569	0.215277	0.603682	TRINITY_DN10785_c0_g1,TRINITY_DN1305_c0_g1,TRINITY_DN130_c0_g1,TRINITY_DN15200_c0_g1,TRINITY_DN3121_c0_g1,TRINITY_DN4059_c0_g1,TRINITY_DN4695_c0_g1,TRINITY_DN5182_c0_g1,TRINITY_DN5453_c0_g1,TRINITY_DN6156_c0_g1,TRINITY_DN6846_c0_g1,TRINITY_DN7207_c0_g1	TRINITY_DN1725_c0_g1,TRINITY_DN2262_c1_g2,TRINITY_DN2280_c0_g1,TRINITY_DN2485_c1_g1,TRINITY_DN310_c0_g3,TRINITY_DN4428_c0_g1,TRINITY_DN447_c0_g1,TRINITY_DN4552_c0_g1,TRINITY_DN520_c0_g1,TRINITY_DN541_c1_g1,TRINITY_DN694_c0_g1
MF	GO:0016614	oxidoreductase activity, acting on CH-OH group of donors	2	3	5	93	0.215554	0.476987	TRINITY_DN3583_c0_g1,TRINITY_DN6133_c0_g1	TRINITY_DN7196_c0_g1,TRINITY_DN782_c0_g3,TRINITY_DN937_c1_g1
MF	GO:0000155	phosphorelay sensor kinase activity	1	0	1	7	0.217477	0.476987	TRINITY_DN42_c2_g1	-
MF	GO:0000156	phosphorelay response regulator activity	1	0	1	7	0.217477	0.476987	TRINITY_DN42_c2_g1	-
MF	GO:0000702	oxidized base lesion DNA N-glycosylase activity	0	1	1	7	0.217477	0.476987	-	TRINITY_DN1229_c0_g1
MF	GO:0004017	adenylate kinase activity	0	1	1	7	0.217477	0.476987	-	TRINITY_DN538_c0_g2
MF	GO:0004092	carnitine O-acetyltransferase activity	0	1	1	7	0.217477	0.476987	-	TRINITY_DN49_c2_g1
MF	GO:0004478	methionine adenosyltransferase activity	1	0	1	7	0.217477	0.476987	TRINITY_DN11914_c0_g3	-
MF	GO:0004673	protein histidine kinase activity	1	0	1	7	0.217477	0.476987	TRINITY_DN42_c2_g1	-
MF	GO:0008097	5S rRNA binding	0	1	1	7	0.217477	0.476987	-	TRINITY_DN227_c0_g1
MF	GO:0008318	protein prenyltransferase activity	1	0	1	7	0.217477	0.476987	TRINITY_DN3027_c0_g1	-
MF	GO:0008534	oxidized purine nucleobase lesion DNA N-glycosylase activity	0	1	1	7	0.217477	0.476987	-	TRINITY_DN1229_c0_g1
MF	GO:0008574	ATP-dependent microtubule motor activity, plus-end-directed	1	0	1	7	0.217477	0.476987	TRINITY_DN21830_c0_g1	-
MF	GO:0016406	carnitine O-acyltransferase activity	0	1	1	7	0.217477	0.476987	-	TRINITY_DN49_c2_g1
MF	GO:0016775	phosphotransferase activity, nitrogenous group as acceptor	1	0	1	7	0.217477	0.476987	TRINITY_DN42_c2_g1	-
MF	GO:0019239	deaminase activity	0	1	1	7	0.217477	0.476987	-	TRINITY_DN520_c0_g1
MF	GO:0043008	ATP-dependent protein binding	1	0	1	7	0.217477	0.476987	TRINITY_DN15035_c0_g1	-
MF	GO:0047536	2-aminoadipate transaminase activity	1	0	1	7	0.217477	0.476987	TRINITY_DN1837_c0_g1	-
MF	GO:0048027	mRNA 5'-UTR binding	1	0	1	7	0.217477	0.476987	TRINITY_DN1305_c0_g1	-
MF	GO:0070569	uridylyltransferase activity	1	0	1	7	0.217477	0.476987	TRINITY_DN22308_c0_g1	-
BP	GO:0033044	regulation of chromosome organization	13	0	13	300	0.218301	0.610615	TRINITY_DN10743_c0_g1,TRINITY_DN19972_c0_g1,TRINITY_DN20742_c0_g1,TRINITY_DN21830_c0_g1,TRINITY_DN2307_c1_g1,TRINITY_DN24076_c0_g1,TRINITY_DN24098_c0_g1,TRINITY_DN2954_c1_g5,TRINITY_DN310_c6_g1,TRINITY_DN3260_c0_g3,TRINITY_DN3369_c0_g1,TRINITY_DN4059_c0_g1,TRINITY_DN9482_c0_g1	-
MF	GO:0051287	NAD binding	0	3	3	47	0.218829	0.477945	-	TRINITY_DN5_c0_g2,TRINITY_DN5_c0_g3,TRINITY_DN782_c0_g3
CC	GO:1990707	nuclear subtelomeric heterochromatin	2	0	2	26	0.220072	0.493751	TRINITY_DN1388_c0_g2,TRINITY_DN1766_c0_g1	-
BP	GO:0000469	cleavage involved in rRNA processing	3	2	5	95	0.220303	0.610615	TRINITY_DN4059_c0_g1,TRINITY_DN6156_c0_g1,TRINITY_DN6846_c0_g1	TRINITY_DN541_c1_g1,TRINITY_DN694_c0_g1
BP	GO:0006984	ER-nucleus signaling pathway	2	0	2	26	0.220325	0.610615	TRINITY_DN19972_c0_g1,TRINITY_DN9482_c0_g1	-
BP	GO:0009081	branched-chain amino acid metabolic process	0	2	2	26	0.220325	0.610615	-	TRINITY_DN17_c0_g1,TRINITY_DN290_c1_g2
BP	GO:0034219	carbohydrate transmembrane transport	1	1	2	26	0.220325	0.610615	TRINITY_DN6625_c0_g2	TRINITY_DN2752_c0_g3
BP	GO:0071326	cellular response to monosaccharide stimulus	1	1	2	26	0.220325	0.610615	TRINITY_DN836_c4_g1	TRINITY_DN1282_c0_g2
BP	GO:0071331	cellular response to hexose stimulus	1	1	2	26	0.220325	0.610615	TRINITY_DN836_c4_g1	TRINITY_DN1282_c0_g2
BP	GO:0071333	cellular response to glucose stimulus	1	1	2	26	0.220325	0.610615	TRINITY_DN836_c4_g1	TRINITY_DN1282_c0_g2
BP	GO:0072698	protein localization to microtubule cytoskeleton	2	0	2	26	0.220325	0.610615	TRINITY_DN2799_c0_g1,TRINITY_DN576_c1_g3	-
MF	GO:0004672	protein kinase activity	7	0	7	143	0.221363	0.481464	TRINITY_DN22948_c0_g1,TRINITY_DN24076_c0_g1,TRINITY_DN24098_c0_g1,TRINITY_DN310_c6_g1,TRINITY_DN42_c2_g1,TRINITY_DN576_c1_g3,TRINITY_DN836_c4_g1	-
BP	GO:0050657	nucleic acid transport	7	3	10	222	0.221503	0.613085	TRINITY_DN4041_c0_g1,TRINITY_DN4059_c0_g1,TRINITY_DN4101_c0_g1,TRINITY_DN4268_c0_g1,TRINITY_DN4268_c0_g2,TRINITY_DN6862_c0_g1,TRINITY_DN7207_c0_g1	TRINITY_DN161_c0_g1,TRINITY_DN2262_c1_g2,TRINITY_DN3811_c1_g2
BP	GO:0048585	negative regulation of response to stimulus	5	2	7	145	0.221897	0.61338	TRINITY_DN310_c6_g1,TRINITY_DN4268_c0_g1,TRINITY_DN4268_c0_g2,TRINITY_DN6862_c0_g1,TRINITY_DN9482_c0_g1	TRINITY_DN1282_c0_g2,TRINITY_DN505_c1_g1
BP	GO:0097305	response to alcohol	3	0	3	48	0.222216	0.613466	TRINITY_DN1053_c0_g1,TRINITY_DN42_c2_g1,TRINITY_DN6862_c0_g1	-
MF	GO:0004601	peroxidase activity	2	0	2	26	0.224698	0.484678	TRINITY_DN3976_c0_g1,TRINITY_DN5692_c0_g1	-
MF	GO:0016684	oxidoreductase activity, acting on peroxide as acceptor	2	0	2	26	0.224698	0.484678	TRINITY_DN3976_c0_g1,TRINITY_DN5692_c0_g1	-
MF	GO:0016853	isomerase activity	4	1	5	95	0.228148	0.490097	TRINITY_DN1053_c0_g1,TRINITY_DN19998_c0_g1,TRINITY_DN4505_c0_g1,TRINITY_DN6703_c0_g1	TRINITY_DN310_c0_g3
BP	GO:0031497	chromatin assembly	7	1	8	172	0.229118	0.630262	TRINITY_DN11287_c0_g2,TRINITY_DN1766_c0_g1,TRINITY_DN2954_c1_g1,TRINITY_DN3172_c0_g2,TRINITY_DN4578_c0_g1,TRINITY_DN9482_c0_g1,TRINITY_DN9869_c0_g1	TRINITY_DN1498_c0_g1
BP	GO:0071824	protein-DNA complex subunit organization	8	2	10	224	0.229564	0.630262	TRINITY_DN11287_c0_g2,TRINITY_DN20742_c0_g1,TRINITY_DN2307_c1_g1,TRINITY_DN2954_c1_g1,TRINITY_DN2954_c1_g5,TRINITY_DN2954_c1_g6,TRINITY_DN3172_c0_g2,TRINITY_DN9869_c0_g1	TRINITY_DN564_c0_g1,TRINITY_DN79_c7_g3
BP	GO:0048315	conidium formation	1	2	3	49	0.231256	0.630262	TRINITY_DN2678_c1_g1	TRINITY_DN310_c0_g3,TRINITY_DN505_c1_g1
BP	GO:0051054	positive regulation of DNA metabolic process	3	0	3	49	0.231256	0.630262	TRINITY_DN10743_c0_g1,TRINITY_DN22948_c0_g1,TRINITY_DN90_c6_g1	-
BP	GO:0061794	conidium development	1	2	3	49	0.231256	0.630262	TRINITY_DN2678_c1_g1	TRINITY_DN310_c0_g3,TRINITY_DN505_c1_g1
MF	GO:0051082	unfolded protein binding	5	2	7	145	0.231539	0.495341	TRINITY_DN10743_c0_g1,TRINITY_DN4268_c0_g1,TRINITY_DN4268_c0_g2,TRINITY_DN6862_c0_g1,TRINITY_DN7148_c0_g1	TRINITY_DN405_c0_g1,TRINITY_DN649_c1_g1
CC	GO:0099080	supramolecular complex	12	3	15	358	0.232339	0.517954	TRINITY_DN11914_c0_g3,TRINITY_DN19566_c0_g1,TRINITY_DN21830_c0_g1,TRINITY_DN24076_c0_g1,TRINITY_DN244_c5_g1,TRINITY_DN2799_c0_g1,TRINITY_DN3084_c0_g1,TRINITY_DN3260_c0_g3,TRINITY_DN3369_c0_g1,TRINITY_DN3876_c0_g1,TRINITY_DN4825_c0_g2,TRINITY_DN5432_c0_g1	TRINITY_DN1498_c0_g1,TRINITY_DN2738_c1_g2,TRINITY_DN310_c0_g3
BP	GO:0051784	negative regulation of nuclear division	5	0	5	97	0.232808	0.630262	TRINITY_DN21830_c0_g1,TRINITY_DN24076_c0_g1,TRINITY_DN24098_c0_g1,TRINITY_DN3260_c0_g3,TRINITY_DN3369_c0_g1	-
BP	GO:0000413	protein peptidyl-prolyl isomerization	2	0	2	27	0.232988	0.630262	TRINITY_DN1053_c0_g1,TRINITY_DN4505_c0_g1	-
BP	GO:0019933	cAMP-mediated signaling	1	1	2	27	0.232988	0.630262	TRINITY_DN836_c4_g1	TRINITY_DN1282_c0_g2
BP	GO:0019935	cyclic-nucleotide-mediated signaling	1	1	2	27	0.232988	0.630262	TRINITY_DN836_c4_g1	TRINITY_DN1282_c0_g2
BP	GO:0040011	locomotion	1	1	2	27	0.232988	0.630262	TRINITY_DN310_c6_g1	TRINITY_DN529_c0_g1
BP	GO:0042743	hydrogen peroxide metabolic process	2	0	2	27	0.232988	0.630262	TRINITY_DN3976_c0_g1,TRINITY_DN5692_c0_g1	-
BP	GO:0044416	induction by symbiont of host defense response	1	1	2	27	0.232988	0.630262	TRINITY_DN6862_c0_g1	TRINITY_DN1004_c1_g4
BP	GO:0045815	positive regulation of gene expression, epigenetic	2	0	2	27	0.232988	0.630262	TRINITY_DN2307_c1_g1,TRINITY_DN9482_c0_g1	-
BP	GO:0051293	establishment of spindle localization	2	0	2	27	0.232988	0.630262	TRINITY_DN21830_c0_g1,TRINITY_DN7284_c0_g1	-
BP	GO:0051653	spindle localization	2	0	2	27	0.232988	0.630262	TRINITY_DN21830_c0_g1,TRINITY_DN7284_c0_g1	-
BP	GO:0051302	regulation of cell division	8	0	8	173	0.233773	0.630262	TRINITY_DN19972_c0_g1,TRINITY_DN2289_c0_g1,TRINITY_DN25187_c0_g1,TRINITY_DN2920_c0_g1,TRINITY_DN310_c6_g1,TRINITY_DN3260_c0_g3,TRINITY_DN576_c1_g3,TRINITY_DN7284_c0_g1	-
BP	GO:0034641	cellular nitrogen compound metabolic process	56	45	101	2815	0.235712	0.630262	TRINITY_DN1004_c2_g2,TRINITY_DN10743_c0_g1,TRINITY_DN10785_c0_g1,TRINITY_DN11287_c0_g2,TRINITY_DN12356_c1_g1,TRINITY_DN1305_c0_g1,TRINITY_DN130_c0_g1,TRINITY_DN1388_c0_g2,TRINITY_DN1438_c1_g1,TRINITY_DN15200_c0_g1,TRINITY_DN16881_c0_g1,TRINITY_DN1766_c0_g1,TRINITY_DN19433_c0_g1,TRINITY_DN19566_c0_g1,TRINITY_DN19910_c0_g1,TRINITY_DN19972_c0_g1,TRINITY_DN20742_c0_g1,TRINITY_DN22308_c0_g1,TRINITY_DN…	TRINITY_DN1032_c1_g1,TRINITY_DN1229_c0_g1,TRINITY_DN1282_c0_g2,TRINITY_DN1498_c0_g1,TRINITY_DN161_c0_g1,TRINITY_DN1717_c0_g1,TRINITY_DN1725_c0_g1,TRINITY_DN20724_c0_g1,TRINITY_DN2262_c1_g2,TRINITY_DN227_c0_g1,TRINITY_DN2280_c0_g1,TRINITY_DN2485_c1_g1,TRINITY_DN2738_c1_g2,TRINITY_DN290_c1_g2,TRINITY_DN310_c0_g3,TRINITY_DN356_c1_g1,TRINITY_DN3811_c1_g2,TRINITY_DN413_c0_g1,TRINITY_DN4204_c0_g1,TRINI…
BP	GO:0071704	organic substance metabolic process	90	58	148	4217	0.237158	0.630262	TRINITY_DN1004_c2_g2,TRINITY_DN1053_c0_g1,TRINITY_DN10743_c0_g1,TRINITY_DN10785_c0_g1,TRINITY_DN11287_c0_g2,TRINITY_DN11914_c0_g3,TRINITY_DN12356_c1_g1,TRINITY_DN1305_c0_g1,TRINITY_DN130_c0_g1,TRINITY_DN1388_c0_g2,TRINITY_DN1438_c1_g1,TRINITY_DN15035_c0_g1,TRINITY_DN15200_c0_g1,TRINITY_DN1564_c0_g1,TRINITY_DN1627_c4_g3,TRINITY_DN16881_c0_g1,TRINITY_DN1766_c0_g1,TRINITY_DN1837_c0_g1,TRINITY_DN1943…	TRINITY_DN1004_c1_g4,TRINITY_DN1032_c1_g1,TRINITY_DN1229_c0_g1,TRINITY_DN1282_c0_g2,TRINITY_DN1437_c0_g3,TRINITY_DN1498_c0_g1,TRINITY_DN1596_c0_g1,TRINITY_DN161_c0_g1,TRINITY_DN1717_c0_g1,TRINITY_DN1725_c0_g1,TRINITY_DN17_c0_g1,TRINITY_DN20724_c0_g1,TRINITY_DN2262_c1_g2,TRINITY_DN227_c0_g1,TRINITY_DN2280_c0_g1,TRINITY_DN2485_c1_g1,TRINITY_DN2738_c1_g2,TRINITY_DN2752_c0_g1,TRINITY_DN2752_c0_g3,TRI…
MF	GO:0003755	peptidyl-prolyl cis-trans isomerase activity	2	0	2	27	0.237551	0.49842	TRINITY_DN1053_c0_g1,TRINITY_DN4505_c0_g1	-
MF	GO:0051184	cofactor transmembrane transporter activity	0	2	2	27	0.237551	0.49842	-	TRINITY_DN1102_c0_g2,TRINITY_DN1247_c0_g1
BP	GO:1901700	response to oxygen-containing compound	8	1	9	200	0.238555	0.630262	TRINITY_DN1053_c0_g1,TRINITY_DN2186_c0_g1,TRINITY_DN25484_c0_g1,TRINITY_DN3976_c0_g1,TRINITY_DN42_c2_g1,TRINITY_DN5692_c0_g1,TRINITY_DN6862_c0_g1,TRINITY_DN836_c4_g1	TRINITY_DN1282_c0_g2
BP	GO:0009408	response to heat	6	0	6	123	0.239115	0.630262	TRINITY_DN10743_c0_g1,TRINITY_DN19972_c0_g1,TRINITY_DN4268_c0_g1,TRINITY_DN4268_c0_g2,TRINITY_DN6862_c0_g1,TRINITY_DN7148_c0_g1	-
CC	GO:0031617	NMS complex	1	0	1	8	0.241434	0.526981	TRINITY_DN3369_c0_g1	-
CC	GO:0042718	yolk granule	1	0	1	8	0.241434	0.526981	TRINITY_DN4785_c0_g1	-
CC	GO:0060417	yolk	1	0	1	8	0.241434	0.526981	TRINITY_DN4785_c0_g1	-
BP	GO:0000492	box C/D snoRNP assembly	1	0	1	8	0.241591	0.630262	TRINITY_DN10743_c0_g1	-
BP	GO:0001079	nitrogen catabolite regulation of transcription from RNA polymerase II promoter	0	1	1	8	0.241591	0.630262	-	TRINITY_DN79_c7_g3
BP	GO:0006106	fumarate metabolic process	0	1	1	8	0.241591	0.630262	-	TRINITY_DN561_c1_g2
BP	GO:0006538	glutamate catabolic process	0	1	1	8	0.241591	0.630262	-	TRINITY_DN561_c1_g2
BP	GO:0009083	branched-chain amino acid catabolic process	0	1	1	8	0.241591	0.630262	-	TRINITY_DN290_c1_g2
BP	GO:0009437	carnitine metabolic process	0	1	1	8	0.241591	0.630262	-	TRINITY_DN49_c2_g1
BP	GO:0009448	gamma-aminobutyric acid metabolic process	0	1	1	8	0.241591	0.630262	-	TRINITY_DN79_c7_g3
BP	GO:0009450	gamma-aminobutyric acid catabolic process	0	1	1	8	0.241591	0.630262	-	TRINITY_DN79_c7_g3
BP	GO:0010559	regulation of glycoprotein biosynthetic process	1	0	1	8	0.241591	0.630262	TRINITY_DN19972_c0_g1	-
BP	GO:0016024	CDP-diacylglycerol biosynthetic process	0	1	1	8	0.241591	0.630262	-	TRINITY_DN413_c0_g1
BP	GO:0018342	protein prenylation	1	0	1	8	0.241591	0.630262	TRINITY_DN3027_c0_g1	-
BP	GO:0031111	negative regulation of microtubule polymerization or depolymerization	1	0	1	8	0.241591	0.630262	TRINITY_DN21830_c0_g1	-
BP	GO:0040031	snRNA modification	0	1	1	8	0.241591	0.630262	-	TRINITY_DN310_c0_g3
BP	GO:0042732	D-xylose metabolic process	1	0	1	8	0.241591	0.630262	TRINITY_DN6133_c0_g1	-
BP	GO:0043951	negative regulation of cAMP-mediated signaling	0	1	1	8	0.241591	0.630262	-	TRINITY_DN1282_c0_g2
BP	GO:0046341	CDP-diacylglycerol metabolic process	0	1	1	8	0.241591	0.630262	-	TRINITY_DN413_c0_g1
BP	GO:0046827	positive regulation of protein export from nucleus	1	0	1	8	0.241591	0.630262	TRINITY_DN836_c4_g1	-
BP	GO:0051084	'de novo' posttranslational protein folding	0	1	1	8	0.241591	0.630262	-	TRINITY_DN405_c0_g1
BP	GO:0051211	anisotropic cell growth	0	1	1	8	0.241591	0.630262	-	TRINITY_DN310_c0_g3
BP	GO:0060049	regulation of protein glycosylation	1	0	1	8	0.241591	0.630262	TRINITY_DN19972_c0_g1	-
BP	GO:0061163	endoplasmic reticulum polarization	1	0	1	8	0.241591	0.630262	TRINITY_DN2920_c0_g1	-
BP	GO:0071156	regulation of cell cycle arrest	0	1	1	8	0.241591	0.630262	-	TRINITY_DN1282_c0_g2
BP	GO:0097354	prenylation	1	0	1	8	0.241591	0.630262	TRINITY_DN3027_c0_g1	-
BP	GO:1900437	regulation of filamentous growth of a population of unicellular organisms in response to chemical stimulus	1	0	1	8	0.241591	0.630262	TRINITY_DN25187_c0_g1	-
BP	GO:1903018	regulation of glycoprotein metabolic process	1	0	1	8	0.241591	0.630262	TRINITY_DN19972_c0_g1	-
BP	GO:0009636	response to toxic substance	6	1	7	149	0.242141	0.630926	TRINITY_DN16881_c0_g1,TRINITY_DN2186_c0_g1,TRINITY_DN3583_c0_g1,TRINITY_DN3976_c0_g1,TRINITY_DN5692_c0_g1,TRINITY_DN6862_c0_g1	TRINITY_DN505_c1_g1
MF	GO:0016616	oxidoreductase activity, acting on the CH-OH group of donors, NAD or NADP as acceptor	2	2	4	73	0.24231	0.49842	TRINITY_DN3583_c0_g1,TRINITY_DN6133_c0_g1	TRINITY_DN7196_c0_g1,TRINITY_DN782_c0_g3
BP	GO:0000479	endonucleolytic cleavage of tricistronic rRNA transcript (SSU-rRNA, 5.8S rRNA, LSU-rRNA)	2	2	4	74	0.242544	0.631206	TRINITY_DN6156_c0_g1,TRINITY_DN6846_c0_g1	TRINITY_DN541_c1_g1,TRINITY_DN694_c0_g1
BP	GO:0044772	mitotic cell cycle phase transition	14	0	14	334	0.24321	0.632169	TRINITY_DN19972_c0_g1,TRINITY_DN21830_c0_g1,TRINITY_DN24076_c0_g1,TRINITY_DN24098_c0_g1,TRINITY_DN25187_c0_g1,TRINITY_DN310_c6_g1,TRINITY_DN3260_c0_g3,TRINITY_DN3369_c0_g1,TRINITY_DN4059_c0_g1,TRINITY_DN4578_c0_g1,TRINITY_DN5432_c0_g1,TRINITY_DN576_c1_g3,TRINITY_DN7284_c0_g1,TRINITY_DN9482_c0_g1	-
CC	GO:0009986	cell surface	6	0	6	124	0.244183	0.526981	TRINITY_DN10743_c0_g1,TRINITY_DN2780_c0_g1,TRINITY_DN3432_c1_g1,TRINITY_DN4041_c0_g1,TRINITY_DN5441_c0_g1,TRINITY_DN6862_c0_g1	-
MF	GO:0000146	microfilament motor activity	1	0	1	8	0.244436	0.49842	TRINITY_DN7473_c0_g1	-
MF	GO:0004888	transmembrane signaling receptor activity	1	0	1	8	0.244436	0.49842	TRINITY_DN42_c2_g1	-
MF	GO:0005087	Ran guanyl-nucleotide exchange factor activity	1	0	1	8	0.244436	0.49842	TRINITY_DN4059_c0_g1	-
MF	GO:0009982	pseudouridine synthase activity	0	1	1	8	0.244436	0.49842	-	TRINITY_DN310_c0_g3
MF	GO:0016832	aldehyde-lyase activity	0	1	1	8	0.244436	0.49842	-	TRINITY_DN1032_c1_g1
MF	GO:0018024	histone-lysine N-methyltransferase activity	1	0	1	8	0.244436	0.49842	TRINITY_DN1766_c0_g1	-
MF	GO:0033170	protein-DNA loading ATPase activity	1	0	1	8	0.244436	0.49842	TRINITY_DN90_c6_g1	-
MF	GO:0042171	lysophosphatidic acid acyltransferase activity	0	1	1	8	0.244436	0.49842	-	TRINITY_DN413_c0_g1
MF	GO:0043495	protein-membrane adaptor activity	1	0	1	8	0.244436	0.49842	TRINITY_DN2920_c0_g1	-
CC	GO:0099115	chromosome, subtelomeric region	2	0	2	28	0.245422	0.526981	TRINITY_DN1388_c0_g2,TRINITY_DN1766_c0_g1	-
CC	GO:0120105	actomyosin contractile ring, intermediate layer	2	0	2	28	0.245422	0.526981	TRINITY_DN2289_c0_g1,TRINITY_DN7473_c0_g1	-
BP	GO:0009746	response to hexose	1	1	2	28	0.245695	0.633994	TRINITY_DN836_c4_g1	TRINITY_DN1282_c0_g2
BP	GO:0009749	response to glucose	1	1	2	28	0.245695	0.633994	TRINITY_DN836_c4_g1	TRINITY_DN1282_c0_g2
BP	GO:0031126	snoRNA 3'-end processing	0	2	2	28	0.245695	0.633994	-	TRINITY_DN2280_c0_g1,TRINITY_DN310_c0_g3
BP	GO:0031349	positive regulation of defense response	1	1	2	28	0.245695	0.633994	TRINITY_DN6862_c0_g1	TRINITY_DN1004_c1_g4
BP	GO:0034284	response to monosaccharide	1	1	2	28	0.245695	0.633994	TRINITY_DN836_c4_g1	TRINITY_DN1282_c0_g2
BP	GO:1901678	iron coordination entity transport	0	2	2	28	0.245695	0.633994	-	TRINITY_DN1102_c0_g2,TRINITY_DN1247_c0_g1
BP	GO:0071840	cellular component organization or biogenesis	66	26	92	2558	0.2468	0.636077	TRINITY_DN10743_c0_g1,TRINITY_DN10785_c0_g1,TRINITY_DN11287_c0_g2,TRINITY_DN12356_c1_g1,TRINITY_DN1305_c0_g1,TRINITY_DN15200_c0_g1,TRINITY_DN1627_c4_g3,TRINITY_DN1766_c0_g1,TRINITY_DN19433_c0_g1,TRINITY_DN1952_c0_g1,TRINITY_DN19566_c0_g1,TRINITY_DN19972_c0_g1,TRINITY_DN2047_c16_g1,TRINITY_DN20742_c0_g1,TRINITY_DN21830_c0_g1,TRINITY_DN2289_c0_g1,TRINITY_DN22948_c0_g1,TRINITY_DN2307_c1_g1,TRINITY_D…	TRINITY_DN1004_c1_g4,TRINITY_DN1498_c0_g1,TRINITY_DN161_c0_g1,TRINITY_DN1725_c0_g1,TRINITY_DN2262_c1_g2,TRINITY_DN227_c0_g1,TRINITY_DN2280_c0_g1,TRINITY_DN2485_c1_g1,TRINITY_DN2738_c1_g2,TRINITY_DN310_c0_g3,TRINITY_DN3811_c1_g2,TRINITY_DN405_c0_g1,TRINITY_DN4204_c0_g1,TRINITY_DN4428_c0_g1,TRINITY_DN447_c0_g1,TRINITY_DN4552_c0_g1,TRINITY_DN529_c0_g1,TRINITY_DN541_c1_g1,TRINITY_DN564_c0_g1,TRINITY_…
CC	GO:0005721	pericentric heterochromatin	3	0	3	51	0.249159	0.52852	TRINITY_DN1388_c0_g2,TRINITY_DN1766_c0_g1,TRINITY_DN3260_c0_g3	-
CC	GO:0031618	nuclear pericentric heterochromatin	3	0	3	51	0.249159	0.52852	TRINITY_DN1388_c0_g2,TRINITY_DN1766_c0_g1,TRINITY_DN3260_c0_g3	-
BP	GO:0031935	regulation of chromatin silencing	3	0	3	51	0.249528	0.642262	TRINITY_DN2307_c1_g1,TRINITY_DN4059_c0_g1,TRINITY_DN9482_c0_g1	-
BP	GO:0000478	endonucleolytic cleavage involved in rRNA processing	2	2	4	75	0.249994	0.642262	TRINITY_DN6156_c0_g1,TRINITY_DN6846_c0_g1	TRINITY_DN541_c1_g1,TRINITY_DN694_c0_g1
BP	GO:0044770	cell cycle phase transition	14	0	14	336	0.250103	0.642262	TRINITY_DN19972_c0_g1,TRINITY_DN21830_c0_g1,TRINITY_DN24076_c0_g1,TRINITY_DN24098_c0_g1,TRINITY_DN25187_c0_g1,TRINITY_DN310_c6_g1,TRINITY_DN3260_c0_g3,TRINITY_DN3369_c0_g1,TRINITY_DN4059_c0_g1,TRINITY_DN4578_c0_g1,TRINITY_DN5432_c0_g1,TRINITY_DN576_c1_g3,TRINITY_DN7284_c0_g1,TRINITY_DN9482_c0_g1	-
MF	GO:0004674	protein serine/threonine kinase activity	6	0	6	124	0.254162	0.516236	TRINITY_DN22948_c0_g1,TRINITY_DN24076_c0_g1,TRINITY_DN24098_c0_g1,TRINITY_DN310_c6_g1,TRINITY_DN576_c1_g3,TRINITY_DN836_c4_g1	-
BP	GO:0008152	metabolic process	97	61	158	4531	0.256181	0.650611	TRINITY_DN1004_c2_g2,TRINITY_DN1053_c0_g1,TRINITY_DN10743_c0_g1,TRINITY_DN10785_c0_g1,TRINITY_DN11287_c0_g2,TRINITY_DN11914_c0_g3,TRINITY_DN12356_c1_g1,TRINITY_DN1305_c0_g1,TRINITY_DN130_c0_g1,TRINITY_DN1388_c0_g2,TRINITY_DN1438_c1_g1,TRINITY_DN15035_c0_g1,TRINITY_DN15200_c0_g1,TRINITY_DN1564_c0_g1,TRINITY_DN1627_c4_g3,TRINITY_DN16881_c0_g1,TRINITY_DN1766_c0_g1,TRINITY_DN1837_c0_g1,TRINITY_DN1943…	TRINITY_DN1004_c1_g4,TRINITY_DN1032_c1_g1,TRINITY_DN1102_c0_g2,TRINITY_DN1229_c0_g1,TRINITY_DN1282_c0_g2,TRINITY_DN1437_c0_g3,TRINITY_DN1498_c0_g1,TRINITY_DN1596_c0_g1,TRINITY_DN161_c0_g1,TRINITY_DN1717_c0_g1,TRINITY_DN1725_c0_g1,TRINITY_DN17_c0_g1,TRINITY_DN20724_c0_g1,TRINITY_DN2262_c1_g2,TRINITY_DN227_c0_g1,TRINITY_DN2280_c0_g1,TRINITY_DN2334_c0_g3,TRINITY_DN2485_c1_g1,TRINITY_DN2738_c1_g2,TRI…
MF	GO:0050662	coenzyme binding	3	8	11	254	0.257457	0.520902	TRINITY_DN1837_c0_g1,TRINITY_DN2627_c0_g1,TRINITY_DN6703_c0_g1	TRINITY_DN356_c1_g1,TRINITY_DN357_c1_g2,TRINITY_DN442_c0_g3,TRINITY_DN529_c0_g1,TRINITY_DN5_c0_g2,TRINITY_DN5_c0_g3,TRINITY_DN782_c0_g3,TRINITY_DN937_c1_g1
BP	GO:0030490	maturation of SSU-rRNA	4	3	7	152	0.257701	0.650611	TRINITY_DN1305_c0_g1,TRINITY_DN5182_c0_g1,TRINITY_DN5453_c0_g1,TRINITY_DN6846_c0_g1	TRINITY_DN1725_c0_g1,TRINITY_DN541_c1_g1,TRINITY_DN694_c0_g1
CC	GO:0009295	nucleoid	1	2	3	52	0.25837	0.538271	TRINITY_DN7148_c0_g1	TRINITY_DN1004_c1_g4,TRINITY_DN782_c0_g3
CC	GO:0042645	mitochondrial nucleoid	1	2	3	52	0.25837	0.538271	TRINITY_DN7148_c0_g1	TRINITY_DN1004_c1_g4,TRINITY_DN782_c0_g3
CC	GO:0048471	perinuclear region of cytoplasm	3	0	3	52	0.25837	0.538271	TRINITY_DN4268_c0_g1,TRINITY_DN4268_c0_g2,TRINITY_DN747_c0_g1	-
BP	GO:0009060	aerobic respiration	1	4	5	101	0.258393	0.650611	TRINITY_DN836_c4_g1	TRINITY_DN1004_c1_g4,TRINITY_DN529_c0_g1,TRINITY_DN782_c0_g3,TRINITY_DN7_c0_g1
BP	GO:0044003	modulation by symbiont of host process	1	1	2	29	0.258427	0.650611	TRINITY_DN6862_c0_g1	TRINITY_DN1004_c1_g4
BP	GO:0052031	modulation by symbiont of host defense response	1	1	2	29	0.258427	0.650611	TRINITY_DN6862_c0_g1	TRINITY_DN1004_c1_g4
BP	GO:0071265	L-methionine biosynthetic process	1	1	2	29	0.258427	0.650611	TRINITY_DN1837_c0_g1	TRINITY_DN1437_c0_g3
BP	GO:0000463	maturation of LSU-rRNA from tricistronic rRNA transcript (SSU-rRNA, 5.8S rRNA, LSU-rRNA)	2	1	3	52	0.258746	0.650611	TRINITY_DN6156_c0_g1,TRINITY_DN6846_c0_g1	TRINITY_DN4428_c0_g1
BP	GO:0007096	regulation of exit from mitosis	3	0	3	52	0.258746	0.650611	TRINITY_DN310_c6_g1,TRINITY_DN576_c1_g3,TRINITY_DN7284_c0_g1	-
BP	GO:0043650	dicarboxylic acid biosynthetic process	0	3	3	52	0.258746	0.650611	-	TRINITY_DN1032_c1_g1,TRINITY_DN782_c0_g3,TRINITY_DN7_c0_g1
BP	GO:1901564	organonitrogen compound metabolic process	63	38	101	2830	0.25931	0.650611	TRINITY_DN1004_c2_g2,TRINITY_DN1053_c0_g1,TRINITY_DN10743_c0_g1,TRINITY_DN10785_c0_g1,TRINITY_DN11914_c0_g3,TRINITY_DN12356_c1_g1,TRINITY_DN1305_c0_g1,TRINITY_DN130_c0_g1,TRINITY_DN1388_c0_g2,TRINITY_DN15035_c0_g1,TRINITY_DN15200_c0_g1,TRINITY_DN1564_c0_g1,TRINITY_DN1627_c4_g3,TRINITY_DN16881_c0_g1,TRINITY_DN1766_c0_g1,TRINITY_DN1837_c0_g1,TRINITY_DN19433_c0_g1,TRINITY_DN19910_c0_g1,TRINITY_DN199…	TRINITY_DN1004_c1_g4,TRINITY_DN1032_c1_g1,TRINITY_DN1282_c0_g2,TRINITY_DN1437_c0_g3,TRINITY_DN161_c0_g1,TRINITY_DN1717_c0_g1,TRINITY_DN1725_c0_g1,TRINITY_DN17_c0_g1,TRINITY_DN2262_c1_g2,TRINITY_DN227_c0_g1,TRINITY_DN2280_c0_g1,TRINITY_DN290_c1_g2,TRINITY_DN357_c1_g2,TRINITY_DN3811_c1_g2,TRINITY_DN413_c0_g1,TRINITY_DN4204_c0_g1,TRINITY_DN430_c0_g1,TRINITY_DN442_c0_g3,TRINITY_DN447_c0_g1,TRINITY_DN…
MF	GO:0001671	ATPase activator activity	2	0	2	29	0.263353	0.524696	TRINITY_DN4268_c0_g1,TRINITY_DN4268_c0_g2	-
MF	GO:0008374	O-acyltransferase activity	0	2	2	29	0.263353	0.524696	-	TRINITY_DN413_c0_g1,TRINITY_DN49_c2_g1
MF	GO:0016831	carboxy-lyase activity	0	2	2	29	0.263353	0.524696	-	TRINITY_DN430_c0_g1,TRINITY_DN442_c0_g3
MF	GO:0016859	cis-trans isomerase activity	2	0	2	29	0.263353	0.524696	TRINITY_DN1053_c0_g1,TRINITY_DN4505_c0_g1	-
BP	GO:0040007	growth	12	2	14	340	0.264112	0.650611	TRINITY_DN10743_c0_g1,TRINITY_DN1627_c4_g3,TRINITY_DN19912_c0_g1,TRINITY_DN25187_c0_g1,TRINITY_DN2627_c0_g1,TRINITY_DN2780_c0_g1,TRINITY_DN3432_c1_g1,TRINITY_DN3976_c0_g1,TRINITY_DN42_c2_g1,TRINITY_DN447_c3_g1,TRINITY_DN836_c4_g1,TRINITY_DN9482_c0_g1	TRINITY_DN2485_c1_g1,TRINITY_DN310_c0_g3
BP	GO:0010467	gene expression	44	31	75	2073	0.264582	0.650611	TRINITY_DN10743_c0_g1,TRINITY_DN10785_c0_g1,TRINITY_DN11287_c0_g2,TRINITY_DN12356_c1_g1,TRINITY_DN1305_c0_g1,TRINITY_DN130_c0_g1,TRINITY_DN1438_c1_g1,TRINITY_DN15200_c0_g1,TRINITY_DN1766_c0_g1,TRINITY_DN19433_c0_g1,TRINITY_DN19566_c0_g1,TRINITY_DN19910_c0_g1,TRINITY_DN19972_c0_g1,TRINITY_DN2307_c1_g1,TRINITY_DN25187_c0_g1,TRINITY_DN2954_c1_g1,TRINITY_DN3121_c0_g1,TRINITY_DN3172_c0_g2,TRINITY_DN38…	TRINITY_DN1498_c0_g1,TRINITY_DN161_c0_g1,TRINITY_DN1717_c0_g1,TRINITY_DN1725_c0_g1,TRINITY_DN20724_c0_g1,TRINITY_DN2262_c1_g2,TRINITY_DN227_c0_g1,TRINITY_DN2280_c0_g1,TRINITY_DN2485_c1_g1,TRINITY_DN2738_c1_g2,TRINITY_DN290_c1_g2,TRINITY_DN310_c0_g3,TRINITY_DN356_c1_g1,TRINITY_DN3811_c1_g2,TRINITY_DN4204_c0_g1,TRINITY_DN4428_c0_g1,TRINITY_DN447_c0_g1,TRINITY_DN4552_c0_g1,TRINITY_DN505_c1_g1,TRINIT…
BP	GO:0006342	chromatin silencing	8	1	9	206	0.26536	0.650611	TRINITY_DN1766_c0_g1,TRINITY_DN2307_c1_g1,TRINITY_DN2954_c1_g1,TRINITY_DN3172_c0_g2,TRINITY_DN4059_c0_g1,TRINITY_DN4578_c0_g1,TRINITY_DN90_c6_g1,TRINITY_DN9482_c0_g1	TRINITY_DN1498_c0_g1
BP	GO:0045814	negative regulation of gene expression, epigenetic	8	1	9	206	0.26536	0.650611	TRINITY_DN1766_c0_g1,TRINITY_DN2307_c1_g1,TRINITY_DN2954_c1_g1,TRINITY_DN3172_c0_g2,TRINITY_DN4059_c0_g1,TRINITY_DN4578_c0_g1,TRINITY_DN90_c6_g1,TRINITY_DN9482_c0_g1	TRINITY_DN1498_c0_g1
CC	GO:0000940	condensed chromosome outer kinetochore	1	0	1	9	0.267209	0.543739	TRINITY_DN244_c5_g1	-
CC	GO:0000941	condensed nuclear chromosome inner kinetochore	1	0	1	9	0.267209	0.543739	TRINITY_DN3369_c0_g1	-
CC	GO:0000942	condensed nuclear chromosome outer kinetochore	1	0	1	9	0.267209	0.543739	TRINITY_DN244_c5_g1	-
CC	GO:0031235	intrinsic component of the cytoplasmic side of the plasma membrane	1	0	1	9	0.267209	0.543739	TRINITY_DN2920_c0_g1	-
BP	GO:0000491	small nucleolar ribonucleoprotein complex assembly	1	0	1	9	0.267379	0.650611	TRINITY_DN10743_c0_g1	-
BP	GO:0001315	age-dependent response to reactive oxygen species	1	0	1	9	0.267379	0.650611	TRINITY_DN3976_c0_g1	-
BP	GO:0006750	glutathione biosynthetic process	0	1	1	9	0.267379	0.650611	-	TRINITY_DN668_c0_g1
BP	GO:0007130	synaptonemal complex assembly	1	0	1	9	0.267379	0.650611	TRINITY_DN25223_c1_g1	-
BP	GO:0009148	pyrimidine nucleoside triphosphate biosynthetic process	0	1	1	9	0.267379	0.650611	-	TRINITY_DN442_c0_g3
BP	GO:0009226	nucleotide-sugar biosynthetic process	1	0	1	9	0.267379	0.650611	TRINITY_DN22308_c0_g1	-
BP	GO:0009262	deoxyribonucleotide metabolic process	0	1	1	9	0.267379	0.650611	-	TRINITY_DN442_c0_g3
BP	GO:0009263	deoxyribonucleotide biosynthetic process	0	1	1	9	0.267379	0.650611	-	TRINITY_DN442_c0_g3
BP	GO:0009755	hormone-mediated signaling pathway	1	0	1	9	0.267379	0.650611	TRINITY_DN10743_c0_g1	-
BP	GO:0010571	positive regulation of nuclear cell cycle DNA replication	1	0	1	9	0.267379	0.650611	TRINITY_DN22948_c0_g1	-
BP	GO:0010695	regulation of mitotic spindle pole body separation	1	0	1	9	0.267379	0.650611	TRINITY_DN24098_c0_g1	-
BP	GO:0030518	intracellular steroid hormone receptor signaling pathway	1	0	1	9	0.267379	0.650611	TRINITY_DN10743_c0_g1	-
BP	GO:0030522	intracellular receptor signaling pathway	1	0	1	9	0.267379	0.650611	TRINITY_DN10743_c0_g1	-
BP	GO:0031144	proteasome localization	1	0	1	9	0.267379	0.650611	TRINITY_DN9482_c0_g1	-
BP	GO:0036187	cell growth mode switching, budding to filamentous	1	0	1	9	0.267379	0.650611	TRINITY_DN2627_c0_g1	-
BP	GO:0042790	nucleolar large rRNA transcription by RNA polymerase I	0	1	1	9	0.267379	0.650611	-	TRINITY_DN4552_c0_g1
BP	GO:0043401	steroid hormone mediated signaling pathway	1	0	1	9	0.267379	0.650611	TRINITY_DN10743_c0_g1	-
BP	GO:0043605	cellular amide catabolic process	0	1	1	9	0.267379	0.650611	-	TRINITY_DN79_c7_g3
BP	GO:0043649	dicarboxylic acid catabolic process	0	1	1	9	0.267379	0.650611	-	TRINITY_DN561_c1_g2
BP	GO:0045003	double-strand break repair via synthesis-dependent strand annealing	1	0	1	9	0.267379	0.650611	TRINITY_DN90_c6_g1	-
BP	GO:0046654	tetrahydrofolate biosynthetic process	0	1	1	9	0.267379	0.650611	-	TRINITY_DN1032_c1_g1
BP	GO:0070125	mitochondrial translational elongation	0	1	1	9	0.267379	0.650611	-	TRINITY_DN751_c2_g1
BP	GO:0070193	synaptonemal complex organization	1	0	1	9	0.267379	0.650611	TRINITY_DN25223_c1_g1	-
BP	GO:0070534	protein K63-linked ubiquitination	1	0	1	9	0.267379	0.650611	TRINITY_DN9482_c0_g1	-
BP	GO:0070829	heterochromatin maintenance	1	0	1	9	0.267379	0.650611	TRINITY_DN1766_c0_g1	-
BP	GO:0070898	RNA polymerase III preinitiation complex assembly	1	0	1	9	0.267379	0.650611	TRINITY_DN11287_c0_g2	-
BP	GO:0071574	protein localization to medial cortex	1	0	1	9	0.267379	0.650611	TRINITY_DN741_c0_g1	-
BP	GO:0090153	regulation of sphingolipid biosynthetic process	1	0	1	9	0.267379	0.650611	TRINITY_DN24098_c0_g1	-
BP	GO:0090293	nitrogen catabolite regulation of transcription	0	1	1	9	0.267379	0.650611	-	TRINITY_DN79_c7_g3
BP	GO:0110159	regulation of mitotic spindle formation (spindle phase one)	1	0	1	9	0.267379	0.650611	TRINITY_DN24098_c0_g1	-
BP	GO:1902906	proteasome storage granule assembly	0	1	1	9	0.267379	0.650611	-	TRINITY_DN7_c4_g2
BP	GO:1905038	regulation of membrane lipid metabolic process	1	0	1	9	0.267379	0.650611	TRINITY_DN24098_c0_g1	-
BP	GO:0009086	methionine biosynthetic process	1	2	3	53	0.26801	0.650663	TRINITY_DN1837_c0_g1	TRINITY_DN1437_c0_g3,TRINITY_DN357_c1_g2
BP	GO:0043628	ncRNA 3'-end processing	1	2	3	53	0.26801	0.650663	TRINITY_DN4059_c0_g1	TRINITY_DN2280_c0_g1,TRINITY_DN310_c0_g3
BP	GO:0007088	regulation of mitotic nuclear division	9	0	9	207	0.269919	0.654553	TRINITY_DN19972_c0_g1,TRINITY_DN21830_c0_g1,TRINITY_DN24076_c0_g1,TRINITY_DN24098_c0_g1,TRINITY_DN310_c6_g1,TRINITY_DN3260_c0_g3,TRINITY_DN3369_c0_g1,TRINITY_DN576_c1_g3,TRINITY_DN7284_c0_g1	-
MF	GO:0000403	Y-form DNA binding	1	0	1	9	0.270471	0.534795	TRINITY_DN4578_c0_g1	-
MF	GO:0050839	cell adhesion molecule binding	1	0	1	9	0.270471	0.534795	TRINITY_DN2780_c0_g1	-
BP	GO:0001678	cellular glucose homeostasis	1	1	2	30	0.271169	0.65525	TRINITY_DN836_c4_g1	TRINITY_DN1282_c0_g2
BP	GO:0030952	establishment or maintenance of cytoskeleton polarity	2	0	2	30	0.271169	0.65525	TRINITY_DN1627_c4_g3,TRINITY_DN2799_c0_g1	-
BP	GO:0044247	cellular polysaccharide catabolic process	2	0	2	30	0.271169	0.65525	TRINITY_DN3432_c1_g1,TRINITY_DN6453_c1_g1	-
BP	GO:0051258	protein polymerization	5	0	5	103	0.271435	0.65525	TRINITY_DN21830_c0_g1,TRINITY_DN244_c5_g1,TRINITY_DN3369_c0_g1,TRINITY_DN4825_c0_g2,TRINITY_DN741_c0_g1	-
BP	GO:0071310	cellular response to organic substance	7	5	12	288	0.272286	0.656563	TRINITY_DN1053_c0_g1,TRINITY_DN10743_c0_g1,TRINITY_DN19972_c0_g1,TRINITY_DN42_c2_g1,TRINITY_DN6862_c0_g1,TRINITY_DN836_c4_g1,TRINITY_DN9482_c0_g1	TRINITY_DN1282_c0_g2,TRINITY_DN1498_c0_g1,TRINITY_DN2787_c0_g2,TRINITY_DN505_c1_g1,TRINITY_DN79_c7_g3
BP	GO:0040008	regulation of growth	6	0	6	129	0.273621	0.659037	TRINITY_DN10743_c0_g1,TRINITY_DN1627_c4_g3,TRINITY_DN25187_c0_g1,TRINITY_DN2627_c0_g1,TRINITY_DN42_c2_g1,TRINITY_DN447_c3_g1	-
MF	GO:0016798	hydrolase activity, acting on glycosyl bonds	3	2	5	102	0.273761	0.536788	TRINITY_DN3432_c1_g1,TRINITY_DN6453_c1_g1,TRINITY_DN825_c0_g1	TRINITY_DN1229_c0_g1,TRINITY_DN848_c0_g1
MF	GO:0008238	exopeptidase activity	2	1	3	53	0.274564	0.536788	TRINITY_DN3603_c0_g1,TRINITY_DN5163_c0_g1	TRINITY_DN668_c0_g1
MF	GO:0016765	transferase activity, transferring alkyl or aryl (other than methyl) groups	2	1	3	53	0.274564	0.536788	TRINITY_DN11914_c0_g3,TRINITY_DN3027_c0_g1	TRINITY_DN1032_c1_g1
MF	GO:0008536	Ran GTPase binding	2	0	2	30	0.276267	0.538103	TRINITY_DN22948_c0_g1,TRINITY_DN4059_c0_g1	-
BP	GO:0007062	sister chromatid cohesion	2	1	3	54	0.277312	0.665672	TRINITY_DN2799_c0_g1,TRINITY_DN4578_c0_g1	TRINITY_DN706_c1_g1
BP	GO:0051261	protein depolymerization	3	0	3	54	0.277312	0.665672	TRINITY_DN21830_c0_g1,TRINITY_DN6862_c0_g1,TRINITY_DN741_c0_g1	-
BP	GO:0060968	regulation of gene silencing	3	0	3	54	0.277312	0.665672	TRINITY_DN2307_c1_g1,TRINITY_DN4059_c0_g1,TRINITY_DN9482_c0_g1	-
MF	GO:0017111	nucleoside-triphosphatase activity	20	3	23	585	0.278061	0.539583	TRINITY_DN10743_c0_g1,TRINITY_DN20742_c0_g1,TRINITY_DN21830_c0_g1,TRINITY_DN2307_c1_g1,TRINITY_DN25223_c1_g1,TRINITY_DN2799_c0_g1,TRINITY_DN2954_c1_g1,TRINITY_DN2954_c1_g5,TRINITY_DN2954_c1_g6,TRINITY_DN3172_c0_g2,TRINITY_DN3778_c0_g1,TRINITY_DN4041_c0_g1,TRINITY_DN4059_c0_g1,TRINITY_DN4825_c0_g2,TRINITY_DN6862_c0_g1,TRINITY_DN7148_c0_g1,TRINITY_DN7473_c0_g1,TRINITY_DN90_c6_g1,TRINITY_DN912_c1_g3…	TRINITY_DN634_c1_g1,TRINITY_DN751_c2_g1,TRINITY_DN7_c4_g2
BP	GO:0050790	regulation of catalytic activity	15	4	19	482	0.279591	0.670389	TRINITY_DN1627_c4_g3,TRINITY_DN19433_c0_g1,TRINITY_DN20742_c0_g1,TRINITY_DN2289_c0_g1,TRINITY_DN2307_c1_g1,TRINITY_DN24098_c0_g1,TRINITY_DN2954_c1_g5,TRINITY_DN3172_c0_g2,TRINITY_DN3876_c0_g1,TRINITY_DN4268_c0_g1,TRINITY_DN4268_c0_g2,TRINITY_DN42_c2_g1,TRINITY_DN576_c1_g3,TRINITY_DN741_c0_g1,TRINITY_DN90_c6_g1	TRINITY_DN1229_c0_g1,TRINITY_DN1282_c0_g2,TRINITY_DN442_c0_g3,TRINITY_DN505_c1_g1
BP	GO:0033043	regulation of organelle organization	21	0	21	538	0.280951	0.672895	TRINITY_DN10743_c0_g1,TRINITY_DN1627_c4_g3,TRINITY_DN19433_c0_g1,TRINITY_DN19972_c0_g1,TRINITY_DN20742_c0_g1,TRINITY_DN21830_c0_g1,TRINITY_DN2289_c0_g1,TRINITY_DN2307_c1_g1,TRINITY_DN24076_c0_g1,TRINITY_DN24098_c0_g1,TRINITY_DN2799_c0_g1,TRINITY_DN2920_c0_g1,TRINITY_DN2954_c1_g5,TRINITY_DN310_c6_g1,TRINITY_DN3260_c0_g3,TRINITY_DN3369_c0_g1,TRINITY_DN4059_c0_g1,TRINITY_DN576_c1_g3,TRINITY_DN7284_c…	-
BP	GO:0065003	protein-containing complex assembly	21	9	30	791	0.282604	0.67506	TRINITY_DN10743_c0_g1,TRINITY_DN11287_c0_g2,TRINITY_DN12356_c1_g1,TRINITY_DN1305_c0_g1,TRINITY_DN19566_c0_g1,TRINITY_DN20742_c0_g1,TRINITY_DN21830_c0_g1,TRINITY_DN2307_c1_g1,TRINITY_DN244_c5_g1,TRINITY_DN2954_c1_g1,TRINITY_DN2954_c1_g5,TRINITY_DN2954_c1_g6,TRINITY_DN3172_c0_g2,TRINITY_DN3369_c0_g1,TRINITY_DN4101_c0_g1,TRINITY_DN4695_c0_g1,TRINITY_DN4825_c0_g2,TRINITY_DN7148_c0_g1,TRINITY_DN741_c0…	TRINITY_DN161_c0_g1,TRINITY_DN1725_c0_g1,TRINITY_DN227_c0_g1,TRINITY_DN2738_c1_g2,TRINITY_DN3811_c1_g2,TRINITY_DN405_c0_g1,TRINITY_DN4204_c0_g1,TRINITY_DN79_c7_g3,TRINITY_DN7_c4_g2
BP	GO:0044182	filamentous growth of a population of unicellular organisms	8	1	9	210	0.283735	0.67506	TRINITY_DN10743_c0_g1,TRINITY_DN19912_c0_g1,TRINITY_DN25187_c0_g1,TRINITY_DN2627_c0_g1,TRINITY_DN2780_c0_g1,TRINITY_DN3976_c0_g1,TRINITY_DN42_c2_g1,TRINITY_DN836_c4_g1	TRINITY_DN2485_c1_g1
BP	GO:0071322	cellular response to carbohydrate stimulus	1	1	2	31	0.283905	0.67506	TRINITY_DN836_c4_g1	TRINITY_DN1282_c0_g2
BP	GO:2000104	negative regulation of DNA-dependent DNA replication	2	0	2	31	0.283905	0.67506	TRINITY_DN20742_c0_g1,TRINITY_DN4578_c0_g1	-
MF	GO:0016903	oxidoreductase activity, acting on the aldehyde or oxo group of donors	1	2	3	54	0.284017	0.545266	TRINITY_DN25484_c0_g1	TRINITY_DN5_c0_g2,TRINITY_DN5_c0_g3
BP	GO:0009607	response to biotic stimulus	5	2	7	157	0.284253	0.67506	TRINITY_DN19912_c0_g1,TRINITY_DN2627_c0_g1,TRINITY_DN42_c2_g1,TRINITY_DN4578_c0_g1,TRINITY_DN6862_c0_g1	TRINITY_DN1004_c1_g4,TRINITY_DN2485_c1_g1
BP	GO:0009266	response to temperature stimulus	6	0	6	131	0.285388	0.67506	TRINITY_DN10743_c0_g1,TRINITY_DN19972_c0_g1,TRINITY_DN4268_c0_g1,TRINITY_DN4268_c0_g2,TRINITY_DN6862_c0_g1,TRINITY_DN7148_c0_g1	-
BP	GO:0031507	heterochromatin assembly	5	1	6	131	0.285388	0.67506	TRINITY_DN1766_c0_g1,TRINITY_DN2954_c1_g1,TRINITY_DN3172_c0_g2,TRINITY_DN4578_c0_g1,TRINITY_DN9482_c0_g1	TRINITY_DN1498_c0_g1
CC	GO:0005634	nucleus	55	28	83	2322	0.28659	0.577624	TRINITY_DN1053_c0_g1,TRINITY_DN11287_c0_g2,TRINITY_DN1305_c0_g1,TRINITY_DN1388_c0_g2,TRINITY_DN1438_c1_g1,TRINITY_DN15035_c0_g1,TRINITY_DN16881_c0_g1,TRINITY_DN1766_c0_g1,TRINITY_DN1952_c0_g1,TRINITY_DN19566_c0_g1,TRINITY_DN19972_c0_g1,TRINITY_DN20742_c0_g1,TRINITY_DN21830_c0_g1,TRINITY_DN22308_c0_g1,TRINITY_DN22948_c0_g1,TRINITY_DN2307_c1_g1,TRINITY_DN24076_c0_g1,TRINITY_DN24098_c0_g1,TRINITY_DN…	TRINITY_DN1102_c0_g2,TRINITY_DN1229_c0_g1,TRINITY_DN1498_c0_g1,TRINITY_DN20724_c0_g1,TRINITY_DN2262_c1_g2,TRINITY_DN227_c0_g1,TRINITY_DN2280_c0_g1,TRINITY_DN2485_c1_g1,TRINITY_DN2738_c1_g2,TRINITY_DN2787_c0_g2,TRINITY_DN290_c1_g2,TRINITY_DN310_c0_g3,TRINITY_DN356_c1_g1,TRINITY_DN4204_c0_g1,TRINITY_DN4428_c0_g1,TRINITY_DN442_c0_g3,TRINITY_DN4552_c0_g1,TRINITY_DN505_c1_g1,TRINITY_DN520_c0_g1,TRINIT…
BP	GO:0033865	nucleoside bisphosphate metabolic process	1	2	3	55	0.286645	0.67506	TRINITY_DN3834_c0_g1	TRINITY_DN442_c0_g3,TRINITY_DN7_c0_g1
BP	GO:0033875	ribonucleoside bisphosphate metabolic process	1	2	3	55	0.286645	0.67506	TRINITY_DN3834_c0_g1	TRINITY_DN442_c0_g3,TRINITY_DN7_c0_g1
BP	GO:0034032	purine nucleoside bisphosphate metabolic process	1	2	3	55	0.286645	0.67506	TRINITY_DN3834_c0_g1	TRINITY_DN442_c0_g3,TRINITY_DN7_c0_g1
BP	GO:0006611	protein export from nucleus	5	3	8	184	0.286987	0.67506	TRINITY_DN4041_c0_g1,TRINITY_DN4059_c0_g1,TRINITY_DN4101_c0_g1,TRINITY_DN7207_c0_g1,TRINITY_DN836_c4_g1	TRINITY_DN161_c0_g1,TRINITY_DN2262_c1_g2,TRINITY_DN3811_c1_g2
BP	GO:0071236	cellular response to antibiotic	4	0	4	80	0.2879	0.67506	TRINITY_DN1053_c0_g1,TRINITY_DN3976_c0_g1,TRINITY_DN42_c2_g1,TRINITY_DN6862_c0_g1	-
BP	GO:0009063	cellular amino acid catabolic process	2	3	5	106	0.291254	0.67506	TRINITY_DN1564_c0_g1,TRINITY_DN1837_c0_g1	TRINITY_DN290_c1_g2,TRINITY_DN561_c1_g2,TRINITY_DN79_c7_g3
CC	GO:0000172	ribonuclease MRP complex	1	0	1	10	0.292113	0.577624	TRINITY_DN6846_c0_g1	-
CC	GO:0000939	condensed chromosome inner kinetochore	1	0	1	10	0.292113	0.577624	TRINITY_DN3369_c0_g1	-
CC	GO:0005736	RNA polymerase I complex	0	1	1	10	0.292113	0.577624	-	TRINITY_DN4552_c0_g1
CC	GO:1902377	nuclear rDNA heterochromatin	1	0	1	10	0.292113	0.577624	TRINITY_DN1388_c0_g2	-
BP	GO:0005985	sucrose metabolic process	1	0	1	10	0.292294	0.67506	TRINITY_DN6453_c1_g1	-
BP	GO:0010453	regulation of cell fate commitment	1	0	1	10	0.292294	0.67506	TRINITY_DN25187_c0_g1	-
BP	GO:0015791	polyol transport	0	1	1	10	0.292294	0.67506	-	TRINITY_DN2752_c0_g3
BP	GO:0031494	regulation of mating type switching	1	0	1	10	0.292294	0.67506	TRINITY_DN25187_c0_g1	-
BP	GO:0032042	mitochondrial DNA metabolic process	1	0	1	10	0.292294	0.67506	TRINITY_DN714_c0_g1	-
BP	GO:0032298	positive regulation of DNA-dependent DNA replication initiation	1	0	1	10	0.292294	0.67506	TRINITY_DN22948_c0_g1	-
BP	GO:0035435	phosphate ion transmembrane transport	0	1	1	10	0.292294	0.67506	-	TRINITY_DN2517_c0_g1
BP	GO:0044771	meiotic cell cycle phase transition	1	0	1	10	0.292294	0.67506	TRINITY_DN24098_c0_g1	-
BP	GO:0046655	folic acid metabolic process	0	1	1	10	0.292294	0.67506	-	TRINITY_DN1032_c1_g1
BP	GO:0046656	folic acid biosynthetic process	0	1	1	10	0.292294	0.67506	-	TRINITY_DN1032_c1_g1
BP	GO:0046940	nucleoside monophosphate phosphorylation	0	1	1	10	0.292294	0.67506	-	TRINITY_DN538_c0_g2
BP	GO:0051606	detection of stimulus	0	1	1	10	0.292294	0.67506	-	TRINITY_DN1229_c0_g1
BP	GO:0061186	negative regulation of silent mating-type cassette heterochromatin assembly	1	0	1	10	0.292294	0.67506	TRINITY_DN9482_c0_g1	-
BP	GO:0071851	mitotic G1 cell cycle arrest in response to nitrogen starvation	0	1	1	10	0.292294	0.67506	-	TRINITY_DN1282_c0_g2
BP	GO:0071894	histone H2B conserved C-terminal lysine ubiquitination	1	0	1	10	0.292294	0.67506	TRINITY_DN9482_c0_g1	-
BP	GO:0110154	RNA decapping	0	1	1	10	0.292294	0.67506	-	TRINITY_DN2738_c1_g2
BP	GO:0110156	methylguanosine-cap decapping	0	1	1	10	0.292294	0.67506	-	TRINITY_DN2738_c1_g2
BP	GO:1901993	regulation of meiotic cell cycle phase transition	1	0	1	10	0.292294	0.67506	TRINITY_DN24098_c0_g1	-
BP	GO:1903471	regulation of mitotic actomyosin contractile ring contraction	1	0	1	10	0.292294	0.67506	TRINITY_DN2289_c0_g1	-
BP	GO:2000001	regulation of DNA damage checkpoint	1	0	1	10	0.292294	0.67506	TRINITY_DN22948_c0_g1	-
BP	GO:0040029	regulation of gene expression, epigenetic	8	1	9	212	0.293055	0.675547	TRINITY_DN1766_c0_g1,TRINITY_DN2307_c1_g1,TRINITY_DN2954_c1_g1,TRINITY_DN3172_c0_g2,TRINITY_DN4059_c0_g1,TRINITY_DN4578_c0_g1,TRINITY_DN90_c6_g1,TRINITY_DN9482_c0_g1	TRINITY_DN1498_c0_g1
BP	GO:0046395	carboxylic acid catabolic process	2	5	7	159	0.295061	0.675547	TRINITY_DN1564_c0_g1,TRINITY_DN1837_c0_g1	TRINITY_DN1596_c0_g1,TRINITY_DN290_c1_g2,TRINITY_DN561_c1_g2,TRINITY_DN79_c7_g3,TRINITY_DN937_c1_g1
BP	GO:0019752	carboxylic acid metabolic process	7	18	25	655	0.295244	0.675547	TRINITY_DN11914_c0_g3,TRINITY_DN130_c0_g1,TRINITY_DN1564_c0_g1,TRINITY_DN1837_c0_g1,TRINITY_DN3121_c0_g1,TRINITY_DN3583_c0_g1,TRINITY_DN447_c3_g1	TRINITY_DN1004_c1_g4,TRINITY_DN1032_c1_g1,TRINITY_DN1437_c0_g3,TRINITY_DN1596_c0_g1,TRINITY_DN17_c0_g1,TRINITY_DN290_c1_g2,TRINITY_DN357_c1_g2,TRINITY_DN49_c2_g1,TRINITY_DN529_c0_g1,TRINITY_DN561_c1_g2,TRINITY_DN564_c0_g1,TRINITY_DN5_c0_g2,TRINITY_DN5_c0_g3,TRINITY_DN606_c0_g1,TRINITY_DN782_c0_g3,TRINITY_DN79_c7_g3,TRINITY_DN7_c0_g1,TRINITY_DN937_c1_g1
BP	GO:0036170	filamentous growth of a population of unicellular organisms in response to starvation	3	1	4	81	0.295587	0.675547	TRINITY_DN19912_c0_g1,TRINITY_DN2627_c0_g1,TRINITY_DN3976_c0_g1	TRINITY_DN2485_c1_g1
MF	GO:0005262	calcium channel activity	1	0	1	10	0.295613	0.545266	TRINITY_DN747_c0_g1	-
MF	GO:0005315	inorganic phosphate transmembrane transporter activity	0	1	1	10	0.295613	0.545266	-	TRINITY_DN2517_c0_g1
MF	GO:0015299	solute:proton antiporter activity	0	1	1	10	0.295613	0.545266	-	TRINITY_DN1102_c0_g2
MF	GO:0016702	oxidoreductase activity, acting on single donors with incorporation of molecular oxygen, incorporation of two atoms of oxygen	1	0	1	10	0.295613	0.545266	TRINITY_DN1564_c0_g1	-
MF	GO:0016778	diphosphotransferase activity	0	1	1	10	0.295613	0.545266	-	TRINITY_DN1032_c1_g1
MF	GO:0019104	DNA N-glycosylase activity	0	1	1	10	0.295613	0.545266	-	TRINITY_DN1229_c0_g1
MF	GO:0035064	methylated histone binding	1	0	1	10	0.295613	0.545266	TRINITY_DN1766_c0_g1	-
MF	GO:0038023	signaling receptor activity	1	0	1	10	0.295613	0.545266	TRINITY_DN42_c2_g1	-
MF	GO:0050145	nucleoside monophosphate kinase activity	0	1	1	10	0.295613	0.545266	-	TRINITY_DN538_c0_g2
MF	GO:0051119	sugar transmembrane transporter activity	1	0	1	10	0.295613	0.545266	TRINITY_DN6625_c0_g2	-
MF	GO:0071617	lysophospholipid acyltransferase activity	0	1	1	10	0.295613	0.545266	-	TRINITY_DN413_c0_g1
MF	GO:0140034	methylation-dependent protein binding	1	0	1	10	0.295613	0.545266	TRINITY_DN1766_c0_g1	-
MF	GO:1901618	organic hydroxy compound transmembrane transporter activity	0	1	1	10	0.295613	0.545266	-	TRINITY_DN2752_c0_g3
BP	GO:0044275	cellular carbohydrate catabolic process	2	1	3	56	0.296004	0.675547	TRINITY_DN3432_c1_g1,TRINITY_DN6453_c1_g1	TRINITY_DN2752_c0_g1
BP	GO:0033314	mitotic DNA replication checkpoint	2	0	2	32	0.29662	0.675547	TRINITY_DN24098_c0_g1,TRINITY_DN4578_c0_g1	-
BP	GO:0033500	carbohydrate homeostasis	1	1	2	32	0.29662	0.675547	TRINITY_DN836_c4_g1	TRINITY_DN1282_c0_g2
BP	GO:0033866	nucleoside bisphosphate biosynthetic process	1	1	2	32	0.29662	0.675547	TRINITY_DN3834_c0_g1	TRINITY_DN442_c0_g3
BP	GO:0034030	ribonucleoside bisphosphate biosynthetic process	1	1	2	32	0.29662	0.675547	TRINITY_DN3834_c0_g1	TRINITY_DN442_c0_g3
BP	GO:0034033	purine nucleoside bisphosphate biosynthetic process	1	1	2	32	0.29662	0.675547	TRINITY_DN3834_c0_g1	TRINITY_DN442_c0_g3
BP	GO:0042593	glucose homeostasis	1	1	2	32	0.29662	0.675547	TRINITY_DN836_c4_g1	TRINITY_DN1282_c0_g2
BP	GO:0051817	modulation of process of other organism involved in symbiotic interaction	1	1	2	32	0.29662	0.675547	TRINITY_DN6862_c0_g1	TRINITY_DN1004_c1_g4
BP	GO:0072523	purine-containing compound catabolic process	0	2	2	32	0.29662	0.675547	-	TRINITY_DN1282_c0_g2,TRINITY_DN7_c0_g1
BP	GO:0051168	nuclear export	5	3	8	186	0.296996	0.675683	TRINITY_DN4041_c0_g1,TRINITY_DN4059_c0_g1,TRINITY_DN4101_c0_g1,TRINITY_DN7207_c0_g1,TRINITY_DN836_c4_g1	TRINITY_DN161_c0_g1,TRINITY_DN2262_c1_g2,TRINITY_DN3811_c1_g2
BP	GO:0016054	organic acid catabolic process	2	5	7	160	0.3005	0.681473	TRINITY_DN1564_c0_g1,TRINITY_DN1837_c0_g1	TRINITY_DN1596_c0_g1,TRINITY_DN290_c1_g2,TRINITY_DN561_c1_g2,TRINITY_DN79_c7_g3,TRINITY_DN937_c1_g1
BP	GO:0071166	ribonucleoprotein complex localization	4	3	7	160	0.3005	0.681473	TRINITY_DN4041_c0_g1,TRINITY_DN4059_c0_g1,TRINITY_DN4101_c0_g1,TRINITY_DN7207_c0_g1	TRINITY_DN161_c0_g1,TRINITY_DN2262_c1_g2,TRINITY_DN3811_c1_g2
BP	GO:0071426	ribonucleoprotein complex export from nucleus	4	3	7	160	0.3005	0.681473	TRINITY_DN4041_c0_g1,TRINITY_DN4059_c0_g1,TRINITY_DN4101_c0_g1,TRINITY_DN7207_c0_g1	TRINITY_DN161_c0_g1,TRINITY_DN2262_c1_g2,TRINITY_DN3811_c1_g2
MF	GO:0051087	chaperone binding	1	1	2	32	0.302046	0.555169	TRINITY_DN7148_c0_g1	TRINITY_DN405_c0_g1
BP	GO:0044238	primary metabolic process	85	56	141	4042	0.30226	0.684737	TRINITY_DN1004_c2_g2,TRINITY_DN1053_c0_g1,TRINITY_DN10743_c0_g1,TRINITY_DN10785_c0_g1,TRINITY_DN11287_c0_g2,TRINITY_DN11914_c0_g3,TRINITY_DN12356_c1_g1,TRINITY_DN1305_c0_g1,TRINITY_DN130_c0_g1,TRINITY_DN1388_c0_g2,TRINITY_DN1438_c1_g1,TRINITY_DN15035_c0_g1,TRINITY_DN15200_c0_g1,TRINITY_DN1564_c0_g1,TRINITY_DN1627_c4_g3,TRINITY_DN1766_c0_g1,TRINITY_DN1837_c0_g1,TRINITY_DN19433_c0_g1,TRINITY_DN1956…	TRINITY_DN1004_c1_g4,TRINITY_DN1229_c0_g1,TRINITY_DN1282_c0_g2,TRINITY_DN1437_c0_g3,TRINITY_DN1498_c0_g1,TRINITY_DN1596_c0_g1,TRINITY_DN161_c0_g1,TRINITY_DN1717_c0_g1,TRINITY_DN1725_c0_g1,TRINITY_DN17_c0_g1,TRINITY_DN20724_c0_g1,TRINITY_DN2262_c1_g2,TRINITY_DN227_c0_g1,TRINITY_DN2280_c0_g1,TRINITY_DN2485_c1_g1,TRINITY_DN2738_c1_g2,TRINITY_DN2752_c0_g1,TRINITY_DN2752_c0_g3,TRINITY_DN290_c1_g2,TRIN…
BP	GO:0070828	heterochromatin organization	5	1	6	134	0.303242	0.686234	TRINITY_DN1766_c0_g1,TRINITY_DN2954_c1_g1,TRINITY_DN3172_c0_g2,TRINITY_DN4578_c0_g1,TRINITY_DN9482_c0_g1	TRINITY_DN1498_c0_g1
BP	GO:0000447	endonucleolytic cleavage in ITS1 to separate SSU-rRNA from 5.8S rRNA and LSU-rRNA from tricistronic rRNA transcript (SSU-rRNA, 5.8S rRNA, LSU-rRNA)	1	2	3	57	0.305382	0.688886	TRINITY_DN6846_c0_g1	TRINITY_DN541_c1_g1,TRINITY_DN694_c0_g1
BP	GO:0045047	protein targeting to ER	3	0	3	57	0.305382	0.688886	TRINITY_DN4268_c0_g1,TRINITY_DN4268_c0_g2,TRINITY_DN6862_c0_g1	-
BP	GO:0072599	establishment of protein localization to endoplasmic reticulum	3	0	3	57	0.305382	0.688886	TRINITY_DN4268_c0_g1,TRINITY_DN4268_c0_g2,TRINITY_DN6862_c0_g1	-
BP	GO:0000480	endonucleolytic cleavage in 5'-ETS of tricistronic rRNA transcript (SSU-rRNA, 5.8S rRNA, LSU-rRNA)	0	2	2	33	0.309302	0.69102	-	TRINITY_DN541_c1_g1,TRINITY_DN694_c0_g1
BP	GO:0006525	arginine metabolic process	0	2	2	33	0.309302	0.69102	-	TRINITY_DN5_c0_g2,TRINITY_DN5_c0_g3
BP	GO:0008156	negative regulation of DNA replication	2	0	2	33	0.309302	0.69102	TRINITY_DN20742_c0_g1,TRINITY_DN4578_c0_g1	-
BP	GO:0006915	apoptotic process	4	1	5	109	0.311324	0.69102	TRINITY_DN10743_c0_g1,TRINITY_DN3260_c0_g3,TRINITY_DN576_c1_g3,TRINITY_DN7148_c0_g1	TRINITY_DN356_c1_g1
BP	GO:0006405	RNA export from nucleus	4	3	7	162	0.311441	0.69102	TRINITY_DN4041_c0_g1,TRINITY_DN4059_c0_g1,TRINITY_DN4101_c0_g1,TRINITY_DN7207_c0_g1	TRINITY_DN161_c0_g1,TRINITY_DN2262_c1_g2,TRINITY_DN3811_c1_g2
BP	GO:0016458	gene silencing	8	1	9	216	0.311928	0.69102	TRINITY_DN1766_c0_g1,TRINITY_DN2307_c1_g1,TRINITY_DN2954_c1_g1,TRINITY_DN3172_c0_g2,TRINITY_DN4059_c0_g1,TRINITY_DN4578_c0_g1,TRINITY_DN90_c6_g1,TRINITY_DN9482_c0_g1	TRINITY_DN1498_c0_g1
MF	GO:0004177	aminopeptidase activity	2	0	2	33	0.314882	0.567975	TRINITY_DN3603_c0_g1,TRINITY_DN5163_c0_g1	-
MF	GO:0016298	lipase activity	2	0	2	33	0.314882	0.567975	TRINITY_DN19912_c0_g1,TRINITY_DN21109_c0_g1	-
CC	GO:0000785	chromatin	15	1	16	410	0.31551	0.604706	TRINITY_DN11287_c0_g2,TRINITY_DN1388_c0_g2,TRINITY_DN1766_c0_g1,TRINITY_DN20742_c0_g1,TRINITY_DN25223_c1_g1,TRINITY_DN2954_c1_g1,TRINITY_DN2954_c1_g5,TRINITY_DN2954_c1_g6,TRINITY_DN3172_c0_g2,TRINITY_DN3260_c0_g3,TRINITY_DN4578_c0_g1,TRINITY_DN5151_c0_g1,TRINITY_DN836_c4_g1,TRINITY_DN9482_c0_g1,TRINITY_DN9869_c0_g1	TRINITY_DN706_c1_g1
CC	GO:0000144	cellular bud neck septin ring	1	0	1	11	0.316175	0.604706	TRINITY_DN2920_c0_g1	-
CC	GO:0030874	nucleolar chromatin	1	0	1	11	0.316175	0.604706	TRINITY_DN20742_c0_g1	-
CC	GO:0031983	vesicle lumen	1	0	1	11	0.316175	0.604706	TRINITY_DN4785_c0_g1	-
CC	GO:0036391	medial cortex septin ring	1	0	1	11	0.316175	0.604706	TRINITY_DN7473_c0_g1	-
CC	GO:0045298	tubulin complex	1	0	1	11	0.316175	0.604706	TRINITY_DN4825_c0_g2	-
BP	GO:0000160	phosphorelay signal transduction system	1	0	1	11	0.316367	0.69102	TRINITY_DN42_c2_g1	-
BP	GO:0000161	osmosensory signaling MAPK cascade	1	0	1	11	0.316367	0.69102	TRINITY_DN42_c2_g1	-
BP	GO:0000448	cleavage in ITS2 between 5.8S rRNA and LSU-rRNA of tricistronic rRNA transcript (SSU-rRNA, 5.8S rRNA, LSU-rRNA)	1	0	1	11	0.316367	0.69102	TRINITY_DN6156_c0_g1	-
BP	GO:0000755	cytogamy	1	0	1	11	0.316367	0.69102	TRINITY_DN310_c8_g1	-
BP	GO:0006207	'de novo' pyrimidine nucleobase biosynthetic process	0	1	1	11	0.316367	0.69102	-	TRINITY_DN430_c0_g1
BP	GO:0006551	leucine metabolic process	0	1	1	11	0.316367	0.69102	-	TRINITY_DN17_c0_g1
BP	GO:0006577	amino-acid betaine metabolic process	0	1	1	11	0.316367	0.69102	-	TRINITY_DN49_c2_g1
BP	GO:0009147	pyrimidine nucleoside triphosphate metabolic process	0	1	1	11	0.316367	0.69102	-	TRINITY_DN442_c0_g3
BP	GO:0009237	siderophore metabolic process	0	1	1	11	0.316367	0.69102	-	TRINITY_DN1102_c0_g2
BP	GO:0019563	glycerol catabolic process	0	1	1	11	0.316367	0.69102	-	TRINITY_DN2752_c0_g1
BP	GO:0019856	pyrimidine nucleobase biosynthetic process	0	1	1	11	0.316367	0.69102	-	TRINITY_DN430_c0_g1
BP	GO:0031571	mitotic G1 DNA damage checkpoint	1	0	1	11	0.316367	0.69102	TRINITY_DN9482_c0_g1	-
BP	GO:0032206	positive regulation of telomere maintenance	1	0	1	11	0.316367	0.69102	TRINITY_DN10743_c0_g1	-
BP	GO:0032212	positive regulation of telomere maintenance via telomerase	1	0	1	11	0.316367	0.69102	TRINITY_DN10743_c0_g1	-
BP	GO:0034775	glutathione transmembrane transport	0	1	1	11	0.316367	0.69102	-	TRINITY_DN1102_c0_g2
BP	GO:0035822	gene conversion	1	0	1	11	0.316367	0.69102	TRINITY_DN90_c6_g1	-
BP	GO:0040017	positive regulation of locomotion	1	0	1	11	0.316367	0.69102	TRINITY_DN310_c6_g1	-
BP	GO:0044819	mitotic G1/S transition checkpoint	1	0	1	11	0.316367	0.69102	TRINITY_DN9482_c0_g1	-
BP	GO:0070987	error-free translesion synthesis	1	0	1	11	0.316367	0.69102	TRINITY_DN9482_c0_g1	-
BP	GO:0090344	negative regulation of cell aging	1	0	1	11	0.316367	0.69102	TRINITY_DN6862_c0_g1	-
BP	GO:1902406	mitotic actomyosin contractile ring maintenance	1	0	1	11	0.316367	0.69102	TRINITY_DN2920_c0_g1	-
BP	GO:1902576	negative regulation of nuclear cell cycle DNA replication	1	0	1	11	0.316367	0.69102	TRINITY_DN4578_c0_g1	-
BP	GO:1903464	negative regulation of mitotic cell cycle DNA replication	1	0	1	11	0.316367	0.69102	TRINITY_DN4578_c0_g1	-
BP	GO:1904358	positive regulation of telomere maintenance via telomere lengthening	1	0	1	11	0.316367	0.69102	TRINITY_DN10743_c0_g1	-
BP	GO:1905267	endonucleolytic cleavage involved in tRNA processing	1	0	1	11	0.316367	0.69102	TRINITY_DN6846_c0_g1	-
BP	GO:0030447	filamentous growth	10	1	11	272	0.318214	0.694343	TRINITY_DN10743_c0_g1,TRINITY_DN19912_c0_g1,TRINITY_DN25187_c0_g1,TRINITY_DN2627_c0_g1,TRINITY_DN2780_c0_g1,TRINITY_DN3432_c1_g1,TRINITY_DN3976_c0_g1,TRINITY_DN42_c2_g1,TRINITY_DN836_c4_g1,TRINITY_DN9482_c0_g1	TRINITY_DN2485_c1_g1
CC	GO:0000792	heterochromatin	4	0	4	84	0.318283	0.605431	TRINITY_DN1388_c0_g2,TRINITY_DN1766_c0_g1,TRINITY_DN3260_c0_g3,TRINITY_DN9482_c0_g1	-
BP	GO:0036180	filamentous growth of a population of unicellular organisms in response to biotic stimulus	3	1	4	84	0.318789	0.694889	TRINITY_DN19912_c0_g1,TRINITY_DN2627_c0_g1,TRINITY_DN42_c2_g1	TRINITY_DN2485_c1_g1
MF	GO:0004176	ATP-dependent peptidase activity	0	1	1	11	0.319894	0.567975	-	TRINITY_DN634_c1_g1
MF	GO:0008301	DNA binding, bending	1	0	1	11	0.319894	0.567975	TRINITY_DN11287_c0_g2	-
MF	GO:0016411	acylglycerol O-acyltransferase activity	0	1	1	11	0.319894	0.567975	-	TRINITY_DN413_c0_g1
MF	GO:0016413	O-acetyltransferase activity	0	1	1	11	0.319894	0.567975	-	TRINITY_DN49_c2_g1
MF	GO:0016701	oxidoreductase activity, acting on single donors with incorporation of molecular oxygen	1	0	1	11	0.319894	0.567975	TRINITY_DN1564_c0_g1	-
MF	GO:0019212	phosphatase inhibitor activity	0	1	1	11	0.319894	0.567975	-	TRINITY_DN442_c0_g3
MF	GO:0070180	large ribosomal subunit rRNA binding	1	0	1	11	0.319894	0.567975	TRINITY_DN9633_c0_g1	-
MF	GO:0140299	small molecule sensor activity	1	0	1	11	0.319894	0.567975	TRINITY_DN42_c2_g1	-
BP	GO:0097549	chromatin organization involved in negative regulation of transcription	8	1	9	218	0.321468	0.69961	TRINITY_DN1766_c0_g1,TRINITY_DN2307_c1_g1,TRINITY_DN2954_c1_g1,TRINITY_DN3172_c0_g2,TRINITY_DN4059_c0_g1,TRINITY_DN4578_c0_g1,TRINITY_DN90_c6_g1,TRINITY_DN9482_c0_g1	TRINITY_DN1498_c0_g1
CC	GO:0000922	spindle pole	2	0	2	34	0.321618	0.608466	TRINITY_DN2799_c0_g1,TRINITY_DN4825_c0_g2	-
BP	GO:0009743	response to carbohydrate	1	1	2	34	0.321939	0.69961	TRINITY_DN836_c4_g1	TRINITY_DN1282_c0_g2
BP	GO:0035821	modulation of process of other organism	1	1	2	34	0.321939	0.69961	TRINITY_DN6862_c0_g1	TRINITY_DN1004_c1_g4
BP	GO:0044260	cellular macromolecule metabolic process	66	30	96	2721	0.324069	0.703029	TRINITY_DN1004_c2_g2,TRINITY_DN1053_c0_g1,TRINITY_DN10743_c0_g1,TRINITY_DN10785_c0_g1,TRINITY_DN11287_c0_g2,TRINITY_DN12356_c1_g1,TRINITY_DN1305_c0_g1,TRINITY_DN130_c0_g1,TRINITY_DN1388_c0_g2,TRINITY_DN15035_c0_g1,TRINITY_DN15200_c0_g1,TRINITY_DN1766_c0_g1,TRINITY_DN19433_c0_g1,TRINITY_DN19910_c0_g1,TRINITY_DN19972_c0_g1,TRINITY_DN20742_c0_g1,TRINITY_DN22948_c0_g1,TRINITY_DN2307_c1_g1,TRINITY_DN2…	TRINITY_DN1229_c0_g1,TRINITY_DN1282_c0_g2,TRINITY_DN1498_c0_g1,TRINITY_DN161_c0_g1,TRINITY_DN1717_c0_g1,TRINITY_DN1725_c0_g1,TRINITY_DN20724_c0_g1,TRINITY_DN2262_c1_g2,TRINITY_DN227_c0_g1,TRINITY_DN2280_c0_g1,TRINITY_DN2738_c1_g2,TRINITY_DN290_c1_g2,TRINITY_DN356_c1_g1,TRINITY_DN3811_c1_g2,TRINITY_DN4204_c0_g1,TRINITY_DN447_c0_g1,TRINITY_DN4552_c0_g1,TRINITY_DN505_c1_g1,TRINITY_DN538_c0_g2,TRINIT…
BP	GO:0044106	cellular amine metabolic process	0	3	3	59	0.324171	0.703029	-	TRINITY_DN290_c1_g2,TRINITY_DN606_c0_g1,TRINITY_DN79_c7_g3
BP	GO:0006807	nitrogen compound metabolic process	81	52	133	3816	0.326451	0.706781	TRINITY_DN1004_c2_g2,TRINITY_DN1053_c0_g1,TRINITY_DN10743_c0_g1,TRINITY_DN10785_c0_g1,TRINITY_DN11287_c0_g2,TRINITY_DN11914_c0_g3,TRINITY_DN12356_c1_g1,TRINITY_DN1305_c0_g1,TRINITY_DN130_c0_g1,TRINITY_DN1388_c0_g2,TRINITY_DN1438_c1_g1,TRINITY_DN15035_c0_g1,TRINITY_DN15200_c0_g1,TRINITY_DN1564_c0_g1,TRINITY_DN1627_c4_g3,TRINITY_DN16881_c0_g1,TRINITY_DN1766_c0_g1,TRINITY_DN1837_c0_g1,TRINITY_DN1943…	TRINITY_DN1004_c1_g4,TRINITY_DN1032_c1_g1,TRINITY_DN1229_c0_g1,TRINITY_DN1282_c0_g2,TRINITY_DN1437_c0_g3,TRINITY_DN1498_c0_g1,TRINITY_DN161_c0_g1,TRINITY_DN1717_c0_g1,TRINITY_DN1725_c0_g1,TRINITY_DN17_c0_g1,TRINITY_DN20724_c0_g1,TRINITY_DN2262_c1_g2,TRINITY_DN227_c0_g1,TRINITY_DN2280_c0_g1,TRINITY_DN2485_c1_g1,TRINITY_DN2738_c1_g2,TRINITY_DN290_c1_g2,TRINITY_DN310_c0_g3,TRINITY_DN356_c1_g1,TRINIT…
BP	GO:0006259	DNA metabolic process	16	4	20	525	0.326563	0.706781	TRINITY_DN1004_c2_g2,TRINITY_DN10743_c0_g1,TRINITY_DN11287_c0_g2,TRINITY_DN1388_c0_g2,TRINITY_DN20742_c0_g1,TRINITY_DN22948_c0_g1,TRINITY_DN2307_c1_g1,TRINITY_DN2954_c1_g1,TRINITY_DN2954_c1_g5,TRINITY_DN2954_c1_g6,TRINITY_DN3172_c0_g2,TRINITY_DN4578_c0_g1,TRINITY_DN714_c0_g1,TRINITY_DN90_c6_g1,TRINITY_DN912_c1_g3,TRINITY_DN9482_c0_g1	TRINITY_DN1229_c0_g1,TRINITY_DN538_c0_g2,TRINITY_DN564_c0_g1,TRINITY_DN706_c1_g1
MF	GO:0030515	snoRNA binding	0	2	2	34	0.327666	0.579803	-	TRINITY_DN310_c0_g3,TRINITY_DN694_c0_g1
BP	GO:0034401	chromatin organization involved in regulation of transcription	8	1	9	220	0.331068	0.711245	TRINITY_DN1766_c0_g1,TRINITY_DN2307_c1_g1,TRINITY_DN2954_c1_g1,TRINITY_DN3172_c0_g2,TRINITY_DN4059_c0_g1,TRINITY_DN4578_c0_g1,TRINITY_DN90_c6_g1,TRINITY_DN9482_c0_g1	TRINITY_DN1498_c0_g1
BP	GO:0051704	multi-organism process	18	5	23	612	0.333547	0.711245	TRINITY_DN10743_c0_g1,TRINITY_DN15035_c0_g1,TRINITY_DN19912_c0_g1,TRINITY_DN24098_c0_g1,TRINITY_DN25187_c0_g1,TRINITY_DN2780_c0_g1,TRINITY_DN2799_c0_g1,TRINITY_DN310_c8_g1,TRINITY_DN3333_c0_g1,TRINITY_DN3432_c1_g1,TRINITY_DN3976_c0_g1,TRINITY_DN4041_c0_g1,TRINITY_DN42_c2_g1,TRINITY_DN492_c0_g1,TRINITY_DN5163_c0_g1,TRINITY_DN6862_c0_g1,TRINITY_DN836_c4_g1,TRINITY_DN8830_c0_g1	TRINITY_DN1004_c1_g4,TRINITY_DN1498_c0_g1,TRINITY_DN20724_c0_g1,TRINITY_DN2752_c0_g3,TRINITY_DN505_c1_g1
BP	GO:0009308	amine metabolic process	0	3	3	60	0.33357	0.711245	-	TRINITY_DN290_c1_g2,TRINITY_DN606_c0_g1,TRINITY_DN79_c7_g3
BP	GO:1900428	regulation of filamentous growth of a population of unicellular organisms	4	0	4	86	0.334343	0.711245	TRINITY_DN10743_c0_g1,TRINITY_DN25187_c0_g1,TRINITY_DN2627_c0_g1,TRINITY_DN42_c2_g1	-
BP	GO:0000472	endonucleolytic cleavage to generate mature 5'-end of SSU-rRNA from (SSU-rRNA, 5.8S rRNA, LSU-rRNA)	0	2	2	35	0.334518	0.711245	-	TRINITY_DN541_c1_g1,TRINITY_DN694_c0_g1
BP	GO:0000750	pheromone-dependent signal transduction involved in conjugation with cellular fusion	0	2	2	35	0.334518	0.711245	-	TRINITY_DN1498_c0_g1,TRINITY_DN505_c1_g1
BP	GO:0008643	carbohydrate transport	1	1	2	35	0.334518	0.711245	TRINITY_DN6625_c0_g2	TRINITY_DN2752_c0_g3
BP	GO:0018208	peptidyl-proline modification	2	0	2	35	0.334518	0.711245	TRINITY_DN1053_c0_g1,TRINITY_DN4505_c0_g1	-
BP	GO:0044818	mitotic G2/M transition checkpoint	2	0	2	35	0.334518	0.711245	TRINITY_DN24098_c0_g1,TRINITY_DN4578_c0_g1	-
MF	GO:0003729	mRNA binding	5	6	11	273	0.338132	0.595429	TRINITY_DN1305_c0_g1,TRINITY_DN19566_c0_g1,TRINITY_DN3121_c0_g1,TRINITY_DN4101_c0_g1,TRINITY_DN7056_c0_g1	TRINITY_DN1498_c0_g1,TRINITY_DN2280_c0_g1,TRINITY_DN2738_c1_g2,TRINITY_DN310_c0_g3,TRINITY_DN3811_c1_g2,TRINITY_DN694_c0_g1
BP	GO:0009451	RNA modification	1	4	5	113	0.338363	0.711245	TRINITY_DN825_c0_g1	TRINITY_DN2280_c0_g1,TRINITY_DN310_c0_g3,TRINITY_DN520_c0_g1,TRINITY_DN694_c0_g1
BP	GO:0097237	cellular response to toxic substance	5	0	5	113	0.338363	0.711245	TRINITY_DN16881_c0_g1,TRINITY_DN2186_c0_g1,TRINITY_DN3583_c0_g1,TRINITY_DN3976_c0_g1,TRINITY_DN5692_c0_g1	-
CC	GO:0030062	mitochondrial tricarboxylic acid cycle enzyme complex	0	1	1	12	0.339423	0.635284	-	TRINITY_DN782_c0_g3
CC	GO:0099086	synaptonemal structure	1	0	1	12	0.339423	0.635284	TRINITY_DN912_c1_g3	-
BP	GO:0001306	age-dependent response to oxidative stress	1	0	1	12	0.339624	0.711245	TRINITY_DN3976_c0_g1	-
BP	GO:0006097	glyoxylate cycle	0	1	1	12	0.339624	0.711245	-	TRINITY_DN7_c0_g1
BP	GO:0006113	fermentation	0	1	1	12	0.339624	0.711245	-	TRINITY_DN529_c0_g1
BP	GO:0006959	humoral immune response	1	0	1	12	0.339624	0.711245	TRINITY_DN6862_c0_g1	-
BP	GO:0007120	axial cellular bud site selection	1	0	1	12	0.339624	0.711245	TRINITY_DN2780_c0_g1	-
BP	GO:0007571	age-dependent general metabolic decline	1	0	1	12	0.339624	0.711245	TRINITY_DN3976_c0_g1	-
BP	GO:0019323	pentose catabolic process	1	0	1	12	0.339624	0.711245	TRINITY_DN6133_c0_g1	-
BP	GO:0030989	dynein-driven meiotic oscillatory nuclear movement	1	0	1	12	0.339624	0.711245	TRINITY_DN5432_c0_g1	-
BP	GO:0035443	tripeptide transmembrane transport	0	1	1	12	0.339624	0.711245	-	TRINITY_DN1102_c0_g2
BP	GO:0044783	G1 DNA damage checkpoint	1	0	1	12	0.339624	0.711245	TRINITY_DN9482_c0_g1	-
BP	GO:0048026	positive regulation of mRNA splicing, via spliceosome	1	0	1	12	0.339624	0.711245	TRINITY_DN19566_c0_g1	-
BP	GO:0050685	positive regulation of mRNA processing	1	0	1	12	0.339624	0.711245	TRINITY_DN19566_c0_g1	-
BP	GO:0070988	demethylation	1	0	1	12	0.339624	0.711245	TRINITY_DN1004_c2_g2	-
BP	GO:0071383	cellular response to steroid hormone stimulus	1	0	1	12	0.339624	0.711245	TRINITY_DN10743_c0_g1	-
BP	GO:0071849	G1 cell cycle arrest in response to nitrogen starvation	0	1	1	12	0.339624	0.711245	-	TRINITY_DN1282_c0_g2
BP	GO:0090342	regulation of cell aging	1	0	1	12	0.339624	0.711245	TRINITY_DN6862_c0_g1	-
BP	GO:0098863	nuclear migration by microtubule mediated pushing forces	1	0	1	12	0.339624	0.711245	TRINITY_DN4825_c0_g2	-
BP	GO:1902659	regulation of glucose mediated signaling pathway	0	1	1	12	0.339624	0.711245	-	TRINITY_DN1282_c0_g2
BP	GO:1902660	negative regulation of glucose mediated signaling pathway	0	1	1	12	0.339624	0.711245	-	TRINITY_DN1282_c0_g2
BP	GO:1903379	regulation of mitotic chromosome condensation	1	0	1	12	0.339624	0.711245	TRINITY_DN310_c6_g1	-
BP	GO:1903466	regulation of mitotic DNA replication initiation	1	0	1	12	0.339624	0.711245	TRINITY_DN4578_c0_g1	-
BP	GO:2000573	positive regulation of DNA biosynthetic process	1	0	1	12	0.339624	0.711245	TRINITY_DN10743_c0_g1	-
MF	GO:0008276	protein methyltransferase activity	1	1	2	35	0.340387	0.595429	TRINITY_DN1766_c0_g1	TRINITY_DN2280_c0_g1
MF	GO:0015926	glucosidase activity	2	0	2	35	0.340387	0.595429	TRINITY_DN3432_c1_g1,TRINITY_DN6453_c1_g1	-
MF	GO:0016410	N-acyltransferase activity	0	3	3	60	0.341092	0.595429	-	TRINITY_DN5_c0_g2,TRINITY_DN5_c0_g3,TRINITY_DN99_c0_g2
BP	GO:1902903	regulation of supramolecular fiber organization	4	0	4	87	0.342135	0.715435	TRINITY_DN19433_c0_g1,TRINITY_DN21830_c0_g1,TRINITY_DN2920_c0_g1,TRINITY_DN741_c0_g1	-
BP	GO:0006457	protein folding	7	1	8	195	0.342952	0.715435	TRINITY_DN1053_c0_g1,TRINITY_DN10743_c0_g1,TRINITY_DN4268_c0_g1,TRINITY_DN4268_c0_g2,TRINITY_DN4505_c0_g1,TRINITY_DN6862_c0_g1,TRINITY_DN7148_c0_g1	TRINITY_DN405_c0_g1
BP	GO:0009072	aromatic amino acid family metabolic process	2	1	3	61	0.342964	0.715435	TRINITY_DN1564_c0_g1,TRINITY_DN1837_c0_g1	TRINITY_DN290_c1_g2
BP	GO:0043436	oxoacid metabolic process	7	18	25	672	0.342966	0.715435	TRINITY_DN11914_c0_g3,TRINITY_DN130_c0_g1,TRINITY_DN1564_c0_g1,TRINITY_DN1837_c0_g1,TRINITY_DN3121_c0_g1,TRINITY_DN3583_c0_g1,TRINITY_DN447_c3_g1	TRINITY_DN1004_c1_g4,TRINITY_DN1032_c1_g1,TRINITY_DN1437_c0_g3,TRINITY_DN1596_c0_g1,TRINITY_DN17_c0_g1,TRINITY_DN290_c1_g2,TRINITY_DN357_c1_g2,TRINITY_DN49_c2_g1,TRINITY_DN529_c0_g1,TRINITY_DN561_c1_g2,TRINITY_DN564_c0_g1,TRINITY_DN5_c0_g2,TRINITY_DN5_c0_g3,TRINITY_DN606_c0_g1,TRINITY_DN782_c0_g3,TRINITY_DN79_c7_g3,TRINITY_DN7_c0_g1,TRINITY_DN937_c1_g1
MF	GO:0008171	O-methyltransferase activity	1	0	1	12	0.343341	0.595429	TRINITY_DN24233_c0_g1	-
MF	GO:0015298	solute:cation antiporter activity	0	1	1	12	0.343341	0.595429	-	TRINITY_DN1102_c0_g2
CC	GO:0000790	nuclear chromatin	14	1	15	390	0.344174	0.64075	TRINITY_DN11287_c0_g2,TRINITY_DN1388_c0_g2,TRINITY_DN1766_c0_g1,TRINITY_DN20742_c0_g1,TRINITY_DN25223_c1_g1,TRINITY_DN2954_c1_g1,TRINITY_DN2954_c1_g5,TRINITY_DN2954_c1_g6,TRINITY_DN3172_c0_g2,TRINITY_DN3260_c0_g3,TRINITY_DN4578_c0_g1,TRINITY_DN5151_c0_g1,TRINITY_DN836_c4_g1,TRINITY_DN9482_c0_g1	TRINITY_DN706_c1_g1
BP	GO:0065009	regulation of molecular function	16	5	21	559	0.344638	0.717902	TRINITY_DN1627_c4_g3,TRINITY_DN19433_c0_g1,TRINITY_DN20742_c0_g1,TRINITY_DN2289_c0_g1,TRINITY_DN2307_c1_g1,TRINITY_DN24098_c0_g1,TRINITY_DN2954_c1_g5,TRINITY_DN3172_c0_g2,TRINITY_DN3876_c0_g1,TRINITY_DN4059_c0_g1,TRINITY_DN4268_c0_g1,TRINITY_DN4268_c0_g2,TRINITY_DN42_c2_g1,TRINITY_DN576_c1_g3,TRINITY_DN741_c0_g1,TRINITY_DN90_c6_g1	TRINITY_DN1229_c0_g1,TRINITY_DN1282_c0_g2,TRINITY_DN356_c1_g1,TRINITY_DN442_c0_g3,TRINITY_DN505_c1_g1
MF	GO:0043167	ion binding	56	24	80	2234	0.344697	0.5958	TRINITY_DN10743_c0_g1,TRINITY_DN11914_c0_g3,TRINITY_DN130_c0_g1,TRINITY_DN1564_c0_g1,TRINITY_DN1766_c0_g1,TRINITY_DN1837_c0_g1,TRINITY_DN19972_c0_g1,TRINITY_DN20742_c0_g1,TRINITY_DN21830_c0_g1,TRINITY_DN2289_c0_g1,TRINITY_DN22948_c0_g1,TRINITY_DN22988_c0_g1,TRINITY_DN2307_c1_g1,TRINITY_DN2387_c1_g1,TRINITY_DN24076_c0_g1,TRINITY_DN24098_c0_g1,TRINITY_DN24233_c0_g1,TRINITY_DN25187_c0_g1,TRINITY_DN2…	TRINITY_DN1004_c1_g4,TRINITY_DN1032_c1_g1,TRINITY_DN1229_c0_g1,TRINITY_DN1437_c0_g3,TRINITY_DN2752_c0_g1,TRINITY_DN290_c1_g2,TRINITY_DN356_c1_g1,TRINITY_DN357_c1_g2,TRINITY_DN405_c0_g1,TRINITY_DN442_c0_g3,TRINITY_DN4552_c0_g1,TRINITY_DN520_c0_g1,TRINITY_DN529_c0_g1,TRINITY_DN538_c0_g2,TRINITY_DN5_c0_g2,TRINITY_DN5_c0_g3,TRINITY_DN606_c0_g1,TRINITY_DN634_c1_g1,TRINITY_DN706_c1_g1,TRINITY_DN751_c2_…
BP	GO:0000086	G2/M transition of mitotic cell cycle	5	0	5	114	0.345158	0.717902	TRINITY_DN24098_c0_g1,TRINITY_DN310_c6_g1,TRINITY_DN4059_c0_g1,TRINITY_DN4578_c0_g1,TRINITY_DN5432_c0_g1	-
BP	GO:0044839	cell cycle G2/M phase transition	5	0	5	114	0.345158	0.717902	TRINITY_DN24098_c0_g1,TRINITY_DN310_c6_g1,TRINITY_DN4059_c0_g1,TRINITY_DN4578_c0_g1,TRINITY_DN5432_c0_g1	-
CC	GO:0071944	cell periphery	26	9	35	960	0.346335	0.641362	TRINITY_DN10743_c0_g1,TRINITY_DN1627_c4_g3,TRINITY_DN2047_c16_g1,TRINITY_DN21830_c0_g1,TRINITY_DN2289_c0_g1,TRINITY_DN24098_c0_g1,TRINITY_DN2627_c0_g1,TRINITY_DN2678_c1_g1,TRINITY_DN2780_c0_g1,TRINITY_DN2799_c0_g1,TRINITY_DN2920_c0_g1,TRINITY_DN310_c8_g1,TRINITY_DN329_c2_g1,TRINITY_DN3333_c0_g1,TRINITY_DN3432_c1_g1,TRINITY_DN3976_c0_g1,TRINITY_DN4041_c0_g1,TRINITY_DN42_c2_g1,TRINITY_DN5182_c0_g1,…	TRINITY_DN1102_c0_g2,TRINITY_DN1247_c0_g1,TRINITY_DN161_c1_g3,TRINITY_DN1758_c3_g2,TRINITY_DN2752_c0_g3,TRINITY_DN451_c0_g1,TRINITY_DN505_c1_g1,TRINITY_DN529_c0_g1,TRINITY_DN7_c4_g2
BP	GO:0044380	protein localization to cytoskeleton	2	0	2	36	0.347029	0.721091	TRINITY_DN2799_c0_g1,TRINITY_DN576_c1_g3	-
BP	GO:0080135	regulation of cellular response to stress	5	1	6	142	0.351719	0.727599	TRINITY_DN22948_c0_g1,TRINITY_DN4268_c0_g1,TRINITY_DN4268_c0_g2,TRINITY_DN6862_c0_g1,TRINITY_DN9482_c0_g1	TRINITY_DN1282_c0_g2
BP	GO:0006665	sphingolipid metabolic process	2	1	3	62	0.352349	0.727599	TRINITY_DN1627_c4_g3,TRINITY_DN24098_c0_g1	TRINITY_DN99_c0_g2
CC	GO:0032153	cell division site	9	0	9	225	0.354413	0.652866	TRINITY_DN2289_c0_g1,TRINITY_DN24098_c0_g1,TRINITY_DN244_c5_g1,TRINITY_DN2678_c1_g1,TRINITY_DN2780_c0_g1,TRINITY_DN2920_c0_g1,TRINITY_DN5432_c0_g1,TRINITY_DN741_c0_g1,TRINITY_DN7473_c0_g1	-
MF	GO:0060589	nucleoside-triphosphatase regulator activity	4	1	5	114	0.355497	0.61244	TRINITY_DN2289_c0_g1,TRINITY_DN4268_c0_g1,TRINITY_DN4268_c0_g2,TRINITY_DN741_c0_g1	TRINITY_DN505_c1_g1
BP	GO:0006082	organic acid metabolic process	7	18	25	677	0.357396	0.727599	TRINITY_DN11914_c0_g3,TRINITY_DN130_c0_g1,TRINITY_DN1564_c0_g1,TRINITY_DN1837_c0_g1,TRINITY_DN3121_c0_g1,TRINITY_DN3583_c0_g1,TRINITY_DN447_c3_g1	TRINITY_DN1004_c1_g4,TRINITY_DN1032_c1_g1,TRINITY_DN1437_c0_g3,TRINITY_DN1596_c0_g1,TRINITY_DN17_c0_g1,TRINITY_DN290_c1_g2,TRINITY_DN357_c1_g2,TRINITY_DN49_c2_g1,TRINITY_DN529_c0_g1,TRINITY_DN561_c1_g2,TRINITY_DN564_c0_g1,TRINITY_DN5_c0_g2,TRINITY_DN5_c0_g3,TRINITY_DN606_c0_g1,TRINITY_DN782_c0_g3,TRINITY_DN79_c7_g3,TRINITY_DN7_c0_g1,TRINITY_DN937_c1_g1
BP	GO:0006970	response to osmotic stress	6	0	6	143	0.357838	0.727599	TRINITY_DN10743_c0_g1,TRINITY_DN3976_c0_g1,TRINITY_DN42_c2_g1,TRINITY_DN6862_c0_g1,TRINITY_DN7148_c0_g1,TRINITY_DN741_c0_g1	-
BP	GO:0006333	chromatin assembly or disassembly	7	1	8	198	0.358519	0.727599	TRINITY_DN11287_c0_g2,TRINITY_DN1766_c0_g1,TRINITY_DN2954_c1_g1,TRINITY_DN3172_c0_g2,TRINITY_DN4578_c0_g1,TRINITY_DN9482_c0_g1,TRINITY_DN9869_c0_g1	TRINITY_DN1498_c0_g1
CC	GO:0044815	DNA packaging complex	2	0	2	37	0.359124	0.656268	TRINITY_DN25223_c1_g1,TRINITY_DN9869_c0_g1	-
BP	GO:0000967	rRNA 5'-end processing	0	2	2	37	0.359463	0.727599	-	TRINITY_DN541_c1_g1,TRINITY_DN694_c0_g1
BP	GO:0031347	regulation of defense response	1	1	2	37	0.359463	0.727599	TRINITY_DN6862_c0_g1	TRINITY_DN1004_c1_g4
BP	GO:0044282	small molecule catabolic process	4	6	10	254	0.361109	0.727599	TRINITY_DN1564_c0_g1,TRINITY_DN1837_c0_g1,TRINITY_DN2186_c0_g1,TRINITY_DN6133_c0_g1	TRINITY_DN1596_c0_g1,TRINITY_DN2752_c0_g1,TRINITY_DN290_c1_g2,TRINITY_DN561_c1_g2,TRINITY_DN79_c7_g3,TRINITY_DN937_c1_g1
BP	GO:0009605	response to external stimulus	7	5	12	310	0.361597	0.727599	TRINITY_DN1627_c4_g3,TRINITY_DN19912_c0_g1,TRINITY_DN2627_c0_g1,TRINITY_DN310_c6_g1,TRINITY_DN3976_c0_g1,TRINITY_DN6862_c0_g1,TRINITY_DN836_c4_g1	TRINITY_DN1004_c1_g4,TRINITY_DN1282_c0_g2,TRINITY_DN1498_c0_g1,TRINITY_DN2485_c1_g1,TRINITY_DN79_c7_g3
BP	GO:0000097	sulfur amino acid biosynthetic process	1	2	3	63	0.361719	0.727599	TRINITY_DN1837_c0_g1	TRINITY_DN1437_c0_g3,TRINITY_DN357_c1_g2
BP	GO:0016571	histone methylation	2	1	3	63	0.361719	0.727599	TRINITY_DN1766_c0_g1,TRINITY_DN9482_c0_g1	TRINITY_DN2280_c0_g1
BP	GO:0072329	monocarboxylic acid catabolic process	0	3	3	63	0.361719	0.727599	-	TRINITY_DN1596_c0_g1,TRINITY_DN79_c7_g3,TRINITY_DN937_c1_g1
BP	GO:1903008	organelle disassembly	3	0	3	63	0.361719	0.727599	TRINITY_DN21830_c0_g1,TRINITY_DN2780_c0_g1,TRINITY_DN6862_c0_g1	-
CC	GO:0031932	TORC2 complex	1	0	1	13	0.361885	0.656268	TRINITY_DN1627_c4_g3	-
CC	GO:0097038	perinuclear endoplasmic reticulum	1	0	1	13	0.361885	0.656268	TRINITY_DN747_c0_g1	-
BP	GO:0000743	nuclear migration involved in conjugation with cellular fusion	1	0	1	13	0.362095	0.727599	TRINITY_DN2799_c0_g1	-
BP	GO:0006569	tryptophan catabolic process	0	1	1	13	0.362095	0.727599	-	TRINITY_DN290_c1_g2
BP	GO:0006829	zinc ion transport	0	1	1	13	0.362095	0.727599	-	TRINITY_DN161_c1_g3
BP	GO:0007535	donor selection	1	0	1	13	0.362095	0.727599	TRINITY_DN1766_c0_g1	-
BP	GO:0009220	pyrimidine ribonucleotide biosynthetic process	0	1	1	13	0.362095	0.727599	-	TRINITY_DN430_c0_g1
BP	GO:0010913	regulation of sterigmatocystin biosynthetic process	0	1	1	13	0.362095	0.727599	-	TRINITY_DN505_c1_g1
BP	GO:0016572	histone phosphorylation	1	0	1	13	0.362095	0.727599	TRINITY_DN22948_c0_g1	-
BP	GO:0031113	regulation of microtubule polymerization	1	0	1	13	0.362095	0.727599	TRINITY_DN21830_c0_g1	-
BP	GO:0042436	indole-containing compound catabolic process	0	1	1	13	0.362095	0.727599	-	TRINITY_DN290_c1_g2
BP	GO:0046132	pyrimidine ribonucleoside biosynthetic process	0	1	1	13	0.362095	0.727599	-	TRINITY_DN430_c0_g1
BP	GO:0046218	indolalkylamine catabolic process	0	1	1	13	0.362095	0.727599	-	TRINITY_DN290_c1_g2
BP	GO:0046352	disaccharide catabolic process	1	0	1	13	0.362095	0.727599	TRINITY_DN6453_c1_g1	-
BP	GO:0048545	response to steroid hormone	1	0	1	13	0.362095	0.727599	TRINITY_DN10743_c0_g1	-
BP	GO:0051220	cytoplasmic sequestering of protein	0	1	1	13	0.362095	0.727599	-	TRINITY_DN356_c1_g1
BP	GO:0051643	endoplasmic reticulum localization	1	0	1	13	0.362095	0.727599	TRINITY_DN2920_c0_g1	-
BP	GO:0060623	regulation of chromosome condensation	1	0	1	13	0.362095	0.727599	TRINITY_DN310_c6_g1	-
BP	GO:0070827	chromatin maintenance	1	0	1	13	0.362095	0.727599	TRINITY_DN1766_c0_g1	-
BP	GO:0071577	zinc ion transmembrane transport	0	1	1	13	0.362095	0.727599	-	TRINITY_DN161_c1_g3
BP	GO:0071850	mitotic cell cycle arrest	0	1	1	13	0.362095	0.727599	-	TRINITY_DN1282_c0_g2
BP	GO:0090088	regulation of oligopeptide transport	1	0	1	13	0.362095	0.727599	TRINITY_DN9482_c0_g1	-
BP	GO:0090089	regulation of dipeptide transport	1	0	1	13	0.362095	0.727599	TRINITY_DN9482_c0_g1	-
BP	GO:0099098	microtubule polymerization based movement	1	0	1	13	0.362095	0.727599	TRINITY_DN4825_c0_g2	-
BP	GO:0051052	regulation of DNA metabolic process	6	0	6	144	0.363964	0.730667	TRINITY_DN10743_c0_g1,TRINITY_DN20742_c0_g1,TRINITY_DN22948_c0_g1,TRINITY_DN2307_c1_g1,TRINITY_DN4578_c0_g1,TRINITY_DN90_c6_g1	-
BP	GO:0008219	cell death	4	1	5	117	0.365589	0.731865	TRINITY_DN10743_c0_g1,TRINITY_DN3260_c0_g3,TRINITY_DN576_c1_g3,TRINITY_DN7148_c0_g1	TRINITY_DN356_c1_g1
BP	GO:0012501	programmed cell death	4	1	5	117	0.365589	0.731865	TRINITY_DN10743_c0_g1,TRINITY_DN3260_c0_g3,TRINITY_DN576_c1_g3,TRINITY_DN7148_c0_g1	TRINITY_DN356_c1_g1
BP	GO:0043648	dicarboxylic acid metabolic process	0	5	5	117	0.365589	0.731865	-	TRINITY_DN1004_c1_g4,TRINITY_DN1032_c1_g1,TRINITY_DN561_c1_g2,TRINITY_DN782_c0_g3,TRINITY_DN7_c0_g1
MF	GO:0005385	zinc ion transmembrane transporter activity	0	1	1	13	0.365985	0.626374	-	TRINITY_DN161_c1_g3
MF	GO:0051010	microtubule plus-end binding	1	0	1	13	0.365985	0.626374	TRINITY_DN3369_c0_g1	-
MF	GO:0016491	oxidoreductase activity	10	9	19	503	0.368652	0.628878	TRINITY_DN1564_c0_g1,TRINITY_DN22988_c0_g1,TRINITY_DN25484_c0_g1,TRINITY_DN2627_c0_g1,TRINITY_DN3583_c0_g1,TRINITY_DN3976_c0_g1,TRINITY_DN5692_c0_g1,TRINITY_DN6076_c0_g1,TRINITY_DN6133_c0_g1,TRINITY_DN8417_c0_g2	TRINITY_DN356_c1_g1,TRINITY_DN357_c1_g2,TRINITY_DN529_c0_g1,TRINITY_DN561_c1_g2,TRINITY_DN5_c0_g2,TRINITY_DN5_c0_g3,TRINITY_DN7196_c0_g1,TRINITY_DN782_c0_g3,TRINITY_DN937_c1_g1
BP	GO:0051345	positive regulation of hydrolase activity	6	2	8	200	0.368942	0.737883	TRINITY_DN1627_c4_g3,TRINITY_DN19433_c0_g1,TRINITY_DN4268_c0_g1,TRINITY_DN4268_c0_g2,TRINITY_DN741_c0_g1,TRINITY_DN90_c6_g1	TRINITY_DN1229_c0_g1,TRINITY_DN505_c1_g1
BP	GO:0006066	alcohol metabolic process	1	5	6	145	0.370096	0.738117	TRINITY_DN2627_c0_g1	TRINITY_DN2752_c0_g1,TRINITY_DN2752_c0_g3,TRINITY_DN49_c2_g1,TRINITY_DN7196_c0_g1,TRINITY_DN782_c0_g3
BP	GO:0045333	cellular respiration	2	4	6	145	0.370096	0.738117	TRINITY_DN22988_c0_g1,TRINITY_DN836_c4_g1	TRINITY_DN1004_c1_g4,TRINITY_DN529_c0_g1,TRINITY_DN782_c0_g3,TRINITY_DN7_c0_g1
BP	GO:0051781	positive regulation of cell division	6	0	6	145	0.370096	0.738117	TRINITY_DN19972_c0_g1,TRINITY_DN2289_c0_g1,TRINITY_DN2920_c0_g1,TRINITY_DN310_c6_g1,TRINITY_DN576_c1_g3,TRINITY_DN7284_c0_g1	-
BP	GO:1901616	organic hydroxy compound catabolic process	0	2	2	38	0.37181	0.740842	-	TRINITY_DN2752_c0_g1,TRINITY_DN937_c1_g1
BP	GO:0010570	regulation of filamentous growth	4	0	4	91	0.373328	0.741037	TRINITY_DN10743_c0_g1,TRINITY_DN25187_c0_g1,TRINITY_DN2627_c0_g1,TRINITY_DN42_c2_g1	-
BP	GO:0035966	response to topologically incorrect protein	2	2	4	91	0.373328	0.741037	TRINITY_DN19972_c0_g1,TRINITY_DN9482_c0_g1	TRINITY_DN2787_c0_g2,TRINITY_DN405_c0_g1
MF	GO:0015297	antiporter activity	0	2	2	38	0.378061	0.640691	-	TRINITY_DN1102_c0_g2,TRINITY_DN451_c0_g1
CC	GO:0031465	Cul4B-RING E3 ubiquitin ligase complex	1	0	1	14	0.383587	0.684977	TRINITY_DN1766_c0_g1	-
CC	GO:0038201	TOR complex	1	0	1	14	0.383587	0.684977	TRINITY_DN1627_c4_g3	-
CC	GO:0043494	CLRC complex	1	0	1	14	0.383587	0.684977	TRINITY_DN1766_c0_g1	-
BP	GO:0006206	pyrimidine nucleobase metabolic process	0	1	1	14	0.383805	0.741037	-	TRINITY_DN430_c0_g1
BP	GO:0006817	phosphate ion transport	0	1	1	14	0.383805	0.741037	-	TRINITY_DN2517_c0_g1
BP	GO:0007019	microtubule depolymerization	1	0	1	14	0.383805	0.741037	TRINITY_DN21830_c0_g1	-
BP	GO:0007039	protein catabolic process in the vacuole	1	0	1	14	0.383805	0.741037	TRINITY_DN3603_c0_g1	-
BP	GO:0009082	branched-chain amino acid biosynthetic process	0	1	1	14	0.383805	0.741037	-	TRINITY_DN17_c0_g1
BP	GO:0009313	oligosaccharide catabolic process	1	0	1	14	0.383805	0.741037	TRINITY_DN6453_c1_g1	-
BP	GO:0018202	peptidyl-histidine modification	1	0	1	14	0.383805	0.741037	TRINITY_DN42_c2_g1	-
BP	GO:0019405	alditol catabolic process	0	1	1	14	0.383805	0.741037	-	TRINITY_DN2752_c0_g1
BP	GO:0033120	positive regulation of RNA splicing	1	0	1	14	0.383805	0.741037	TRINITY_DN19566_c0_g1	-
BP	GO:0033523	histone H2B ubiquitination	1	0	1	14	0.383805	0.741037	TRINITY_DN9482_c0_g1	-
BP	GO:0036297	interstrand cross-link repair	1	0	1	14	0.383805	0.741037	TRINITY_DN1004_c2_g2	-
BP	GO:0038203	TORC2 signaling	1	0	1	14	0.383805	0.741037	TRINITY_DN1627_c4_g3	-
BP	GO:0042127	regulation of cell population proliferation	1	0	1	14	0.383805	0.741037	TRINITY_DN3027_c0_g1	-
BP	GO:0042138	meiotic DNA double-strand break formation	1	0	1	14	0.383805	0.741037	TRINITY_DN9482_c0_g1	-
BP	GO:0042938	dipeptide transport	1	0	1	14	0.383805	0.741037	TRINITY_DN9482_c0_g1	-
BP	GO:0045460	sterigmatocystin metabolic process	0	1	1	14	0.383805	0.741037	-	TRINITY_DN505_c1_g1
BP	GO:0045461	sterigmatocystin biosynthetic process	0	1	1	14	0.383805	0.741037	-	TRINITY_DN505_c1_g1
BP	GO:0045740	positive regulation of DNA replication	1	0	1	14	0.383805	0.741037	TRINITY_DN22948_c0_g1	-
BP	GO:0046134	pyrimidine nucleoside biosynthetic process	0	1	1	14	0.383805	0.741037	-	TRINITY_DN430_c0_g1
BP	GO:0046487	glyoxylate metabolic process	0	1	1	14	0.383805	0.741037	-	TRINITY_DN7_c0_g1
BP	GO:0046513	ceramide biosynthetic process	0	1	1	14	0.383805	0.741037	-	TRINITY_DN99_c0_g2
BP	GO:0046688	response to copper ion	1	0	1	14	0.383805	0.741037	TRINITY_DN25484_c0_g1	-
BP	GO:0090169	regulation of spindle assembly	1	0	1	14	0.383805	0.741037	TRINITY_DN24098_c0_g1	-
BP	GO:1900187	regulation of cell adhesion involved in single-species biofilm formation	1	0	1	14	0.383805	0.741037	TRINITY_DN25187_c0_g1	-
BP	GO:1900189	positive regulation of cell adhesion involved in single-species biofilm formation	1	0	1	14	0.383805	0.741037	TRINITY_DN25187_c0_g1	-
BP	GO:1901673	regulation of mitotic spindle assembly	1	0	1	14	0.383805	0.741037	TRINITY_DN24098_c0_g1	-
BP	GO:2000105	positive regulation of DNA-dependent DNA replication	1	0	1	14	0.383805	0.741037	TRINITY_DN22948_c0_g1	-
BP	GO:0000076	DNA replication checkpoint	2	0	2	39	0.384061	0.741037	TRINITY_DN24098_c0_g1,TRINITY_DN4578_c0_g1	-
BP	GO:0006826	iron ion transport	0	2	2	39	0.384061	0.741037	-	TRINITY_DN1102_c0_g2,TRINITY_DN1247_c0_g1
BP	GO:0007533	mating type switching	2	0	2	39	0.384061	0.741037	TRINITY_DN1766_c0_g1,TRINITY_DN25187_c0_g1	-
BP	GO:0032005	signal transduction involved in positive regulation of conjugation with cellular fusion	0	2	2	39	0.384061	0.741037	-	TRINITY_DN1498_c0_g1,TRINITY_DN505_c1_g1
BP	GO:0032781	positive regulation of ATPase activity	2	0	2	39	0.384061	0.741037	TRINITY_DN4268_c0_g1,TRINITY_DN4268_c0_g2	-
BP	GO:0043144	snoRNA processing	0	2	2	39	0.384061	0.741037	-	TRINITY_DN2280_c0_g1,TRINITY_DN310_c0_g3
BP	GO:0007163	establishment or maintenance of cell polarity	7	1	8	203	0.384625	0.741454	TRINITY_DN1627_c4_g3,TRINITY_DN21830_c0_g1,TRINITY_DN244_c5_g1,TRINITY_DN2780_c0_g1,TRINITY_DN2799_c0_g1,TRINITY_DN2920_c0_g1,TRINITY_DN4825_c0_g2	TRINITY_DN310_c0_g3
MF	GO:0016462	pyrophosphatase activity	20	3	23	621	0.385632	0.640691	TRINITY_DN10743_c0_g1,TRINITY_DN20742_c0_g1,TRINITY_DN21830_c0_g1,TRINITY_DN2307_c1_g1,TRINITY_DN25223_c1_g1,TRINITY_DN2799_c0_g1,TRINITY_DN2954_c1_g1,TRINITY_DN2954_c1_g5,TRINITY_DN2954_c1_g6,TRINITY_DN3172_c0_g2,TRINITY_DN3778_c0_g1,TRINITY_DN4041_c0_g1,TRINITY_DN4059_c0_g1,TRINITY_DN4825_c0_g2,TRINITY_DN6862_c0_g1,TRINITY_DN7148_c0_g1,TRINITY_DN7473_c0_g1,TRINITY_DN90_c6_g1,TRINITY_DN912_c1_g3…	TRINITY_DN634_c1_g1,TRINITY_DN751_c2_g1,TRINITY_DN7_c4_g2
MF	GO:0016817	hydrolase activity, acting on acid anhydrides	20	3	23	621	0.385632	0.640691	TRINITY_DN10743_c0_g1,TRINITY_DN20742_c0_g1,TRINITY_DN21830_c0_g1,TRINITY_DN2307_c1_g1,TRINITY_DN25223_c1_g1,TRINITY_DN2799_c0_g1,TRINITY_DN2954_c1_g1,TRINITY_DN2954_c1_g5,TRINITY_DN2954_c1_g6,TRINITY_DN3172_c0_g2,TRINITY_DN3778_c0_g1,TRINITY_DN4041_c0_g1,TRINITY_DN4059_c0_g1,TRINITY_DN4825_c0_g2,TRINITY_DN6862_c0_g1,TRINITY_DN7148_c0_g1,TRINITY_DN7473_c0_g1,TRINITY_DN90_c6_g1,TRINITY_DN912_c1_g3…	TRINITY_DN634_c1_g1,TRINITY_DN751_c2_g1,TRINITY_DN7_c4_g2
MF	GO:0016818	hydrolase activity, acting on acid anhydrides, in phosphorus-containing anhydrides	20	3	23	621	0.385632	0.640691	TRINITY_DN10743_c0_g1,TRINITY_DN20742_c0_g1,TRINITY_DN21830_c0_g1,TRINITY_DN2307_c1_g1,TRINITY_DN25223_c1_g1,TRINITY_DN2799_c0_g1,TRINITY_DN2954_c1_g1,TRINITY_DN2954_c1_g5,TRINITY_DN2954_c1_g6,TRINITY_DN3172_c0_g2,TRINITY_DN3778_c0_g1,TRINITY_DN4041_c0_g1,TRINITY_DN4059_c0_g1,TRINITY_DN4825_c0_g2,TRINITY_DN6862_c0_g1,TRINITY_DN7148_c0_g1,TRINITY_DN7473_c0_g1,TRINITY_DN90_c6_g1,TRINITY_DN912_c1_g3…	TRINITY_DN634_c1_g1,TRINITY_DN751_c2_g1,TRINITY_DN7_c4_g2
MF	GO:0001102	RNA polymerase II activating transcription factor binding	0	1	1	14	0.387851	0.640691	-	TRINITY_DN606_c0_g1
MF	GO:0004029	aldehyde dehydrogenase (NAD+) activity	1	0	1	14	0.387851	0.640691	TRINITY_DN25484_c0_g1	-
MF	GO:0004030	aldehyde dehydrogenase [NAD(P)+] activity	1	0	1	14	0.387851	0.640691	TRINITY_DN25484_c0_g1	-
MF	GO:0016646	oxidoreductase activity, acting on the CH-NH group of donors, NAD or NADP as acceptor	0	1	1	14	0.387851	0.640691	-	TRINITY_DN356_c1_g1
MF	GO:0016799	hydrolase activity, hydrolyzing N-glycosyl compounds	0	1	1	14	0.387851	0.640691	-	TRINITY_DN1229_c0_g1
MF	GO:0060089	molecular transducer activity	1	0	1	14	0.387851	0.640691	TRINITY_DN42_c2_g1	-
MF	GO:0030544	Hsp70 protein binding	2	0	2	39	0.390427	0.642911	TRINITY_DN4268_c0_g1,TRINITY_DN4268_c0_g2	-
BP	GO:0071214	cellular response to abiotic stimulus	6	1	7	177	0.395245	0.759796	TRINITY_DN3976_c0_g1,TRINITY_DN42_c2_g1,TRINITY_DN6862_c0_g1,TRINITY_DN7148_c0_g1,TRINITY_DN714_c0_g1,TRINITY_DN9482_c0_g1	TRINITY_DN1229_c0_g1
BP	GO:0104004	cellular response to environmental stimulus	6	1	7	177	0.395245	0.759796	TRINITY_DN3976_c0_g1,TRINITY_DN42_c2_g1,TRINITY_DN6862_c0_g1,TRINITY_DN7148_c0_g1,TRINITY_DN714_c0_g1,TRINITY_DN9482_c0_g1	TRINITY_DN1229_c0_g1
MF	GO:0003824	catalytic activity	71	36	107	3043	0.39572	0.649579	TRINITY_DN1004_c2_g2,TRINITY_DN1053_c0_g1,TRINITY_DN10743_c0_g1,TRINITY_DN11914_c0_g3,TRINITY_DN130_c0_g1,TRINITY_DN1564_c0_g1,TRINITY_DN16881_c0_g1,TRINITY_DN1766_c0_g1,TRINITY_DN1837_c0_g1,TRINITY_DN19912_c0_g1,TRINITY_DN19972_c0_g1,TRINITY_DN19998_c0_g1,TRINITY_DN20742_c0_g1,TRINITY_DN21109_c0_g1,TRINITY_DN21830_c0_g1,TRINITY_DN2186_c0_g1,TRINITY_DN22308_c0_g1,TRINITY_DN22948_c0_g1,TRINITY_DN2…	TRINITY_DN1004_c1_g4,TRINITY_DN1032_c1_g1,TRINITY_DN1229_c0_g1,TRINITY_DN1282_c0_g2,TRINITY_DN1437_c0_g3,TRINITY_DN1596_c0_g1,TRINITY_DN17_c0_g1,TRINITY_DN2280_c0_g1,TRINITY_DN2334_c0_g3,TRINITY_DN2752_c0_g1,TRINITY_DN292_c2_g1,TRINITY_DN310_c0_g3,TRINITY_DN356_c1_g1,TRINITY_DN357_c1_g2,TRINITY_DN413_c0_g1,TRINITY_DN430_c0_g1,TRINITY_DN442_c0_g3,TRINITY_DN4552_c0_g1,TRINITY_DN49_c2_g1,TRINITY_DN5…
BP	GO:0006040	amino sugar metabolic process	2	0	2	40	0.39621	0.759796	TRINITY_DN22308_c0_g1,TRINITY_DN2678_c1_g1	-
BP	GO:0034471	ncRNA 5'-end processing	0	2	2	40	0.39621	0.759796	-	TRINITY_DN541_c1_g1,TRINITY_DN694_c0_g1
BP	GO:0044237	cellular metabolic process	87	59	146	4240	0.403084	0.759796	TRINITY_DN1004_c2_g2,TRINITY_DN1053_c0_g1,TRINITY_DN10743_c0_g1,TRINITY_DN10785_c0_g1,TRINITY_DN11287_c0_g2,TRINITY_DN11914_c0_g3,TRINITY_DN12356_c1_g1,TRINITY_DN1305_c0_g1,TRINITY_DN130_c0_g1,TRINITY_DN1388_c0_g2,TRINITY_DN1438_c1_g1,TRINITY_DN15035_c0_g1,TRINITY_DN15200_c0_g1,TRINITY_DN1564_c0_g1,TRINITY_DN1627_c4_g3,TRINITY_DN16881_c0_g1,TRINITY_DN1766_c0_g1,TRINITY_DN1837_c0_g1,TRINITY_DN1943…	TRINITY_DN1004_c1_g4,TRINITY_DN1032_c1_g1,TRINITY_DN1102_c0_g2,TRINITY_DN1229_c0_g1,TRINITY_DN1282_c0_g2,TRINITY_DN1437_c0_g3,TRINITY_DN1498_c0_g1,TRINITY_DN1596_c0_g1,TRINITY_DN161_c0_g1,TRINITY_DN1717_c0_g1,TRINITY_DN1725_c0_g1,TRINITY_DN17_c0_g1,TRINITY_DN20724_c0_g1,TRINITY_DN2262_c1_g2,TRINITY_DN227_c0_g1,TRINITY_DN2280_c0_g1,TRINITY_DN2334_c0_g3,TRINITY_DN2485_c1_g1,TRINITY_DN2738_c1_g2,TRI…
CC	GO:0070210	Rpd3L-Expanded complex	1	0	1	15	0.404555	0.718753	TRINITY_DN5151_c0_g1	-
BP	GO:0000753	cell morphogenesis involved in conjugation with cellular fusion	1	0	1	15	0.404779	0.759796	TRINITY_DN310_c8_g1	-
BP	GO:0000767	cell morphogenesis involved in conjugation	1	0	1	15	0.404779	0.759796	TRINITY_DN310_c8_g1	-
BP	GO:0006103	2-oxoglutarate metabolic process	0	1	1	15	0.404779	0.759796	-	TRINITY_DN561_c1_g2
BP	GO:0008283	cell population proliferation	1	0	1	15	0.404779	0.759796	TRINITY_DN3027_c0_g1	-
BP	GO:0009218	pyrimidine ribonucleotide metabolic process	0	1	1	15	0.404779	0.759796	-	TRINITY_DN430_c0_g1
BP	GO:0009225	nucleotide-sugar metabolic process	1	0	1	15	0.404779	0.759796	TRINITY_DN22308_c0_g1	-
BP	GO:0016925	protein sumoylation	1	0	1	15	0.404779	0.759796	TRINITY_DN1388_c0_g2	-
BP	GO:0030308	negative regulation of cell growth	1	0	1	15	0.404779	0.759796	TRINITY_DN447_c3_g1	-
BP	GO:0031110	regulation of microtubule polymerization or depolymerization	1	0	1	15	0.404779	0.759796	TRINITY_DN21830_c0_g1	-
BP	GO:0031452	negative regulation of heterochromatin assembly	1	0	1	15	0.404779	0.759796	TRINITY_DN9482_c0_g1	-
BP	GO:0034635	glutathione transport	0	1	1	15	0.404779	0.759796	-	TRINITY_DN1102_c0_g2
BP	GO:0035103	sterol regulatory element binding protein cleavage	1	0	1	15	0.404779	0.759796	TRINITY_DN19972_c0_g1	-
BP	GO:0040012	regulation of locomotion	1	0	1	15	0.404779	0.759796	TRINITY_DN310_c6_g1	-
BP	GO:0042276	error-prone translesion synthesis	1	0	1	15	0.404779	0.759796	TRINITY_DN9482_c0_g1	-
BP	GO:0043457	regulation of cellular respiration	1	0	1	15	0.404779	0.759796	TRINITY_DN836_c4_g1	-
BP	GO:0043949	regulation of cAMP-mediated signaling	0	1	1	15	0.404779	0.759796	-	TRINITY_DN1282_c0_g2
BP	GO:0045144	meiotic sister chromatid segregation	1	0	1	15	0.404779	0.759796	TRINITY_DN3084_c0_g1	-
BP	GO:0046824	positive regulation of nucleocytoplasmic transport	1	0	1	15	0.404779	0.759796	TRINITY_DN836_c4_g1	-
BP	GO:0061691	detoxification of hydrogen peroxide	1	0	1	15	0.404779	0.759796	TRINITY_DN3976_c0_g1	-
BP	GO:0061692	cellular detoxification of hydrogen peroxide	1	0	1	15	0.404779	0.759796	TRINITY_DN3976_c0_g1	-
BP	GO:0072583	clathrin-dependent endocytosis	1	0	1	15	0.404779	0.759796	TRINITY_DN2920_c0_g1	-
BP	GO:1900192	positive regulation of single-species biofilm formation	1	0	1	15	0.404779	0.759796	TRINITY_DN25187_c0_g1	-
BP	GO:1901376	organic heteropentacyclic compound metabolic process	0	1	1	15	0.404779	0.759796	-	TRINITY_DN505_c1_g1
BP	GO:1901378	organic heteropentacyclic compound biosynthetic process	0	1	1	15	0.404779	0.759796	-	TRINITY_DN505_c1_g1
BP	GO:0090304	nucleic acid metabolic process	37	25	62	1768	0.404821	0.759796	TRINITY_DN1004_c2_g2,TRINITY_DN10743_c0_g1,TRINITY_DN10785_c0_g1,TRINITY_DN11287_c0_g2,TRINITY_DN1305_c0_g1,TRINITY_DN130_c0_g1,TRINITY_DN1388_c0_g2,TRINITY_DN1438_c1_g1,TRINITY_DN15200_c0_g1,TRINITY_DN1766_c0_g1,TRINITY_DN19566_c0_g1,TRINITY_DN19972_c0_g1,TRINITY_DN20742_c0_g1,TRINITY_DN22948_c0_g1,TRINITY_DN2307_c1_g1,TRINITY_DN25187_c0_g1,TRINITY_DN2954_c1_g1,TRINITY_DN2954_c1_g5,TRINITY_DN295…	TRINITY_DN1229_c0_g1,TRINITY_DN1498_c0_g1,TRINITY_DN1725_c0_g1,TRINITY_DN20724_c0_g1,TRINITY_DN2262_c1_g2,TRINITY_DN2280_c0_g1,TRINITY_DN2485_c1_g1,TRINITY_DN2738_c1_g2,TRINITY_DN290_c1_g2,TRINITY_DN310_c0_g3,TRINITY_DN356_c1_g1,TRINITY_DN4428_c0_g1,TRINITY_DN447_c0_g1,TRINITY_DN4552_c0_g1,TRINITY_DN505_c1_g1,TRINITY_DN520_c0_g1,TRINITY_DN538_c0_g2,TRINITY_DN541_c1_g1,TRINITY_DN564_c0_g1,TRINITY_…
BP	GO:0048583	regulation of response to stimulus	10	4	14	378	0.407672	0.761539	TRINITY_DN1627_c4_g3,TRINITY_DN22948_c0_g1,TRINITY_DN25187_c0_g1,TRINITY_DN310_c6_g1,TRINITY_DN3260_c0_g3,TRINITY_DN4268_c0_g1,TRINITY_DN4268_c0_g2,TRINITY_DN42_c2_g1,TRINITY_DN6862_c0_g1,TRINITY_DN9482_c0_g1	TRINITY_DN1004_c1_g4,TRINITY_DN1282_c0_g2,TRINITY_DN442_c0_g3,TRINITY_DN505_c1_g1
CC	GO:0005720	nuclear heterochromatin	3	0	3	68	0.407718	0.720714	TRINITY_DN1388_c0_g2,TRINITY_DN1766_c0_g1,TRINITY_DN3260_c0_g3	-
BP	GO:0000966	RNA 5'-end processing	0	2	2	41	0.408248	0.761539	-	TRINITY_DN541_c1_g1,TRINITY_DN694_c0_g1
BP	GO:0016579	protein deubiquitination	2	0	2	41	0.408248	0.761539	TRINITY_DN15035_c0_g1,TRINITY_DN2867_c0_g1	-
BP	GO:0045926	negative regulation of growth	2	0	2	41	0.408248	0.761539	TRINITY_DN10743_c0_g1,TRINITY_DN447_c3_g1	-
BP	GO:0051447	negative regulation of meiotic cell cycle	2	0	2	41	0.408248	0.761539	TRINITY_DN24098_c0_g1,TRINITY_DN836_c4_g1	-
BP	GO:0052200	response to host defenses	1	1	2	41	0.408248	0.761539	TRINITY_DN6862_c0_g1	TRINITY_DN1004_c1_g4
BP	GO:0075136	response to host	1	1	2	41	0.408248	0.761539	TRINITY_DN6862_c0_g1	TRINITY_DN1004_c1_g4
MF	GO:0004100	chitin synthase activity	1	0	1	15	0.408968	0.66505	TRINITY_DN2678_c1_g1	-
MF	GO:0019003	GDP binding	1	0	1	15	0.408968	0.66505	TRINITY_DN4041_c0_g1	-
MF	GO:0033613	activating transcription factor binding	0	1	1	15	0.408968	0.66505	-	TRINITY_DN606_c0_g1
BP	GO:0016310	phosphorylation	10	8	18	493	0.409097	0.762457	TRINITY_DN1627_c4_g3,TRINITY_DN22948_c0_g1,TRINITY_DN24076_c0_g1,TRINITY_DN24098_c0_g1,TRINITY_DN310_c6_g1,TRINITY_DN3834_c0_g1,TRINITY_DN42_c2_g1,TRINITY_DN576_c1_g3,TRINITY_DN825_c0_g1,TRINITY_DN836_c4_g1	TRINITY_DN1032_c1_g1,TRINITY_DN1282_c0_g2,TRINITY_DN2752_c0_g1,TRINITY_DN520_c0_g1,TRINITY_DN529_c0_g1,TRINITY_DN538_c0_g2,TRINITY_DN5_c0_g2,TRINITY_DN5_c0_g3
BP	GO:0007265	Ras protein signal transduction	4	0	4	96	0.412151	0.765481	TRINITY_DN310_c6_g1,TRINITY_DN576_c1_g3,TRINITY_DN7284_c0_g1,TRINITY_DN836_c4_g1	-
BP	GO:0071470	cellular response to osmotic stress	4	0	4	96	0.412151	0.765481	TRINITY_DN3976_c0_g1,TRINITY_DN42_c2_g1,TRINITY_DN6862_c0_g1,TRINITY_DN7148_c0_g1	-
BP	GO:0090502	RNA phosphodiester bond hydrolysis, endonucleolytic	2	2	4	96	0.412151	0.765481	TRINITY_DN6156_c0_g1,TRINITY_DN6846_c0_g1	TRINITY_DN541_c1_g1,TRINITY_DN694_c0_g1
BP	GO:0033047	regulation of mitotic sister chromatid segregation	7	0	7	180	0.412154	0.765481	TRINITY_DN19972_c0_g1,TRINITY_DN21830_c0_g1,TRINITY_DN24076_c0_g1,TRINITY_DN24098_c0_g1,TRINITY_DN310_c6_g1,TRINITY_DN3260_c0_g3,TRINITY_DN3369_c0_g1	-
BP	GO:0002182	cytoplasmic translational elongation	3	0	3	69	0.417359	0.773927	TRINITY_DN19433_c0_g1,TRINITY_DN4041_c0_g1,TRINITY_DN5453_c0_g1	-
BP	GO:0006312	mitotic recombination	2	0	2	42	0.42017	0.773927	TRINITY_DN90_c6_g1,TRINITY_DN9482_c0_g1	-
BP	GO:0043094	cellular metabolic compound salvage	1	1	2	42	0.42017	0.773927	TRINITY_DN1837_c0_g1	TRINITY_DN1437_c0_g3
BP	GO:0044281	small molecule metabolic process	13	27	40	1135	0.423644	0.773927	TRINITY_DN11914_c0_g3,TRINITY_DN130_c0_g1,TRINITY_DN1564_c0_g1,TRINITY_DN1837_c0_g1,TRINITY_DN2186_c0_g1,TRINITY_DN22308_c0_g1,TRINITY_DN2627_c0_g1,TRINITY_DN3121_c0_g1,TRINITY_DN3583_c0_g1,TRINITY_DN3834_c0_g1,TRINITY_DN447_c3_g1,TRINITY_DN6133_c0_g1,TRINITY_DN825_c0_g1	TRINITY_DN1004_c1_g4,TRINITY_DN1032_c1_g1,TRINITY_DN1282_c0_g2,TRINITY_DN1437_c0_g3,TRINITY_DN1596_c0_g1,TRINITY_DN17_c0_g1,TRINITY_DN2752_c0_g1,TRINITY_DN2752_c0_g3,TRINITY_DN290_c1_g2,TRINITY_DN357_c1_g2,TRINITY_DN413_c0_g1,TRINITY_DN430_c0_g1,TRINITY_DN442_c0_g3,TRINITY_DN49_c2_g1,TRINITY_DN529_c0_g1,TRINITY_DN538_c0_g2,TRINITY_DN561_c1_g2,TRINITY_DN564_c0_g1,TRINITY_DN5_c0_g2,TRINITY_DN5_c0_g…
MF	GO:0016747	transferase activity, transferring acyl groups other than amino-acyl groups	0	5	5	124	0.424502	0.683969	-	TRINITY_DN413_c0_g1,TRINITY_DN49_c2_g1,TRINITY_DN5_c0_g2,TRINITY_DN5_c0_g3,TRINITY_DN99_c0_g2
CC	GO:0005828	kinetochore microtubule	1	0	1	16	0.424814	0.737134	TRINITY_DN4825_c0_g2	-
CC	GO:0016459	myosin complex	1	0	1	16	0.424814	0.737134	TRINITY_DN7473_c0_g1	-
CC	GO:0061638	CENP-A containing chromatin	1	0	1	16	0.424814	0.737134	TRINITY_DN1388_c0_g2	-
BP	GO:0010974	negative regulation of division septum assembly	1	0	1	16	0.425043	0.773927	TRINITY_DN310_c6_g1	-
BP	GO:0030046	parallel actin filament bundle assembly	1	0	1	16	0.425043	0.773927	TRINITY_DN2920_c0_g1	-
BP	GO:0031030	negative regulation of septation initiation signaling	1	0	1	16	0.425043	0.773927	TRINITY_DN310_c6_g1	-
BP	GO:0032210	regulation of telomere maintenance via telomerase	1	0	1	16	0.425043	0.773927	TRINITY_DN10743_c0_g1	-
BP	GO:0042135	neurotransmitter catabolic process	0	1	1	16	0.425043	0.773927	-	TRINITY_DN79_c7_g3
BP	GO:0042939	tripeptide transport	0	1	1	16	0.425043	0.773927	-	TRINITY_DN1102_c0_g2
BP	GO:0043709	cell adhesion involved in single-species biofilm formation	1	0	1	16	0.425043	0.773927	TRINITY_DN25187_c0_g1	-
BP	GO:0044406	adhesion of symbiont to host	1	0	1	16	0.425043	0.773927	TRINITY_DN25187_c0_g1	-
BP	GO:0045739	positive regulation of DNA repair	1	0	1	16	0.425043	0.773927	TRINITY_DN22948_c0_g1	-
BP	GO:0046131	pyrimidine ribonucleoside metabolic process	0	1	1	16	0.425043	0.773927	-	TRINITY_DN430_c0_g1
BP	GO:0046174	polyol catabolic process	0	1	1	16	0.425043	0.773927	-	TRINITY_DN2752_c0_g1
BP	GO:0051228	mitotic spindle disassembly	1	0	1	16	0.425043	0.773927	TRINITY_DN21830_c0_g1	-
BP	GO:0070649	formin-nucleated actin cable assembly	1	0	1	16	0.425043	0.773927	TRINITY_DN2920_c0_g1	-
BP	GO:0110009	formin-nucleated actin cable organization	1	0	1	16	0.425043	0.773927	TRINITY_DN2920_c0_g1	-
BP	GO:1900151	regulation of nuclear-transcribed mRNA catabolic process, deadenylation-dependent decay	0	1	1	16	0.425043	0.773927	-	TRINITY_DN2738_c1_g2
BP	GO:1901892	negative regulation of cell septum assembly	1	0	1	16	0.425043	0.773927	TRINITY_DN310_c6_g1	-
BP	GO:1902440	protein localization to mitotic spindle pole body	1	0	1	16	0.425043	0.773927	TRINITY_DN576_c1_g3	-
BP	GO:1904356	regulation of telomere maintenance via telomere lengthening	1	0	1	16	0.425043	0.773927	TRINITY_DN10743_c0_g1	-
BP	GO:2001022	positive regulation of response to DNA damage stimulus	1	0	1	16	0.425043	0.773927	TRINITY_DN22948_c0_g1	-
BP	GO:0034250	positive regulation of cellular amide metabolic process	1	2	3	70	0.426496	0.775249	TRINITY_DN7207_c0_g1	TRINITY_DN2262_c1_g2,TRINITY_DN79_c7_g3
BP	GO:0046467	membrane lipid biosynthetic process	2	1	3	70	0.426496	0.775249	TRINITY_DN1627_c4_g3,TRINITY_DN24098_c0_g1	TRINITY_DN99_c0_g2
CC	GO:0005654	nucleoplasm	9	3	12	326	0.428188	0.737134	TRINITY_DN1766_c0_g1,TRINITY_DN20742_c0_g1,TRINITY_DN2307_c1_g1,TRINITY_DN24098_c0_g1,TRINITY_DN2954_c1_g1,TRINITY_DN2954_c1_g5,TRINITY_DN2954_c1_g6,TRINITY_DN3172_c0_g2,TRINITY_DN5151_c0_g1	TRINITY_DN2280_c0_g1,TRINITY_DN2485_c1_g1,TRINITY_DN520_c0_g1
BP	GO:0048584	positive regulation of response to stimulus	6	1	7	183	0.429039	0.778903	TRINITY_DN1627_c4_g3,TRINITY_DN22948_c0_g1,TRINITY_DN25187_c0_g1,TRINITY_DN310_c6_g1,TRINITY_DN42_c2_g1,TRINITY_DN6862_c0_g1	TRINITY_DN1004_c1_g4
BP	GO:0009628	response to abiotic stimulus	11	1	12	326	0.429236	0.778903	TRINITY_DN10743_c0_g1,TRINITY_DN19972_c0_g1,TRINITY_DN3976_c0_g1,TRINITY_DN4268_c0_g1,TRINITY_DN4268_c0_g2,TRINITY_DN42_c2_g1,TRINITY_DN6862_c0_g1,TRINITY_DN7148_c0_g1,TRINITY_DN714_c0_g1,TRINITY_DN741_c0_g1,TRINITY_DN9482_c0_g1	TRINITY_DN1229_c0_g1
MF	GO:0003730	mRNA 3'-UTR binding	1	0	1	16	0.429359	0.683969	TRINITY_DN7056_c0_g1	-
MF	GO:0004659	prenyltransferase activity	1	0	1	16	0.429359	0.683969	TRINITY_DN3027_c0_g1	-
MF	GO:0005092	GDP-dissociation inhibitor activity	1	0	1	16	0.429359	0.683969	TRINITY_DN2289_c0_g1	-
MF	GO:0008422	beta-glucosidase activity	1	0	1	16	0.429359	0.683969	TRINITY_DN3432_c1_g1	-
MF	GO:0016638	oxidoreductase activity, acting on the CH-NH2 group of donors	0	1	1	16	0.429359	0.683969	-	TRINITY_DN561_c1_g2
BP	GO:0007165	signal transduction	15	4	19	528	0.430337	0.780237	TRINITY_DN10743_c0_g1,TRINITY_DN1627_c4_g3,TRINITY_DN19972_c0_g1,TRINITY_DN24076_c0_g1,TRINITY_DN24098_c0_g1,TRINITY_DN310_c6_g1,TRINITY_DN3260_c0_g3,TRINITY_DN3778_c0_g1,TRINITY_DN42_c2_g1,TRINITY_DN4578_c0_g1,TRINITY_DN576_c1_g3,TRINITY_DN7284_c0_g1,TRINITY_DN741_c0_g1,TRINITY_DN836_c4_g1,TRINITY_DN9482_c0_g1	TRINITY_DN1282_c0_g2,TRINITY_DN1498_c0_g1,TRINITY_DN442_c0_g3,TRINITY_DN505_c1_g1
BP	GO:0007530	sex determination	2	0	2	43	0.431969	0.780543	TRINITY_DN1766_c0_g1,TRINITY_DN25187_c0_g1	-
BP	GO:0007531	mating type determination	2	0	2	43	0.431969	0.780543	TRINITY_DN1766_c0_g1,TRINITY_DN25187_c0_g1	-
BP	GO:0016074	snoRNA metabolic process	0	2	2	43	0.431969	0.780543	-	TRINITY_DN2280_c0_g1,TRINITY_DN310_c0_g3
BP	GO:0030150	protein import into mitochondrial matrix	1	1	2	43	0.431969	0.780543	TRINITY_DN7148_c0_g1	TRINITY_DN405_c0_g1
BP	GO:0043170	macromolecule metabolic process	73	37	110	3191	0.433734	0.782659	TRINITY_DN1004_c2_g2,TRINITY_DN1053_c0_g1,TRINITY_DN10743_c0_g1,TRINITY_DN10785_c0_g1,TRINITY_DN11287_c0_g2,TRINITY_DN12356_c1_g1,TRINITY_DN1305_c0_g1,TRINITY_DN130_c0_g1,TRINITY_DN1388_c0_g2,TRINITY_DN1438_c1_g1,TRINITY_DN15035_c0_g1,TRINITY_DN15200_c0_g1,TRINITY_DN1766_c0_g1,TRINITY_DN19433_c0_g1,TRINITY_DN19566_c0_g1,TRINITY_DN19910_c0_g1,TRINITY_DN19972_c0_g1,TRINITY_DN20742_c0_g1,TRINITY_DN2…	TRINITY_DN1229_c0_g1,TRINITY_DN1282_c0_g2,TRINITY_DN1498_c0_g1,TRINITY_DN161_c0_g1,TRINITY_DN1717_c0_g1,TRINITY_DN1725_c0_g1,TRINITY_DN20724_c0_g1,TRINITY_DN2262_c1_g2,TRINITY_DN227_c0_g1,TRINITY_DN2280_c0_g1,TRINITY_DN2485_c1_g1,TRINITY_DN2738_c1_g2,TRINITY_DN290_c1_g2,TRINITY_DN310_c0_g3,TRINITY_DN356_c1_g1,TRINITY_DN3811_c1_g2,TRINITY_DN4204_c0_g1,TRINITY_DN4428_c0_g1,TRINITY_DN447_c0_g1,TRINI…
BP	GO:0051783	regulation of nuclear division	9	0	9	241	0.433873	0.782659	TRINITY_DN19972_c0_g1,TRINITY_DN21830_c0_g1,TRINITY_DN24076_c0_g1,TRINITY_DN24098_c0_g1,TRINITY_DN310_c6_g1,TRINITY_DN3260_c0_g3,TRINITY_DN3369_c0_g1,TRINITY_DN576_c1_g3,TRINITY_DN7284_c0_g1	-
MF	GO:0016740	transferase activity	21	17	38	1067	0.434663	0.683969	TRINITY_DN11914_c0_g3,TRINITY_DN16881_c0_g1,TRINITY_DN1766_c0_g1,TRINITY_DN1837_c0_g1,TRINITY_DN19972_c0_g1,TRINITY_DN22308_c0_g1,TRINITY_DN22948_c0_g1,TRINITY_DN24076_c0_g1,TRINITY_DN24098_c0_g1,TRINITY_DN24233_c0_g1,TRINITY_DN2678_c1_g1,TRINITY_DN3027_c0_g1,TRINITY_DN310_c6_g1,TRINITY_DN3260_c0_g3,TRINITY_DN3834_c0_g1,TRINITY_DN42_c2_g1,TRINITY_DN576_c1_g3,TRINITY_DN6703_c0_g1,TRINITY_DN825_c0_…	TRINITY_DN1032_c1_g1,TRINITY_DN17_c0_g1,TRINITY_DN2280_c0_g1,TRINITY_DN2752_c0_g1,TRINITY_DN292_c2_g1,TRINITY_DN413_c0_g1,TRINITY_DN442_c0_g3,TRINITY_DN4552_c0_g1,TRINITY_DN49_c2_g1,TRINITY_DN520_c0_g1,TRINITY_DN538_c0_g2,TRINITY_DN564_c0_g1,TRINITY_DN5_c0_g2,TRINITY_DN5_c0_g3,TRINITY_DN668_c0_g1,TRINITY_DN7_c0_g1,TRINITY_DN99_c0_g2
MF	GO:0005085	guanyl-nucleotide exchange factor activity	3	0	3	70	0.435015	0.683969	TRINITY_DN1627_c4_g3,TRINITY_DN19433_c0_g1,TRINITY_DN4059_c0_g1	-
MF	GO:0005509	calcium ion binding	3	0	3	70	0.435015	0.683969	TRINITY_DN3876_c0_g1,TRINITY_DN447_c3_g1,TRINITY_DN747_c0_g1	-
MF	GO:0016407	acetyltransferase activity	0	3	3	70	0.435015	0.683969	-	TRINITY_DN49_c2_g1,TRINITY_DN5_c0_g2,TRINITY_DN5_c0_g3
MF	GO:0030695	GTPase regulator activity	2	1	3	70	0.435015	0.683969	TRINITY_DN2289_c0_g1,TRINITY_DN741_c0_g1	TRINITY_DN505_c1_g1
BP	GO:0071495	cellular response to endogenous stimulus	2	1	3	71	0.435583	0.784416	TRINITY_DN10743_c0_g1,TRINITY_DN4578_c0_g1	TRINITY_DN79_c7_g3
BP	GO:2000242	negative regulation of reproductive process	2	1	3	71	0.435583	0.784416	TRINITY_DN24098_c0_g1,TRINITY_DN836_c4_g1	TRINITY_DN505_c1_g1
BP	GO:0044089	positive regulation of cellular component biogenesis	6	0	6	156	0.437526	0.784798	TRINITY_DN2289_c0_g1,TRINITY_DN2920_c0_g1,TRINITY_DN310_c6_g1,TRINITY_DN576_c1_g3,TRINITY_DN7284_c0_g1,TRINITY_DN741_c0_g1	-
MF	GO:0008483	transaminase activity	2	0	2	43	0.438724	0.685671	TRINITY_DN1837_c0_g1,TRINITY_DN6703_c0_g1	-
MF	GO:0016769	transferase activity, transferring nitrogenous groups	2	0	2	43	0.438724	0.685671	TRINITY_DN1837_c0_g1,TRINITY_DN6703_c0_g1	-
BP	GO:0015931	nucleobase-containing compound transport	7	3	10	271	0.44014	0.784798	TRINITY_DN4041_c0_g1,TRINITY_DN4059_c0_g1,TRINITY_DN4101_c0_g1,TRINITY_DN4268_c0_g1,TRINITY_DN4268_c0_g2,TRINITY_DN6862_c0_g1,TRINITY_DN7207_c0_g1	TRINITY_DN161_c0_g1,TRINITY_DN2262_c1_g2,TRINITY_DN3811_c1_g2
BP	GO:0006325	chromatin organization	11	3	14	387	0.443049	0.784798	TRINITY_DN11287_c0_g2,TRINITY_DN1766_c0_g1,TRINITY_DN22948_c0_g1,TRINITY_DN2307_c1_g1,TRINITY_DN2954_c1_g1,TRINITY_DN3172_c0_g2,TRINITY_DN4059_c0_g1,TRINITY_DN4578_c0_g1,TRINITY_DN90_c6_g1,TRINITY_DN9482_c0_g1,TRINITY_DN9869_c0_g1	TRINITY_DN1498_c0_g1,TRINITY_DN2280_c0_g1,TRINITY_DN564_c0_g1
BP	GO:0045935	positive regulation of nucleobase-containing compound metabolic process	9	5	14	387	0.443049	0.784798	TRINITY_DN10743_c0_g1,TRINITY_DN11287_c0_g2,TRINITY_DN19566_c0_g1,TRINITY_DN19972_c0_g1,TRINITY_DN22948_c0_g1,TRINITY_DN2307_c1_g1,TRINITY_DN25187_c0_g1,TRINITY_DN90_c6_g1,TRINITY_DN9482_c0_g1	TRINITY_DN1229_c0_g1,TRINITY_DN2738_c1_g2,TRINITY_DN290_c1_g2,TRINITY_DN606_c0_g1,TRINITY_DN79_c7_g3
CC	GO:0062039	biofilm matrix	1	1	2	44	0.443273	0.737134	TRINITY_DN6862_c0_g1	TRINITY_DN1004_c1_g4
CC	GO:0062040	fungal biofilm matrix	1	1	2	44	0.443273	0.737134	TRINITY_DN6862_c0_g1	TRINITY_DN1004_c1_g4
BP	GO:0006749	glutathione metabolic process	1	1	2	44	0.443639	0.784798	TRINITY_DN16881_c0_g1	TRINITY_DN668_c0_g1
BP	GO:0019751	polyol metabolic process	0	2	2	44	0.443639	0.784798	-	TRINITY_DN2752_c0_g1,TRINITY_DN2752_c0_g3
BP	GO:0045165	cell fate commitment	2	0	2	44	0.443639	0.784798	TRINITY_DN1766_c0_g1,TRINITY_DN25187_c0_g1	-
CC	GO:0005758	mitochondrial intermembrane space	2	1	3	72	0.444149	0.737134	TRINITY_DN5692_c0_g1,TRINITY_DN7148_c0_g1	TRINITY_DN538_c0_g2
CC	GO:0000399	cellular bud neck septin structure	1	0	1	17	0.444386	0.737134	TRINITY_DN2920_c0_g1	-
CC	GO:0031160	spore wall	1	0	1	17	0.444386	0.737134	TRINITY_DN2780_c0_g1	-
CC	GO:0043224	nuclear SCF ubiquitin ligase complex	1	0	1	17	0.444386	0.737134	TRINITY_DN19972_c0_g1	-
CC	GO:0045121	membrane raft	0	1	1	17	0.444386	0.737134	-	TRINITY_DN7_c4_g2
CC	GO:0045239	tricarboxylic acid cycle enzyme complex	0	1	1	17	0.444386	0.737134	-	TRINITY_DN782_c0_g3
CC	GO:0098857	membrane microdomain	0	1	1	17	0.444386	0.737134	-	TRINITY_DN7_c4_g2
BP	GO:0009719	response to endogenous stimulus	2	1	3	72	0.444616	0.784798	TRINITY_DN10743_c0_g1,TRINITY_DN4578_c0_g1	TRINITY_DN79_c7_g3
BP	GO:0110053	regulation of actin filament organization	3	0	3	72	0.444616	0.784798	TRINITY_DN19433_c0_g1,TRINITY_DN2920_c0_g1,TRINITY_DN741_c0_g1	-
BP	GO:1902652	secondary alcohol metabolic process	1	2	3	72	0.444616	0.784798	TRINITY_DN2627_c0_g1	TRINITY_DN7196_c0_g1,TRINITY_DN782_c0_g3
BP	GO:0006384	transcription initiation from RNA polymerase III promoter	1	0	1	17	0.444621	0.784798	TRINITY_DN11287_c0_g2	-
BP	GO:0009310	amine catabolic process	0	1	1	17	0.444621	0.784798	-	TRINITY_DN290_c1_g2
BP	GO:0009396	folic acid-containing compound biosynthetic process	0	1	1	17	0.444621	0.784798	-	TRINITY_DN1032_c1_g1
BP	GO:0030031	cell projection assembly	0	1	1	17	0.444621	0.784798	-	TRINITY_DN529_c0_g1
BP	GO:0030835	negative regulation of actin filament depolymerization	1	0	1	17	0.444621	0.784798	TRINITY_DN741_c0_g1	-
BP	GO:0031167	rRNA methylation	0	1	1	17	0.444621	0.784798	-	TRINITY_DN2280_c0_g1
BP	GO:0033962	cytoplasmic mRNA processing body assembly	0	1	1	17	0.444621	0.784798	-	TRINITY_DN2738_c1_g2
BP	GO:0042402	cellular biogenic amine catabolic process	0	1	1	17	0.444621	0.784798	-	TRINITY_DN290_c1_g2
BP	GO:0043708	cell adhesion involved in biofilm formation	1	0	1	17	0.444621	0.784798	TRINITY_DN25187_c0_g1	-
BP	GO:0071472	cellular response to salt stress	1	0	1	17	0.444621	0.784798	TRINITY_DN3976_c0_g1	-
BP	GO:0072402	response to DNA integrity checkpoint signaling	1	0	1	17	0.444621	0.784798	TRINITY_DN4578_c0_g1	-
BP	GO:0072423	response to DNA damage checkpoint signaling	1	0	1	17	0.444621	0.784798	TRINITY_DN4578_c0_g1	-
BP	GO:0090316	positive regulation of intracellular protein transport	1	0	1	17	0.444621	0.784798	TRINITY_DN836_c4_g1	-
BP	GO:1903463	regulation of mitotic cell cycle DNA replication	1	0	1	17	0.444621	0.784798	TRINITY_DN4578_c0_g1	-
BP	GO:0033045	regulation of sister chromatid segregation	7	0	7	186	0.445871	0.786354	TRINITY_DN19972_c0_g1,TRINITY_DN21830_c0_g1,TRINITY_DN24076_c0_g1,TRINITY_DN24098_c0_g1,TRINITY_DN310_c6_g1,TRINITY_DN3260_c0_g3,TRINITY_DN3369_c0_g1	-
MF	GO:0008649	rRNA methyltransferase activity	0	1	1	17	0.449051	0.687569	-	TRINITY_DN2280_c0_g1
MF	GO:0016814	hydrolase activity, acting on carbon-nitrogen (but not peptide) bonds, in cyclic amidines	0	1	1	17	0.449051	0.687569	-	TRINITY_DN520_c0_g1
MF	GO:0016840	carbon-nitrogen lyase activity	1	0	1	17	0.449051	0.687569	TRINITY_DN16881_c0_g1	-
MF	GO:0140102	catalytic activity, acting on a rRNA	0	1	1	17	0.449051	0.687569	-	TRINITY_DN2280_c0_g1
BP	GO:0006414	translational elongation	3	1	4	101	0.450465	0.7938	TRINITY_DN19433_c0_g1,TRINITY_DN4041_c0_g1,TRINITY_DN5453_c0_g1	TRINITY_DN751_c2_g1
MF	GO:0008170	N-methyltransferase activity	1	1	2	44	0.450476	0.687569	TRINITY_DN1766_c0_g1	TRINITY_DN2280_c0_g1
MF	GO:0020037	heme binding	2	0	2	44	0.450476	0.687569	TRINITY_DN3976_c0_g1,TRINITY_DN5692_c0_g1	-
MF	GO:0051539	4 iron, 4 sulfur cluster binding	0	2	2	44	0.450476	0.687569	-	TRINITY_DN1004_c1_g4,TRINITY_DN1229_c0_g1
MF	GO:0060590	ATPase regulator activity	2	0	2	44	0.450476	0.687569	TRINITY_DN4268_c0_g1,TRINITY_DN4268_c0_g2	-
BP	GO:0000002	mitochondrial genome maintenance	1	1	2	45	0.455177	0.800122	TRINITY_DN714_c0_g1	TRINITY_DN1004_c1_g4
BP	GO:0006857	oligopeptide transport	1	1	2	45	0.455177	0.800122	TRINITY_DN9482_c0_g1	TRINITY_DN1102_c0_g2
BP	GO:0052173	response to defenses of other organism	1	1	2	45	0.455177	0.800122	TRINITY_DN6862_c0_g1	TRINITY_DN1004_c1_g4
BP	GO:0016053	organic acid biosynthetic process	2	10	12	333	0.458934	0.800959	TRINITY_DN1837_c0_g1,TRINITY_DN447_c3_g1	TRINITY_DN1004_c1_g4,TRINITY_DN1032_c1_g1,TRINITY_DN1437_c0_g3,TRINITY_DN17_c0_g1,TRINITY_DN357_c1_g2,TRINITY_DN564_c0_g1,TRINITY_DN5_c0_g2,TRINITY_DN5_c0_g3,TRINITY_DN782_c0_g3,TRINITY_DN7_c0_g1
BP	GO:0046394	carboxylic acid biosynthetic process	2	10	12	333	0.458934	0.800959	TRINITY_DN1837_c0_g1,TRINITY_DN447_c3_g1	TRINITY_DN1004_c1_g4,TRINITY_DN1032_c1_g1,TRINITY_DN1437_c0_g3,TRINITY_DN17_c0_g1,TRINITY_DN357_c1_g2,TRINITY_DN564_c0_g1,TRINITY_DN5_c0_g2,TRINITY_DN5_c0_g3,TRINITY_DN782_c0_g3,TRINITY_DN7_c0_g1
MF	GO:0031072	heat shock protein binding	2	0	2	45	0.462089	0.700495	TRINITY_DN4268_c0_g1,TRINITY_DN4268_c0_g2	-
BP	GO:0043933	protein-containing complex subunit organization	23	10	33	946	0.462264	0.800959	TRINITY_DN10743_c0_g1,TRINITY_DN11287_c0_g2,TRINITY_DN12356_c1_g1,TRINITY_DN1305_c0_g1,TRINITY_DN19433_c0_g1,TRINITY_DN19566_c0_g1,TRINITY_DN20742_c0_g1,TRINITY_DN21830_c0_g1,TRINITY_DN2307_c1_g1,TRINITY_DN244_c5_g1,TRINITY_DN2954_c1_g1,TRINITY_DN2954_c1_g5,TRINITY_DN2954_c1_g6,TRINITY_DN3172_c0_g2,TRINITY_DN3369_c0_g1,TRINITY_DN4101_c0_g1,TRINITY_DN4695_c0_g1,TRINITY_DN4825_c0_g2,TRINITY_DN6862_…	TRINITY_DN161_c0_g1,TRINITY_DN1725_c0_g1,TRINITY_DN227_c0_g1,TRINITY_DN2738_c1_g2,TRINITY_DN3811_c1_g2,TRINITY_DN405_c0_g1,TRINITY_DN4204_c0_g1,TRINITY_DN564_c0_g1,TRINITY_DN79_c7_g3,TRINITY_DN7_c4_g2
CC	GO:0098589	membrane region	0	1	1	18	0.463297	0.764876	-	TRINITY_DN7_c4_g2
BP	GO:0000083	regulation of transcription involved in G1/S transition of mitotic cell cycle	1	0	1	18	0.463536	0.800959	TRINITY_DN25187_c0_g1	-
BP	GO:0000459	exonucleolytic trimming involved in rRNA processing	1	0	1	18	0.463536	0.800959	TRINITY_DN4059_c0_g1	-
BP	GO:0000467	exonucleolytic trimming to generate mature 3'-end of 5.8S rRNA from tricistronic rRNA transcript (SSU-rRNA, 5.8S rRNA, LSU-rRNA)	1	0	1	18	0.463536	0.800959	TRINITY_DN4059_c0_g1	-
BP	GO:0006038	cell wall chitin biosynthetic process	1	0	1	18	0.463536	0.800959	TRINITY_DN2678_c1_g1	-
BP	GO:0010810	regulation of cell-substrate adhesion	1	0	1	18	0.463536	0.800959	TRINITY_DN25187_c0_g1	-
BP	GO:0010811	positive regulation of cell-substrate adhesion	1	0	1	18	0.463536	0.800959	TRINITY_DN25187_c0_g1	-
BP	GO:0010971	positive regulation of G2/M transition of mitotic cell cycle	1	0	1	18	0.463536	0.800959	TRINITY_DN310_c6_g1	-
BP	GO:0032388	positive regulation of intracellular transport	1	0	1	18	0.463536	0.800959	TRINITY_DN836_c4_g1	-
BP	GO:0032870	cellular response to hormone stimulus	1	0	1	18	0.463536	0.800959	TRINITY_DN10743_c0_g1	-
BP	GO:0043386	mycotoxin biosynthetic process	0	1	1	18	0.463536	0.800959	-	TRINITY_DN505_c1_g1
BP	GO:0045798	negative regulation of chromatin assembly or disassembly	1	0	1	18	0.463536	0.800959	TRINITY_DN9482_c0_g1	-
BP	GO:0046500	S-adenosylmethionine metabolic process	1	0	1	18	0.463536	0.800959	TRINITY_DN11914_c0_g3	-
BP	GO:0048513	animal organ development	1	0	1	18	0.463536	0.800959	TRINITY_DN6625_c0_g2	-
BP	GO:0051230	spindle disassembly	1	0	1	18	0.463536	0.800959	TRINITY_DN21830_c0_g1	-
BP	GO:0051455	monopolar spindle attachment to meiosis I kinetochore	1	0	1	18	0.463536	0.800959	TRINITY_DN3369_c0_g1	-
BP	GO:1902413	negative regulation of mitotic cytokinesis	1	0	1	18	0.463536	0.800959	TRINITY_DN310_c6_g1	-
BP	GO:1902751	positive regulation of cell cycle G2/M phase transition	1	0	1	18	0.463536	0.800959	TRINITY_DN310_c6_g1	-
BP	GO:1903437	negative regulation of mitotic cytokinetic process	1	0	1	18	0.463536	0.800959	TRINITY_DN310_c6_g1	-
CC	GO:0000152	nuclear ubiquitin ligase complex	2	0	2	46	0.466207	0.766068	TRINITY_DN1766_c0_g1,TRINITY_DN19972_c0_g1	-
BP	GO:0001558	regulation of cell growth	2	0	2	46	0.466578	0.805564	TRINITY_DN1627_c4_g3,TRINITY_DN447_c3_g1	-
MF	GO:0004520	endodeoxyribonuclease activity	1	0	1	18	0.468066	0.700495	TRINITY_DN714_c0_g1	-
MF	GO:0004712	protein serine/threonine/tyrosine kinase activity	1	0	1	18	0.468066	0.700495	TRINITY_DN24076_c0_g1	-
MF	GO:0005546	phosphatidylinositol-4,5-bisphosphate binding	1	0	1	18	0.468066	0.700495	TRINITY_DN2780_c0_g1	-
MF	GO:0022839	ion gated channel activity	1	0	1	18	0.468066	0.700495	TRINITY_DN747_c0_g1	-
MF	GO:0090599	alpha-glucosidase activity	1	0	1	18	0.468066	0.700495	TRINITY_DN6453_c1_g1	-
MF	GO:0048037	cofactor binding	5	10	15	417	0.468338	0.700495	TRINITY_DN1837_c0_g1,TRINITY_DN2627_c0_g1,TRINITY_DN3976_c0_g1,TRINITY_DN5692_c0_g1,TRINITY_DN6703_c0_g1	TRINITY_DN1004_c1_g4,TRINITY_DN1229_c0_g1,TRINITY_DN356_c1_g1,TRINITY_DN357_c1_g2,TRINITY_DN442_c0_g3,TRINITY_DN529_c0_g1,TRINITY_DN5_c0_g2,TRINITY_DN5_c0_g3,TRINITY_DN782_c0_g3,TRINITY_DN937_c1_g1
BP	GO:0070887	cellular response to chemical stimulus	18	6	24	686	0.470885	0.807683	TRINITY_DN1053_c0_g1,TRINITY_DN10743_c0_g1,TRINITY_DN16881_c0_g1,TRINITY_DN19972_c0_g1,TRINITY_DN2186_c0_g1,TRINITY_DN24098_c0_g1,TRINITY_DN25187_c0_g1,TRINITY_DN2627_c0_g1,TRINITY_DN3583_c0_g1,TRINITY_DN3876_c0_g1,TRINITY_DN3976_c0_g1,TRINITY_DN42_c2_g1,TRINITY_DN5692_c0_g1,TRINITY_DN6133_c0_g1,TRINITY_DN6862_c0_g1,TRINITY_DN7148_c0_g1,TRINITY_DN836_c4_g1,TRINITY_DN9482_c0_g1	TRINITY_DN1282_c0_g2,TRINITY_DN1498_c0_g1,TRINITY_DN2787_c0_g2,TRINITY_DN356_c1_g1,TRINITY_DN505_c1_g1,TRINITY_DN79_c7_g3
MF	GO:0008168	methyltransferase activity	2	3	5	131	0.472081	0.702265	TRINITY_DN1766_c0_g1,TRINITY_DN24233_c0_g1	TRINITY_DN2280_c0_g1,TRINITY_DN292_c2_g1,TRINITY_DN442_c0_g3
MF	GO:0008236	serine-type peptidase activity	1	1	2	46	0.473558	0.702265	TRINITY_DN5163_c0_g1	TRINITY_DN634_c1_g1
MF	GO:0046906	tetrapyrrole binding	2	0	2	46	0.473558	0.702265	TRINITY_DN3976_c0_g1,TRINITY_DN5692_c0_g1	-
CC	GO:0031012	extracellular matrix	1	1	2	47	0.477465	0.780027	TRINITY_DN6862_c0_g1	TRINITY_DN1004_c1_g4
BP	GO:0006334	nucleosome assembly	2	0	2	47	0.477837	0.807683	TRINITY_DN11287_c0_g2,TRINITY_DN9869_c0_g1	-
BP	GO:0010565	regulation of cellular ketone metabolic process	0	2	2	47	0.477837	0.807683	-	TRINITY_DN606_c0_g1,TRINITY_DN79_c7_g3
BP	GO:0042398	cellular modified amino acid biosynthetic process	0	2	2	47	0.477837	0.807683	-	TRINITY_DN1032_c1_g1,TRINITY_DN668_c0_g1
BP	GO:0090033	positive regulation of filamentous growth	2	0	2	47	0.477837	0.807683	TRINITY_DN25187_c0_g1,TRINITY_DN42_c2_g1	-
BP	GO:0098869	cellular oxidant detoxification	2	0	2	47	0.477837	0.807683	TRINITY_DN3976_c0_g1,TRINITY_DN5692_c0_g1	-
BP	GO:1900430	positive regulation of filamentous growth of a population of unicellular organisms	2	0	2	47	0.477837	0.807683	TRINITY_DN25187_c0_g1,TRINITY_DN42_c2_g1	-
CC	GO:0030864	cortical actin cytoskeleton	6	0	6	163	0.479159	0.780027	TRINITY_DN2289_c0_g1,TRINITY_DN2678_c1_g1,TRINITY_DN2780_c0_g1,TRINITY_DN2920_c0_g1,TRINITY_DN741_c0_g1,TRINITY_DN7473_c0_g1	-
BP	GO:0051983	regulation of chromosome segregation	7	0	7	192	0.479262	0.807683	TRINITY_DN19972_c0_g1,TRINITY_DN21830_c0_g1,TRINITY_DN24076_c0_g1,TRINITY_DN24098_c0_g1,TRINITY_DN310_c6_g1,TRINITY_DN3260_c0_g3,TRINITY_DN3369_c0_g1	-
BP	GO:0000041	transition metal ion transport	0	3	3	76	0.480155	0.807683	-	TRINITY_DN1102_c0_g2,TRINITY_DN1247_c0_g1,TRINITY_DN161_c1_g3
BP	GO:0035967	cellular response to topologically incorrect protein	2	1	3	76	0.480155	0.807683	TRINITY_DN19972_c0_g1,TRINITY_DN9482_c0_g1	TRINITY_DN2787_c0_g2
BP	GO:0070972	protein localization to endoplasmic reticulum	3	0	3	76	0.480155	0.807683	TRINITY_DN4268_c0_g1,TRINITY_DN4268_c0_g2,TRINITY_DN6862_c0_g1	-
BP	GO:0009968	negative regulation of signal transduction	2	2	4	105	0.480545	0.807683	TRINITY_DN310_c6_g1,TRINITY_DN9482_c0_g1	TRINITY_DN1282_c0_g2,TRINITY_DN505_c1_g1
BP	GO:0023057	negative regulation of signaling	2	2	4	105	0.480545	0.807683	TRINITY_DN310_c6_g1,TRINITY_DN9482_c0_g1	TRINITY_DN1282_c0_g2,TRINITY_DN505_c1_g1
CC	GO:0000243	commitment complex	1	0	1	19	0.481566	0.780316	TRINITY_DN19566_c0_g1	-
BP	GO:0000338	protein deneddylation	1	0	1	19	0.481809	0.807683	TRINITY_DN2867_c0_g1	-
BP	GO:0006023	aminoglycan biosynthetic process	1	0	1	19	0.481809	0.807683	TRINITY_DN2678_c1_g1	-
BP	GO:0006031	chitin biosynthetic process	1	0	1	19	0.481809	0.807683	TRINITY_DN2678_c1_g1	-
BP	GO:0006449	regulation of translational termination	1	0	1	19	0.481809	0.807683	TRINITY_DN19433_c0_g1	-
BP	GO:0006625	protein targeting to peroxisome	0	1	1	19	0.481809	0.807683	-	TRINITY_DN634_c1_g1
BP	GO:0007009	plasma membrane organization	0	1	1	19	0.481809	0.807683	-	TRINITY_DN99_c0_g2
BP	GO:0007135	meiosis II	1	0	1	19	0.481809	0.807683	TRINITY_DN3084_c0_g1	-
BP	GO:0009725	response to hormone	1	0	1	19	0.481809	0.807683	TRINITY_DN10743_c0_g1	-
BP	GO:0019184	nonribosomal peptide biosynthetic process	0	1	1	19	0.481809	0.807683	-	TRINITY_DN668_c0_g1
BP	GO:0019985	translesion synthesis	1	0	1	19	0.481809	0.807683	TRINITY_DN9482_c0_g1	-
BP	GO:0032204	regulation of telomere maintenance	1	0	1	19	0.481809	0.807683	TRINITY_DN10743_c0_g1	-
BP	GO:0033240	positive regulation of cellular amine metabolic process	0	1	1	19	0.481809	0.807683	-	TRINITY_DN79_c7_g3
BP	GO:0042559	pteridine-containing compound biosynthetic process	0	1	1	19	0.481809	0.807683	-	TRINITY_DN1032_c1_g1
BP	GO:0043385	mycotoxin metabolic process	0	1	1	19	0.481809	0.807683	-	TRINITY_DN505_c1_g1
BP	GO:0048870	cell motility	0	1	1	19	0.481809	0.807683	-	TRINITY_DN529_c0_g1
BP	GO:0051567	histone H3-K9 methylation	1	0	1	19	0.481809	0.807683	TRINITY_DN1766_c0_g1	-
BP	GO:0051674	localization of cell	0	1	1	19	0.481809	0.807683	-	TRINITY_DN529_c0_g1
BP	GO:0072337	modified amino acid transport	0	1	1	19	0.481809	0.807683	-	TRINITY_DN1102_c0_g2
BP	GO:0072662	protein localization to peroxisome	0	1	1	19	0.481809	0.807683	-	TRINITY_DN634_c1_g1
BP	GO:0072663	establishment of protein localization to peroxisome	0	1	1	19	0.481809	0.807683	-	TRINITY_DN634_c1_g1
BP	GO:0075306	regulation of conidium formation	0	1	1	19	0.481809	0.807683	-	TRINITY_DN505_c1_g1
BP	GO:1901073	glucosamine-containing compound biosynthetic process	1	0	1	19	0.481809	0.807683	TRINITY_DN2678_c1_g1	-
BP	GO:1902807	negative regulation of cell cycle G1/S phase transition	1	0	1	19	0.481809	0.807683	TRINITY_DN9482_c0_g1	-
BP	GO:2000134	negative regulation of G1/S transition of mitotic cell cycle	1	0	1	19	0.481809	0.807683	TRINITY_DN9482_c0_g1	-
MF	GO:0016209	antioxidant activity	2	0	2	47	0.484879	0.711249	TRINITY_DN3976_c0_g1,TRINITY_DN5692_c0_g1	-
BP	GO:0051128	regulation of cellular component organization	25	0	25	720	0.485159	0.812661	TRINITY_DN10743_c0_g1,TRINITY_DN1627_c4_g3,TRINITY_DN19433_c0_g1,TRINITY_DN19972_c0_g1,TRINITY_DN20742_c0_g1,TRINITY_DN21830_c0_g1,TRINITY_DN2289_c0_g1,TRINITY_DN2307_c1_g1,TRINITY_DN24076_c0_g1,TRINITY_DN24098_c0_g1,TRINITY_DN244_c5_g1,TRINITY_DN25187_c0_g1,TRINITY_DN2799_c0_g1,TRINITY_DN2920_c0_g1,TRINITY_DN2954_c1_g5,TRINITY_DN310_c6_g1,TRINITY_DN3260_c0_g3,TRINITY_DN3369_c0_g1,TRINITY_DN4059_…	-
MF	GO:0004713	protein tyrosine kinase activity	1	0	1	19	0.486429	0.711249	TRINITY_DN24098_c0_g1	-
MF	GO:0016709	oxidoreductase activity, acting on paired donors, with incorporation or reduction of molecular oxygen, NAD(P)H as one donor, and incorporation of one atom of oxygen	1	0	1	19	0.486429	0.711249	TRINITY_DN2627_c0_g1	-
MF	GO:0017069	snRNA binding	0	1	1	19	0.486429	0.711249	-	TRINITY_DN694_c0_g1
MF	GO:0072509	divalent inorganic cation transmembrane transporter activity	0	1	1	19	0.486429	0.711249	-	TRINITY_DN161_c1_g3
BP	GO:0010648	negative regulation of cell communication	2	2	4	106	0.487969	0.816725	TRINITY_DN310_c6_g1,TRINITY_DN9482_c0_g1	TRINITY_DN1282_c0_g2,TRINITY_DN505_c1_g1
BP	GO:0042221	response to chemical	22	10	32	929	0.495188	0.817488	TRINITY_DN1053_c0_g1,TRINITY_DN10743_c0_g1,TRINITY_DN16881_c0_g1,TRINITY_DN19972_c0_g1,TRINITY_DN2186_c0_g1,TRINITY_DN24098_c0_g1,TRINITY_DN25187_c0_g1,TRINITY_DN25484_c0_g1,TRINITY_DN2627_c0_g1,TRINITY_DN310_c6_g1,TRINITY_DN3583_c0_g1,TRINITY_DN3876_c0_g1,TRINITY_DN3976_c0_g1,TRINITY_DN4268_c0_g1,TRINITY_DN4268_c0_g2,TRINITY_DN42_c2_g1,TRINITY_DN5692_c0_g1,TRINITY_DN6133_c0_g1,TRINITY_DN6862_c0_…	TRINITY_DN1282_c0_g2,TRINITY_DN1498_c0_g1,TRINITY_DN21815_c0_g1,TRINITY_DN2752_c0_g3,TRINITY_DN2787_c0_g2,TRINITY_DN356_c1_g1,TRINITY_DN405_c0_g1,TRINITY_DN451_c0_g1,TRINITY_DN505_c1_g1,TRINITY_DN79_c7_g3
MF	GO:0008080	N-acetyltransferase activity	0	2	2	48	0.496049	0.719272	-	TRINITY_DN5_c0_g2,TRINITY_DN5_c0_g3
MF	GO:0016825	hydrolase activity, acting on acid phosphorus-nitrogen bonds	1	1	2	48	0.496049	0.719272	TRINITY_DN5163_c0_g1	TRINITY_DN634_c1_g1
MF	GO:0017171	serine hydrolase activity	1	1	2	48	0.496049	0.719272	TRINITY_DN5163_c0_g1	TRINITY_DN634_c1_g1
BP	GO:0006606	protein import into nucleus	2	1	3	78	0.497527	0.817488	TRINITY_DN4059_c0_g1,TRINITY_DN6862_c0_g1	TRINITY_DN649_c1_g1
CC	GO:0033553	rDNA heterochromatin	1	0	1	20	0.499218	0.801496	TRINITY_DN1388_c0_g2	-
CC	GO:0080008	Cul4-RING E3 ubiquitin ligase complex	1	0	1	20	0.499218	0.801496	TRINITY_DN1766_c0_g1	-
BP	GO:0000742	karyogamy involved in conjugation with cellular fusion	1	0	1	20	0.499463	0.817488	TRINITY_DN2799_c0_g1	-
BP	GO:0006284	base-excision repair	0	1	1	20	0.499463	0.817488	-	TRINITY_DN1229_c0_g1
BP	GO:0006672	ceramide metabolic process	0	1	1	20	0.499463	0.817488	-	TRINITY_DN99_c0_g2
BP	GO:0006955	immune response	1	0	1	20	0.499463	0.817488	TRINITY_DN6862_c0_g1	-
BP	GO:0007095	mitotic G2 DNA damage checkpoint	1	0	1	20	0.499463	0.817488	TRINITY_DN24098_c0_g1	-
BP	GO:0008298	intracellular mRNA localization	0	1	1	20	0.499463	0.817488	-	TRINITY_DN1498_c0_g1
BP	GO:0009073	aromatic amino acid family biosynthetic process	1	0	1	20	0.499463	0.817488	TRINITY_DN1837_c0_g1	-
BP	GO:0010992	ubiquitin recycling	1	0	1	20	0.499463	0.817488	TRINITY_DN2867_c0_g1	-
BP	GO:0016574	histone ubiquitination	1	0	1	20	0.499463	0.817488	TRINITY_DN9482_c0_g1	-
BP	GO:0019321	pentose metabolic process	1	0	1	20	0.499463	0.817488	TRINITY_DN6133_c0_g1	-
BP	GO:0031532	actin cytoskeleton reorganization	1	0	1	20	0.499463	0.817488	TRINITY_DN1627_c4_g3	-
BP	GO:0031572	G2 DNA damage checkpoint	1	0	1	20	0.499463	0.817488	TRINITY_DN24098_c0_g1	-
BP	GO:0032466	negative regulation of cytokinesis	1	0	1	20	0.499463	0.817488	TRINITY_DN310_c6_g1	-
BP	GO:0045785	positive regulation of cell adhesion	1	0	1	20	0.499463	0.817488	TRINITY_DN25187_c0_g1	-
BP	GO:0046185	aldehyde catabolic process	1	0	1	20	0.499463	0.817488	TRINITY_DN2186_c0_g1	-
BP	GO:0048024	regulation of mRNA splicing, via spliceosome	1	0	1	20	0.499463	0.817488	TRINITY_DN19566_c0_g1	-
BP	GO:0051307	meiotic chromosome separation	1	0	1	20	0.499463	0.817488	TRINITY_DN25223_c1_g1	-
BP	GO:0051782	negative regulation of cell division	1	0	1	20	0.499463	0.817488	TRINITY_DN310_c6_g1	-
BP	GO:0070914	UV-damage excision repair	1	0	1	20	0.499463	0.817488	TRINITY_DN714_c0_g1	-
BP	GO:0090054	regulation of silent mating-type cassette heterochromatin assembly	1	0	1	20	0.499463	0.817488	TRINITY_DN9482_c0_g1	-
BP	GO:1901880	negative regulation of protein depolymerization	1	0	1	20	0.499463	0.817488	TRINITY_DN741_c0_g1	-
BP	GO:0000272	polysaccharide catabolic process	2	0	2	49	0.499916	0.817488	TRINITY_DN3432_c1_g1,TRINITY_DN6453_c1_g1	-
BP	GO:0006952	defense response	1	1	2	49	0.499916	0.817488	TRINITY_DN6862_c0_g1	TRINITY_DN1004_c1_g4
BP	GO:0008361	regulation of cell size	2	0	2	49	0.499916	0.817488	TRINITY_DN24098_c0_g1,TRINITY_DN747_c0_g1	-
BP	GO:0009110	vitamin biosynthetic process	1	1	2	49	0.499916	0.817488	TRINITY_DN447_c3_g1	TRINITY_DN1032_c1_g1
BP	GO:0014070	response to organic cyclic compound	2	0	2	49	0.499916	0.817488	TRINITY_DN10743_c0_g1,TRINITY_DN25484_c0_g1	-
BP	GO:0019932	second-messenger-mediated signaling	1	1	2	49	0.499916	0.817488	TRINITY_DN836_c4_g1	TRINITY_DN1282_c0_g2
BP	GO:0042364	water-soluble vitamin biosynthetic process	1	1	2	49	0.499916	0.817488	TRINITY_DN447_c3_g1	TRINITY_DN1032_c1_g1
BP	GO:0006839	mitochondrial transport	5	2	7	196	0.501236	0.819019	TRINITY_DN10743_c0_g1,TRINITY_DN4268_c0_g1,TRINITY_DN4268_c0_g2,TRINITY_DN6862_c0_g1,TRINITY_DN7148_c0_g1	TRINITY_DN2517_c0_g1,TRINITY_DN405_c0_g1
MF	GO:0022836	gated channel activity	1	0	1	20	0.504161	0.724991	TRINITY_DN747_c0_g1	-
MF	GO:0071949	FAD binding	0	1	1	20	0.504161	0.724991	-	TRINITY_DN529_c0_g1
MF	GO:1990841	promoter-specific chromatin binding	0	1	1	20	0.504161	0.724991	-	TRINITY_DN4552_c0_g1
CC	GO:0031970	organelle envelope lumen	2	1	3	79	0.505633	0.808089	TRINITY_DN5692_c0_g1,TRINITY_DN7148_c0_g1	TRINITY_DN538_c0_g2
BP	GO:0030436	asexual sporulation	1	2	3	79	0.506104	0.825656	TRINITY_DN2678_c1_g1	TRINITY_DN310_c0_g3,TRINITY_DN505_c1_g1
BP	GO:0030010	establishment of cell polarity	3	1	4	109	0.509975	0.825656	TRINITY_DN1627_c4_g3,TRINITY_DN21830_c0_g1,TRINITY_DN2780_c0_g1	TRINITY_DN310_c0_g3
BP	GO:0043624	cellular protein complex disassembly	4	0	4	109	0.509975	0.825656	TRINITY_DN19433_c0_g1,TRINITY_DN21830_c0_g1,TRINITY_DN6862_c0_g1,TRINITY_DN741_c0_g1	-
BP	GO:0016043	cellular component organization	59	18	77	2259	0.510283	0.825656	TRINITY_DN10743_c0_g1,TRINITY_DN11287_c0_g2,TRINITY_DN12356_c1_g1,TRINITY_DN1305_c0_g1,TRINITY_DN1627_c4_g3,TRINITY_DN1766_c0_g1,TRINITY_DN19433_c0_g1,TRINITY_DN1952_c0_g1,TRINITY_DN19566_c0_g1,TRINITY_DN19972_c0_g1,TRINITY_DN2047_c16_g1,TRINITY_DN20742_c0_g1,TRINITY_DN21830_c0_g1,TRINITY_DN2289_c0_g1,TRINITY_DN22948_c0_g1,TRINITY_DN2307_c1_g1,TRINITY_DN24076_c0_g1,TRINITY_DN24098_c0_g1,TRINITY_D…	TRINITY_DN1004_c1_g4,TRINITY_DN1498_c0_g1,TRINITY_DN161_c0_g1,TRINITY_DN1725_c0_g1,TRINITY_DN227_c0_g1,TRINITY_DN2280_c0_g1,TRINITY_DN2485_c1_g1,TRINITY_DN2738_c1_g2,TRINITY_DN3811_c1_g2,TRINITY_DN405_c0_g1,TRINITY_DN4204_c0_g1,TRINITY_DN529_c0_g1,TRINITY_DN564_c0_g1,TRINITY_DN634_c1_g1,TRINITY_DN706_c1_g1,TRINITY_DN79_c7_g3,TRINITY_DN7_c4_g2,TRINITY_DN99_c0_g2
BP	GO:0006469	negative regulation of protein kinase activity	1	1	2	50	0.510731	0.825656	TRINITY_DN42_c2_g1	TRINITY_DN1282_c0_g2
BP	GO:0007131	reciprocal meiotic recombination	2	0	2	50	0.510731	0.825656	TRINITY_DN90_c6_g1,TRINITY_DN912_c1_g3	-
BP	GO:0031098	stress-activated protein kinase signaling cascade	2	0	2	50	0.510731	0.825656	TRINITY_DN42_c2_g1,TRINITY_DN576_c1_g3	-
BP	GO:0033673	negative regulation of kinase activity	1	1	2	50	0.510731	0.825656	TRINITY_DN42_c2_g1	TRINITY_DN1282_c0_g2
BP	GO:0035825	homologous recombination	2	0	2	50	0.510731	0.825656	TRINITY_DN90_c6_g1,TRINITY_DN912_c1_g3	-
BP	GO:0045727	positive regulation of translation	1	1	2	50	0.510731	0.825656	TRINITY_DN7207_c0_g1	TRINITY_DN2262_c1_g2
BP	GO:0017144	drug metabolic process	7	9	16	464	0.513249	0.825656	TRINITY_DN11914_c0_g3,TRINITY_DN1564_c0_g1,TRINITY_DN1837_c0_g1,TRINITY_DN2186_c0_g1,TRINITY_DN2678_c1_g1,TRINITY_DN3976_c0_g1,TRINITY_DN5692_c0_g1	TRINITY_DN1004_c1_g4,TRINITY_DN1032_c1_g1,TRINITY_DN1437_c0_g3,TRINITY_DN1596_c0_g1,TRINITY_DN290_c1_g2,TRINITY_DN529_c0_g1,TRINITY_DN782_c0_g3,TRINITY_DN7_c0_g1,TRINITY_DN7_c4_g2
BP	GO:0007154	cell communication	18	6	24	700	0.513407	0.825656	TRINITY_DN10743_c0_g1,TRINITY_DN1627_c4_g3,TRINITY_DN19912_c0_g1,TRINITY_DN19972_c0_g1,TRINITY_DN24076_c0_g1,TRINITY_DN24098_c0_g1,TRINITY_DN2627_c0_g1,TRINITY_DN310_c6_g1,TRINITY_DN3260_c0_g3,TRINITY_DN3778_c0_g1,TRINITY_DN3976_c0_g1,TRINITY_DN42_c2_g1,TRINITY_DN4578_c0_g1,TRINITY_DN576_c1_g3,TRINITY_DN7284_c0_g1,TRINITY_DN741_c0_g1,TRINITY_DN836_c4_g1,TRINITY_DN9482_c0_g1	TRINITY_DN1282_c0_g2,TRINITY_DN1498_c0_g1,TRINITY_DN2485_c1_g1,TRINITY_DN442_c0_g3,TRINITY_DN505_c1_g1,TRINITY_DN79_c7_g3
MF	GO:0015291	secondary active transmembrane transporter activity	0	3	3	79	0.515118	0.738714	-	TRINITY_DN1102_c0_g2,TRINITY_DN2517_c0_g1,TRINITY_DN451_c0_g1
BP	GO:0000754	adaptation of signaling pathway by response to pheromone involved in conjugation with cellular fusion	0	1	1	21	0.516519	0.825656	-	TRINITY_DN505_c1_g1
BP	GO:0006568	tryptophan metabolic process	0	1	1	21	0.516519	0.825656	-	TRINITY_DN290_c1_g2
BP	GO:0006586	indolalkylamine metabolic process	0	1	1	21	0.516519	0.825656	-	TRINITY_DN290_c1_g2
BP	GO:0018108	peptidyl-tyrosine phosphorylation	1	0	1	21	0.516519	0.825656	TRINITY_DN24098_c0_g1	-
BP	GO:0023058	adaptation of signaling pathway	0	1	1	21	0.516519	0.825656	-	TRINITY_DN505_c1_g1
BP	GO:0030834	regulation of actin filament depolymerization	1	0	1	21	0.516519	0.825656	TRINITY_DN741_c0_g1	-
BP	GO:0031573	intra-S DNA damage checkpoint	1	0	1	21	0.516519	0.825656	TRINITY_DN4578_c0_g1	-
BP	GO:0032272	negative regulation of protein polymerization	1	0	1	21	0.516519	0.825656	TRINITY_DN21830_c0_g1	-
BP	GO:0042430	indole-containing compound metabolic process	0	1	1	21	0.516519	0.825656	-	TRINITY_DN290_c1_g2
BP	GO:0043242	negative regulation of protein-containing complex disassembly	1	0	1	21	0.516519	0.825656	TRINITY_DN741_c0_g1	-
BP	GO:0043574	peroxisomal transport	0	1	1	21	0.516519	0.825656	-	TRINITY_DN634_c1_g1
BP	GO:0046653	tetrahydrofolate metabolic process	0	1	1	21	0.516519	0.825656	-	TRINITY_DN1032_c1_g1
BP	GO:0051222	positive regulation of protein transport	1	0	1	21	0.516519	0.825656	TRINITY_DN836_c4_g1	-
BP	GO:0051316	attachment of spindle microtubules to kinetochore involved in meiotic chromosome segregation	1	0	1	21	0.516519	0.825656	TRINITY_DN3369_c0_g1	-
BP	GO:0051668	localization within membrane	1	0	1	21	0.516519	0.825656	TRINITY_DN2627_c0_g1	-
BP	GO:1900378	positive regulation of secondary metabolite biosynthetic process	0	1	1	21	0.516519	0.825656	-	TRINITY_DN505_c1_g1
BP	GO:1904951	positive regulation of establishment of protein localization	1	0	1	21	0.516519	0.825656	TRINITY_DN836_c4_g1	-
CC	GO:0034399	nuclear periphery	2	2	4	110	0.516668	0.821972	TRINITY_DN4578_c0_g1,TRINITY_DN4825_c0_g2	TRINITY_DN442_c0_g3,TRINITY_DN99_c0_g2
MF	GO:0008375	acetylglucosaminyltransferase activity	1	0	1	21	0.521283	0.739429	TRINITY_DN2678_c1_g1	-
MF	GO:0016278	lysine N-methyltransferase activity	1	0	1	21	0.521283	0.739429	TRINITY_DN1766_c0_g1	-
MF	GO:0016279	protein-lysine N-methyltransferase activity	1	0	1	21	0.521283	0.739429	TRINITY_DN1766_c0_g1	-
MF	GO:0016790	thiolester hydrolase activity	1	0	1	21	0.521283	0.739429	TRINITY_DN2186_c0_g1	-
BP	GO:0051123	RNA polymerase II preinitiation complex assembly	1	1	2	51	0.521392	0.832823	TRINITY_DN11287_c0_g2	TRINITY_DN79_c7_g3
BP	GO:0044087	regulation of cellular component biogenesis	11	0	11	320	0.52875	0.841905	TRINITY_DN19433_c0_g1,TRINITY_DN21830_c0_g1,TRINITY_DN2289_c0_g1,TRINITY_DN24098_c0_g1,TRINITY_DN25187_c0_g1,TRINITY_DN2920_c0_g1,TRINITY_DN310_c6_g1,TRINITY_DN576_c1_g3,TRINITY_DN7284_c0_g1,TRINITY_DN741_c0_g1,TRINITY_DN9482_c0_g1	-
BP	GO:0034614	cellular response to reactive oxygen species	2	0	2	52	0.531898	0.841905	TRINITY_DN3976_c0_g1,TRINITY_DN5692_c0_g1	-
BP	GO:0000132	establishment of mitotic spindle orientation	1	0	1	22	0.532996	0.841905	TRINITY_DN21830_c0_g1	-
BP	GO:0000741	karyogamy	1	0	1	22	0.532996	0.841905	TRINITY_DN2799_c0_g1	-
BP	GO:0007050	cell cycle arrest	0	1	1	22	0.532996	0.841905	-	TRINITY_DN1282_c0_g2
BP	GO:0010515	negative regulation of induction of conjugation with cellular fusion	1	0	1	22	0.532996	0.841905	TRINITY_DN836_c4_g1	-
BP	GO:0018212	peptidyl-tyrosine modification	1	0	1	22	0.532996	0.841905	TRINITY_DN24098_c0_g1	-
BP	GO:0032988	ribonucleoprotein complex disassembly	1	0	1	22	0.532996	0.841905	TRINITY_DN6862_c0_g1	-
BP	GO:0034305	regulation of asexual sporulation	0	1	1	22	0.532996	0.841905	-	TRINITY_DN505_c1_g1
BP	GO:0043484	regulation of RNA splicing	1	0	1	22	0.532996	0.841905	TRINITY_DN19566_c0_g1	-
BP	GO:0051294	establishment of spindle orientation	1	0	1	22	0.532996	0.841905	TRINITY_DN21830_c0_g1	-
BP	GO:0051569	regulation of histone H3-K4 methylation	1	0	1	22	0.532996	0.841905	TRINITY_DN9482_c0_g1	-
BP	GO:0098661	inorganic anion transmembrane transport	0	1	1	22	0.532996	0.841905	-	TRINITY_DN2517_c0_g1
BP	GO:0140115	export across plasma membrane	0	1	1	22	0.532996	0.841905	-	TRINITY_DN7_c4_g2
BP	GO:1900190	regulation of single-species biofilm formation	1	0	1	22	0.532996	0.841905	TRINITY_DN25187_c0_g1	-
MF	GO:0008081	phosphoric diester hydrolase activity	0	1	1	22	0.537818	0.752657	-	TRINITY_DN1282_c0_g2
MF	GO:0016645	oxidoreductase activity, acting on the CH-NH group of donors	0	1	1	22	0.537818	0.752657	-	TRINITY_DN356_c1_g1
MF	GO:0016655	oxidoreductase activity, acting on NAD(P)H, quinone or similar compound as acceptor	0	1	1	22	0.537818	0.752657	-	TRINITY_DN356_c1_g1
MF	GO:0031386	protein tag	1	0	1	22	0.537818	0.752657	TRINITY_DN15035_c0_g1	-
MF	GO:0042162	telomeric DNA binding	1	0	1	22	0.537818	0.752657	TRINITY_DN22948_c0_g1	-
BP	GO:0044272	sulfur compound biosynthetic process	2	3	5	143	0.538398	0.848075	TRINITY_DN11914_c0_g3,TRINITY_DN1837_c0_g1	TRINITY_DN1437_c0_g3,TRINITY_DN357_c1_g2,TRINITY_DN668_c0_g1
BP	GO:0051304	chromosome separation	6	0	6	173	0.538556	0.848075	TRINITY_DN19972_c0_g1,TRINITY_DN21830_c0_g1,TRINITY_DN24076_c0_g1,TRINITY_DN25223_c1_g1,TRINITY_DN3260_c0_g3,TRINITY_DN3369_c0_g1	-
BP	GO:0009124	nucleoside monophosphate biosynthetic process	0	4	4	113	0.538641	0.848075	-	TRINITY_DN430_c0_g1,TRINITY_DN442_c0_g3,TRINITY_DN538_c0_g2,TRINITY_DN7_c4_g2
BP	GO:0045859	regulation of protein kinase activity	3	1	4	113	0.538641	0.848075	TRINITY_DN24098_c0_g1,TRINITY_DN42_c2_g1,TRINITY_DN576_c1_g3	TRINITY_DN1282_c0_g2
BP	GO:0080134	regulation of response to stress	5	2	7	203	0.538949	0.848075	TRINITY_DN22948_c0_g1,TRINITY_DN4268_c0_g1,TRINITY_DN4268_c0_g2,TRINITY_DN6862_c0_g1,TRINITY_DN9482_c0_g1	TRINITY_DN1004_c1_g4,TRINITY_DN1282_c0_g2
BP	GO:0023052	signaling	16	4	20	590	0.539287	0.848075	TRINITY_DN10743_c0_g1,TRINITY_DN1627_c4_g3,TRINITY_DN19972_c0_g1,TRINITY_DN24076_c0_g1,TRINITY_DN24098_c0_g1,TRINITY_DN310_c6_g1,TRINITY_DN3260_c0_g3,TRINITY_DN3778_c0_g1,TRINITY_DN4059_c0_g1,TRINITY_DN42_c2_g1,TRINITY_DN4578_c0_g1,TRINITY_DN576_c1_g3,TRINITY_DN7284_c0_g1,TRINITY_DN741_c0_g1,TRINITY_DN836_c4_g1,TRINITY_DN9482_c0_g1	TRINITY_DN1282_c0_g2,TRINITY_DN1498_c0_g1,TRINITY_DN442_c0_g3,TRINITY_DN505_c1_g1
CC	GO:0030445	yeast-form cell wall	2	0	2	53	0.541872	0.857288	TRINITY_DN4041_c0_g1,TRINITY_DN6862_c0_g1	-
BP	GO:0070897	transcription preinitiation complex assembly	1	1	2	53	0.542247	0.851475	TRINITY_DN11287_c0_g2	TRINITY_DN79_c7_g3
BP	GO:1905268	negative regulation of chromatin organization	2	0	2	53	0.542247	0.851475	TRINITY_DN2307_c1_g1,TRINITY_DN9482_c0_g1	-
MF	GO:0015318	inorganic molecular entity transmembrane transporter activity	3	6	9	260	0.54239	0.757026	TRINITY_DN3333_c0_g1,TRINITY_DN747_c0_g1,TRINITY_DN8830_c0_g1	TRINITY_DN1102_c0_g2,TRINITY_DN161_c1_g3,TRINITY_DN2517_c0_g1,TRINITY_DN2752_c0_g3,TRINITY_DN451_c0_g1,TRINITY_DN7_c4_g2
BP	GO:0048518	positive regulation of biological process	24	10	34	1007	0.54529	0.855603	TRINITY_DN10743_c0_g1,TRINITY_DN11287_c0_g2,TRINITY_DN1627_c4_g3,TRINITY_DN19566_c0_g1,TRINITY_DN19972_c0_g1,TRINITY_DN21830_c0_g1,TRINITY_DN2289_c0_g1,TRINITY_DN22948_c0_g1,TRINITY_DN2307_c1_g1,TRINITY_DN24076_c0_g1,TRINITY_DN24098_c0_g1,TRINITY_DN25187_c0_g1,TRINITY_DN2920_c0_g1,TRINITY_DN310_c6_g1,TRINITY_DN3369_c0_g1,TRINITY_DN42_c2_g1,TRINITY_DN576_c1_g3,TRINITY_DN6862_c0_g1,TRINITY_DN7207_c…	TRINITY_DN1004_c1_g4,TRINITY_DN1229_c0_g1,TRINITY_DN1282_c0_g2,TRINITY_DN1498_c0_g1,TRINITY_DN2262_c1_g2,TRINITY_DN2738_c1_g2,TRINITY_DN290_c1_g2,TRINITY_DN505_c1_g1,TRINITY_DN606_c0_g1,TRINITY_DN79_c7_g3
BP	GO:0034504	protein localization to nucleus	3	1	4	114	0.545677	0.855603	TRINITY_DN4059_c0_g1,TRINITY_DN6862_c0_g1,TRINITY_DN9482_c0_g1	TRINITY_DN649_c1_g1
CC	GO:0005685	U1 snRNP	1	0	1	23	0.548664	0.857288	TRINITY_DN19566_c0_g1	-
CC	GO:0035097	histone methyltransferase complex	1	0	1	23	0.548664	0.857288	TRINITY_DN1766_c0_g1	-
CC	GO:0046658	anchored component of plasma membrane	1	0	1	23	0.548664	0.857288	TRINITY_DN2920_c0_g1	-
BP	GO:0006616	SRP-dependent cotranslational protein targeting to membrane, translocation	1	0	1	23	0.548915	0.85565	TRINITY_DN6862_c0_g1	-
BP	GO:0006808	regulation of nitrogen utilization	0	1	1	23	0.548915	0.85565	-	TRINITY_DN79_c7_g3
BP	GO:0007004	telomere maintenance via telomerase	1	0	1	23	0.548915	0.85565	TRINITY_DN10743_c0_g1	-
BP	GO:0010833	telomere maintenance via telomere lengthening	1	0	1	23	0.548915	0.85565	TRINITY_DN10743_c0_g1	-
BP	GO:0019627	urea metabolic process	0	1	1	23	0.548915	0.85565	-	TRINITY_DN79_c7_g3
BP	GO:0061983	meiosis II cell cycle process	1	0	1	23	0.548915	0.85565	TRINITY_DN3084_c0_g1	-
BP	GO:0070784	regulation of growth of unicellular organism as a thread of attached cells	1	0	1	23	0.548915	0.85565	TRINITY_DN2627_c0_g1	-
BP	GO:1903664	regulation of asexual reproduction	0	1	1	23	0.548915	0.85565	-	TRINITY_DN505_c1_g1
MF	GO:0000049	tRNA binding	1	1	2	53	0.549541	0.762095	TRINITY_DN6862_c0_g1	TRINITY_DN751_c2_g1
MF	GO:0030246	carbohydrate binding	1	1	2	53	0.549541	0.762095	TRINITY_DN3432_c1_g1	TRINITY_DN848_c0_g1
MF	GO:0016741	transferase activity, transferring one-carbon groups	2	3	5	143	0.550402	0.762095	TRINITY_DN1766_c0_g1,TRINITY_DN24233_c0_g1	TRINITY_DN2280_c0_g1,TRINITY_DN292_c2_g1,TRINITY_DN442_c0_g3
BP	GO:0043244	regulation of protein-containing complex disassembly	2	0	2	54	0.552437	0.860511	TRINITY_DN19433_c0_g1,TRINITY_DN741_c0_g1	-
MF	GO:0019205	nucleobase-containing compound kinase activity	0	1	1	23	0.553784	0.762732	-	TRINITY_DN538_c0_g2
MF	GO:0070273	phosphatidylinositol-4-phosphate binding	1	0	1	23	0.553784	0.762732	TRINITY_DN2920_c0_g1	-
BP	GO:0042981	regulation of apoptotic process	2	0	2	55	0.562467	0.873244	TRINITY_DN10743_c0_g1,TRINITY_DN576_c1_g3	-
BP	GO:1901136	carbohydrate derivative catabolic process	0	2	2	55	0.562467	0.873244	-	TRINITY_DN1282_c0_g2,TRINITY_DN7_c0_g1
CC	GO:0120106	actomyosin contractile ring, distal actin filament layer	1	0	1	24	0.564042	0.877399	TRINITY_DN7473_c0_g1	-
BP	GO:0006338	chromatin remodeling	7	1	8	238	0.564069	0.873244	TRINITY_DN11287_c0_g2,TRINITY_DN1766_c0_g1,TRINITY_DN2954_c1_g1,TRINITY_DN3172_c0_g2,TRINITY_DN4578_c0_g1,TRINITY_DN90_c6_g1,TRINITY_DN9482_c0_g1	TRINITY_DN1498_c0_g1
BP	GO:0031029	regulation of septation initiation signaling	1	0	1	24	0.564294	0.873244	TRINITY_DN310_c6_g1	-
BP	GO:0045014	carbon catabolite repression of transcription by glucose	1	0	1	24	0.564294	0.873244	TRINITY_DN836_c4_g1	-
BP	GO:0050821	protein stabilization	1	0	1	24	0.564294	0.873244	TRINITY_DN7148_c0_g1	-
BP	GO:0061986	negative regulation of transcription by glucose	1	0	1	24	0.564294	0.873244	TRINITY_DN836_c4_g1	-
BP	GO:1900376	regulation of secondary metabolite biosynthetic process	0	1	1	24	0.564294	0.873244	-	TRINITY_DN505_c1_g1
BP	GO:1901879	regulation of protein depolymerization	1	0	1	24	0.564294	0.873244	TRINITY_DN741_c0_g1	-
MF	GO:0008757	S-adenosylmethionine-dependent methyltransferase activity	1	2	3	85	0.565057	0.77621	TRINITY_DN1766_c0_g1	TRINITY_DN2280_c0_g1,TRINITY_DN292_c2_g1
BP	GO:0019219	regulation of nucleobase-containing compound metabolic process	18	12	30	896	0.56542	0.874353	TRINITY_DN10743_c0_g1,TRINITY_DN11287_c0_g2,TRINITY_DN1766_c0_g1,TRINITY_DN19566_c0_g1,TRINITY_DN19972_c0_g1,TRINITY_DN20742_c0_g1,TRINITY_DN22948_c0_g1,TRINITY_DN2307_c1_g1,TRINITY_DN25187_c0_g1,TRINITY_DN2954_c1_g1,TRINITY_DN3172_c0_g2,TRINITY_DN4059_c0_g1,TRINITY_DN4578_c0_g1,TRINITY_DN5151_c0_g1,TRINITY_DN7056_c0_g1,TRINITY_DN836_c4_g1,TRINITY_DN90_c6_g1,TRINITY_DN9482_c0_g1	TRINITY_DN1229_c0_g1,TRINITY_DN1498_c0_g1,TRINITY_DN20724_c0_g1,TRINITY_DN2280_c0_g1,TRINITY_DN2738_c1_g2,TRINITY_DN290_c1_g2,TRINITY_DN356_c1_g1,TRINITY_DN505_c1_g1,TRINITY_DN5_c0_g2,TRINITY_DN5_c0_g3,TRINITY_DN606_c0_g1,TRINITY_DN79_c7_g3
BP	GO:0046677	response to antibiotic	4	0	4	117	0.566449	0.87489	TRINITY_DN1053_c0_g1,TRINITY_DN3976_c0_g1,TRINITY_DN42_c2_g1,TRINITY_DN6862_c0_g1	-
BP	GO:0045892	negative regulation of transcription, DNA-templated	10	2	12	359	0.566588	0.87489	TRINITY_DN1766_c0_g1,TRINITY_DN2307_c1_g1,TRINITY_DN2954_c1_g1,TRINITY_DN3172_c0_g2,TRINITY_DN4059_c0_g1,TRINITY_DN4578_c0_g1,TRINITY_DN5151_c0_g1,TRINITY_DN836_c4_g1,TRINITY_DN90_c6_g1,TRINITY_DN9482_c0_g1	TRINITY_DN1498_c0_g1,TRINITY_DN606_c0_g1
MF	GO:0015103	inorganic anion transmembrane transporter activity	0	1	1	24	0.569202	0.779851	-	TRINITY_DN451_c0_g1
BP	GO:0006725	cellular aromatic compound metabolic process	43	33	76	2259	0.569665	0.878416	TRINITY_DN1004_c2_g2,TRINITY_DN10743_c0_g1,TRINITY_DN10785_c0_g1,TRINITY_DN11287_c0_g2,TRINITY_DN1305_c0_g1,TRINITY_DN130_c0_g1,TRINITY_DN1388_c0_g2,TRINITY_DN1438_c1_g1,TRINITY_DN15200_c0_g1,TRINITY_DN1564_c0_g1,TRINITY_DN1766_c0_g1,TRINITY_DN1837_c0_g1,TRINITY_DN19566_c0_g1,TRINITY_DN19972_c0_g1,TRINITY_DN20742_c0_g1,TRINITY_DN22308_c0_g1,TRINITY_DN22948_c0_g1,TRINITY_DN2307_c1_g1,TRINITY_DN242…	TRINITY_DN1032_c1_g1,TRINITY_DN1229_c0_g1,TRINITY_DN1282_c0_g2,TRINITY_DN1498_c0_g1,TRINITY_DN1725_c0_g1,TRINITY_DN20724_c0_g1,TRINITY_DN2262_c1_g2,TRINITY_DN2280_c0_g1,TRINITY_DN2485_c1_g1,TRINITY_DN2738_c1_g2,TRINITY_DN290_c1_g2,TRINITY_DN310_c0_g3,TRINITY_DN356_c1_g1,TRINITY_DN413_c0_g1,TRINITY_DN430_c0_g1,TRINITY_DN4428_c0_g1,TRINITY_DN442_c0_g3,TRINITY_DN447_c0_g1,TRINITY_DN4552_c0_g1,TRINIT…
CC	GO:0005844	polysome	1	1	2	56	0.571963	0.885784	TRINITY_DN6862_c0_g1	TRINITY_DN1498_c0_g1
BP	GO:0006696	ergosterol biosynthetic process	1	1	2	56	0.572336	0.878416	TRINITY_DN2627_c0_g1	TRINITY_DN7196_c0_g1
BP	GO:0016129	phytosteroid biosynthetic process	1	1	2	56	0.572336	0.878416	TRINITY_DN2627_c0_g1	TRINITY_DN7196_c0_g1
BP	GO:0044108	cellular alcohol biosynthetic process	1	1	2	56	0.572336	0.878416	TRINITY_DN2627_c0_g1	TRINITY_DN7196_c0_g1
BP	GO:0072593	reactive oxygen species metabolic process	2	0	2	56	0.572336	0.878416	TRINITY_DN3976_c0_g1,TRINITY_DN5692_c0_g1	-
BP	GO:0097384	cellular lipid biosynthetic process	1	1	2	56	0.572336	0.878416	TRINITY_DN2627_c0_g1	TRINITY_DN7196_c0_g1
MF	GO:0004553	hydrolase activity, hydrolyzing O-glycosyl compounds	2	1	3	86	0.573073	0.7831	TRINITY_DN3432_c1_g1,TRINITY_DN6453_c1_g1	TRINITY_DN848_c0_g1
BP	GO:0090305	nucleic acid phosphodiester bond hydrolysis	5	3	8	240	0.573746	0.878416	TRINITY_DN4059_c0_g1,TRINITY_DN6156_c0_g1,TRINITY_DN6846_c0_g1,TRINITY_DN714_c0_g1,TRINITY_DN9482_c0_g1	TRINITY_DN2738_c1_g2,TRINITY_DN541_c1_g1,TRINITY_DN694_c0_g1
CC	GO:0015629	actin cytoskeleton	6	0	6	180	0.57729	0.888661	TRINITY_DN2289_c0_g1,TRINITY_DN2678_c1_g1,TRINITY_DN2780_c0_g1,TRINITY_DN2920_c0_g1,TRINITY_DN741_c0_g1,TRINITY_DN7473_c0_g1	-
[truncated: 1,008 more rows]
