# Supplementary material for: Metabolomics Combined with Physiology and Transcriptomics Reveal the Response of Samsoniella hepiali to Key Metabolic Pathways and Its Degradation Mechanism during Subculture
Source: Antioxidants (Basel). 2024 Jun 27;13(7):780. doi: 10.3390/antiox13070780 (PMC11274122; doi:10.3390/antiox13070780)
Supplement: Supplementary file 1 [file antioxidants-13-00780-s001.zip › Supplementary Files/Table S9.xlsx]

## Sheet: Sheet1
Table S9. The common KEGG enrichment pathway of DAMs and DEGs in F1 vs F8 comparison group
ID	Pathway Name	MetaboRatio	BgRatio	KEGGID	Count	KEGGID(LOG2FC)	RichFactor	PathwayID	Up_gene	Down_gene
ko02010	ABC transporters	20/110	138/6080	C00047/C00188/C00079/C00140/C00065/C00148/C00387/C00064/C01157/C00881/C00135/C00299/C00009/C00392/C00025/C00407/C00077/C01487/C00315/C00212	20	C00047(-1.001)/C00188(-1.039)/C00079(-1.203)/C00140(-2.036)/C00065(-1.038)/C00148(-1.914)/C00387(-0.974)/C00064(-0.602)/C01157(-1.040)/C00881(1.494)/C00135(-0.518)/C00299(-1.433)/C00009(1.673)/C00392(-0.515)/C00025(-0.594)/C00407(-0.839)/C00077(-0.925)/C01487(0.761)/C00315(-0.457)/C00212(-0.385)	8.01	ko02010	TRINITY_DN4469_c0_g1,TRINITY_DN10962_c0_g2,TRINITY_DN2006_c0_g1,TRINITY_DN12509_c0_g1,TRINITY_DN10962_c0_g1,TRINITY_DN14232_c0_g1,TRINITY_DN4096_c0_g1	TRINITY_DN884_c0_g1,TRINITY_DN1048_c0_g1,TRINITY_DN300_c0_g1,TRINITY_DN3689_c0_g1
ko00970	Aminoacyl-tRNA biosynthesis	12/110	52/6080	C00047/C00188/C00079/C00065/C00148/C00078/C00082/C00064/C00135/C00073/C00025/C00407	12	C00047(-1.001)/C00188(-1.039)/C00079(-1.203)/C00065(-1.038)/C00148(-1.914)/C00078(-0.740)/C00082(-0.636)/C00064(-0.602)/C00135(-0.518)/C00073(-0.995)/C00025(-0.594)/C00407(-0.839)	12.76	ko00970	TRINITY_DN3613_c1_g1,TRINITY_DN2479_c0_g1,TRINITY_DN4024_c0_g1,TRINITY_DN1055_c3_g1,TRINITY_DN24041_c1_g1,TRINITY_DN4545_c0_g1,TRINITY_DN1168_c0_g2,TRINITY_DN836_c1_g2,TRINITY_DN3894_c0_g1	TRINITY_DN2435_c0_g1,TRINITY_DN4244_c0_g1
ko00470	D-Amino acid metabolism	12/110	67/6080	C00047/C00188/C00079/C00065/C00148/C00064/C01157/C00135/C00073/C00026/C00025/C00077	12	C00047(-1.001)/C00188(-1.039)/C00079(-1.203)/C00065(-1.038)/C00148(-1.914)/C00064(-0.602)/C01157(-1.040)/C00135(-0.518)/C00073(-0.995)/C00026(0.738)/C00025(-0.594)/C00077(-0.925)	9.9	ko00470	-	TRINITY_DN1500_c0_g3,TRINITY_DN18_c2_g1
ko00230	Purine metabolism	12/110	95/6080	C00362/C00262/C00385/C00387/C00144/C00064/C03794/C00242/C00147/C00366/C00008/C00212	12	C00362(-1.617)/C00262(-3.350)/C00385(-3.359)/C00387(-0.974)/C00144(-0.893)/C00064(-0.602)/C03794(-1.998)/C00242(-1.025)/C00147(-0.641)/C00366(-5.825)/C00008(-0.382)/C00212(-0.385)	6.98	ko00230	TRINITY_DN3937_c0_g1,TRINITY_DN9277_c0_g2,TRINITY_DN16280_c0_g1,TRINITY_DN10382_c0_g1,TRINITY_DN19905_c0_g1,TRINITY_DN11541_c0_g1,TRINITY_DN14360_c1_g1,TRINITY_DN9877_c2_g1,TRINITY_DN2675_c0_g1,TRINITY_DN23292_c0_g1,TRINITY_DN6309_c0_g1	TRINITY_DN310_c4_g1,TRINITY_DN1560_c4_g1,TRINITY_DN3004_c1_g1,TRINITY_DN314_c2_g1,TRINITY_DN24125_c0_g1,TRINITY_DN2387_c1_g1
ko00310	Lysine degradation	9/110	50/6080	C00047/C02727/C00956/C04092/C00164/C00026/C00042/C00489/C04020	9	C00047(-1.001)/C02727(-0.972)/C00956(-0.984)/C04092(-0.907)/C00164(1.410)/C00026(0.738)/C00042(-0.909)/C00489(0.805)/C04020(-0.972)	9.95	ko00310	TRINITY_DN21269_c0_g1,TRINITY_DN25234_c0_g1,TRINITY_DN24235_c0_g1,TRINITY_DN10065_c0_g1,TRINITY_DN3314_c1_g1,TRINITY_DN5351_c0_g1,TRINITY_DN23182_c0_g1,TRINITY_DN11997_c0_g1,TRINITY_DN6595_c0_g2,TRINITY_DN22955_c0_g1,TRINITY_DN7600_c0_g2,TRINITY_DN6810_c0_g1,TRINITY_DN3802_c0_g1,TRINITY_DN18206_c0_g1	TRINITY_DN2475_c3_g1,TRINITY_DN2521_c1_g1,TRINITY_DN1108_c0_g1
ko00250	Alanine, aspartate and glutamate metabolism	7/110	28/6080	C00158/C00064/C03794/C00334/C00026/C00042/C00025	7	C00158(-0.907)/C00064(-0.602)/C03794(-1.998)/C00334(1.414)/C00026(0.738)/C00042(-0.909)/C00025(-0.594)	13.82	ko00250	TRINITY_DN3952_c0_g1,TRINITY_DN6166_c0_g1,TRINITY_DN20901_c0_g1,TRINITY_DN8284_c0_g1,TRINITY_DN9610_c0_g1,TRINITY_DN2715_c0_g1,TRINITY_DN4332_c0_g1,TRINITY_DN5314_c0_g3,TRINITY_DN15928_c0_g1,TRINITY_DN19881_c0_g1,TRINITY_DN15204_c0_g1,TRINITY_DN3552_c0_g1,TRINITY_DN21018_c0_g1	TRINITY_DN1108_c0_g1,TRINITY_DN1656_c0_g1,TRINITY_DN131_c0_g3,TRINITY_DN379_c0_g1,TRINITY_DN131_c0_g1,TRINITY_DN561_c1_g2,TRINITY_DN2573_c0_g1,TRINITY_DN4582_c0_g1,TRINITY_DN243_c0_g1,TRINITY_DN3605_c1_g1
ko00410	beta-Alanine metabolism	6/110	32/6080	C00135/C03722/C00106/C00334/C00864/C00315	6	C00135(-0.518)/C03722(1.478)/C00106(-0.911)/C00334(1.414)/C00864(-1.606)/C00315(-0.457)	10.36	ko00410	TRINITY_DN1520_c0_g1,TRINITY_DN18262_c0_g1,TRINITY_DN10065_c0_g1,TRINITY_DN25234_c0_g1,TRINITY_DN21969_c0_g1,TRINITY_DN20023_c0_g1,TRINITY_DN19881_c0_g1,TRINITY_DN23182_c0_g1,TRINITY_DN51_c7_g2,TRINITY_DN3952_c0_g1,TRINITY_DN15620_c0_g1,TRINITY_DN4812_c0_g1,TRINITY_DN3314_c1_g1,TRINITY_DN3802_c0_g1,TRINITY_DN24235_c0_g1	TRINITY_DN1769_c0_g1,TRINITY_DN131_c0_g3,TRINITY_DN131_c0_g1,TRINITY_DN230_c9_g1,TRINITY_DN1320_c0_g2
ko00400	Phenylalanine, tyrosine and tryptophan biosynthesis	6/110	34/6080	C00079/C00078/C00082/C00463/C00493/C00108	6	C00079(-1.203)/C00078(-0.740)/C00082(-0.636)/C00463(-0.621)/C00493(1.984)/C00108(2.155)	9.75	ko00400	TRINITY_DN15204_c0_g1,TRINITY_DN15150_c0_g1,TRINITY_DN21018_c0_g1,TRINITY_DN867_c0_g1,TRINITY_DN3394_c1_g1	TRINITY_DN3297_c0_g1,TRINITY_DN350_c1_g1,TRINITY_DN6026_c0_g1,TRINITY_DN1656_c0_g1,TRINITY_DN379_c0_g1
ko00330	Arginine and proline metabolism	8/110	72/6080	C00148/C01157/C00334/C00025/C01035/C00077/C00791/C00315	8	C00148(-1.914)/C01157(-1.040)/C00334(1.414)/C00025(-0.594)/C01035(1.271)/C00077(-0.925)/C00791(0.697)/C00315(-0.457)	6.14	ko00330	TRINITY_DN3802_c0_g1,TRINITY_DN3314_c1_g1,TRINITY_DN21018_c0_g1,TRINITY_DN1453_c0_g1,TRINITY_DN15204_c0_g1,TRINITY_DN23182_c0_g1,TRINITY_DN4240_c0_g2,TRINITY_DN25234_c0_g1,TRINITY_DN18121_c0_g1,TRINITY_DN6296_c0_g1,TRINITY_DN10065_c0_g1,TRINITY_DN15672_c0_g1,TRINITY_DN15928_c0_g1,TRINITY_DN23163_c0_g1,TRINITY_DN1735_c0_g1	TRINITY_DN685_c0_g2,TRINITY_DN3069_c0_g1,TRINITY_DN1656_c0_g1,TRINITY_DN452_c1_g2,TRINITY_DN379_c0_g1,TRINITY_DN1047_c0_g1,TRINITY_DN3072_c0_g1,TRINITY_DN1769_c0_g1
ko00190	Oxidative phosphorylation	4/110	16/6080	C00009/C00042/C00061/C00008	4	C00009(1.673)/C00042(-0.909)/C00061(-0.488)/C00008(-0.382)	13.82	ko00190	TRINITY_DN21630_c0_g1,TRINITY_DN20309_c0_g1,TRINITY_DN21794_c1_g2,TRINITY_DN21862_c0_g1,TRINITY_DN21862_c1_g1,TRINITY_DN25246_c0_g1,TRINITY_DN21794_c2_g1,TRINITY_DN6318_c0_g1,TRINITY_DN21437_c0_g1,TRINITY_DN25285_c0_g1,TRINITY_DN23229_c0_g1,TRINITY_DN9854_c0_g1,TRINITY_DN18131_c0_g1,TRINITY_DN7263_c0_g2,TRINITY_DN21006_c0_g1,TRINITY_DN23571_c0_g1,TRINITY_DN23209_c0_g1,TRINITY_DN24680_c0_g1,TRINIT…	TRINITY_DN21889_c0_g1,TRINITY_DN7_c4_g2,TRINITY_DN342_c0_g1,TRINITY_DN9_c0_g1,TRINITY_DN20766_c0_g1,TRINITY_DN1046_c0_g1,TRINITY_DN386_c1_g1,TRINITY_DN2622_c1_g1,TRINITY_DN928_c0_g1,TRINITY_DN1613_c0_g1
ko00760	Nicotinate and nicotinamide metabolism	6/110	55/6080	C00253/C03722/C01020/C00334/C00042/C01004	6	C00253(1.539)/C03722(1.478)/C01020(2.062)/C00334(1.414)/C00042(-0.909)/C01004(0.803)	6.03	ko00760	TRINITY_DN8272_c0_g2,TRINITY_DN1836_c1_g1,TRINITY_DN3203_c1_g1,TRINITY_DN8791_c0_g2,TRINITY_DN6150_c0_g1	TRINITY_DN1108_c0_g1,TRINITY_DN2387_c1_g1,TRINITY_DN39_c0_g3
ko00480	Glutathione metabolism	5/110	38/6080	C00025/C00127/C01879/C00077/C00315	5	C00025(-0.594)/C00127(0.301)/C01879(-0.910)/C00077(-0.925)/C00315(-0.457)	7.27	ko00480	TRINITY_DN8285_c0_g1,TRINITY_DN12607_c0_g1,TRINITY_DN21823_c0_g1,TRINITY_DN19536_c0_g1,TRINITY_DN2274_c0_g2,TRINITY_DN7748_c0_g1,TRINITY_DN10027_c0_g1,TRINITY_DN5663_c0_g2,TRINITY_DN2013_c0_g2,TRINITY_DN23653_c0_g1,TRINITY_DN24295_c0_g1,TRINITY_DN5172_c0_g1,TRINITY_DN4240_c0_g2	TRINITY_DN2772_c0_g2,TRINITY_DN509_c1_g1,TRINITY_DN310_c3_g2,TRINITY_DN888_c0_g1
ko00220	Arginine biosynthesis	4/110	23/6080	C00064/C00026/C00025/C00077	4	C00064(-0.602)/C00026(0.738)/C00025(-0.594)/C00077(-0.925)	9.61	ko00220	TRINITY_DN7173_c0_g1,TRINITY_DN3552_c0_g1,TRINITY_DN20901_c0_g1,TRINITY_DN15204_c0_g1,TRINITY_DN9610_c0_g1,TRINITY_DN5314_c0_g3,TRINITY_DN6166_c0_g1,TRINITY_DN6296_c0_g1,TRINITY_DN1823_c1_g1,TRINITY_DN21018_c0_g1,TRINITY_DN2715_c0_g1	TRINITY_DN3605_c1_g1,TRINITY_DN243_c0_g1,TRINITY_DN5_c0_g3,TRINITY_DN561_c1_g2,TRINITY_DN379_c0_g1,TRINITY_DN1656_c0_g1,TRINITY_DN452_c1_g2
ko00630	Glyoxylate and dicarboxylate metabolism	6/110	62/6080	C00065/C00158/C00064/C00026/C00042/C00025	6	C00065(-1.038)/C00158(-0.907)/C00064(-0.602)/C00026(0.738)/C00042(-0.909)/C00025(-0.594)	5.35	ko00630	TRINITY_DN21269_c0_g1,TRINITY_DN19599_c0_g1,TRINITY_DN9864_c0_g4,TRINITY_DN20158_c0_g1,TRINITY_DN5554_c0_g1,TRINITY_DN7600_c0_g2,TRINITY_DN21945_c0_g1,TRINITY_DN6166_c0_g1,TRINITY_DN13242_c0_g1,TRINITY_DN9712_c0_g1,TRINITY_DN20832_c0_g1,TRINITY_DN25288_c0_g1,TRINITY_DN5135_c0_g2	TRINITY_DN2846_c0_g1,TRINITY_DN243_c0_g1,TRINITY_DN2521_c1_g1,TRINITY_DN2767_c0_g1,TRINITY_DN7_c0_g1,TRINITY_DN40_c0_g1
ko00240	Pyrimidine metabolism	6/110	65/6080	C01168/C00064/C00881/C00299/C00106/C02170	6	C01168(-0.759)/C00064(-0.602)/C00881(1.494)/C00299(-1.433)/C00106(-0.911)/C02170(-1.891)	5.1	ko00240	TRINITY_DN14360_c1_g1,TRINITY_DN2675_c0_g1,TRINITY_DN8284_c0_g1,TRINITY_DN8455_c0_g1,TRINITY_DN21969_c0_g1	TRINITY_DN2387_c1_g1,TRINITY_DN39_c0_g3,TRINITY_DN825_c0_g1
ko00592	alpha-Linolenic acid metabolism	5/110	44/6080	C16308/C16300/C16320/C01226/C00157	5	C16308(2.248)/C16300(3.245)/C16320(-2.471)/C01226(-2.709)/C00157(-5.882)	6.28	ko00592	TRINITY_DN4812_c0_g1,TRINITY_DN24143_c0_g1,TRINITY_DN1520_c0_g1,TRINITY_DN3208_c0_g1	TRINITY_DN1798_c0_g2
ko00460	Cyanoamino acid metabolism	5/110	45/6080	C00079/C00065/C16074/C00082/C00407	5	C00079(-1.203)/C00065(-1.038)/C16074(-1.028)/C00082(-0.636)/C00407(-0.839)	6.14	ko00460	TRINITY_DN5135_c0_g2,TRINITY_DN2133_c0_g1	TRINITY_DN509_c1_g1,TRINITY_DN476_c0_g2,TRINITY_DN36_c1_g1
ko00650	Butanoate metabolism	5/110	47/6080	C00164/C00334/C00026/C00042/C00025	5	C00164(1.410)/C00334(1.414)/C00026(0.738)/C00042(-0.909)/C00025(-0.594)	5.88	ko00650	TRINITY_DN24235_c0_g1,TRINITY_DN23238_c0_g1,TRINITY_DN21269_c0_g1,TRINITY_DN11997_c0_g1,TRINITY_DN19881_c0_g1,TRINITY_DN22955_c0_g1,TRINITY_DN8206_c0_g1,TRINITY_DN3952_c0_g1,TRINITY_DN3959_c1_g1	TRINITY_DN131_c0_g1,TRINITY_DN2521_c1_g1,TRINITY_DN131_c0_g3,TRINITY_DN1108_c0_g1,TRINITY_DN167_c0_g1
ko00380	Tryptophan metabolism	6/110	83/6080	C00328/C00078/C00463/C05660/C03722/C00108	6	C00328(-0.973)/C00078(-0.740)/C00463(-0.621)/C05660(1.857)/C03722(1.478)/C00108(2.155)	4	ko00380	TRINITY_DN24235_c0_g1,TRINITY_DN1453_c0_g1,TRINITY_DN21269_c0_g1,TRINITY_DN11997_c0_g1,TRINITY_DN5554_c0_g1,TRINITY_DN23182_c0_g1,TRINITY_DN7600_c0_g2,TRINITY_DN6579_c0_g2,TRINITY_DN1146_c2_g1,TRINITY_DN3802_c0_g1,TRINITY_DN8748_c0_g1,TRINITY_DN22955_c0_g1,TRINITY_DN25234_c0_g1,TRINITY_DN18121_c0_g1,TRINITY_DN10065_c0_g1,TRINITY_DN3314_c1_g1,TRINITY_DN23163_c0_g1,TRINITY_DN15767_c0_g1,TRINITY_DN1…	TRINITY_DN350_c1_g1,TRINITY_DN2521_c1_g1,TRINITY_DN3072_c0_g1
ko00020	Citrate cycle (TCA cycle)	3/110	20/6080	C00158/C00026/C00042	3	C00158(-0.907)/C00026(0.738)/C00042(-0.909)	8.29	ko00020	TRINITY_DN20158_c0_g1,TRINITY_DN9864_c0_g4,TRINITY_DN10955_c0_g1,TRINITY_DN15360_c0_g1,TRINITY_DN7600_c0_g2,TRINITY_DN23571_c0_g1,TRINITY_DN25246_c0_g1,TRINITY_DN21006_c0_g1,TRINITY_DN21823_c0_g1,TRINITY_DN6595_c0_g2,TRINITY_DN8285_c0_g1,TRINITY_DN20046_c0_g1,TRINITY_DN21945_c0_g1,TRINITY_DN9350_c0_g1,TRINITY_DN13242_c0_g1,TRINITY_DN9712_c0_g1,TRINITY_DN20754_c0_g1	TRINITY_DN888_c0_g1,TRINITY_DN1365_c0_g1,TRINITY_DN22_c0_g1,TRINITY_DN7_c0_g1,TRINITY_DN1613_c0_g1,TRINITY_DN782_c0_g3,TRINITY_DN6981_c0_g1,TRINITY_DN396_c0_g2
ko00290	Valine, leucine and isoleucine biosynthesis	3/110	23/6080	C00188/C02612/C00407	3	C00188(-1.039)/C02612(-0.896)/C00407(-0.839)	7.21	ko00290	-	TRINITY_DN159_c1_g2,TRINITY_DN3610_c0_g1,TRINITY_DN2862_c0_g1,TRINITY_DN1314_c0_g1
ko00340	Histidine metabolism	4/110	47/6080	C05570/C00135/C00026/C00025	4	C05570(1.199)/C00135(-0.518)/C00026(0.738)/C00025(-0.594)	4.7	ko00340	TRINITY_DN3802_c0_g1,TRINITY_DN3314_c1_g1,TRINITY_DN23182_c0_g1,TRINITY_DN10065_c0_g1,TRINITY_DN18121_c0_g1,TRINITY_DN25234_c0_g1,TRINITY_DN4018_c0_g1	TRINITY_DN860_c5_g1,TRINITY_DN3072_c0_g1
ko00260	Glycine, serine and threonine metabolism	4/110	48/6080	C00188/C00065/C00078/C00576	4	C00188(-1.039)/C00065(-1.038)/C00078(-0.740)/C00576(-0.598)	4.61	ko00260	TRINITY_DN25288_c0_g1,TRINITY_DN5191_c0_g1,TRINITY_DN25234_c0_g1,TRINITY_DN18121_c0_g1,TRINITY_DN20967_c0_g1,TRINITY_DN24102_c0_g1,TRINITY_DN11116_c0_g1,TRINITY_DN5135_c0_g2,TRINITY_DN20832_c0_g1,TRINITY_DN5005_c0_g1,TRINITY_DN7600_c0_g2,TRINITY_DN6869_c0_g1,TRINITY_DN9655_c0_g1	TRINITY_DN18_c2_g1,TRINITY_DN456_c0_g1,TRINITY_DN2475_c3_g1,TRINITY_DN2862_c0_g1,TRINITY_DN6026_c0_g1,TRINITY_DN1500_c0_g3,TRINITY_DN3311_c0_g1,TRINITY_DN3072_c0_g1,TRINITY_DN1314_c0_g1,TRINITY_DN1320_c0_g2
ko00350	Tyrosine metabolism	5/110	78/6080	C00082/C00355/C02465/C00164/C00042	5	C00082(-0.636)/C00355(-0.775)/C02465(-12.506)/C00164(1.410)/C00042(-0.909)	3.54	ko00350	TRINITY_DN15204_c0_g1,TRINITY_DN5375_c0_g1,TRINITY_DN21018_c0_g1,TRINITY_DN264_c3_g1,TRINITY_DN5680_c0_g1,TRINITY_DN18121_c0_g1,TRINITY_DN19783_c0_g1,TRINITY_DN17254_c0_g1,TRINITY_DN24390_c0_g1,TRINITY_DN23343_c0_g1,TRINITY_DN20381_c0_g1,TRINITY_DN15150_c0_g1	TRINITY_DN350_c1_g1,TRINITY_DN24233_c0_g1,TRINITY_DN79_c1_g1,TRINITY_DN1320_c0_g2,TRINITY_DN3072_c0_g1,TRINITY_DN1108_c0_g1,TRINITY_DN1656_c0_g1,TRINITY_DN3924_c1_g1,TRINITY_DN379_c0_g1
ko00360	Phenylalanine metabolism	4/110	59/6080	C00079/C00082/C00042/C03519	4	C00079(-1.203)/C00082(-0.636)/C00042(-0.909)/C03519(0.607)	3.75	ko00360	TRINITY_DN23163_c0_g1,TRINITY_DN1735_c0_g1,TRINITY_DN18121_c0_g1,TRINITY_DN15204_c0_g1,TRINITY_DN1453_c0_g1,TRINITY_DN21018_c0_g1,TRINITY_DN5375_c0_g1,TRINITY_DN23343_c0_g1,TRINITY_DN3959_c1_g1,TRINITY_DN15150_c0_g1,TRINITY_DN11988_c0_g1	TRINITY_DN350_c1_g1,TRINITY_DN3072_c0_g1,TRINITY_DN1656_c0_g1,TRINITY_DN379_c0_g1,TRINITY_DN1320_c0_g2
ko00300	Lysine biosynthesis	3/110	35/6080	C00047/C00956/C00026	3	C00047(-1.001)/C00956(-0.984)/C00026(0.738)	4.74	ko00300	-	TRINITY_DN350_c1_g1,TRINITY_DN564_c0_g1
ko00270	Cysteine and methionine metabolism	4/110	64/6080	C00065/C21016/C00021/C00073	4	C00065(-1.038)/C21016(1.798)/C00021(-2.923)/C00073(-0.995)	3.45	ko00270	TRINITY_DN3776_c0_g1,TRINITY_DN15204_c0_g1,TRINITY_DN20158_c0_g1,TRINITY_DN4113_c0_g3,TRINITY_DN10027_c0_g1,TRINITY_DN11116_c0_g1,TRINITY_DN21018_c0_g1,TRINITY_DN12108_c0_g2,TRINITY_DN5177_c0_g1,TRINITY_DN19906_c0_g1,TRINITY_DN15150_c0_g1,TRINITY_DN13242_c0_g1,TRINITY_DN20858_c0_g1,TRINITY_DN20967_c0_g1,TRINITY_DN12607_c0_g1	TRINITY_DN350_c1_g1,TRINITY_DN140_c0_g2,TRINITY_DN3311_c0_g1,TRINITY_DN1314_c0_g1,TRINITY_DN159_c1_g2,TRINITY_DN379_c0_g1,TRINITY_DN1656_c0_g1,TRINITY_DN2862_c0_g1
ko00640	Propanoate metabolism	3/110	40/6080	C02170/C04225/C00042	3	C02170(-1.891)/C04225(1.633)/C00042(-0.909)	4.15	ko00640	TRINITY_DN15620_c0_g1,TRINITY_DN18262_c0_g1,TRINITY_DN4812_c0_g1,TRINITY_DN20754_c0_g1,TRINITY_DN20046_c0_g1,TRINITY_DN6895_c0_g3,TRINITY_DN19906_c0_g1,TRINITY_DN1520_c0_g1,TRINITY_DN24235_c0_g1,TRINITY_DN7600_c0_g2,TRINITY_DN20023_c0_g1,TRINITY_DN19881_c0_g1,TRINITY_DN15360_c0_g1	TRINITY_DN131_c0_g3,TRINITY_DN193_c2_g4,TRINITY_DN1365_c0_g1,TRINITY_DN1243_c0_g1,TRINITY_DN230_c9_g1,TRINITY_DN131_c0_g1
ko04111	Cell cycle - yeast	1/110	2/6080	C00009	1	C00009(1.673)	27.64	ko04111	TRINITY_DN3559_c0_g1,TRINITY_DN2683_c0_g1,TRINITY_DN20742_c0_g1,TRINITY_DN21984_c0_g1,TRINITY_DN791_c0_g1,TRINITY_DN2954_c1_g6,TRINITY_DN3365_c0_g1,TRINITY_DN1216_c0_g1,TRINITY_DN12572_c0_g2,TRINITY_DN231_c2_g1,TRINITY_DN2954_c1_g1,TRINITY_DN1367_c0_g1,TRINITY_DN2362_c0_g2,TRINITY_DN584_c0_g3,TRINITY_DN4304_c0_g1,TRINITY_DN24180_c0_g1,TRINITY_DN1279_c1_g1,TRINITY_DN2226_c1_g1,TRINITY_DN898_c1_g1,…	TRINITY_DN998_c3_g2
ko00280	Valine, leucine and isoleucine degradation	3/110	42/6080	C02170/C00164/C00407	3	C02170(-1.891)/C00164(1.410)/C00407(-0.839)	3.95	ko00280	TRINITY_DN8980_c0_g3,TRINITY_DN10065_c0_g1,TRINITY_DN3314_c1_g1,TRINITY_DN15620_c0_g1,TRINITY_DN24143_c0_g1,TRINITY_DN18262_c0_g1,TRINITY_DN6895_c0_g3,TRINITY_DN8206_c0_g1,TRINITY_DN25234_c0_g1,TRINITY_DN7556_c0_g3,TRINITY_DN4240_c0_g3,TRINITY_DN13104_c0_g1,TRINITY_DN4464_c0_g1,TRINITY_DN21868_c0_g1,TRINITY_DN24085_c0_g1,TRINITY_DN24049_c0_g1,TRINITY_DN21269_c0_g1,TRINITY_DN23238_c0_g1,TRINITY_DN…	TRINITY_DN1798_c0_g2,TRINITY_DN131_c0_g3,TRINITY_DN167_c0_g1,TRINITY_DN159_c1_g2,TRINITY_DN1243_c0_g1,TRINITY_DN48_c1_g1,TRINITY_DN2521_c1_g1,TRINITY_DN131_c0_g1
ko00910	Nitrogen metabolism	2/110	19/6080	C00064/C00025	2	C00064(-0.602)/C00025(-0.594)	5.82	ko00910	TRINITY_DN4332_c0_g1,TRINITY_DN5314_c0_g3,TRINITY_DN6166_c0_g1	TRINITY_DN243_c0_g1,TRINITY_DN3605_c1_g1,TRINITY_DN7654_c0_g1,TRINITY_DN1633_c0_g1,TRINITY_DN561_c1_g2
ko00740	Riboflavin metabolism	2/110	20/6080	C00474/C00061	2	C00474(-0.824)/C00061(-0.488)	5.53	ko00740	TRINITY_DN2357_c0_g1,TRINITY_DN305_c6_g2	TRINITY_DN307_c1_g2
ko00430	Taurine and hypotaurine metabolism	2/110	23/6080	C00026/C00025	2	C00026(0.738)/C00025(-0.594)	4.81	ko00430	TRINITY_DN3952_c0_g1,TRINITY_DN5177_c0_g1	TRINITY_DN509_c1_g1,TRINITY_DN561_c1_g2
ko00564	Glycerophospholipid metabolism	3/110	56/6080	C00065/C01233/C00157	3	C00065(-1.038)/C01233(-0.430)/C00157(-5.882)	2.96	ko00564	TRINITY_DN5451_c0_g2,TRINITY_DN11164_c0_g2,TRINITY_DN13176_c0_g1,TRINITY_DN5130_c0_g1,TRINITY_DN4670_c0_g1,TRINITY_DN24047_c0_g1,TRINITY_DN11331_c0_g1,TRINITY_DN13176_c0_g2,TRINITY_DN25800_c0_g1,TRINITY_DN20326_c0_g1,TRINITY_DN11702_c0_g1,TRINITY_DN3402_c0_g1,TRINITY_DN605_c1_g1,TRINITY_DN4158_c0_g1	TRINITY_DN4468_c0_g1,TRINITY_DN1207_c2_g1,TRINITY_DN391_c0_g1,TRINITY_DN413_c0_g1,TRINITY_DN1350_c0_g1,TRINITY_DN1793_c0_g1,TRINITY_DN1230_c0_g1,TRINITY_DN884_c1_g3,TRINITY_DN164_c1_g1
ko00053	Ascorbate and aldarate metabolism	3/110	57/6080	C00878/C04037/C00026	3	C00878(0.820)/C04037(2.554)/C00026(0.738)	2.91	ko00053	TRINITY_DN3314_c1_g1,TRINITY_DN3802_c0_g1,TRINITY_DN19356_c0_g1,TRINITY_DN21886_c0_g1,TRINITY_DN10065_c0_g1,TRINITY_DN25234_c0_g1,TRINITY_DN23182_c0_g1	TRINITY_DN1549_c0_g2
ko00591	Linoleic acid metabolism	2/110	28/6080	C14835/C00157	2	C14835(-2.230)/C00157(-5.882)	3.95	ko00591	TRINITY_DN25212_c0_g1	-
ko00750	Vitamin B6 metabolism	2/110	29/6080	C00314/C00064	2	C00314(1.444)/C00064(-0.602)	3.81	ko00750	-	TRINITY_DN42_c3_g1,TRINITY_DN42_c4_g2
ko00770	Pantothenate and CoA biosynthesis	2/110	30/6080	C00106/C00864	2	C00106(-0.911)/C00864(-1.606)	3.68	ko00770	TRINITY_DN21969_c0_g1,TRINITY_DN23182_c0_g1,TRINITY_DN2859_c0_g4,TRINITY_DN51_c7_g2,TRINITY_DN10065_c0_g1,TRINITY_DN3802_c0_g1,TRINITY_DN3314_c1_g1	TRINITY_DN3610_c0_g1,TRINITY_DN1999_c0_g1,TRINITY_DN12014_c0_g2,TRINITY_DN159_c1_g2
ko00332	Carbapenem biosynthesis	2/110	32/6080	C00148/C00025	2	C00148(-1.914)/C00025(-0.594)	3.45	ko00332	-	TRINITY_DN1047_c0_g1
ko00620	Pyruvate metabolism	2/110	32/6080	C00042/C02488	2	C00042(-0.909)/C02488(-0.759)	3.45	ko00620	TRINITY_DN3314_c1_g1,TRINITY_DN20381_c0_g1,TRINITY_DN20832_c0_g1,TRINITY_DN2918_c0_g1,TRINITY_DN24390_c0_g1,TRINITY_DN3802_c0_g1,TRINITY_DN7600_c0_g2,TRINITY_DN25234_c0_g1,TRINITY_DN13242_c0_g1,TRINITY_DN9350_c0_g1,TRINITY_DN10065_c0_g1,TRINITY_DN264_c3_g1,TRINITY_DN19906_c0_g1,TRINITY_DN21269_c0_g1,TRINITY_DN20158_c0_g1,TRINITY_DN10955_c0_g1,TRINITY_DN23182_c0_g1,TRINITY_DN22120_c0_g1	TRINITY_DN357_c8_g2,TRINITY_DN396_c0_g2,TRINITY_DN640_c0_g1,TRINITY_DN40_c0_g1,TRINITY_DN2846_c0_g1,TRINITY_DN2521_c1_g1,TRINITY_DN58_c3_g1,TRINITY_DN6981_c0_g1,TRINITY_DN1845_c0_g1,TRINITY_DN6034_c0_g1,TRINITY_DN564_c0_g1
ko00920	Sulfur metabolism	2/110	33/6080	C00065/C00042	2	C00065(-1.038)/C00042(-0.909)	3.35	ko00920	TRINITY_DN20708_c0_g1,TRINITY_DN1876_c1_g2,TRINITY_DN20883_c0_g1	TRINITY_DN20868_c0_g1,TRINITY_DN2233_c0_g1,TRINITY_DN796_c0_g3,TRINITY_DN1560_c4_g1
ko00030	Pentose phosphate pathway	2/110	35/6080	C04442/C00257	2	C04442(7.731)/C00257(1.057)	3.16	ko00030	TRINITY_DN5663_c0_g2,TRINITY_DN2337_c0_g2,TRINITY_DN15_c1_g1,TRINITY_DN15796_c0_g1,TRINITY_DN9277_c0_g2,TRINITY_DN5663_c0_g3,TRINITY_DN22110_c0_g1,TRINITY_DN6178_c0_g1,TRINITY_DN23372_c0_g1	TRINITY_DN14_c2_g1,TRINITY_DN239_c0_g2,TRINITY_DN20021_c0_g1
ko00051	Fructose and mannose metabolism	2/110	54/6080	C00392/C01487	2	C00392(-0.515)/C01487(0.761)	2.05	ko00051	TRINITY_DN7999_c0_g1,TRINITY_DN15_c1_g1,TRINITY_DN15_c1_g3,TRINITY_DN19934_c0_g1,TRINITY_DN15796_c0_g1,TRINITY_DN377_c0_g2,TRINITY_DN23372_c0_g1	TRINITY_DN2895_c1_g1,TRINITY_DN521_c0_g2,TRINITY_DN1489_c1_g2,TRINITY_DN237_c7_g1,TRINITY_DN4444_c0_g1,TRINITY_DN5682_c0_g1,TRINITY_DN239_c0_g2
ko00040	Pentose and glucuronate interconversions	2/110	58/6080	C00474/C00026	2	C00474(-0.824)/C00026(0.738)	1.91	ko00040	TRINITY_DN8878_c0_g2,TRINITY_DN2948_c1_g1,TRINITY_DN5353_c0_g1,TRINITY_DN2337_c0_g2,TRINITY_DN8878_c0_g1,TRINITY_DN21886_c0_g1,TRINITY_DN12482_c0_g1	TRINITY_DN1743_c2_g1,TRINITY_DN2094_c0_g1
ko00232	Caffeine metabolism	1/110	22/6080	C00385	1	C00385(-3.359)	2.51	ko00232	TRINITY_DN11541_c0_g1,TRINITY_DN9877_c2_g1,TRINITY_DN6309_c0_g1	-
ko00565	Ether lipid metabolism	1/110	25/6080	C01233	1	C01233(-0.430)	2.21	ko00565	TRINITY_DN3402_c0_g1,TRINITY_DN11331_c0_g1,TRINITY_DN2921_c0_g2	TRINITY_DN164_c1_g1,TRINITY_DN2198_c2_g1
ko00600	Sphingolipid metabolism	1/110	25/6080	C00065	1	C00065(-1.038)	2.21	ko00600	TRINITY_DN960_c1_g1,TRINITY_DN11994_c0_g1,TRINITY_DN1495_c0_g1,TRINITY_DN1255_c1_g1,TRINITY_DN11162_c0_g1	TRINITY_DN71_c0_g1
ko00730	Thiamine metabolism	1/110	31/6080	C00082	1	C00082(-0.636)	1.78	ko00730	TRINITY_DN10382_c0_g1,TRINITY_DN2357_c0_g1	TRINITY_DN523_c0_g2
ko00680	Methane metabolism	2/110	88/6080	C00065/C00082	2	C00065(-1.038)/C00082(-0.636)	1.26	ko00680	TRINITY_DN15796_c0_g1,TRINITY_DN264_c3_g1,TRINITY_DN17143_c0_g1,TRINITY_DN24390_c0_g1,TRINITY_DN23372_c0_g1,TRINITY_DN25354_c0_g1,TRINITY_DN5135_c0_g2,TRINITY_DN15_c1_g3,TRINITY_DN20381_c0_g1	TRINITY_DN239_c0_g2,TRINITY_DN456_c0_g1,TRINITY_DN2767_c0_g1
ko00562	Inositol phosphate metabolism	1/110	47/6080	C06153	1	C06153(1.194)	1.18	ko00562	TRINITY_DN15620_c0_g1,TRINITY_DN4086_c0_g1,TRINITY_DN19934_c0_g1,TRINITY_DN377_c0_g2	-
ko00071	Fatty acid degradation	1/110	50/6080	C00489	1	C00489(0.805)	1.11	ko00071	TRINITY_DN4812_c0_g1,TRINITY_DN3314_c1_g1,TRINITY_DN21858_c0_g1,TRINITY_DN13104_c0_g1,TRINITY_DN6810_c0_g1,TRINITY_DN20381_c0_g1,TRINITY_DN24390_c0_g1,TRINITY_DN24235_c0_g1,TRINITY_DN3802_c0_g1,TRINITY_DN3439_c0_g1,TRINITY_DN11997_c0_g1,TRINITY_DN18952_c0_g1,TRINITY_DN4889_c0_g1,TRINITY_DN24143_c0_g1,TRINITY_DN10065_c0_g1,TRINITY_DN25234_c0_g1,TRINITY_DN264_c3_g1,TRINITY_DN1520_c0_g1,TRINITY_DN32…	TRINITY_DN1798_c0_g2,TRINITY_DN2521_c1_g1
ko00520	Amino sugar and nucleotide sugar metabolism	2/110	116/6080	C00140/C04037	2	C00140(-2.036)/C04037(2.554)	0.95	ko00520	TRINITY_DN5353_c0_g1,TRINITY_DN4051_c2_g1,TRINITY_DN9277_c0_g2,TRINITY_DN23559_c0_g1,TRINITY_DN11158_c0_g1,TRINITY_DN22308_c0_g1,TRINITY_DN21886_c0_g1,TRINITY_DN6178_c0_g1	TRINITY_DN581_c0_g1,TRINITY_DN1310_c0_g1,TRINITY_DN3865_c0_g1,TRINITY_DN237_c7_g1,TRINITY_DN2573_c0_g1,TRINITY_DN3569_c0_g1,TRINITY_DN1018_c0_g1,TRINITY_DN2156_c0_g1,TRINITY_DN1022_c0_g1
ko00061	Fatty acid biosynthesis	1/110	58/6080	C06424	1	C06424(-1.001)	0.95	ko00061	TRINITY_DN3439_c0_g1,TRINITY_DN21858_c0_g1,TRINITY_DN4086_c0_g2	TRINITY_DN21889_c0_g1
ko00130	Ubiquinone and other terpenoid-quinone biosynthesis	1/110	71/6080	C00082	1	C00082(-0.636)	0.78	ko00130	TRINITY_DN15150_c0_g1,TRINITY_DN5375_c0_g1	TRINITY_DN25454_c0_g1,TRINITY_DN350_c1_g1,TRINITY_DN55_c0_g1
ko00590	Arachidonic acid metabolism	1/110	75/6080	C00157	1	C00157(-5.882)	0.74	ko00590	TRINITY_DN11023_c0_g1,TRINITY_DN23653_c0_g1,TRINITY_DN24295_c0_g1,TRINITY_DN2013_c0_g2	-
ko00906	Carotenoid biosynthesis	1/110	123/6080	C06082	1	C06082(-1.113)	0.45	ko00906	TRINITY_DN5106_c0_g1	-
